# Supplementary material for: Coordinated immune dysregulation in juvenile dermatomyositis revealed by single-cell genomics
Source: JCI Insight. 2024 May 14;9(12):e176963. doi: 10.1172/jci.insight.176963 (PMC11383589; doi:10.1172/jci.insight.176963)
Supplement: Supplemental table 2 [file jciinsight-9-176963-s180.xlsx]

## Sheet: Sheet1
	baseMean	log2FoldChange	lfcSE	stat	pvalue	padj	celltype	gene
CD3	1.08489	-0.989542	#N/A	24.6729	8.17681e-07	7.25011e-05	B cells, activated	CD3
CD45RA	9.61055	-0.324591	#N/A	13.7883	0.000217627	0.00964814	B cells, activated	CD45RA
CD7	0.222325	-1.33183	#N/A	17.3247	3.46374e-05	0.00230339	B cells, activated	CD7
CD5	2.63737	-1.06139	#N/A	56.6066	1.32723e-13	3.53043e-11	B cells, activated	CD5
CD2	0.184355	-1.18779	#N/A	11.8973	0.000589168	0.0195898	B cells, activated	CD2
HLA-A2	0.855209	2.92301	#N/A	32.4231	1.69531e-08	2.25476e-06	B cells, activated	HLA-A2
CD37	4.08202	0.639952	#N/A	16.1116	6.48626e-05	0.00345069	B cells, activated	CD37
Cadherin-11	1.02759	0.630592	#N/A	12.1669	0.000510822	0.0194112	B cells, activated	Cadherin-11
CD273--B7-DC-PD-L2	0.583925	2.46655	#N/A	32.3634	1.63004e-08	2.55373e-07	B cells, mixed	CD273--B7-DC-PD-L2
CD48	6.9873	0.330749	#N/A	25.2875	5.74506e-07	6.75045e-06	B cells, mixed	CD48
CD40	1.87427	-0.315417	#N/A	7.95186	0.00488826	0.0326779	B cells, mixed	CD40
HLA-ABC	0.805383	1.04126	#N/A	49.9698	2.73688e-12	1.60792e-10	B cells, mixed	HLA-ABC
CD45RA1	12.775	-0.469346	#N/A	61.853	8.6412e-15	6.76894e-13	B cells, mixed	CD45RA
CD44	0.20346	-0.968873	#N/A	11.0127	0.000933929	0.00685854	B cells, mixed	CD44
CD20	1.23344	0.899777	#N/A	41.9886	1.37097e-10	3.57974e-09	B cells, mixed	CD20
CD51	4.19389	-0.790116	#N/A	46.7862	1.29775e-11	6.0994e-10	B cells, mixed	CD5
CD32	2.87879	0.669505	#N/A	43.7659	5.71456e-11	1.94456e-09	B cells, mixed	CD32
HLA-DR	2.55522	-0.704413	#N/A	34.8705	4.66348e-09	7.82799e-08	B cells, mixed	HLA-DR
CD1c	1.27973	-0.931522	#N/A	31.1715	2.96061e-08	4.3484e-07	B cells, mixed	CD1c
CD314--NKG2D	0.865559	0.700195	#N/A	7.84507	0.00518338	0.0329214	B cells, mixed	CD314--NKG2D
CD66b	0.901364	0.56548	#N/A	9.26415	0.00239117	0.017028	B cells, mixed	CD66b
CD275--B7-H2-B7-RP1-ICOSL	1.24667	-0.844494	#N/A	38.1926	8.95117e-10	1.75294e-08	B cells, mixed	CD275--B7-H2-B7-RP1-ICOSL
CD39	0.73953	-0.869357	#N/A	22.0148	3.0384e-06	3.40011e-05	B cells, mixed	CD39
CD21	2.13387	-0.736138	#N/A	43.2618	7.32308e-11	2.15115e-09	B cells, mixed	CD21
CD54	1.23983	-0.485636	#N/A	12.492	0.000425325	0.00333171	B cells, mixed	CD54
CD267--TACI	0.273815	-1.07582	#N/A	17.9337	2.47437e-05	0.000242283	B cells, mixed	CD267--TACI
CD81--TAPA-1	1.3942	0.836925	#N/A	36.5309	2.04166e-09	3.69069e-08	B cells, mixed	CD81--TAPA-1
CD55	0.832126	-0.550875	#N/A	15.4681	8.90491e-05	0.000804867	B cells, mixed	CD55
CD38	6.26684	0.55972	#N/A	21.6739	3.61679e-06	3.86339e-05	B cells, mixed	CD38
CD22	0.995016	-0.506167	#N/A	13.3647	0.000268269	0.00233493	B cells, mixed	CD22
CD73--Ecto-5-nucleotidase	2.43856	-0.796872	#N/A	30.3625	4.44227e-08	6.14078e-07	B cells, mixed	CD73--Ecto-5-nucleotidase
CD305--LAIR1	2.0024	-0.544582	#N/A	25.7285	4.59451e-07	5.68268e-06	B cells, mixed	CD305--LAIR1
CD205--DEC-205	2.06984	-0.64645	#N/A	43.7385	5.79232e-11	1.94456e-09	B cells, mixed	CD205--DEC-205
CD164	1.36719	-0.463889	#N/A	13.129	0.000303764	0.00254945	B cells, mixed	CD164
CD307c--FcRL3	0.772457	-0.643686	#N/A	12.816	0.000358343	0.00290381	B cells, mixed	CD307c--FcRL3
HLA-A21	1.22986	3.63841	#N/A	460.114	7.98032e-86	1.87537e-83	B cells, mixed	HLA-A2
CD82	5.47415	-0.504334	#N/A	39.688	4.26926e-10	9.12069e-09	B cells, mixed	CD82
CD317--BST2-Tetherin	0.564174	0.58355	#N/A	11.465	0.000733705	0.00556196	B cells, mixed	CD317--BST2-Tetherin
CD371	4.64087	0.904023	#N/A	63.3067	4.29475e-15	5.04633e-13	B cells, mixed	CD37
HLA-DR-DP-DQ	24.7239	-0.210378	#N/A	7.46823	0.00637827	0.0394446	B cells, mixed	HLA-DR-DP-DQ
Cadherin-111	1.03217	-0.616475	#N/A	16.4833	5.24837e-05	0.000493347	B cells, mixed	Cadherin-11
CD24	7.57813	0.609424	#N/A	40.4384	2.9462e-10	6.92357e-09	B cells, mixed	CD24
CD196--CCR6	2.05331	-0.307239	#N/A	7.90849	0.00500597	0.0326779	B cells, mixed	CD196--CCR6
CD49f	1.44229	0.518546	#N/A	8.15729	0.00436783	0.0301894	B cells, mixed	CD49f
CD69	0.584907	0.917134	#N/A	20.2312	7.57508e-06	7.73976e-05	B cells, mixed	CD69
CD35	9.12889	-0.458724	#N/A	27.9046	1.52977e-07	1.99719e-06	B cells, mixed	CD35
CD274--B7-H1-PD-L1	0.708896	-1.5653	#N/A	156.751	6.65766e-35	8.65496e-33	B cells, transitional	CD274--B7-H1-PD-L1
CD481	7.57779	0.224843	#N/A	26.2583	3.22007e-07	6.97681e-06	B cells, transitional	CD48
CD52	3.60128	-0.214627	#N/A	15.6117	7.99732e-05	0.00109437	B cells, transitional	CD52
CD19	4.16816	-0.300031	#N/A	29.8937	5.02677e-08	1.18815e-06	B cells, transitional	CD19
CD45RA2	11.8704	-0.109078	#N/A	7.86706	0.00507413	0.0371883	B cells, transitional	CD45RA
CD123	0.768556	0.461864	#N/A	10.3347	0.00132254	0.0132254	B cells, transitional	CD123
CD441	0.166056	-0.934586	#N/A	20.5875	5.97212e-06	0.000110911	B cells, transitional	CD44
IgM	31.9279	-0.571598	#N/A	93.2004	1.14464e-21	7.44018e-20	B cells, transitional	IgM
CD53	4.06745	-0.259547	#N/A	13.9539	0.000191631	0.00226473	B cells, transitional	CD5
CD107a--LAMP-1	1.21344	-0.248514	#N/A	7.84044	0.00514916	0.0371883	B cells, transitional	CD107a--LAMP-1
CD1c1	1.21943	-1.06983	#N/A	97.3529	1.52006e-22	1.31738e-20	B cells, transitional	CD1c
CD66b1	1.10081	0.389781	#N/A	9.29508	0.00232232	0.022363	B cells, transitional	CD66b
CD366--Tim-3	0.801271	0.331981	#N/A	8.70754	0.00319909	0.0297058	B cells, transitional	CD366--Tim-3
CD275--B7-H2-B7-RP1-ICOSL1	2.07878	-0.235872	#N/A	10.3726	0.00129576	0.0132254	B cells, transitional	CD275--B7-H2-B7-RP1-ICOSL
CX3CR1	0.692985	0.291035	#N/A	8.39788	0.00379002	0.0339794	B cells, transitional	CX3CR1
CD79b--Igbeta	1.04951	-0.468307	#N/A	30.7761	3.20743e-08	8.33931e-07	B cells, transitional	CD79b--Igbeta
CD268--BAFF-R	0.485693	-0.802198	#N/A	49.7522	2.26157e-12	8.40013e-11	B cells, transitional	CD268--BAFF-R
CD267--TACI1	0.272895	-0.656689	#N/A	20.0647	7.83093e-06	0.000135736	B cells, transitional	CD267--TACI
CD61	4.66212	-0.272509	#N/A	8.11991	0.0044148	0.0358703	B cells, transitional	CD61
CD551	0.722068	-0.273605	#N/A	7.88723	0.00501803	0.0371883	B cells, transitional	CD55
IgD	2.53164	-0.193144	#N/A	7.24581	0.0071551	0.0489559	B cells, transitional	IgD
CD15--SSEA-1	1.00101	0.289016	#N/A	7.47294	0.00630845	0.0443296	B cells, transitional	CD15--SSEA-1
CD72	16.9258	-0.112475	#N/A	7.90464	0.00497013	0.0371883	B cells, transitional	CD72
CD325--N-Cadherin	0.300724	1.93403	#N/A	10.5612	0.00117051	0.0126805	B cells, transitional	CD325--N-Cadherin
CD49d	1.17736	-0.341109	#N/A	18.3413	1.91789e-05	0.000293324	B cells, transitional	CD49d
CD9	10.5696	-0.666142	#N/A	79.2342	1.05055e-18	5.46287e-17	B cells, transitional	CD9
CD205--DEC-2051	2.41371	0.614278	#N/A	72.2956	3.17422e-17	1.3755e-15	B cells, transitional	CD205--DEC-205
CD151--PETA-3	1.03257	-0.296325	#N/A	8.13084	0.00438836	0.0358703	B cells, transitional	CD151--PETA-3
CD352--NTB-A	4.46703	-0.279218	#N/A	31.8599	1.8483e-08	5.33953e-07	B cells, transitional	CD352--NTB-A
Ig--light-chain-lambda	9.81098	-0.473015	#N/A	14.3462	0.000155753	0.00192837	B cells, transitional	Ig--light-chain-lambda
MICA-MICB	0.480474	0.741511	#N/A	14.6944	0.000129613	0.00168496	B cells, transitional	MICA-MICB
CD821	7.22923	-0.589995	#N/A	161.672	6.514e-36	1.69364e-33	B cells, transitional	CD82
CD372	3.35337	0.338812	#N/A	17.7306	2.63708e-05	0.000380912	B cells, transitional	CD37
Cadherin-112	1.12275	0.264738	#N/A	8.25027	0.0041097	0.0356174	B cells, transitional	Cadherin-11
CD357--GITR	4.53466	0.308891	#N/A	19.7343	9.29524e-06	0.000151048	B cells, transitional	CD357--GITR
CD200--OX2	3.41443	-0.283998	#N/A	32.4041	1.4019e-08	4.55616e-07	B cells, transitional	CD200--OX2
CD71	0.984063	0.549582	#N/A	24.84	6.66495e-07	1.33299e-05	B cells, transitional	CD71
CD351	7.25019	-0.221775	#N/A	12.3448	0.000450232	0.00508958	B cells, transitional	CD35
CD80	0.307123	0.953151	#N/A	31.2265	2.43372e-08	2.9475e-07	B cells, naive	CD80
CD482	6.73367	0.187961	#N/A	43.073	5.87952e-11	1.06811e-09	B cells, naive	CD48
CD521	3.33652	-0.104854	#N/A	8.91537	0.00284327	0.0147579	B cells, naive	CD52
CD45	1.34745	-0.287614	#N/A	37.3111	1.09341e-09	1.40214e-08	B cells, naive	CD45
CD191	2.96577	-0.175422	#N/A	20.4175	6.3879e-06	6.05462e-05	B cells, naive	CD19
HLA-ABC1	0.712887	0.242262	#N/A	12.8591	0.000339465	0.0023872	B cells, naive	HLA-ABC
CD10	0.468898	0.364616	#N/A	16.2376	5.68123e-05	0.000476349	B cells, naive	CD10
CD45RA3	10.0424	-0.165322	#N/A	38.2292	6.85707e-10	9.56092e-09	B cells, naive	CD45RA
CD1231	0.554389	0.355491	#N/A	12.1711	0.000490087	0.00323755	B cells, naive	CD123
TIGIT--VSTM3	0.722097	0.208545	#N/A	9.53217	0.0020315	0.0113556	B cells, naive	TIGIT--VSTM3
Podoplanin	0.866888	-0.464227	#N/A	24.5455	7.52789e-07	8.63726e-06	B cells, naive	Podoplanin
CD56	3.03559	-0.185671	#N/A	11.1135	0.00086405	0.0052323	B cells, naive	CD5
CD321	3.30295	-0.128235	#N/A	9.23521	0.00238791	0.0130141	B cells, naive	CD32
CD185--CXCR5	0.351713	-0.272672	#N/A	8.21536	0.0041733	0.0197778	B cells, naive	CD185--CXCR5
CD197--CCR7	1.42703	0.196396	#N/A	11.8821	0.000572025	0.00366769	B cells, naive	CD197--CCR7
CD1c2	0.963364	-0.524522	#N/A	47.5064	6.25431e-12	1.36344e-10	B cells, naive	CD1c
CD141--Thrombomodulin	0.854435	0.314259	#N/A	8.38484	0.00380215	0.0187573	B cells, naive	CD141--Thrombomodulin
CD275--B7-H2-B7-RP1-ICOSL2	1.31868	-0.342209	#N/A	42.0903	9.67086e-11	1.62173e-09	B cells, naive	CD275--B7-H2-B7-RP1-ICOSL
CD391	1.18006	-0.501139	#N/A	72.9433	1.81024e-17	6.57722e-16	B cells, naive	CD39
CD268--BAFF-R1	0.649156	-0.544959	#N/A	66.3313	4.90958e-16	1.52898e-14	B cells, naive	CD268--BAFF-R
CD267--TACI2	0.278853	-0.843794	#N/A	59.2337	1.71492e-14	4.15393e-13	B cells, naive	CD267--TACI
CD254--TRANCE-RANKL	1.15957	0.15814	#N/A	9.07618	0.00260424	0.0138469	B cells, naive	CD254--TRANCE-RANKL
CD81--TAPA-11	0.851786	-0.179028	#N/A	6.5887	0.0102954	0.0435668	B cells, naive	CD81--TAPA-1
CD18	0.516502	0.404729	#N/A	15.2303	9.65787e-05	0.000779783	B cells, naive	CD18
CD381	3.17923	0.267515	#N/A	23.8545	1.0756e-06	1.11658e-05	B cells, naive	CD38
CD221	1.36478	-0.179387	#N/A	13.4377	0.000249507	0.00181309	B cells, naive	CD22
CD26	0.378532	-0.363617	#N/A	14.7423	0.000124972	0.000972993	B cells, naive	CD26
MERTK	2.24437	0.13874	#N/A	10.8885	0.000975268	0.00574618	B cells, naive	MERTK
Folate-Receptor-beta--FR-beta	0.776974	-0.166381	#N/A	6.81368	0.00907669	0.0395744	B cells, naive	Folate-Receptor-beta--FR-beta
CD73--Ecto-5-nucleotidase1	3.58847	-0.787752	#N/A	282.776	1.45785e-61	1.58906e-59	B cells, naive	CD73--Ecto-5-nucleotidase
CD305--LAIR11	1.96498	-0.126078	#N/A	8.35173	0.00387191	0.0187573	B cells, naive	CD305--LAIR1
CD205--DEC-2052	2.5575	0.909878	#N/A	470.167	3.57062e-99	7.78394e-97	B cells, naive	CD205--DEC-205
CD1641	1.92939	-0.19616	#N/A	18.5446	1.69567e-05	0.000151825	B cells, naive	CD164
CD307c--FcRL31	0.965787	-0.250448	#N/A	11.2717	0.000793601	0.004943	B cells, naive	CD307c--FcRL3
CD352--NTB-A1	4.72331	-0.109262	#N/A	13.625	0.000225874	0.00169795	B cells, naive	CD352--NTB-A
CD23	2.15973	-0.200202	#N/A	23.9768	1.00975e-06	1.10063e-05	B cells, naive	CD23
Lymphotoxin-beta-Receptor--LT-betaR	1.21471	0.189232	#N/A	6.92787	0.00851568	0.0378861	B cells, naive	Lymphotoxin-beta-Receptor--LT-betaR
CD373	3.614	0.315174	#N/A	39.7749	3.12811e-10	4.87091e-09	B cells, naive	CD37
HLA-DR-DP-DQ1	19.1848	-0.120874	#N/A	12.699	0.000369707	0.00251863	B cells, naive	HLA-DR-DP-DQ
Cadherin-113	1.13127	-0.538922	#N/A	79.2458	7.85269e-19	3.42377e-17	B cells, naive	Cadherin-11
CD223--LAG-3	1.81886	0.108947	#N/A	6.57203	0.0103921	0.0435668	B cells, naive	CD223--LAG-3
CD134--OX40	2.7426	0.110562	#N/A	9.67774	0.001877	0.010768	B cells, naive	CD134--OX40
CD357--GITR1	3.66321	-0.174958	#N/A	21.7756	3.15521e-06	3.12652e-05	B cells, naive	CD357--GITR
CD124--IL-4Ralpha	1.46673	0.145553	#N/A	7.44692	0.00637959	0.028974	B cells, naive	CD124--IL-4Ralpha
CD138--Syndecan-1	2.14751	0.124795	#N/A	7.74807	0.00539978	0.0250458	B cells, naive	CD138--Syndecan-1
CD241	3.63578	0.248176	#N/A	38.1837	7.01719e-10	9.56092e-09	B cells, naive	CD24
CD711	1.06377	-0.46537	#N/A	63.2703	2.26978e-15	6.18515e-14	B cells, naive	CD71
CD196--CCR61	2.24484	-0.292951	#N/A	47.273	7.03618e-12	1.39444e-10	B cells, naive	CD196--CCR6
CD62L	0.86589	0.95982	#N/A	105.96	1.42006e-24	7.73931e-23	B cells, naive	CD62L
CD1d	0.299505	-0.416739	#N/A	18.494	1.74111e-05	0.000151825	B cells, naive	CD1d
CD352	8.02326	-0.39137	#N/A	126.605	5.5845e-29	4.05807e-27	B cells, naive	CD35
integrin--beta7	1.74501	0.138069	#N/A	8.4764	0.00361578	0.0183312	B cells, naive	integrin--beta7
CD86	0.0714426	0.899883	#N/A	9.75828	0.0018138	0.0112624	B cells, memory	CD86
CD483	7.86044	0.211226	#N/A	29.8691	5.27195e-08	9.38407e-07	B cells, memory	CD48
CD451	1.85819	-0.161771	#N/A	6.85504	0.00891376	0.0454373	B cells, memory	CD45
HLA-ABC2	1.63275	0.272699	#N/A	15.4137	8.96334e-05	0.000920466	B cells, memory	HLA-ABC
CD45RA4	19.079	-0.309182	#N/A	80.8409	6.07103e-19	3.24193e-17	B cells, memory	CD45RA
CD1232	0.399724	0.663809	#N/A	15.9597	6.73304e-05	0.000749051	B cells, memory	CD123
CD442	0.423972	-0.416085	#N/A	10.0181	0.00157617	0.0100199	B cells, memory	CD44
TIGIT--VSTM31	1.14242	0.731268	#N/A	35.9257	2.47355e-09	4.71741e-08	B cells, memory	TIGIT--VSTM3
CD335--NKp46	0.548888	-0.375137	#N/A	11.4382	0.000734991	0.00545118	B cells, memory	CD335--NKp46
IgM1	16.7899	-0.648568	#N/A	40.6686	2.29026e-10	5.55908e-09	B cells, memory	IgM
CD322	5.64821	-0.155861	#N/A	7.05542	0.00797282	0.0425749	B cells, memory	CD32
CD185--CXCR51	0.314893	-0.571372	#N/A	14.3671	0.000155396	0.00143922	B cells, memory	CD185--CXCR5
CD107a--LAMP-11	1.61532	0.211907	#N/A	7.78375	0.00532774	0.0296356	B cells, memory	CD107a--LAMP-1
CD1c3	3.35366	-0.865635	#N/A	100.417	4.93698e-23	4.39391e-21	B cells, memory	CD1c
CD275--B7-H2-B7-RP1-ICOSL3	1.10113	-0.640479	#N/A	58.3027	3.63562e-14	1.21339e-12	B cells, memory	CD275--B7-H2-B7-RP1-ICOSL
CD96--TACTILE	0.331005	0.429737	#N/A	12.0999	0.000516318	0.00417748	B cells, memory	CD96--TACTILE
CD79b--Igbeta1	0.893725	-0.374986	#N/A	15.7042	7.69712e-05	0.000822053	B cells, memory	CD79b--Igbeta
CD235ab	0.813554	-0.610181	#N/A	11.1093	0.000876473	0.00615838	B cells, memory	CD235ab
CD268--BAFF-R2	0.608038	-0.370917	#N/A	12.4422	0.000430332	0.00370641	B cells, memory	CD268--BAFF-R
CD62P--P-Selectin	2.9316	-0.208829	#N/A	8.98458	0.00276019	0.0163771	B cells, memory	CD62P--P-Selectin
CD192--CCR2	0.336709	0.557312	#N/A	10.0736	0.00152968	0.00996156	B cells, memory	CD192--CCR2
CD106	0.315887	-0.333562	#N/A	6.90863	0.00865151	0.0452932	B cells, memory	CD106
CD267--TACI3	0.650067	-0.655559	#N/A	37.941	8.98498e-10	1.84538e-08	B cells, memory	CD267--TACI
CD41	9.07807	-0.214911	#N/A	6.73525	0.00952992	0.0454373	B cells, memory	CD41
CD49b	0.816519	-0.331115	#N/A	10.849	0.00100776	0.00689929	B cells, memory	CD49b
CD98	0.167529	-0.486933	#N/A	6.77128	0.00934014	0.0454373	B cells, memory	CD98
IgD1	1.25902	-0.605896	#N/A	23.9025	1.10406e-06	1.63769e-05	B cells, memory	IgD
CD63	0.756645	-0.280857	#N/A	6.73858	0.00951219	0.0454373	B cells, memory	CD63
CD721	7.70088	-0.314442	#N/A	20.7743	5.51724e-06	7.36551e-05	B cells, memory	CD72
Folate-Receptor-beta--FR-beta1	0.992812	0.698271	#N/A	39.1861	4.81193e-10	1.07065e-08	B cells, memory	Folate-Receptor-beta--FR-beta
CD230--Prion	1.77004	0.203654	#N/A	8.86019	0.0029537	0.0171443	B cells, memory	CD230--Prion
CD73--Ecto-5-nucleotidase2	1.66223	-0.528737	#N/A	27.8623	1.4614e-07	2.43872e-06	B cells, memory	CD73--Ecto-5-nucleotidase
CD91	3.58773	-0.294426	#N/A	12.5778	0.000400402	0.00356358	B cells, memory	CD9
CD209--DC-SIGN	0.349296	-0.496766	#N/A	10.5745	0.00116793	0.00779593	B cells, memory	CD209--DC-SIGN
CD205--DEC-2053	2.33766	0.777586	#N/A	178.211	8.04431e-39	2.14783e-36	B cells, memory	CD205--DEC-205
CD307c--FcRL32	1.83952	-0.405874	#N/A	11.7768	0.000613375	0.00467917	B cells, memory	CD307c--FcRL3
CD99	1.92223	-0.173232	#N/A	7.11373	0.00771856	0.0420583	B cells, memory	CD99
CD151--PETA-31	1.24241	-0.226649	#N/A	8.6902	0.00324071	0.01841	B cells, memory	CD151--PETA-3
CD352--NTB-A2	5.74043	-0.178872	#N/A	17.9103	2.43297e-05	0.000295274	B cells, memory	CD352--NTB-A
CD84	1.26281	-0.364109	#N/A	22.9748	1.77707e-06	2.49725e-05	B cells, memory	CD84
Ig--light-chain-lambda1	7.45719	-0.771148	#N/A	47.7232	6.79955e-12	1.81548e-10	B cells, memory	Ig--light-chain-lambda
HLA-A22	0.40142	2.18641	#N/A	142.794	1.01522e-31	1.35532e-29	B cells, memory	HLA-A2
CD822	16.4926	-0.430457	#N/A	87.6684	2.24379e-20	1.49773e-18	B cells, memory	CD82
NKp80	0.587221	-0.246926	#N/A	6.76553	0.00937017	0.0454373	B cells, memory	NKp80
Lymphotoxin-beta-Receptor--LT-betaR1	1.85541	-1.04044	#N/A	77.8522	2.58412e-18	1.14994e-16	B cells, memory	Lymphotoxin-beta-Receptor--LT-betaR
CD74	3.42019	0.161757	#N/A	11.2549	0.000810722	0.00585035	B cells, memory	CD74
CD317--BST2-Tetherin1	0.685073	0.350136	#N/A	14.4481	0.000148904	0.00143922	B cells, memory	CD317--BST2-Tetherin
CD374	3.20718	0.530673	#N/A	62.2551	5.21161e-15	1.98786e-13	B cells, memory	CD37
Cadherin-114	1.23487	-0.305419	#N/A	11.9169	0.000569218	0.00447004	B cells, memory	Cadherin-11
Notch--1	0.979981	0.445051	#N/A	17.051	3.80649e-05	0.000441884	B cells, memory	Notch--1
CD271--NGFR	1.34444	0.277022	#N/A	12.2227	0.000483647	0.00403543	B cells, memory	CD271--NGFR
CD196--CCR62	2.48924	-0.329519	#N/A	26.1001	3.58778e-07	5.63492e-06	B cells, memory	CD196--CCR6
CD49f1	1.80371	-0.416293	#N/A	19.9504	8.44469e-06	0.000107368	B cells, memory	CD49f
CD62L1	1.88299	0.535568	#N/A	14.3558	0.00015632	0.00143922	B cells, memory	CD62L
CD1d1	0.394896	-0.373838	#N/A	9.08586	0.00261216	0.0158511	B cells, memory	CD1d
CD353	11.4849	-0.404164	#N/A	48.9267	3.74059e-12	1.10971e-10	B cells, memory	CD35
CD861	0.584292	0.230263	#N/A	20.7613	5.29102e-06	1.90906e-05	CD14+ monocytes	CD86
CD273--B7-DC-PD-L21	0.294589	0.179603	#N/A	5.3989	0.0201781	0.043448	CD14+ monocytes	CD273--B7-DC-PD-L2
CD276--B7-H3	0.8328	-0.497134	#N/A	70.698	4.99978e-17	2.66988e-16	CD14+ monocytes	CD276--B7-H3
CD270--HVEM-TR2	0.902206	-0.182355	#N/A	22.2728	2.41144e-06	9.06837e-06	CD14+ monocytes	CD270--HVEM-TR2
CD155--PVR	1.69174	-0.506215	#N/A	260.249	1.65135e-57	2.32058e-56	CD14+ monocytes	CD155--PVR
CD484	8.21096	0.149361	#N/A	70.1735	6.50517e-17	3.40565e-16	CD14+ monocytes	CD48
CD401	0.631321	-0.128533	#N/A	6.91335	0.00857425	0.0202595	CD14+ monocytes	CD40
CD522	2.16679	-0.168809	#N/A	29.7584	5.06203e-08	2.11182e-07	CD14+ monocytes	CD52
CD310	1.49983	0.164876	#N/A	10.2081	0.00140446	0.00367638	CD14+ monocytes	CD3
CD452	2.1422	-0.130501	#N/A	22.8786	1.76112e-06	6.7174e-06	CD14+ monocytes	CD45
CD33	6.58029	-0.240465	#N/A	120.525	8.19584e-28	6.07858e-27	CD14+ monocytes	CD33
CD11c	8.92505	-0.174898	#N/A	75.5674	4.35122e-18	2.42037e-17	CD14+ monocytes	CD11c
CD34	0.241712	-0.261781	#N/A	12.2475	0.000468797	0.00130384	CD14+ monocytes	CD34
HLA-ABC3	0.907944	0.430775	#N/A	115.531	9.75014e-27	6.85075e-26	CD14+ monocytes	HLA-ABC
CD45RA5	3.27671	-0.130793	#N/A	16.1533	5.90316e-05	0.000179107	CD14+ monocytes	CD45RA
CD1233	0.702129	0.931436	#N/A	270.372	1.23741e-59	2.06492e-58	CD14+ monocytes	CD123
CD73	0.315207	0.214978	#N/A	6.97563	0.00828113	0.0197416	CD14+ monocytes	CD7
CD105	0.39043	-0.142775	#N/A	5.54832	0.018526	0.040215	CD14+ monocytes	CD105
CD194--CCR4	0.736524	-0.1261	#N/A	7.75442	0.00537258	0.0131604	CD14+ monocytes	CD194--CCR4
CD443	0.57017	-0.360414	#N/A	53.432	2.97551e-13	1.44448e-12	CD14+ monocytes	CD44
CD14	0.797003	-0.352628	#N/A	62.8989	2.51691e-15	1.29234e-14	CD14+ monocytes	CD14
CD16	0.555329	0.273998	#N/A	18.4727	1.74697e-05	5.75853e-05	CD14+ monocytes	CD16
CD335--NKp461	0.307115	-0.190744	#N/A	7.65317	0.0056822	0.0137923	CD14+ monocytes	CD335--NKp46
CD294--CRTH2	0.990322	0.133099	#N/A	8.67555	0.00323574	0.00807423	CD14+ monocytes	CD294--CRTH2
CD45R-B220	0.564185	-0.131184	#N/A	6.76532	0.00931426	0.0214389	CD14+ monocytes	CD45R-B220
CD31	13.3715	-0.134794	#N/A	55.2552	1.18505e-13	5.96996e-13	CD14+ monocytes	CD31
CD57	2.68243	0.167089	#N/A	13.8957	0.00019477	0.000577818	CD14+ monocytes	CD5
CD323	3.22336	-0.79321	#N/A	531.095	2.58277e-113	8.61998e-112	CD14+ monocytes	CD32
KLRG1--MAFA	0.513557	0.422557	#N/A	54.2321	1.98631e-13	9.8212e-13	CD14+ monocytes	KLRG1--MAFA
CD107a--LAMP-12	6.45868	0.934683	#N/A	1046.76	4.51348e-214	3.01275e-212	CD14+ monocytes	CD107a--LAMP-1
CD95--Fas	4.08535	0.250291	#N/A	135.558	4.82529e-31	3.9041e-30	CD14+ monocytes	CD95--Fas
CD64	1.91269	0.409189	#N/A	147.253	1.50356e-33	1.33817e-32	CD14+ monocytes	CD64
CD66b2	0.967144	-0.27624	#N/A	31.5389	2.03015e-08	8.88606e-08	CD14+ monocytes	CD66b
CD57--Recombinant	0.589149	-0.149663	#N/A	8.99138	0.00272213	0.006922	CD14+ monocytes	CD57--Recombinant
CD366--Tim-31	1.15758	-0.16456	#N/A	18.3538	1.85918e-05	6.05368e-05	CD14+ monocytes	CD366--Tim-3
CD275--B7-H2-B7-RP1-ICOSL4	0.764378	-0.141769	#N/A	10.0692	0.00151426	0.00392531	CD14+ monocytes	CD275--B7-H2-B7-RP1-ICOSL
CD392	1.78224	-0.141187	#N/A	20.7617	5.29e-06	1.90906e-05	CD14+ monocytes	CD39
CX3CR11	0.961323	-0.272789	#N/A	46.4946	9.95725e-12	4.58377e-11	CD14+ monocytes	CX3CR1
CD211	0.124118	0.322658	#N/A	6.80566	0.00910636	0.0212731	CD14+ monocytes	CD21
CD244--2B4	1.82968	-0.475304	#N/A	248.811	4.20201e-55	5.60969e-54	CD14+ monocytes	CD244--2B4
CD42b	2.15022	-0.417518	#N/A	117.311	4.03203e-27	2.9096e-26	CD14+ monocytes	CD42b
CD541	5.36193	-0.273317	#N/A	107.919	4.26572e-25	2.77792e-24	CD14+ monocytes	CD54
CD62P--P-Selectin1	30.5381	-0.340499	#N/A	180.243	1.36648e-40	1.40327e-39	CD14+ monocytes	CD62P--P-Selectin
CD119--IFN-gamma-R-alpha-chain	0.529537	0.217662	#N/A	18.5885	1.64428e-05	5.48778e-05	CD14+ monocytes	CD119--IFN-gamma-R-alpha-chain
CD192--CCR21	0.650258	-0.248398	#N/A	19.6289	9.54743e-06	3.3106e-05	CD14+ monocytes	CD192--CCR2
CD102--ICAM-2	1.18851	-0.116246	#N/A	9.54977	0.00200762	0.00515419	CD14+ monocytes	CD102--ICAM-2
FcERIalpha	0.554767	-0.463381	#N/A	47.9026	4.87835e-12	2.32593e-11	CD14+ monocytes	FcERIalpha
CD411	98.3295	-0.500078	#N/A	398.219	3.32042e-86	8.05958e-85	CD14+ monocytes	CD41
CD43	4.04391	-0.258489	#N/A	124.893	9.4195e-29	7.18573e-28	CD14+ monocytes	CD43
CD59	1.37776	-0.162136	#N/A	20.0465	7.6785e-06	2.73354e-05	CD14+ monocytes	CD59
CD13	1.30759	-0.167173	#N/A	15.9631	6.52552e-05	0.000195766	CD14+ monocytes	CD13
CD184--CXCR4	1.36601	-0.0846555	#N/A	5.32516	0.0210489	0.0449604	CD14+ monocytes	CD184--CXCR4
CD29	1.19157	-0.259477	#N/A	47.4519	6.12956e-12	2.87122e-11	CD14+ monocytes	CD29
CD49b1	7.77329	-0.440913	#N/A	229.801	4.27415e-51	5.18726e-50	CD14+ monocytes	CD49b
CD611	30.2892	-0.438114	#N/A	296.997	3.29251e-65	5.86066e-64	CD14+ monocytes	CD61
CD81--TAPA-12	0.505661	-0.205618	#N/A	13.1357	0.000291794	0.000837732	CD14+ monocytes	CD81--TAPA-1
CD981	0.315304	0.162788	#N/A	6.42114	0.0112987	0.0255657	CD14+ monocytes	CD98
CD177	0.15921	-0.263279	#N/A	7.04881	0.00794981	0.0191225	CD14+ monocytes	CD177
CD552	2.15349	-0.121205	#N/A	18.0531	2.17627e-05	7.00078e-05	CD14+ monocytes	CD55
IgD2	0.096661	0.326605	#N/A	6.27511	0.0122672	0.0275238	CD14+ monocytes	IgD
CD382	3.89153	0.3742	#N/A	166.788	1.00561e-37	9.58918e-37	CD14+ monocytes	CD38
CD15--SSEA-11	1.5453	0.295489	#N/A	29.8682	4.78451e-08	2.02772e-07	CD14+ monocytes	CD15--SSEA-1
CD222	0.0801267	0.392042	#N/A	7.76495	0.00534138	0.0131604	CD14+ monocytes	CD22
CD631	6.95842	0.189915	#N/A	71.6681	3.07303e-17	1.67449e-16	CD14+ monocytes	CD63
CD304--Neuropilin-1	0.145661	-0.398516	#N/A	16.8357	4.12231e-05	0.000129489	CD14+ monocytes	CD304--Neuropilin-1
CD36	11.4841	-0.402344	#N/A	389.489	2.08923e-84	4.64853e-83	CD14+ monocytes	CD36
CD722	0.41423	0.397402	#N/A	17.7783	2.51343e-05	7.98911e-05	CD14+ monocytes	CD72
MERTK1	2.24618	0.104807	#N/A	13.3165	0.000265011	0.00077756	CD14+ monocytes	MERTK
Folate-Receptor-beta--FR-beta2	2.74282	-0.709111	#N/A	329.415	5.74872e-72	1.09636e-70	CD14+ monocytes	Folate-Receptor-beta--FR-beta
CD230--Prion1	3.82867	-0.326883	#N/A	170	2.07726e-38	2.05418e-37	CD14+ monocytes	CD230--Prion
CD93	4.68398	-0.324238	#N/A	136.683	2.76795e-31	2.30951e-30	CD14+ monocytes	CD93
CD49a	0.568009	0.65642	#N/A	126.487	4.27929e-29	3.3605e-28	CD14+ monocytes	CD49a
CD49d1	1.70535	0.522832	#N/A	242.966	7.15212e-54	9.09341e-53	CD14+ monocytes	CD49d
CD92	46.8538	-0.286614	#N/A	115.105	1.20406e-26	8.24321e-26	CD14+ monocytes	CD9
CD354--TREM-1	1.2483	0.203192	#N/A	25.6996	4.09187e-07	1.60666e-06	CD14+ monocytes	CD354--TREM-1
CD305--LAIR12	4.13629	0.370199	#N/A	260.917	1.19546e-57	1.77326e-56	CD14+ monocytes	CD305--LAIR1
CD209--DC-SIGN1	0.306893	0.261633	#N/A	13.1528	0.000289143	0.000837732	CD14+ monocytes	CD209--DC-SIGN
CD110	0.88142	-0.385175	#N/A	83.2732	9.2008e-20	5.34047e-19	CD14+ monocytes	CD110
CD158e1--KIR3DL1-NKB1	0.17365	-0.252114	#N/A	6.21524	0.0126885	0.0282319	CD14+ monocytes	CD158e1--KIR3DL1-NKB1
CD226--DNAM-1	2.86533	-0.387869	#N/A	153.364	7.40741e-35	6.81993e-34	CD14+ monocytes	CD226--DNAM-1
CD205--DEC-2054	3.50537	0.906733	#N/A	1044.64	1.1372e-213	6.07266e-212	CD14+ monocytes	CD205--DEC-205
CD109	0.589062	-0.219119	#N/A	18.7081	1.54456e-05	5.22021e-05	CD14+ monocytes	CD109
CD1642	4.65666	1.00709	#N/A	1432.45	3.03295e-285	2.69932e-283	CD14+ monocytes	CD164
CD307c--FcRL33	0.856057	-0.351348	#N/A	38.7305	5.14745e-10	2.29062e-09	CD14+ monocytes	CD307c--FcRL3
CD991	3.16067	-0.229701	#N/A	85.3139	3.31829e-20	1.96885e-19	CD14+ monocytes	CD99
CD151--PETA-32	7.00977	-0.749618	#N/A	866.255	1.43959e-179	6.40617e-178	CD14+ monocytes	CD151--PETA-3
CLEC1B--CLEC2	7.25099	-0.435172	#N/A	261.229	1.02815e-57	1.61479e-56	CD14+ monocytes	CLEC1B--CLEC2
IgE	0.994834	-0.258779	#N/A	29.3949	6.10112e-08	2.50615e-07	CD14+ monocytes	IgE
CD841	3.78793	-0.0898472	#N/A	12.9617	0.000320137	0.000909325	CD14+ monocytes	CD84
Ig--light-chain-kappa	0.885835	0.10916	#N/A	5.72086	0.0167909	0.037051	CD14+ monocytes	Ig--light-chain-kappa
CD85j--ILT2	0.395069	0.371987	#N/A	39.3881	3.68238e-10	1.66643e-09	CD14+ monocytes	CD85j--ILT2
Ig--light-chain-lambda2	1.99939	0.167288	#N/A	19.9191	8.20584e-06	2.88284e-05	CD14+ monocytes	Ig--light-chain-lambda
HLA-A23	0.509331	1.60974	#N/A	492.448	1.75941e-105	5.21958e-104	CD14+ monocytes	HLA-A2
GARP--LRRC32	0.508288	-0.621501	#N/A	112.57	4.23737e-26	2.82845e-25	CD14+ monocytes	GARP--LRRC32
TCR--Vbeta13	2.80177	-0.118365	#N/A	20.922	4.8664e-06	1.80462e-05	CD14+ monocytes	TCR--Vbeta13
CD19.2	0.488668	0.232915	#N/A	18.768	1.49697e-05	5.12423e-05	CD14+ monocytes	CD19.2
CD823	4.38436	-0.302563	#N/A	217.358	1.82211e-48	2.11523e-47	CD14+ monocytes	CD82
CD131	0.360143	-0.216145	#N/A	12.8651	0.000337054	0.0009473	CD14+ monocytes	CD131
CD741	3.05864	-0.0629074	#N/A	6.79466	0.00916256	0.0212731	CD14+ monocytes	CD74
CD317--BST2-Tetherin2	1.69609	0.632655	#N/A	433.335	2.03269e-93	5.42728e-92	CD14+ monocytes	CD317--BST2-Tetherin
LAP--TGF-beta1	1.81895	-0.188633	#N/A	31.0279	2.63839e-08	1.13621e-07	CD14+ monocytes	LAP--TGF-beta1
CD116	6.96867	-0.26562	#N/A	205.687	5.3914e-46	5.99793e-45	CD14+ monocytes	CD116
CD375	1.02093	0.119753	#N/A	8.8716	0.00290639	0.0073208	CD14+ monocytes	CD37
CD101--BB27	4.31603	-0.507317	#N/A	367.311	7.94018e-80	1.63079e-78	CD14+ monocytes	CD101--BB27
CD3211	2.82218	-0.253325	#N/A	79.4231	6.31169e-19	3.58558e-18	CD14+ monocytes	CD321
HLA-DR-DP-DQ2	5.49097	0.0808018	#N/A	5.57176	0.0182798	0.0400059	CD14+ monocytes	HLA-DR-DP-DQ
CD269--BCMA	1.29992	-0.16304	#N/A	16.5249	4.85433e-05	0.00015071	CD14+ monocytes	CD269--BCMA
CD134--OX401	3.11888	-0.079674	#N/A	12.212	0.00047779	0.00131515	CD14+ monocytes	CD134--OX40
CD58--LFA-3	7.34772	-0.0879767	#N/A	25.0719	5.65898e-07	2.18978e-06	CD14+ monocytes	CD58--LFA-3
CD169--Sialoadhesin-Siglec-1	4.3386	2.25301	#N/A	4082.31	0	0	CD14+ monocytes	CD169--Sialoadhesin-Siglec-1
CD357--GITR2	5.80071	-0.339691	#N/A	100.55	1.66569e-23	1.03428e-22	CD14+ monocytes	CD357--GITR
CD303--BDCA-2	0.768668	0.119979	#N/A	6.61902	0.01011	0.0230716	CD14+ monocytes	CD303--BDCA-2
CD207--Langerin	0.676541	-0.586035	#N/A	103.671	3.52491e-24	2.24084e-23	CD14+ monocytes	CD207--Langerin
CD284--TLR4	1.06878	-0.144278	#N/A	11.1323	0.00085282	0.0023235	CD14+ monocytes	CD284--TLR4
CD271--NGFR1	1.47142	0.192235	#N/A	28.6113	9.12774e-08	3.63747e-07	CD14+ monocytes	CD271--NGFR
CD138--Syndecan-11	2.46859	-0.118374	#N/A	16.4736	4.98708e-05	0.000153052	CD14+ monocytes	CD138--Syndecan-1
CD712	2.51244	1.38044	#N/A	1830.61	0	0	CD14+ monocytes	CD71
CD49f2	14.0236	-0.38632	#N/A	203.51	1.56013e-45	1.66622e-44	CD14+ monocytes	CD49f
CD172a--SIRPalpha	6.24964	-0.271263	#N/A	145.649	3.3159e-33	2.85596e-32	CD14+ monocytes	CD172a--SIRPalpha
CD62L2	0.596446	0.205864	#N/A	10.23	0.00138792	0.00366906	CD14+ monocytes	CD62L
CD1d2	0.55559	-0.161318	#N/A	10.6962	0.0010788	0.00288039	CD14+ monocytes	CD1d
CD691	1.76357	-0.352384	#N/A	93.0948	6.82904e-22	4.14399e-21	CD14+ monocytes	CD69
CD354	15.9906	-0.142461	#N/A	28.8957	7.88598e-08	3.19024e-07	CD14+ monocytes	CD35
integrin--beta71	1.17535	1.03294	#N/A	540.858	2.7531e-115	1.05011e-113	CD14+ monocytes	integrin--beta7
VEGFR-3--FLT-4	0.962407	-0.148547	#N/A	10.7156	0.00106753	0.00287908	CD14+ monocytes	VEGFR-3--FLT-4
CD155--PVR1	1.24969	-0.697815	#N/A	12.9221	0.000368995	0.00399383	CD16+ monocytes	CD155--PVR
CD523	4.09747	-0.419005	#N/A	12.2519	0.000521861	0.00505381	CD16+ monocytes	CD52
CD45RA6	7.47575	-0.522054	#N/A	7.68399	0.00585474	0.0430909	CD16+ monocytes	CD45RA
CD311	19.2548	-0.330766	#N/A	11.1506	0.000926028	0.00851946	CD16+ monocytes	CD31
CD324	4.06334	-1.05833	#N/A	56.8116	3.77524e-13	2.31548e-11	CD16+ monocytes	CD32
CD107a--LAMP-13	8.82121	1.33642	#N/A	55.3861	7.08144e-13	3.25746e-11	CD16+ monocytes	CD107a--LAMP-1
CD95--Fas1	2.81945	0.574102	#N/A	18.6711	2.00157e-05	0.000368288	CD16+ monocytes	CD95--Fas
CD641	0.606173	1.14174	#N/A	17.7652	3.14878e-05	0.000526705	CD16+ monocytes	CD64
CD141--Thrombomodulin1	2.20981	-0.480382	#N/A	8.02478	0.00486841	0.0389473	CD16+ monocytes	CD141--Thrombomodulin
CD66b3	1.16797	-0.810025	#N/A	13.3291	0.000299192	0.0034407	CD16+ monocytes	CD66b
CX3CR12	1.94867	-0.730112	#N/A	20.8921	6.64593e-06	0.000152856	CD16+ monocytes	CX3CR1
CD542	11.897	-0.453988	#N/A	15.1745	0.000116436	0.00164802	CD16+ monocytes	CD54
CD431	6.7063	-0.443253	#N/A	12.7971	0.000393594	0.00402341	CD16+ monocytes	CD43
CD632	6.34395	0.616185	#N/A	14.9661	0.000129459	0.00170147	CD16+ monocytes	CD63
Folate-Receptor-beta--FR-beta3	2.65887	-0.722897	#N/A	15.9874	7.70909e-05	0.00118206	CD16+ monocytes	Folate-Receptor-beta--FR-beta
CD931	2.25437	-0.447937	#N/A	7.73375	0.00569883	0.0430909	CD16+ monocytes	CD93
CD158b--KIR2DL2-L3-NKAT2	0.775434	0.542986	#N/A	7.384	0.00689199	0.0487741	CD16+ monocytes	CD158b--KIR2DL2-L3-NKAT2
CD205--DEC-2055	2.22561	0.405737	#N/A	8.77318	0.0032556	0.0272287	CD16+ monocytes	CD205--DEC-205
CD1643	5.28878	1.08656	#N/A	49.9966	7.8059e-12	2.87257e-10	CD16+ monocytes	CD164
CD151--PETA-33	7.94502	-0.630612	#N/A	20.5237	7.97328e-06	0.000163009	CD16+ monocytes	CD151--PETA-3
HLA-A24	0.774522	2.61001	#N/A	78.6165	3.3111e-17	6.09243e-15	CD16+ monocytes	HLA-A2
CD317--BST2-Tetherin3	1.33723	0.489877	#N/A	9.15272	0.00265819	0.0232908	CD16+ monocytes	CD317--BST2-Tetherin
CD169--Sialoadhesin-Siglec-11	2.2237	1.23311	#N/A	57.5285	2.75397e-13	2.31548e-11	CD16+ monocytes	CD169--Sialoadhesin-Siglec-1
CD713	2.91621	0.977842	#N/A	38.6879	1.35319e-09	4.14977e-08	CD16+ monocytes	CD71
CD172a--SIRPalpha1	14.1381	-0.485046	#N/A	29.418	1.05952e-07	2.78502e-06	CD16+ monocytes	CD172a--SIRPalpha
CD340--erbB2-HER-2	3.12097	0.51658	#N/A	14.7709	0.000142995	0.00175408	CD16+ monocytes	CD340--erbB2-HER-2
CD155--PVR2	0.147962	-0.153636	#N/A	6.5406	0.0105525	0.0488748	CD4+ naive T	CD155--PVR
CD485	7.28082	0.154208	#N/A	153.721	3.77159e-35	1.24462e-33	CD4+ naive T	CD48
CD524	3.52193	0.112515	#N/A	54.3678	1.7386e-13	2.41573e-12	CD4+ naive T	CD52
CD312	8.74749	0.0816457	#N/A	37.0028	1.20466e-09	1.27212e-08	CD4+ naive T	CD3
HLA-ABC4	0.345678	0.445155	#N/A	105.801	9.62214e-25	1.6935e-23	CD4+ naive T	HLA-ABC
CD45RA7	7.12918	-0.154376	#N/A	102.62	4.74624e-24	7.8313e-23	CD4+ naive T	CD45RA
CD75	2.26017	-0.0670713	#N/A	11.699	0.000626791	0.00384821	CD4+ naive T	CD7
CD444	0.24002	-0.258561	#N/A	28.5009	9.48475e-08	8.07734e-07	CD4+ naive T	CD44
CD45RO	0.934779	0.33911	#N/A	128.855	9.32205e-30	2.73447e-28	CD4+ naive T	CD45RO
CD313	1.70566	-0.166779	#N/A	54.1879	1.90465e-13	2.51413e-12	CD4+ naive T	CD31
CD58	16.3199	-0.197203	#N/A	276.663	1.22056e-61	8.05569e-60	CD4+ naive T	CD5
CD152--CTLA-4	0.136355	0.486873	#N/A	43.7464	3.84872e-11	4.41766e-10	CD4+ naive T	CD152--CTLA-4
KLRG1--MAFA1	0.357121	-0.201707	#N/A	21.9046	2.88745e-06	2.11746e-05	CD4+ naive T	KLRG1--MAFA
CD27	1.75467	-0.28051	#N/A	184.602	7.89904e-42	2.97906e-40	CD4+ naive T	CD27
CD95--Fas2	0.790606	0.186319	#N/A	38.4687	5.6917e-10	6.26087e-09	CD4+ naive T	CD95--Fas
CD96--TACTILE1	0.404332	-0.102326	#N/A	6.72299	0.00952589	0.0449078	CD4+ naive T	CD96--TACTILE
CD178--Fas-L	0.508587	0.104392	#N/A	8.40057	0.0037558	0.0198306	CD4+ naive T	CD178--Fas-L
CD11a	0.691886	-0.109029	#N/A	13.6539	0.000220469	0.00141961	CD4+ naive T	CD11a
CD235ab1	0.958728	0.342079	#N/A	28.0746	1.18173e-07	9.74926e-07	CD4+ naive T	CD235ab
CD192--CCR22	0.245766	0.183326	#N/A	11.0213	0.000902612	0.00529532	CD4+ naive T	CD192--CCR2
CD122--IL-2Rbeta	0.353945	0.185509	#N/A	16.8272	4.11305e-05	0.000278422	CD4+ naive T	CD122--IL-2Rbeta
CD591	1.04053	0.107843	#N/A	17.5226	2.85337e-05	0.000198234	CD4+ naive T	CD59
CD25	1.44871	-0.154811	#N/A	52.1856	5.2618e-13	6.61483e-12	CD4+ naive T	CD2
CD81--TAPA-13	0.769752	0.170293	#N/A	32.0196	1.5507e-08	1.41167e-07	CD4+ naive T	CD81--TAPA-1
IgG--Fc	0.511938	-0.106323	#N/A	8.66197	0.00325356	0.0175294	CD4+ naive T	IgG--Fc
CD181	0.551002	-0.0988391	#N/A	7.87436	0.00501974	0.0254848	CD4+ naive T	CD18
CD28	1.84249	-0.114103	#N/A	32.4112	1.26809e-08	1.19563e-07	CD4+ naive T	CD28
CD383	2.6324	-0.243651	#N/A	115.453	7.62774e-27	1.83066e-25	CD4+ naive T	CD38
CD261	2.27956	-0.582888	#N/A	684.374	5.96693e-148	1.57527e-145	CD4+ naive T	CD26
CD158--KIR2DL1-S1-S3-S5	0.549883	0.159716	#N/A	17.5915	2.75192e-05	0.000196353	CD4+ naive T	CD158--KIR2DL1-S1-S3-S5
Folate-Receptor-beta--FR-beta4	0.746783	0.196063	#N/A	35.7194	2.32397e-09	2.27233e-08	CD4+ naive T	Folate-Receptor-beta--FR-beta
CD171--LICAM	0.17037	-0.390825	#N/A	36.7384	1.37926e-09	1.40048e-08	CD4+ naive T	CD171--LICAM
CD230--Prion2	1.92164	0.316559	#N/A	233.522	2.25417e-52	1.1902e-50	CD4+ naive T	CD230--Prion
CD325--N-Cadherin1	0.0831524	0.296758	#N/A	9.16763	0.00246699	0.0138572	CD4+ naive T	CD325--N-Cadherin
CD49a1	0.165487	0.154048	#N/A	6.73291	0.00947309	0.0449078	CD4+ naive T	CD49a
CD49d2	0.370313	-0.136857	#N/A	11.4462	0.00071801	0.00430806	CD4+ naive T	CD49d
CD94	3.12858	-0.0710343	#N/A	7.25901	0.00706149	0.0351742	CD4+ naive T	CD9
CD209--DC-SIGN2	0.277532	0.186451	#N/A	14.0544	0.000178183	0.00117601	CD4+ naive T	CD209--DC-SIGN
CD205--DEC-2056	1.40852	0.181997	#N/A	73.3735	1.16292e-17	1.80594e-16	CD4+ naive T	CD205--DEC-205
CD1644	1.14295	0.341664	#N/A	206.13	1.78716e-46	7.8635e-45	CD4+ naive T	CD164
CD992	1.88321	-0.224115	#N/A	125.206	5.78265e-29	1.52662e-27	CD4+ naive T	CD99
CD218a--IL-18Ralpha	0.648874	0.105833	#N/A	12.753	0.000356407	0.00224027	CD4+ naive T	CD218a--IL-18Ralpha
CD162	0.76573	-0.160894	#N/A	26.5642	2.57764e-07	1.98127e-06	CD4+ naive T	CD162
HLA-A25	0.217311	1.07884	#N/A	301.402	6.10199e-67	5.36975e-65	CD4+ naive T	HLA-A2
CD19.21	0.338355	0.120323	#N/A	8.29185	0.00398728	0.02064	CD4+ naive T	CD19.2
MICA-MICB1	0.315898	0.247494	#N/A	26.5277	2.62668e-07	1.98127e-06	CD4+ naive T	MICA-MICB
CD824	3.53974	-0.157262	#N/A	112.789	2.89692e-26	6.37322e-25	CD4+ naive T	CD82
Lymphotoxin-beta-Receptor--LT-betaR2	1.06795	0.215922	#N/A	50.359	1.33055e-12	1.59666e-11	CD4+ naive T	Lymphotoxin-beta-Receptor--LT-betaR
CD317--BST2-Tetherin4	0.382161	0.210391	#N/A	30.6587	3.12171e-08	2.74711e-07	CD4+ naive T	CD317--BST2-Tetherin
CD101--BB271	0.874653	-0.561099	#N/A	367.803	3.99056e-81	5.26754e-79	CD4+ naive T	CD101--BB27
CD223--LAG-31	1.76895	-0.0595086	#N/A	8.91091	0.00283873	0.015613	CD4+ naive T	CD223--LAG-3
CD357--GITR3	3.567	0.0558749	#N/A	10.4844	0.00120614	0.00692221	CD4+ naive T	CD357--GITR
CD714	0.601378	0.476302	#N/A	108.576	2.3938e-25	4.51403e-24	CD4+ naive T	CD71
CD62L3	2.09841	0.405567	#N/A	110.528	8.9965e-26	1.82698e-24	CD4+ naive T	CD62L
CD355	0.885083	0.0796726	#N/A	6.90178	0.00861867	0.0421357	CD4+ naive T	CD35
integrin--beta72	1.13935	-0.131569	#N/A	26.9324	2.13108e-07	1.70486e-06	CD4+ naive T	integrin--beta7
CD4	3.44002	-0.132987	#N/A	64.3659	1.09966e-15	1.61283e-14	CD4+ naive T	CD4
CD486	9.38872	0.212794	#N/A	57.9111	3.59019e-14	1.01323e-12	CD4+ effector T	CD48
CD525	4.44927	0.151818	#N/A	20.5979	5.87571e-06	7.10682e-05	CD4+ effector T	CD52
CD314	7.07541	0.138724	#N/A	15.9486	6.65597e-05	0.000704423	CD4+ effector T	CD3
HLA-ABC5	0.528455	0.564431	#N/A	49.9312	1.94809e-12	4.49832e-11	CD4+ effector T	HLA-ABC
CD445	0.376908	-0.337939	#N/A	14.2813	0.000160306	0.00150807	CD4+ effector T	CD44
CD279--PD-1	2.10888	0.611673	#N/A	97.6481	1.05747e-22	4.47662e-21	CD4+ effector T	CD279--PD-1
TIGIT--VSTM32	1.05026	0.800635	#N/A	104.02	4.67726e-24	2.37605e-22	CD4+ effector T	TIGIT--VSTM3
CD183--CXCR3	1.0405	0.15307	#N/A	7.14382	0.00756066	0.0468392	CD4+ effector T	CD183--CXCR3
CD195--CCR5	0.548923	0.252375	#N/A	7.8353	0.00515447	0.0346168	CD4+ effector T	CD195--CCR5
CD161	0.695239	-0.307229	#N/A	9.87673	0.00168923	0.012259	CD4+ effector T	CD161
KLRG1--MAFA2	0.865912	-1.12082	#N/A	143.709	2.03348e-32	1.72168e-30	CD4+ effector T	KLRG1--MAFA
CD95--Fas3	3.45976	0.449846	#N/A	109.557	3.13407e-25	1.99013e-23	CD4+ effector T	CD95--Fas
CD66b4	0.400165	0.339291	#N/A	10.1796	0.00143387	0.0110365	CD4+ effector T	CD66b
CD96--TACTILE2	0.533054	-0.274119	#N/A	11.2497	0.00080568	0.00656445	CD4+ effector T	CD96--TACTILE
CD235ab2	0.680698	-0.503879	#N/A	15.3559	9.09191e-05	0.000923738	CD4+ effector T	CD235ab
CD62P--P-Selectin2	2.85983	0.14934	#N/A	7.81861	0.00520217	0.0346168	CD4+ effector T	CD62P--P-Selectin
CD102--ICAM-21	0.460485	0.340281	#N/A	14.9096	0.00011503	0.00112376	CD4+ effector T	CD102--ICAM-2
FcERIalpha1	0.274728	-0.374781	#N/A	11.3547	0.000761546	0.00644776	CD4+ effector T	FcERIalpha
CD384	2.26068	0.323407	#N/A	18.1456	2.10574e-05	0.000243118	CD4+ effector T	CD38
CD262	2.84994	-0.540198	#N/A	53.0881	4.00315e-13	1.0168e-11	CD4+ effector T	CD26
Folate-Receptor-beta--FR-beta5	0.753181	-0.32099	#N/A	16.1375	6.02693e-05	0.000665583	CD4+ effector T	Folate-Receptor-beta--FR-beta
CD230--Prion3	2.89499	0.363427	#N/A	60.6014	9.38066e-15	2.97836e-13	CD4+ effector T	CD230--Prion
CD325--N-Cadherin2	0.13244	1.30244	#N/A	23.2791	1.46705e-06	1.96122e-05	CD4+ effector T	CD325--N-Cadherin
CD49a2	0.335042	-0.878161	#N/A	35.1321	3.41078e-09	5.77558e-08	CD4+ effector T	CD49a
CD49d3	1.15626	-0.393616	#N/A	38.4107	6.46869e-10	1.1736e-08	CD4+ effector T	CD49d
CD73--Ecto-5-nucleotidase3	0.705063	-0.207864	#N/A	7.77968	0.00531517	0.0346168	CD4+ effector T	CD73--Ecto-5-nucleotidase
CD337--NKp30	0.208871	-0.343221	#N/A	8.06091	0.00455175	0.0321151	CD4+ effector T	CD337--NKp30
CD205--DEC-2057	1.65726	0.425033	#N/A	82.5814	1.73955e-19	6.31208e-18	CD4+ effector T	CD205--DEC-205
CD1645	1.89529	0.758384	#N/A	217.213	1.3167e-47	3.34441e-45	CD4+ effector T	CD164
CD993	4.5912	-0.124392	#N/A	11.201	0.000827017	0.00656445	CD4+ effector T	CD99
HLA-A26	0.33833	1.64983	#N/A	155.167	8.24445e-35	1.04705e-32	CD4+ effector T	HLA-A2
CD825	5.99452	-0.242898	#N/A	49.4789	2.44444e-12	5.17407e-11	CD4+ effector T	CD82
CD317--BST2-Tetherin5	0.44237	0.434306	#N/A	27.5416	1.63835e-07	2.44788e-06	CD4+ effector T	CD317--BST2-Tetherin
CD101--BB272	0.788912	-0.503041	#N/A	45.6179	1.70193e-11	3.32531e-10	CD4+ effector T	CD101--BB27
Cadherin-115	1.2397	0.28385	#N/A	13.3562	0.000261732	0.00237428	CD4+ effector T	Cadherin-11
CD357--GITR4	3.59119	0.197879	#N/A	21.2388	4.21414e-06	5.35196e-05	CD4+ effector T	CD357--GITR
CD284--TLR41	0.891917	-0.228602	#N/A	11.7286	0.000623267	0.00545896	CD4+ effector T	CD284--TLR4
CD242	1.10562	-0.149753	#N/A	7.2028	0.00731671	0.0464611	CD4+ effector T	CD24
CD715	1.07639	0.425102	#N/A	26.3089	3.08367e-07	4.3514e-06	CD4+ effector T	CD71
CD49f3	4.9084	-0.247174	#N/A	28.1063	1.22672e-07	1.94742e-06	CD4+ effector T	CD49f
CD356	0.990353	-0.23032	#N/A	9.97311	0.00160331	0.0119776	CD4+ effector T	CD35
HLA-ABC6	0.657245	0.885716	#N/A	13.26	0.00030145	0.00546378	CD4+ Tregs	HLA-ABC
TIGIT--VSTM33	1.83751	-0.892503	#N/A	19.3119	1.37519e-05	0.000461566	CD4+ Tregs	TIGIT--VSTM3
CD107a--LAMP-14	1.81055	0.730349	#N/A	7.84687	0.00530215	0.0480507	CD4+ Tregs	CD107a--LAMP-1
CD95--Fas4	7.0294	0.420478	#N/A	12.2657	0.000505703	0.00814743	CD4+ Tregs	CD95--Fas
CD366--Tim-32	2.16232	1.3798	#N/A	11.6081	0.000713417	0.0103445	CD4+ Tregs	CD366--Tim-3
CD278--ICOS	6.30408	1.00053	#N/A	28.1713	1.71931e-07	1.2465e-05	CD4+ Tregs	CD278--ICOS
CD184--CXCR41	1.09368	-0.522309	#N/A	9.19259	0.00256505	0.0286102	CD4+ Tregs	CD184--CXCR4
CD385	2.57465	0.746728	#N/A	9.776	0.00187833	0.0226965	CD4+ Tregs	CD38
CD230--Prion4	2.64688	0.661374	#N/A	15.5922	9.0688e-05	0.00187854	CD4+ Tregs	CD230--Prion
CD205--DEC-2058	1.90028	0.405816	#N/A	8.23214	0.004302	0.041586	CD4+ Tregs	CD205--DEC-205
CD1646	2.59624	1.07504	#N/A	39.8409	6.41043e-10	9.29512e-08	CD4+ Tregs	CD164
CD101--BB273	1.2875	-1.02901	#N/A	21.5661	4.4496e-06	0.000215064	CD4+ Tregs	CD101--BB27
CD134--OX402	3.07774	0.366095	#N/A	9.03124	0.00279681	0.028967	CD4+ Tregs	CD134--OX40
Notch--11	0.755611	0.727561	#N/A	10.1435	0.00154492	0.0203649	CD4+ Tregs	Notch--1
CD716	3.77959	1.09604	#N/A	19.0214	1.59161e-05	0.000461566	CD4+ Tregs	CD71
integrin--beta73	0.874597	-0.893044	#N/A	16.081	7.06423e-05	0.00170719	CD4+ Tregs	integrin--beta7
CD276--B7-H31	0.653269	-0.312275	#N/A	22.2472	2.45282e-06	2.94338e-05	CD8+ naive T	CD276--B7-H3
CD47	1.36499	0.110533	#N/A	9.58281	0.00197336	0.0153226	CD8+ naive T	CD47
CD487	7.33581	0.215108	#N/A	110.543	1.25964e-25	6.6509e-24	CD8+ naive T	CD48
CD526	3.26683	0.211085	#N/A	63.3397	2.07362e-15	7.82052e-14	CD8+ naive T	CD52
CD315	6.21875	0.161618	#N/A	48.4968	3.67111e-12	1.07686e-10	CD8+ naive T	CD3
CD8	10.5879	-0.106287	#N/A	27.1246	1.97281e-07	2.75097e-06	CD8+ naive T	CD8
HLA-ABC7	0.35896	0.408976	#N/A	36.3919	1.71259e-09	3.76769e-08	CD8+ naive T	HLA-ABC
CD45RA8	12.4468	-0.0745085	#N/A	15.4325	8.64882e-05	0.000787341	CD8+ naive T	CD45RA
CD76	2.4393	0.129828	#N/A	16.3163	5.42863e-05	0.000566362	CD8+ naive T	CD7
CD45RO1	0.779055	0.148364	#N/A	7.68569	0.00558366	0.0368522	CD8+ naive T	CD45RO
CD279--PD-11	0.863649	0.153646	#N/A	8.5192	0.0035276	0.0251699	CD8+ naive T	CD279--PD-1
TIGIT--VSTM34	0.758433	-0.241787	#N/A	17.3372	3.17492e-05	0.000349241	CD8+ naive T	TIGIT--VSTM3
CD294--CRTH21	0.975783	0.17524	#N/A	12.613	0.000386097	0.0031853	CD8+ naive T	CD294--CRTH2
Podoplanin1	0.630049	0.263938	#N/A	18.1136	2.11366e-05	0.000242612	CD8+ naive T	Podoplanin
CD510	13.2832	-0.0583894	#N/A	10.1419	0.001457	0.011656	CD8+ naive T	CD5
CD271	1.90723	-0.200243	#N/A	35.9997	2.09176e-09	4.24788e-08	CD8+ naive T	CD27
CD66b5	0.49872	0.444612	#N/A	30.1473	4.17309e-08	7.34464e-07	CD8+ naive T	CD66b
CD272--BTLA	0.113182	0.335771	#N/A	7.84612	0.00510971	0.0345888	CD8+ naive T	CD272--BTLA
CD235ab3	0.724628	-0.552835	#N/A	28.0733	1.21079e-07	1.88028e-06	CD8+ naive T	CD235ab
CD62P--P-Selectin3	2.72557	0.111868	#N/A	9.22219	0.00240153	0.0176112	CD8+ naive T	CD62P--P-Selectin
CD192--CCR23	0.247768	0.360557	#N/A	14.5698	0.000136455	0.00120081	CD8+ naive T	CD192--CCR2
CD210	1.84434	-0.130324	#N/A	15.8001	7.12452e-05	0.000671741	CD8+ naive T	CD2
CD81--TAPA-14	0.729736	0.206853	#N/A	16.0855	6.13015e-05	0.000599393	CD8+ naive T	CD81--TAPA-1
CD263	1.4899	-0.510586	#N/A	145.168	4.84587e-33	3.19828e-31	CD8+ naive T	CD26
CD230--Prion5	2.35695	0.527171	#N/A	251.538	1.69957e-55	4.48687e-53	CD8+ naive T	CD230--Prion
CD49d4	0.488444	-0.241888	#N/A	16.2648	5.57781e-05	0.000566362	CD8+ naive T	CD49d
CD73--Ecto-5-nucleotidase4	2.1829	-0.258444	#N/A	58.1012	2.88771e-14	9.52944e-13	CD8+ naive T	CD73--Ecto-5-nucleotidase
CD205--DEC-2059	1.43973	0.24321	#N/A	38.0467	7.36967e-10	1.76872e-08	CD8+ naive T	CD205--DEC-205
CD126--IL-6Ralpha	0.154017	-0.306883	#N/A	9.44317	0.00212912	0.0160596	CD8+ naive T	CD126--IL-6Ralpha
CD1647	1.17319	0.189367	#N/A	24.1465	9.17094e-07	1.21056e-05	CD8+ naive T	CD164
CD994	1.48923	-0.174378	#N/A	22.5006	2.15067e-06	2.70369e-05	CD8+ naive T	CD99
CD1621	0.974164	-0.242134	#N/A	28.517	9.63844e-08	1.59034e-06	CD8+ naive T	CD162
HLA-A27	0.181295	0.948784	#N/A	81.3663	2.49934e-19	1.09971e-17	CD8+ naive T	HLA-A2
CD317--BST2-Tetherin6	0.414304	0.406515	#N/A	42.8672	6.35784e-11	1.67847e-09	CD8+ naive T	CD317--BST2-Tetherin
CD101--BB274	1.66222	-0.661451	#N/A	236.869	1.9969e-52	2.63591e-50	CD8+ naive T	CD101--BB27
Cadherin-116	1.02115	-0.283839	#N/A	31.8894	1.70891e-08	3.22252e-07	CD8+ naive T	Cadherin-11
CD357--GITR5	3.61098	0.11267	#N/A	13.1688	0.000287073	0.00244475	CD8+ naive T	CD357--GITR
CD303--BDCA-21	0.68077	0.145031	#N/A	8.27241	0.00403975	0.0280656	CD8+ naive T	CD303--BDCA-2
CCR10	3.43986	0.0825815	#N/A	7.20378	0.00729553	0.0469761	CD8+ naive T	CCR10
CD62L4	1.6833	0.840359	#N/A	155.822	2.60064e-35	2.28856e-33	CD8+ naive T	CD62L
integrin--beta74	1.87675	-0.181727	#N/A	27.1177	1.97986e-07	2.75097e-06	CD8+ naive T	integrin--beta7
CD511	19.8112	-0.377866	#N/A	14.6357	0.000154703	0.0205754	CD8+ GZMKhi	CD5
HLA-A28	0.380136	1.70129	#N/A	18.1562	2.62649e-05	0.00698647	CD8+ GZMKhi	HLA-A2
HLA-ABC8	0.627573	0.49793	#N/A	22.6482	2.11317e-06	4.30761e-05	CD8+ GZMA/Bhi	HLA-ABC
CD45RA9	6.97291	-0.285342	#N/A	19.1954	1.25338e-05	0.000221431	CD8+ GZMA/Bhi	CD45RA
CD279--PD-12	2.2006	0.327575	#N/A	17.4367	3.12361e-05	0.000517348	CD8+ GZMA/Bhi	CD279--PD-1
CD316	1.32665	-0.293782	#N/A	11.8575	0.000588486	0.00649787	CD8+ GZMA/Bhi	CD31
CD512	7.61891	0.411346	#N/A	45.4481	2.15203e-11	1.42572e-09	CD8+ GZMA/Bhi	CD5
KLRG1--MAFA3	3.14075	-0.922723	#N/A	183.43	9.96775e-40	1.32073e-37	CD8+ GZMA/Bhi	KLRG1--MAFA
CD95--Fas5	1.80144	0.538478	#N/A	64.9598	1.44208e-15	1.27384e-13	CD8+ GZMA/Bhi	CD95--Fas
CD66b6	0.419145	-0.382456	#N/A	7.87065	0.00508259	0.0464444	CD8+ GZMA/Bhi	CD66b
CD543	0.930276	-0.488908	#N/A	29.0711	7.97405e-08	1.76093e-06	CD8+ GZMA/Bhi	CD54
CD212	1.93961	-0.185906	#N/A	7.70186	0.00557789	0.047682	CD8+ GZMA/Bhi	CD2
CD386	2.52093	1.43333	#N/A	317.715	3.38649e-65	8.9742e-63	CD8+ GZMA/Bhi	CD38
B7-H4	0.430783	-1.27363	#N/A	37.6795	1.03937e-09	3.93476e-08	CD8+ GZMA/Bhi	B7-H4
CD230--Prion6	2.64718	-0.3348	#N/A	31.1397	2.79663e-08	7.41107e-07	CD8+ GZMA/Bhi	CD230--Prion
CD49d5	1.20453	-0.305743	#N/A	14.1615	0.00017357	0.00229981	CD8+ GZMA/Bhi	CD49d
TCR--Vdelta2	0.130184	1.11935	#N/A	11.566	0.00068752	0.00728771	CD8+ GZMA/Bhi	TCR--Vdelta2
CD205--DEC-20510	1.61578	0.413432	#N/A	38.3927	7.27037e-10	3.21108e-08	CD8+ GZMA/Bhi	CD205--DEC-205
CD199--CCR9	1.04163	-0.272385	#N/A	9.13895	0.00254035	0.0240426	CD8+ GZMA/Bhi	CD199--CCR9
CD995	3.54117	-0.204362	#N/A	14.1629	0.000173441	0.00229981	CD8+ GZMA/Bhi	CD99
CD352--NTB-A3	3.33874	-0.28235	#N/A	29.4809	6.47769e-08	1.56053e-06	CD8+ GZMA/Bhi	CD352--NTB-A
CD150--SLAM	0.663448	-0.940688	#N/A	37.0501	1.42514e-09	4.72077e-08	CD8+ GZMA/Bhi	CD150--SLAM
GPR56	3.70474	0.367888	#N/A	39.0444	5.24623e-10	2.7805e-08	CD8+ GZMA/Bhi	GPR56
TSPAN33--BAAM	0.434949	-0.642011	#N/A	17.244	3.45327e-05	0.000538304	CD8+ GZMA/Bhi	TSPAN33--BAAM
CD317--BST2-Tetherin7	0.528588	0.466502	#N/A	19.3332	1.16708e-05	0.000220911	CD8+ GZMA/Bhi	CD317--BST2-Tetherin
HLA-DR-DP-DQ3	1.60641	0.420538	#N/A	15.4927	8.62242e-05	0.00126941	CD8+ GZMA/Bhi	HLA-DR-DP-DQ
CD269--BCMA1	1.18014	0.253542	#N/A	7.72582	0.00550467	0.047682	CD8+ GZMA/Bhi	CD269--BCMA
CD717	0.516261	0.382778	#N/A	9.66631	0.00190846	0.0187312	CD8+ GZMA/Bhi	CD71
CD49f4	2.01493	-0.296949	#N/A	12.6895	0.000378034	0.00455359	CD8+ GZMA/Bhi	CD49f
CD62L5	0.898472	-0.836288	#N/A	34.5911	4.90316e-09	1.44371e-07	CD8+ GZMA/Bhi	CD62L
CD692	0.433626	0.533112	#N/A	12.1084	0.000514847	0.00593194	CD8+ GZMA/Bhi	CD69
VEGFR-3--FLT-41	0.862843	-0.352716	#N/A	10.6048	0.00115052	0.0117265	CD8+ GZMA/Bhi	VEGFR-3--FLT-4
CD42	0.543505	-0.530415	#N/A	13.4477	0.000252985	0.00319243	CD8+ GZMA/Bhi	CD4
KLRG1--MAFA4	1.73148	-1.33719	#N/A	21.1114	6.7998e-06	0.00181555	CD8+ memory_resting	KLRG1--MAFA
CD718	0.721526	-1.85453	#N/A	14.9189	0.000142161	0.0189786	CD8+ memory_resting	CD71
CD471	1.48233	0.131788	#N/A	7.63386	0.00576136	0.0318075	CD56dim NK	CD47
CD488	5.49243	0.261644	#N/A	62.3374	3.95553e-15	1.31027e-13	CD56dim NK	CD48
CD81	0.884911	0.426504	#N/A	22.201	2.56128e-06	3.3937e-05	CD56dim NK	CD8
HLA-ABC9	0.515028	0.291845	#N/A	13.3402	0.000263978	0.00269055	CD56dim NK	HLA-ABC
CD117--c-kit	0.178005	-0.422206	#N/A	9.36654	0.00222835	0.0144027	CD56dim NK	CD117--c-kit
CD45RA10	12.5124	-0.281164	#N/A	104.064	4.59566e-24	2.4357e-22	CD56dim NK	CD45RA
CD77	2.02415	-0.253689	#N/A	26.8824	2.29801e-07	3.80608e-06	CD56dim NK	CD7
CD45RO2	0.740511	0.190413	#N/A	7.19414	0.00735221	0.0389667	CD56dim NK	CD45RO
CD140a--PDGFRalpha	0.792889	0.752254	#N/A	50.0732	1.81581e-12	4.37446e-11	CD56dim NK	CD140a--PDGFRalpha
CD195--CCR51	0.523529	0.254505	#N/A	8.18284	0.00425655	0.0249483	CD56dim NK	CD195--CCR5
CD1611	1.40643	0.170574	#N/A	9.29511	0.00231666	0.014617	CD56dim NK	CD161
KLRG1--MAFA5	1.18151	-0.952472	#N/A	141.999	4.66696e-32	6.18373e-30	CD56dim NK	KLRG1--MAFA
CD95--Fas6	1.13486	0.205976	#N/A	13.2497	0.000276987	0.00271857	CD56dim NK	CD95--Fas
CD11b	0.234997	-0.334045	#N/A	7.72849	0.00546773	0.0308287	CD56dim NK	CD11b
CD141--Thrombomodulin2	0.893523	-0.269386	#N/A	6.83433	0.00898461	0.0466847	CD56dim NK	CD141--Thrombomodulin
CD544	1.04087	-0.215375	#N/A	11.5445	0.000687904	0.00607648	CD56dim NK	CD54
CD62P--P-Selectin4	2.98065	0.158599	#N/A	9.3815	0.0022103	0.0144027	CD56dim NK	CD62P--P-Selectin
CD122--IL-2Rbeta1	1.49674	-0.169048	#N/A	10.4015	0.00127197	0.0096306	CD56dim NK	CD122--IL-2Rbeta
CD432	4.77191	-0.214069	#N/A	36.2932	1.89273e-09	3.85825e-08	CD56dim NK	CD43
CD213	0.720231	-0.26484	#N/A	10.098	0.00149858	0.0104506	CD56dim NK	CD2
IgG--Fc1	0.778132	-0.874088	#N/A	69.4615	1.1466e-16	4.34069e-15	CD56dim NK	IgG--Fc
CD182	1.02152	-0.189763	#N/A	9.637	0.00192381	0.013072	CD56dim NK	CD18
CD387	7.60997	0.743725	#N/A	317.106	1.11189e-67	2.94651e-65	CD56dim NK	CD38
CD15--SSEA-12	1.07227	0.221689	#N/A	10.1018	0.00149553	0.0104506	CD56dim NK	CD15--SSEA-1
CD361	0.732072	0.240412	#N/A	8.15146	0.00433065	0.0249483	CD56dim NK	CD36
CD158--KIR2DL1-S1-S3-S51	1.86067	0.400172	#N/A	15.0791	0.000105204	0.00121213	CD56dim NK	CD158--KIR2DL1-S1-S3-S5
CD49a3	0.109726	-0.486132	#N/A	9.10067	0.00257548	0.0158721	CD56dim NK	CD49a
CD49d6	0.712839	-0.228758	#N/A	10.4898	0.00121275	0.00945233	CD56dim NK	CD49d
CD95	3.16878	0.188215	#N/A	8.38634	0.00380642	0.022925	CD56dim NK	CD9
CD158b--KIR2DL2-L3-NKAT21	2.18758	0.63339	#N/A	70.601	6.51586e-17	2.87784e-15	CD56dim NK	CD158b--KIR2DL2-L3-NKAT2
CD158e1--KIR3DL1-NKB11	1.56243	0.80709	#N/A	25.6271	4.37845e-07	6.44605e-06	CD56dim NK	CD158e1--KIR3DL1-NKB1
CD337--NKp301	1.18136	0.325823	#N/A	27.2299	1.92278e-07	3.39691e-06	CD56dim NK	CD337--NKp30
CD307c--FcRL34	1.07446	0.258779	#N/A	10.8309	0.00100917	0.00810394	CD56dim NK	CD307c--FcRL3
CD941	2.48475	-0.501091	#N/A	59.6196	1.53257e-14	4.51256e-13	CD56dim NK	CD94
CD1622	1.22576	-0.278102	#N/A	21.377	3.92362e-06	4.95123e-05	CD56dim NK	CD162
Ig--light-chain-kappa1	0.491328	-0.466698	#N/A	22.3083	2.42292e-06	3.37933e-05	CD56dim NK	Ig--light-chain-kappa
Ig--light-chain-lambda3	0.952667	-0.658041	#N/A	57.1332	5.30094e-14	1.40475e-12	CD56dim NK	Ig--light-chain-lambda
HLA-A29	0.232937	1.53118	#N/A	139.045	1.93884e-31	1.71264e-29	CD56dim NK	HLA-A2
MICA-MICB2	0.361434	-0.41101	#N/A	14.6456	0.000132244	0.0014602	CD56dim NK	MICA-MICB
Lymphotoxin-beta-Receptor--LT-betaR3	1.2994	0.466521	#N/A	38.0919	7.60629e-10	1.67972e-08	CD56dim NK	Lymphotoxin-beta-Receptor--LT-betaR
CD317--BST2-Tetherin8	0.538715	0.315113	#N/A	17.5422	2.88666e-05	0.000347711	CD56dim NK	CD317--BST2-Tetherin
CD3212	0.520251	0.26237	#N/A	10.2086	0.00141164	0.0103913	CD56dim NK	CD321
HLA-DR-DP-DQ4	0.736084	0.306315	#N/A	11.0013	0.000920743	0.0076249	CD56dim NK	HLA-DR-DP-DQ
CD62E	0.806572	-0.298296	#N/A	13.6541	0.000223475	0.00236883	CD56dim NK	CD62E
CD357--GITR6	4.01992	0.237798	#N/A	26.6736	2.5579e-07	3.98732e-06	CD56dim NK	CD357--GITR
CD124--IL-4Ralpha1	1.38706	-0.211426	#N/A	11.0784	0.000883376	0.00755144	CD56dim NK	CD124--IL-4Ralpha
CD284--TLR42	0.906807	-0.174617	#N/A	7.59147	0.00589806	0.0318977	CD56dim NK	CD284--TLR4
CD257--BAFF-BLYS	1.26533	0.207457	#N/A	12.9215	0.000329784	0.00312117	CD56dim NK	CD257--BAFF-BLYS
CD172a--SIRPalpha2	0.964493	-0.245185	#N/A	12.1511	0.000497244	0.00454378	CD56dim NK	CD172a--SIRPalpha
CD62L6	1.07765	-0.671402	#N/A	34.4181	4.90453e-09	9.28358e-08	CD56dim NK	CD62L
CD693	0.615145	0.996755	#N/A	106.563	1.35655e-24	8.98712e-23	CD56dim NK	CD69
CD388	3.32587	0.655923	#N/A	17.845	2.95075e-05	0.00390974	CD56bright NK	CD38
CD204	1.25021	1.6583	#N/A	30.5553	5.75944e-08	1.52625e-05	CD56bright NK	CD204
CD205--DEC-20511	1.83408	0.561544	#N/A	16.3462	6.29493e-05	0.00556052	CD56bright NK	CD205--DEC-205
CD317	11.9994	0.293722	#N/A	21.9192	3.22882e-06	0.000101016	gdT1	CD3
HLA-ABC10	0.462984	0.665685	#N/A	18.6013	1.76809e-05	0.000387211	gdT1	HLA-ABC
CD78	1.29361	-0.470716	#N/A	15.1756	0.000104366	0.00190467	gdT1	CD7
CD279--PD-13	1.36998	0.296556	#N/A	8.29568	0.00405742	0.0412171	gdT1	CD279--PD-1
CD1612	2.20886	-0.448586	#N/A	16.3715	5.6009e-05	0.00111509	gdT1	CD161
CD141--Thrombomodulin3	0.950025	-0.903552	#N/A	20.923	5.37051e-06	0.000147018	gdT1	CD141--Thrombomodulin
CD235ab4	0.588823	0.663414	#N/A	9.4806	0.0021323	0.0233487	gdT1	CD235ab
CD433	4.07017	0.50154	#N/A	40.0594	3.68933e-10	8.07964e-08	gdT1	CD43
CD281	1.14043	-0.467464	#N/A	12.0307	0.000545244	0.00796056	gdT1	CD28
TSLPR--TSLP-R	0.465895	-0.462421	#N/A	8.25856	0.00414053	0.0412171	gdT1	TSLPR--TSLP-R
CD389	1.50922	0.615865	#N/A	29.6616	6.4521e-08	3.53253e-06	gdT1	CD38
CD264	3.81104	-0.865149	#N/A	25.9153	4.24901e-07	1.55089e-05	gdT1	CD26
CD2041	0.721483	-0.684754	#N/A	14.287	0.000166079	0.00279779	gdT1	CD204
TCR--Valpha7.2	0.312239	-1.06578	#N/A	11.7315	0.000639071	0.00859147	gdT1	TCR--Valpha7.2
TCR--Vdelta21	10.5668	0.413181	#N/A	10.1981	0.00144909	0.0167026	gdT1	TCR--Vdelta2
CD942	2.99524	0.600613	#N/A	19.2583	1.26093e-05	0.000306827	gdT1	CD94
HLA-A210	0.185738	1.28491	#N/A	29.1393	8.38408e-08	3.67223e-06	gdT1	HLA-A2
GPR561	1.51631	0.761567	#N/A	34.1914	6.72641e-09	4.91028e-07	gdT1	GPR56
HLA-DR-DP-DQ5	0.934052	-0.578793	#N/A	11.6512	0.000666918	0.00859147	gdT1	HLA-DR-DP-DQ
CD196--CCR63	0.938243	-0.369566	#N/A	8.15942	0.0043711	0.0416205	gdT1	CD196--CCR6
CD694	0.599949	1.22632	#N/A	37.1155	1.57769e-09	1.72757e-07	gdT1	CD69
CD357	0.821428	-0.507848	#N/A	10.4792	0.00124631	0.0151634	gdT1	CD35
integrin--beta75	1.61486	0.369013	#N/A	12.3332	0.000464514	0.00726633	gdT1	integrin--beta7
CD318	4.96599	0.290304	#N/A	12.8781	0.000355255	0.00721441	gdT2	CD3
CD83	7.57647	-0.428884	#N/A	8.47019	0.0037229	0.0393138	gdT2	CD8
CD45RA11	6.21412	0.344253	#N/A	9.76928	0.00184669	0.0243763	gdT2	CD45RA
CD79	2.73427	-0.378456	#N/A	10.0689	0.00157282	0.0218539	gdT2	CD7
CD152--CTLA-41	0.260754	1.55372	#N/A	10.4532	0.00128085	0.0187858	gdT2	CD152--CTLA-4
KLRG1--MAFA6	1.41055	-0.77892	#N/A	18.664	1.78079e-05	0.000642217	gdT2	KLRG1--MAFA
CD11b1	0.107563	-1.21522	#N/A	8.73496	0.00322485	0.0370156	gdT2	CD11b
CD66b7	0.598236	1.11807	#N/A	18.2373	2.21506e-05	0.000642217	gdT2	CD66b
CD244--2B41	0.638468	-0.847384	#N/A	18.3764	2.06291e-05	0.000642217	gdT2	CD244--2B4
CD545	1.48618	-0.735228	#N/A	27.6625	1.91282e-07	1.68328e-05	gdT2	CD54
CD192--CCR24	0.752493	2.63613	#N/A	46.8907	1.62415e-11	4.28774e-09	gdT2	CD192--CCR2
CD183	1.07251	-0.589059	#N/A	18.7581	1.69714e-05	0.000642217	gdT2	CD18
CD282	1.2595	0.397217	#N/A	8.48284	0.0036974	0.0393138	gdT2	CD28
CD3810	1.4135	0.516781	#N/A	11.602	0.000695817	0.011481	gdT2	CD38
CD230--Prion7	2.70059	0.425605	#N/A	19.6045	1.10212e-05	0.000581921	gdT2	CD230--Prion
CD49d7	1.07551	-0.519638	#N/A	11.8998	0.000594498	0.0104632	gdT2	CD49d
CD73--Ecto-5-nucleotidase5	1.64932	-0.516241	#N/A	12.6173	0.000407404	0.00768248	gdT2	CD73--Ecto-5-nucleotidase
CD158b--KIR2DL2-L3-NKAT22	0.77438	-0.525418	#N/A	8.89573	0.0029561	0.0354732	gdT2	CD158b--KIR2DL2-L3-NKAT2
CD1648	1.39885	0.409836	#N/A	13.8423	0.000214483	0.00471863	gdT2	CD164
CD307c--FcRL35	1.00573	-0.738393	#N/A	18.0543	2.43264e-05	0.000642217	gdT2	CD307c--FcRL3
CD352--NTB-A4	3.35404	-0.241285	#N/A	8.91941	0.00291849	0.0354732	gdT2	CD352--NTB-A
CD943	0.422126	-1.21795	#N/A	14.926	0.000122017	0.00292842	gdT2	CD94
HLA-A211	0.143938	1.45206	#N/A	20.5662	6.75863e-06	0.00044607	gdT2	HLA-A2
TCR--Vbeta131	1.99497	-0.786211	#N/A	11.0272	0.0009437	0.0146551	gdT2	TCR--Vbeta13
MICA-MICB3	0.283785	-0.701701	#N/A	8.10964	0.00453004	0.0459973	gdT2	MICA-MICB
CD62L7	1.35652	1.12737	#N/A	28.6536	1.16889e-07	1.54293e-05	gdT2	CD62L
CD45RA12	12.303	-0.319622	#N/A	11.3616	0.000859807	0.0122718	PDCs	CD45RA
CD1234	23.1839	-0.412063	#N/A	18.0041	3.03691e-05	0.00109266	PDCs	CD123
IgM2	1.05923	-1.03005	#N/A	14.0005	0.000223453	0.00438526	PDCs	IgM
CD275--B7-H2-B7-RP1-ICOSL5	1.42073	-0.662821	#N/A	10.8439	0.00112403	0.0147061	PDCs	CD275--B7-H2-B7-RP1-ICOSL
FcERIalpha2	1.67865	-0.938089	#N/A	17.7278	3.47979e-05	0.00109266	PDCs	FcERIalpha
CD3811	4.7791	0.786324	#N/A	30.1581	9.22404e-08	7.24087e-06	PDCs	CD38
CD265	1.29367	-1.04695	#N/A	20.9953	7.05466e-06	0.000369194	PDCs	CD26
CD304--Neuropilin-11	2.45468	-0.556574	#N/A	10.0884	0.00166605	0.0201208	PDCs	CD304--Neuropilin-1
CD205--DEC-20512	2.48476	1.05273	#N/A	43.6276	2.11804e-10	3.32533e-08	PDCs	CD205--DEC-205
CD1649	4.11663	0.608113	#N/A	16.3751	6.79787e-05	0.00152466	PDCs	CD164
CD996	5.65931	-0.37748	#N/A	8.32384	0.00422996	0.047436	PDCs	CD99
CD1623	6.94812	-0.44703	#N/A	11.4892	0.00080503	0.0122718	PDCs	CD162
CD303--BDCA-22	10.233	-0.488533	#N/A	16.8581	5.34861e-05	0.00139955	PDCs	CD303--BDCA-2
CD719	7.28576	0.499605	#N/A	12.3369	0.000520748	0.00908416	PDCs	CD71
