# Supplementary material for: Coordinated immune dysregulation in juvenile dermatomyositis revealed by single-cell genomics
Source: JCI Insight. 2024 May 14;9(12):e176963. doi: 10.1172/jci.insight.176963 (PMC11383589; doi:10.1172/jci.insight.176963)
Supplement: Supplemental table 3 [file jciinsight-9-176963-s181.xlsx]

## Sheet: Supplemental_Table3
pathway	pval	padj	log2err	ES	NES	size	leadingEdge	Program	Type	module	fdr
GOBP_3_UTR_MEDIATED_MRNA_DESTABILIZATION	0.432387	0.691621	0.00252056	0.475554	1.02605	10	RC3H1, ZC3H12D, MOV10, UPF1, DHX36	R17_Program1	Bcells	4	0.689505
GOBP_3_UTR_MEDIATED_MRNA_STABILIZATION	0.499593	0.735578	0.00227304	0.437163	0.963078	11	MAPKAPK2, RBM10, TENT4B, LARP4B	R17_Program1	Bcells	4	0.735955
GOBP_ACETYL_COA_METABOLIC_PROCESS	0.267305	0.554028	0.0033596	0.520873	1.18929	13	ACACB, PDK1, PDHX, AASS, PDP1, MVD, MLYCD, DIP2A	R17_Program1	Bcells	4	0.550494
GOBP_ACIDIC_AMINO_ACID_TRANSPORT	0.800597	0.907164	0.00153451	0.308814	0.716107	14	TSPOAP1, SLC25A13, CLN8, LRRC8A, PPFIA1	R17_Program1	Bcells	4	0.907243
GOBP_ACTIN_CYTOSKELETON_REORGANIZATION	0.152084	0.429957	0.00439699	0.483929	1.31975	32	ANXA1, GAB1, ARAP1, RICTOR, GSN, AUTS2, MICALL2, CDC42BPG, WHAMM, FER, PTK2B, F11R	R17_Program1	Bcells	4	0.416249
GOBP_ACTIN_FILAMENT_BASED_MOVEMENT	0.0118048	0.109293	0.0163621	0.621888	1.74903	38	KCNE3, SHTN1, TTN, MYO1F, AKAP9, ATP1A1, PIK3CA, MYO9B, GSN, MYO19, MYO1C, KCNH2, NEB, SYNE2	R17_Program1	Bcells	4	0.0981725
GOBP_ACTIN_FILAMENT_BASED_PROCESS	0.0564992	0.274971	0.00639416	0.367282	1.3218	231	TYROBP, AIF1, LRP1, KCNE3, ANXA1, SHTN1, BST1, ARHGAP26, TTN, GAB1, CCDC88A, ARHGEF10L, ARAP1, MYO1F, RICTOR, BCL6, ACTN1, FMNL1, AKAP9, ATP1A1, PIK3CA, TGFB3, PRKCE, MYO9B, MICAL1, JAK2, GSN, AUTS2, MICALL2, CDC42BPG, MYO19, ELMO2, TGFBR1, WHAMM, CORO7, MYO1C, DIAPH2, CYFIP1, FER, KCNH2, HIP1R, PTK2B, PEAK3, CLASP2, FCHSD1, MPRIP, MYADM, FGD4, NEB, STRIP1, NCKAP1L, TRPM7, F11R, FCHSD2, SYNE2	R17_Program1	Bcells	4	0.247571
GOBP_ACTIN_FILAMENT_BASED_TRANSPORT	0.246634	0.5325	0.00352241	0.531611	1.2138	13	MYO1F, MYO19, MYO1C, SYNE2	R17_Program1	Bcells	4	0.529337
GOBP_ACTIN_FILAMENT_BUNDLE_ORGANIZATION	0.51872	0.745733	0.00194499	0.317947	0.945869	53	AIF1, SHTN1, CCDC88A, ARHGEF10L, ARAP1, ACTN1, TGFB3, MICAL1	R17_Program1	Bcells	4	0.748237
GOBP_ACTIN_FILAMENT_DEPOLYMERIZATION	0.655109	0.827319	0.0024058	-0.313292	-0.861187	17	SWAP70, PLEK, ADD3	R17_Program1	Bcells	4	0.830364
GOBP_ACTIN_FILAMENT_ORGANIZATION	0.581401	0.78229	0.00156392	0.272643	0.927453	136	AIF1, SHTN1, TTN, CCDC88A, ARHGEF10L, ARAP1, MYO1F, RICTOR, ACTN1, PIK3CA, TGFB3, PRKCE, MICAL1, JAK2, GSN, MICALL2, MYO19, ELMO2, TGFBR1, WHAMM, CORO7, MYO1C, DIAPH2, CYFIP1, FER, HIP1R, PTK2B, CLASP2, FCHSD1, MPRIP, MYADM, NEB, NCKAP1L, F11R, FCHSD2, PPP1R9A, MICAL3, RFLNB, ARHGAP35, SERPINF2, PRKCD	R17_Program1	Bcells	4	0.787558
GOBP_ACTIN_MEDIATED_CELL_CONTRACTION	0.020112	0.15577	0.0129199	0.681812	1.73236	22	KCNE3, SHTN1, TTN, AKAP9, ATP1A1, PIK3CA, GSN, KCNH2, NEB	R17_Program1	Bcells	4	0.136251
GOBP_ACTIN_NUCLEATION	0.0335189	0.208264	0.0123176	-0.569861	-1.56645	17	ARPC3, ARPC1B, ACTR2, CORO1A, ARFIP1	R17_Program1	Bcells	4	0.184282
GOBP_ACTIN_POLYMERIZATION_OR_DEPOLYMERIZATION	0.419232	0.685081	0.00392658	-0.268241	-1.01491	72	ARPC3, PFN1, ARPC1B, ACTR2, CORO1A, SWAP70, TMSB10, PLEK, TMSB4X	R17_Program1	Bcells	4	0.679839
GOBP_ACTION_POTENTIAL	0.194934	0.482381	0.00386839	0.476727	1.25998	27	KCNE3, AKAP9, ATP1A1, KCNAB2, KCNH2, P2RX1	R17_Program1	Bcells	4	0.47111
GOBP_ACTIVATED_T_CELL_PROLIFERATION	0.241579	0.530789	0.00430733	-0.467696	-1.19604	13	RPS3, CD24, HMGB1	R17_Program1	Bcells	4	0.523702
GOBP_ACTIVATION_OF_CYSTEINE_TYPE_ENDOPEPTIDASE_ACTIVITY_INVOLVED_IN_APOPTOTIC_PROCESS	0.00454553	0.0543261	0.0266753	0.678852	1.86184	33	S100A9, S100A8, NLRP1, DIABLO, EIF2AK3	R17_Program1	Bcells	4	0.0523799
GOBP_ACTIVATION_OF_GTPASE_ACTIVITY	0.874434	0.947037	0.00121522	0.240873	0.697537	45	RALGAPA1, TBC1D8B, ABR, RALGAPA2, TBC1D2B, SGSM2, PTK2B, USP6NL, TBCK, ARHGAP45, TBC1D22B, DOCK7, RAP1GAP2, RALGAPB	R17_Program1	Bcells	4	0.943659
GOBP_ACTIVATION_OF_IMMUNE_RESPONSE	0.13064	0.403358	0.00406327	0.339122	1.22	230	TYROBP, FCN1, FCER1G, CFD, CFP, FPR1, PRAM1, MNDA, FCGR3A, CARD9, LILRA2, CLEC4E, CLU, NFKBIZ, SFPQ, THEMIS2, NFKBID, FYB1, C5AR2, RC3H1, CLEC10A, PIK3CA, PRKCE, MAVS, ICOSLG, FGR, RUNX1, TAB3, NR4A3, DENND1B, EP300, INPP5D	R17_Program1	Bcells	4	0.385376
GOBP_ACTIVATION_OF_INNATE_IMMUNE_RESPONSE	0.00361175	0.0461117	0.0292763	0.634941	1.8453	46	TYROBP, FCN1, FCER1G, MNDA, CARD9, LILRA2, CLEC4E, SFPQ, CLEC10A, MAVS, TAB3, EP300	R17_Program1	Bcells	4	0.04478
GOBP_ACTIVATION_OF_JUN_KINASE_ACTIVITY	0.692759	0.849521	0.00171164	0.329913	0.805159	18	MAPK8IP3, SPAG9, MAP2K7, MAP4K5, MAP3K2, TAOK1, MAP3K5, MAP3K11	R17_Program1	Bcells	4	0.851365
GOBP_ACTIVATION_OF_MAPKK_ACTIVITY	0.235792	0.526715	0.00349235	0.467838	1.20886	24	BRAF, LRRK2, JAK2, TGFBR1, F2R, MAP3K2, EIF2AK2, MAP3K5, MAP3K11, RAF1	R17_Program1	Bcells	4	0.517663
GOBP_ACTIVATION_OF_MAPK_ACTIVITY	0.609311	0.800204	0.00174948	0.306383	0.880287	43	FPR1, MAPK8IP3, SPAG9, LRRK2, DUSP6, TGFB3, MAP2K7, TAB3, MAPKAPK2, MAP4K5, DUSP5, MAP3K2	R17_Program1	Bcells	4	0.803674
GOBP_ACTIVATION_OF_PROTEIN_KINASE_ACTIVITY	0.182759	0.469341	0.00361806	0.373174	1.21715	98	SLC11A1, FPR1, CCL5, BRAF, CCDC88A, MAPK8IP3, RICTOR, SPAG9, LRRK2, PRLR, PILRB, UCN, DUSP6, PIK3CA, TGFB3, MAP2K7, MAP4K3, JAK2, TAB3, MAPKAPK2, TGFBR1, F2R, MAP4K5, DUSP5, PTK2B, MAP3K2, NCKAP1L, PRKAG2	R17_Program1	Bcells	4	0.456189
GOBP_ACTIVIN_RECEPTOR_SIGNALING_PATHWAY	0.551421	0.764187	0.00210752	0.408443	0.916743	12	NOMO3, ACVR1, TGFBR1	R17_Program1	Bcells	4	0.769502
GOBP_ACTOMYOSIN_STRUCTURE_ORGANIZATION	0.688271	0.847009	0.00150686	0.276904	0.838104	59	TTN, CCDC88A, ARHGEF10L, ARAP1, TGFB3, CDC42BPG, TGFBR1, PTK2B, CLASP2, NEB, TRPM7, F11R, PPP1R9A, CFLAR, SERPINF2, LIMK1, CAPN3, SMAD4, ALMS1, MEF2A	R17_Program1	Bcells	4	0.848928
GOBP_ACUTE_INFLAMMATORY_RESPONSE	0.00115085	0.0204954	0.0535056	0.740316	1.9834	29	S100A8, SERPINA1, VNN1, ASH1L, ACVR1, ITIH4, IL6ST	R17_Program1	Bcells	4	0.0200733
GOBP_ACUTE_PHASE_RESPONSE	0.0245535	0.174686	0.0120173	0.757565	1.70034	12	SERPINA1, ITIH4	R17_Program1	Bcells	4	0.153404
GOBP_ADAPTIVE_IMMUNE_RESPONSE	0.00358946	0.0460373	0.0657312	-0.30744	-1.38811	246	HLA-DPA1, HLA-DPB1, HLA-DRB5, JCHAIN, GAPT, CD79A, TRBC2, HLA-DQA2, HLA-DQB1, HLA-DRA, CD1C, HLA-DQA1, HLA-DMA, GPR183, CD79B, HSPD1, IGLC3, SWAP70, IGKC, TNFRSF13C, HLA-DRB1, HLA-C, CD27, TNFRSF13B, IGLC1, SYK, BTN3A2, LAT2, CCR6, HMGB1, HLA-E, IGHG1, RNF8, TNFRSF17, KMT5B, IGHD, IGHG2, IGHA2, IGLC2, B2M, SKAP1, IGHV3-30, CD74, MEF2C, HLA-B, HLA-A, HLA-DOA, TNFRSF14, IGHV3-23, DBNL, IGHG3, RORA,…	R17_Program1	Bcells	4	0.0445939
GOBP_ADAPTIVE_IMMUNE_RESPONSE_BASED_ON_SOMATIC_RECOMBINATION_OF_IMMUNE_RECEPTORS_BUILT_FROM_IMMUNOGLOBULIN_SUPERFAMILY_DOMAINS	0.0813053	0.323795	0.011771	-0.278136	-1.20066	169	GAPT, TRBC2, HLA-DQB1, HLA-DRA, CD1C, HSPD1, IGLC3, SWAP70, IGKC, HLA-DRB1, CD27, IGLC1, BTN3A2, CCR6, HMGB1, HLA-E, IGHG1, RNF8, KMT5B, IGHD, IGHG2, IGHA2, IGLC2, B2M, IGHV3-30, CD74, MEF2C, HLA-B, HLA-A, IGHV3-23, IGHG3, RORA, SLAMF6, IGLV1-51, FUT7, NBN, IGLC6, IGKV3-20, IGHV3-21, IGLC7, IGLV1-44, BTN3A3, IGHV1-18, IL27RA, PTPRC, IGLV2-14, IGKV1-5, PPP3CB, IGHV3-15, IGHV3-74, IGHV3-7, IGHV3-33…	R17_Program1	Bcells	4	0.301282
GOBP_ADAPTIVE_THERMOGENESIS	0.303921	0.587239	0.00283542	0.380407	1.11717	49	G0S2, ZNF516, UCP3, ADAM17, SORL1, PRLR, KDM6B, DYNC1H1, JAK2, IL4R, FLCN, OGT, KDM3A, NOTCH1, MAP2K6, STAT6, ALMS1, LNPEP, HNRNPU, DOCK7	R17_Program1	Bcells	4	0.585379
GOBP_ADENYLATE_CYCLASE_ACTIVATING_G_PROTEIN_COUPLED_RECEPTOR_SIGNALING_PATHWAY	0.26434	0.550396	0.00330218	0.473425	1.18031	20	ADGRE2, PF4, ADGRE5, GNA13, ABCA1, CXCL10	R17_Program1	Bcells	4	0.54756
GOBP_ADENYLATE_CYCLASE_MODULATING_G_PROTEIN_COUPLED_RECEPTOR_SIGNALING_PATHWAY	0.0798119	0.32067	0.00627388	0.555584	1.4787	28	FPR1, ADGRE2, PF4, PSAP, ADGRE5, RGS2, GNA13, ABCA1, CXCL10	R17_Program1	Bcells	4	0.298453
GOBP_ADHERENS_JUNCTION_ORGANIZATION	0.986195	0.994375	0.00119145	0.193548	0.477503	19	CTNNB1, HIPK1, ADAM10, CTNND1, ZNF703, NUMB, NUMBL	R17_Program1	Bcells	4	0.996475
GOBP_ADIPOSE_TISSUE_DEVELOPMENT	0.265471	0.552274	0.00337332	0.521826	1.19146	13	ZNF516, SORL1, PIK3CA, KLF7, PPARD, LRP5L	R17_Program1	Bcells	4	0.548674
GOBP_ADULT_BEHAVIOR	0.164136	0.443834	0.00428315	0.502614	1.30885	25	BTBD9, ARRB2, MAFG, CLN8, NR4A2, SDK1, MECP2, PUM1, CLCN3, HOMER1, CTNS, CHD7	R17_Program1	Bcells	4	0.432428
GOBP_ADULT_LOCOMOTORY_BEHAVIOR	0.135417	0.409391	0.00489613	0.583989	1.37387	15	BTBD9, ARRB2, CLN8, NR4A2, MECP2, PUM1, CLCN3, CTNS, CHD7	R17_Program1	Bcells	4	0.392239
GOBP_AEROBIC_RESPIRATION	0.129814	0.403358	0.00626751	-0.447239	-1.31208	22	UQCRB, COX4I1, ATP5F1D, COX5A	R17_Program1	Bcells	4	0.384142
GOBP_AGING	0.156893	0.433044	0.0039337	0.379477	1.24455	102	LRP1, RETN, CD68, TIMP1, UCP3, ID2, ZMIZ1, BCL6, LRRK2, TGFB3, MT-ATP6, SOD2, ATG7, GSN, INPP5D, MT-ND4, CTC1, SREBF1, PRDM2, NFKB2, LMNA, CLN8, MT-CO1, ATP2B1, KAT6A, FOXO4, PPP1R9A, ATR, MNT, TNFRSF1B, SIN3A	R17_Program1	Bcells	4	0.422706
GOBP_ALCOHOL_BIOSYNTHETIC_PROCESS	0.748242	0.882736	0.00148022	0.27941	0.782139	37	IMPA2, ABCG1, ACACB, PTAFR, ERLIN2, SREBF1, H6PD, PTK2B, PLCG2, MVD, NFKB1, MBTPS1	R17_Program1	Bcells	4	0.880687
GOBP_ALCOHOL_CATABOLIC_PROCESS	0.248857	0.534822	0.00351745	0.540519	1.21319	12	SULT1A1, IMPA2, SULT1A3	R17_Program1	Bcells	4	0.53157
GOBP_ALCOHOL_METABOLIC_PROCESS	0.383465	0.65461	0.00230723	0.32736	1.04518	84	RXRA, CYP1B1, SULT1A1, PLCB2, IMPA2, ABCG1, CEBPA, ACACB, PTAFR, ERLIN2, INPP5D, SREBF1, ABCA1, H6PD, PLCB3, SULT1A3, CLN8, PTK2B, MECP2, PPARD	R17_Program1	Bcells	4	0.652737
GOBP_ALPHA_AMINO_ACID_BIOSYNTHETIC_PROCESS	0.425668	0.689038	0.00247369	0.423393	1.0211	17	GLUL, MTHFR, SERINC5, CAD, AASS	R17_Program1	Bcells	4	0.684568
GOBP_ALPHA_AMINO_ACID_CATABOLIC_PROCESS	0.58237	0.78296	0.00196966	0.364495	0.889556	18	GLUL, ASRGL1, AMT, CSAD, AASS, HAAO, ALDH8A1	R17_Program1	Bcells	4	0.788149
GOBP_ALPHA_AMINO_ACID_METABOLIC_PROCESS	0.495711	0.73272	0.0020632	0.335221	0.959405	42	SLC7A7, GLUL, ASRGL1, MTHFR, AMT, SERINC5, GFPT1, CAD, CSAD, MECP2	R17_Program1	Bcells	4	0.733163
GOBP_ALPHA_BETA_T_CELL_ACTIVATION	0.518344	0.745733	0.00188065	0.305191	0.950662	71	ANXA1, NFKBIZ, NFKBID, CD83, BCL6, ZBTB16, TCIRG1, CDH26, RC3H1, RUNX1, MYB, IL4R, RARA	R17_Program1	Bcells	4	0.748005
GOBP_ALPHA_BETA_T_CELL_DIFFERENTIATION	0.426501	0.689038	0.00224744	0.340257	1.01224	53	ANXA1, NFKBIZ, NFKBID, CD83, BCL6, ZBTB16, RC3H1, RUNX1, MYB, IL4R, RARA	R17_Program1	Bcells	4	0.685139
GOBP_ALPHA_BETA_T_CELL_PROLIFERATION	0.00516356	0.058215	0.0310407	-0.701604	-1.79421	13	SYK, HLA-E, HLA-A, TNFRSF14, DOCK2, TGFBR2, PTPRC, CD55, CD3E	R17_Program1	Bcells	4	0.0571633
GOBP_ALTERNATIVE_MRNA_SPLICING_VIA_SPLICEOSOME	0.623136	0.805496	0.00174609	0.309954	0.867639	37	CDK13, SFPQ, RBM5, ZBTB7A, DDX17, TRA2B, CELF1, DYRK1A, RBM10, RBM25	R17_Program1	Bcells	4	0.811601
GOBP_AMEBOIDAL_TYPE_CELL_MIGRATION	0.169954	0.451275	0.0037361	0.370343	1.2251	109	ANXA1, KLF4, HBEGF, CYP1B1, TIMP1, ZEB2, PLXND1, GLUL, MACF1, PIK3C2A, HIF1A, ADAM17, ACVR1, PIK3CA, PRKCE, NR4A1, PDXDC1, ARHGAP4, TGFBR1, WDPCP, FER, HDAC7, PKN2, PTK2B, RREB1, CLASP2, RFFL, MECP2, PPARD, FOXP1, DUSP10, PRKD2, CCBE1, NOTCH1, EGR3	R17_Program1	Bcells	4	0.439865
GOBP_AMIDE_BIOSYNTHETIC_PROCESS	6.55066e-37	1.4089e-34	1.58293	-0.630686	-2.91532	309	RPS10, EEF1B2, RPL22L1, RPS5, RPL36AL, RPS17, RPL31, RPL10A, RPL7, EEF1G, YBX1, RPL24, RPL5, RPS20, RPLP0, RPS13, RACK1, RPL27, RPL7A, RPL15, RPL36A, RPS4X, RPL23, RPL22, RPS3, RPL18, RPS25, UBA52, RPSA, RPS21, RPS7, RPS15A, RPL23A, RPL27A, RPL26, RPS16, RPL35A, RPS26, RPL6, RPL17, RPL29, RPL3, RPS9, RPL35, RPL9, RPL39, RPS15, RPL36, RPL38, RPL12, RPL14, RPL8, GAPDH, RPS23, RPS8, RPS29, RPL30, RP…	R17_Program1	Bcells	4	6.9933e-34
GOBP_AMINE_METABOLIC_PROCESS	0.460933	0.71678	0.00226439	0.372892	0.985545	27	HNMT, SULT1A1, SLC7A7, SAT1, SULT1A3, NR4A2, PSME4, HDAC10, MECP2	R17_Program1	Bcells	4	0.709934
GOBP_AMINE_TRANSPORT	0.307752	0.58977	0.00308706	0.500957	1.14381	13	AQP9, SLC43A2, RGS2	R17_Program1	Bcells	4	0.588583
GOBP_AMINOGLYCAN_BIOSYNTHETIC_PROCESS	0.024256	0.174686	0.0116927	0.658769	1.70221	24	VCAN, ABCC5	R17_Program1	Bcells	4	0.152271
GOBP_AMINOGLYCAN_CATABOLIC_PROCESS	0.0208484	0.158834	0.0130558	0.76752	1.72269	12	VCAN, CEMIP2	R17_Program1	Bcells	4	0.139182
GOBP_AMINOGLYCAN_METABOLIC_PROCESS	0.0682048	0.298904	0.00674334	0.547166	1.50067	33	VCAN, CEMIP2, ITIH4, ABCC5	R17_Program1	Bcells	4	0.274039
GOBP_AMINO_ACID_IMPORT	0.229036	0.519294	0.00372047	0.57457	1.23968	10	SLC43A2, RGS2, SLC7A5, CLN8	R17_Program1	Bcells	4	0.510408
GOBP_AMINO_ACID_TRANSMEMBRANE_TRANSPORT	0.147097	0.423566	0.00456134	0.518286	1.33921	24	SLC7A7, SLC43A2, SLC25A29, RGS2, SLC25A13, SLC7A5, CLN8	R17_Program1	Bcells	4	0.409152
GOBP_AMINO_ACID_TRANSPORT	0.0624174	0.289373	0.00703514	0.545882	1.51305	35	SLC11A1, SLC7A7, SLC43A2, SLC25A29, TSPOAP1, RGS2, SLC25A13, SLC7A5, CLN8	R17_Program1	Bcells	4	0.261334
GOBP_AMINO_SUGAR_METABOLIC_PROCESS	0.704874	0.855766	0.00221961	-0.327423	-0.818751	12	CHI3L2, ST6GAL1	R17_Program1	Bcells	4	0.857847
GOBP_AMYLOID_BETA_CLEARANCE	0.0245121	0.174686	0.0120277	0.757696	1.70064	12	LRP1, CLU	R17_Program1	Bcells	4	0.153263
GOBP_AMYLOID_BETA_METABOLIC_PROCESS	0.15584	0.433044	0.00448034	0.539701	1.3315	19	CLU, ABCG1, SORL1, ADAM10, DYRK1A, ABCA7, GSAP	R17_Program1	Bcells	4	0.421367
GOBP_AMYLOID_PRECURSOR_PROTEIN_CATABOLIC_PROCESS	0.18955	0.475655	0.00396985	0.496617	1.27277	23	CLU, ABCG1, ADAM17, SORL1, ADAM10, DYRK1A, ABCA7	R17_Program1	Bcells	4	0.464456
GOBP_AMYLOID_PRECURSOR_PROTEIN_METABOLIC_PROCESS	0.64017	0.81694	0.00174531	0.315823	0.851275	30	CLU, ABCG1, ADAM17, SORL1, ADAM10, DYRK1A, ABCA7, GSAP, NSG1, ADAM19, DLG1, SOAT1	R17_Program1	Bcells	4	0.821809
GOBP_ANAPHASE_PROMOTING_COMPLEX_DEPENDENT_CATABOLIC_PROCESS	0.0669251	0.297138	0.00862368	-0.539473	-1.45902	16	UBA52, RPS27A, BUB3, UBC, PSMC6, PSMC2, PSMD12	R17_Program1	Bcells	4	0.271254
GOBP_ANATOMICAL_STRUCTURE_FORMATION_INVOLVED_IN_MORPHOGENESIS	0.000722713	0.014177	0.0572109	0.443335	1.62056	276	TYROBP, EREG, ANXA1, ANPEP, TNFAIP2, CXCL8, CSF3R, TLR2, KLF4, SLC24A4, CYP1B1, TYMP, PF4, TTN, GAB1, PLXND1, STAB1, ITGAX, GLUL, PIK3C2A, TNFSF13B, TNFAIP3, HERC1, HIF1A, TCOF1, ADAM17, BCL6, ACTN1, TCIRG1, KDM6B, ACVR1, RC3H1, PIK3CA, CEMIP2, EIF2AK3, MTHFR, EPN1, CTNNB1, NR4A1, RUNX1, SLC12A6, RNF213, PLXNB2, UNC13D, EP300, IL4R, SAT1, STIM1, CCL2, HIPK1, NFKB2, VAV2, PKNOX1, SETD2, TGFBR1, CX…	R17_Program1	Bcells	4	0.0142321
GOBP_ANATOMICAL_STRUCTURE_HOMEOSTASIS	0.25487	0.540271	0.00626338	-0.254495	-1.08051	149	ACTG1, HSP90AB1, JCHAIN, POLD4, HNRNPA1, CORO1A, IGKC, HSP90AA1, MYC, ACTB, IQCB1, ITGB1, POLE3, SYK, RB1, RAD51C, RAD50, HSPB1, POC1B, SMC6, IGHA2, B2M, KRAS, ZNF675, CD38, TERF2, DKC1, FBXO4, MBP, IGHG3, PPP1R10, BARD1, NBN, GCNT2	R17_Program1	Bcells	4	0.537822
GOBP_ANATOMICAL_STRUCTURE_MATURATION	0.0490119	0.257106	0.0077897	0.517955	1.52113	49	EREG, CLEC7A, HIF1A, LRRK2, CEBPA, ZBTB7A, RERE, GPAT4, NR4A2, PTK2B, TUT4, BCL11A, ABHD2, MECP2	R17_Program1	Bcells	4	0.228731
GOBP_ANDROGEN_RECEPTOR_SIGNALING_PATHWAY	0.327878	0.608115	0.0028962	0.445789	1.11141	20	DAB2, ZMIZ1, SMARCA4, ZBTB7A, DDX17, EP300, PIAS2, KDM3A, FOXP1, SAFB2	R17_Program1	Bcells	4	0.607039
GOBP_ANIMAL_ORGAN_FORMATION	0.983713	0.993305	0.00174066	-0.194073	-0.506446	14	MEF2C, TGFBR2, CITED2, HES1, TP63, BMPR1A, FRS2, EXT1, SPRY1, MAPK1, RBPJ, PIM1, NOTCH1, LEMD2	R17_Program1	Bcells	4	0.995334
GOBP_ANIMAL_ORGAN_MORPHOGENESIS	0.274541	0.561124	0.00261778	0.309845	1.10766	215	EREG, CSF3R, SLC24A4, MDM4, TTN, BRAF, PLXND1, ITGAX, TNFAIP3, DAB2, ID2, HIF1A, TUG1, ARRB2, ZMIZ1, ASH1L, LRRK2, TCIRG1, ACVR1, TGFB3, CTNNB1, FGR, ANKRD11, EP300, STIM1, CCL2, HIPK1, KDM5B, ARID2, SETD2, TGFBR1, WDPCP, MYLK, PBX3, WDR19, SDK1, RELT, SEC24B, RYK, PSME4	R17_Program1	Bcells	4	0.557891
GOBP_ANIMAL_ORGAN_REGENERATION	0.0927355	0.340458	0.00753062	-0.456557	-1.36813	24	SRSF5, UCP2, RPL30, LCP1	R17_Program1	Bcells	4	0.323088
GOBP_ANION_TRANSMEMBRANE_TRANSPORT	0.340304	0.616086	0.00235589	0.311836	1.07135	148	AQP9, SLC24A4, PPBP, SLC7A7, BRAF, SLC43A2, CLU, IRS2, SLC9A8, SLC25A29, ANO10, SLC9A7, ACACB, SLC12A6, PTAFR, SLC2A9, NR4A3, CLCN7, CLCN5, ABCC5, RGS2, SLC25A13, ZDHHC7, ABCA1, SLC28A2, IRS1, SLC7A5, SLC15A2, SLC25A36, CLN8, SLC4A5, SLC20A1	R17_Program1	Bcells	4	0.617657
GOBP_ANOIKIS	0.732427	0.871527	0.00220199	-0.302814	-0.804828	15	ITGB1, TLE5, ANKRD13C, TLE1, PTK2	R17_Program1	Bcells	4	0.872654
GOBP_ANTERIOR_POSTERIOR_AXIS_SPECIFICATION	0.514852	0.743941	0.00270842	-0.402347	-0.95628	10	BASP1, LDB1, SRF	R17_Program1	Bcells	4	0.745547
GOBP_ANTERIOR_POSTERIOR_PATTERN_SPECIFICATION	0.859208	0.938416	0.00230741	-0.223245	-0.777768	47	BASP1, BHLHE41, BTG2, HHEX, YY1, BMPR2, TP53, LDB1, SRF, HIPK2	R17_Program1	Bcells	4	0.936046
GOBP_ANTEROGRADE_AXONAL_TRANSPORT	0.141944	0.415408	0.00590246	-0.460528	-1.30246	19	KIF3B, SNAPIN, KIF5B, HSPB1, BLOC1S6, TERF2, DTNBP1	R17_Program1	Bcells	4	0.402217
GOBP_ANTIGEN_PROCESSING_AND_PRESENTATION	0.0316981	0.200515	0.0155004	-0.358508	-1.38504	81	HLA-DPA1, HLA-DPB1, HLA-DRB5, DYNLL1, HLA-DQA2, HLA-DQB1, HLA-DRA, CD1C, HLA-DQA1, CYBA, HLA-DMA, HLA-DRB1, CALR, HLA-C, KIF3B, HLA-E, RAB8B, PSMC6, B2M, PSMC2, CD74, NCF1, HLA-B, HLA-A, HLA-DOA, DCTN5, PSMD12, CYBB, DYNC1I2, CTSS, SEC22B, ERAP2	R17_Program1	Bcells	4	0.178214
GOBP_ANTIGEN_PROCESSING_AND_PRESENTATION_OF_ENDOGENOUS_ANTIGEN	0.000134128	0.00340928	0.195415	-0.772886	-2.0542	15	HLA-DRA, CD1C, HLA-DRB1, HLA-C, HLA-E, B2M, CD74, HLA-B, HLA-A, ERAP2, TAP1	R17_Program1	Bcells	4	0.00392617
GOBP_ANTIGEN_PROCESSING_AND_PRESENTATION_OF_ENDOGENOUS_PEPTIDE_ANTIGEN	0.000422453	0.00937443	0.108277	-0.790282	-1.97617	12	HLA-DRA, HLA-DRB1, HLA-C, HLA-E, B2M, HLA-B, HLA-A, ERAP2, TAP1	R17_Program1	Bcells	4	0.00952175
GOBP_ANTIGEN_PROCESSING_AND_PRESENTATION_OF_EXOGENOUS_PEPTIDE_ANTIGEN_VIA_MHC_CLASS_I	0.222231	0.510984	0.00471965	-0.401537	-1.1908	23	CYBA, CALR, HLA-C, HLA-E, PSMC6, B2M, PSMC2, NCF1, HLA-B, HLA-A, PSMD12, CYBB, SEC22B, TAP1	R17_Program1	Bcells	4	0.502817
GOBP_ANTIGEN_PROCESSING_AND_PRESENTATION_OF_PEPTIDE_ANTIGEN	0.00307922	0.0417936	0.0477375	-0.44758	-1.65699	64	HLA-DPA1, HLA-DPB1, HLA-DRB5, DYNLL1, HLA-DQA2, HLA-DQB1, HLA-DRA, HLA-DQA1, CYBA, HLA-DMA, HLA-DRB1, CALR, HLA-C, KIF3B, HLA-E, PSMC6, B2M, PSMC2, CD74, NCF1, HLA-B, HLA-A, HLA-DOA, DCTN5, PSMD12, CYBB, DYNC1I2, CTSS, SEC22B, ERAP2	R17_Program1	Bcells	4	0.0401121
GOBP_ANTIGEN_PROCESSING_AND_PRESENTATION_OF_PEPTIDE_ANTIGEN_VIA_MHC_CLASS_I	0.289881	0.573165	0.00422044	-0.347085	-1.11272	32	CYBA, CALR, HLA-C, HLA-E, PSMC6, B2M, PSMC2, NCF1, HLA-B, HLA-A, PSMD12, CYBB, SEC22B, ERAP2	R17_Program1	Bcells	4	0.57231
GOBP_ANTIGEN_PROCESSING_AND_PRESENTATION_OF_PEPTIDE_OR_POLYSACCHARIDE_ANTIGEN_VIA_MHC_CLASS_II	0.03944	0.229103	0.0122974	-0.43399	-1.45397	39	HLA-DPA1, HLA-DPB1, HLA-DRB5, DYNLL1, HLA-DQA2, HLA-DQB1, HLA-DRA, HLA-DQA1, HLA-DMA, HLA-DRB1, KIF3B, CD74, HLA-DOA, DCTN5, DYNC1I2, CTSS	R17_Program1	Bcells	4	0.202624
GOBP_ANTIGEN_RECEPTOR_MEDIATED_SIGNALING_PATHWAY	6.40751e-05	0.00172263	0.407945	-0.412343	-1.74088	143	HLA-DPA1, HLA-DPB1, HLA-DRB5, RPS3, CD79A, TRBC2, HLA-DQA2, HLA-DQB1, HLA-DRA, HLA-DQA1, CD79B, IGLC3, IGKC, HLA-DRB1, ELF1, IGLC1, SYK, BTN3A2, LAT2, STAP1, IGHG1, PSMC6, IGHD, IGHG2, BLNK, IGHA2, IGLC2, PSMC2, SKAP1, FCRL3, IGHV3-30, EZR, CD38, MEF2C, HLA-A, IGHV3-23, PSMD12, SH2B2, IGHG3, LYN, IGLC6, IGHV3-21, IGLC7, PLCL2, BTN3A3, IGHV1-18, PTPRC, IGHV3-15, IGHV3-74, BLK, IGHV3-7, IGHV3-33, E…	R17_Program1	Bcells	4	0.00216617
GOBP_ANTIMICROBIAL_HUMORAL_IMMUNE_RESPONSE_MEDIATED_BY_ANTIMICROBIAL_PEPTIDE	0.00504223	0.0575432	0.0265027	0.807849	1.87332	14	S100A9, S100A12, CXCL8, GNLY, PPBP, PF4	R17_Program1	Bcells	4	0.0563175
GOBP_ANTIMICROBIAL_HUMORAL_RESPONSE	3.51218e-05	0.00102292	0.311108	0.821928	2.17234	27	S100A9, S100A8, LYZ, S100A12, CXCL8, GNLY, SLC11A1, PPBP, PF4, CLU	R17_Program1	Bcells	4	0.00133319
GOBP_AORTA_DEVELOPMENT	0.201799	0.489359	0.0038886	0.517617	1.26325	18	LRP1, PLXND1, MYLK, HECTD1, SEC24B, NOTCH1, CNTRL, CHD7	R17_Program1	Bcells	4	0.479434
GOBP_AORTA_MORPHOGENESIS	0.142627	0.415835	0.00482775	0.619355	1.36445	11	LRP1, MYLK, SEC24B, NOTCH1	R17_Program1	Bcells	4	0.403274
GOBP_APICAL_JUNCTION_ASSEMBLY	0.571177	0.775895	0.00196705	0.353602	0.898437	22	RUNX1, MICALL2, MYO1C, CLDN7, PKN2, F11R	R17_Program1	Bcells	4	0.78143
GOBP_APOPTOTIC_CELL_CLEARANCE	0.000557975	0.0118189	0.0800749	0.869812	1.986	13	TYROBP, FCN1, LRP1, ANXA1, CD300LF	R17_Program1	Bcells	4	0.0117384
GOBP_APOPTOTIC_DNA_FRAGMENTATION	0.0801669	0.321588	0.00767973	-0.593643	-1.44916	11	DNASE1L3, HMGB1, KPNB1, HSF1	R17_Program1	Bcells	4	0.299118
GOBP_APOPTOTIC_MITOCHONDRIAL_CHANGES	0.428194	0.6893	0.00340354	-0.312025	-1.01443	34	HSPD1, YWHAZ, JUN, IFIT2, PMAIP1, TNFSF10, THEM4, IFI6, TP53, NDUFS1, MFF, HRK, BNIP3L, PPP1R13B, TP53BP2, BAK1, MAPK8, BCL2	R17_Program1	Bcells	4	0.686405
GOBP_APOPTOTIC_PROCESS	0.0340368	0.210923	0.0078417	0.328436	1.25977	606	S100A9, S100A8, TYROBP, LRP1, VNN1, ANXA1, IER3, TLR2, G0S2, KLF4, CCL5, MNDA, SRGN, CCL3, CYP1B1, CTSD, IFI27, PF4, CARD9, TIMP1, LGALS1, AHR, MDM4, BRAF, ITPR1, CLU, TNFAIP3, ITSN1, SFPQ, PHIP, DAB2, IRS2, NLRP1, ADAMTSL4, CDK5RAP3, LMBR1L, HIF1A, ADAM17, ARRB2, BCL6, ACTN1, NAIP, ZBTB16, LRRK2, RBM5, PRLR, TCIRG1, ACVR1, GZMB, TMC8, CYLD, UCN, DIABLO, DUSP6, PIK3CA, TGFB3, PRKCE, EIF2AK3, DSTY…	R17_Program1	Bcells	4	0.185946
GOBP_APOPTOTIC_SIGNALING_PATHWAY	0.00612122	0.067648	0.0201492	0.439829	1.5539	191	S100A9, S100A8, TYROBP, VNN1, G0S2, CYP1B1, IFI27, PF4, ITPR1, CLU, TNFAIP3, SFPQ, PHIP, HIF1A, ARRB2, LRRK2, ACVR1, GZMB, TMC8, CYLD, DIABLO, EIF2AK3, AEN, USP47, SOD2, JAK2, RB1CC1, PDK1, EP300, DAPK1, HIPK1, DDX3X	R17_Program1	Bcells	4	0.064207
GOBP_APPENDAGE_DEVELOPMENT	0.798811	0.907164	0.00135678	0.262042	0.752888	43	ZBTB16, KAT2B, CTNNB1, WDPCP, WDR19, RC3H2, ZNF141, NOTCH1, KAT2A, SMAD4, CHD7, NIPBL, TBC1D32, RECK	R17_Program1	Bcells	4	0.906398
GOBP_APPENDAGE_MORPHOGENESIS	0.812726	0.912044	0.00135544	0.262265	0.737606	38	ZBTB16, CTNNB1, WDPCP, WDR19, ZNF141, NOTCH1, SMAD4, CHD7, NIPBL, TBC1D32, RECK	R17_Program1	Bcells	4	0.913588
GOBP_ARF_PROTEIN_SIGNAL_TRANSDUCTION	0.477428	0.720256	0.00234589	0.446113	0.982795	11	CYTH4, PSD4, ARFGEF2, IQSEC1, MAP4K4, ARFGAP1, ARFGEF1	R17_Program1	Bcells	4	0.720962
GOBP_ARP2_3_COMPLEX_MEDIATED_ACTIN_NUCLEATION	0.0395769	0.229103	0.0111789	-0.595953	-1.55518	14	ARPC3, ARPC1B, ACTR2, ARFIP1	R17_Program1	Bcells	4	0.202964
GOBP_ARTERY_DEVELOPMENT	0.141142	0.414585	0.0046326	0.509037	1.34538	27	LRP1, PLXND1, ZMIZ1, ARID2, TGFBR1, MYLK, HECTD1, SEC24B	R17_Program1	Bcells	4	0.401069
GOBP_ARTERY_MORPHOGENESIS	0.103165	0.359213	0.0056186	0.587847	1.43465	18	LRP1, ZMIZ1, ARID2, TGFBR1, MYLK, SEC24B	R17_Program1	Bcells	4	0.341447
GOBP_ASPARTATE_FAMILY_AMINO_ACID_METABOLIC_PROCESS	0.656268	0.827319	0.00182492	0.358053	0.830288	14	ASRGL1, MTHFR, AASS	R17_Program1	Bcells	4	0.831043
GOBP_ASSOCIATIVE_LEARNING	0.530185	0.752797	0.00210493	0.37725	0.930715	19	NRGN, HIF1A, UCN, CLN8, MECP2, ABCA7, FOS, CTNS	R17_Program1	Bcells	4	0.755976
GOBP_ASTROCYTE_DEVELOPMENT	6.92937e-07	2.89172e-05	0.659444	0.925352	2.17694	15	S100A9, S100A8, LRP1	R17_Program1	Bcells	4	4.71232e-05
GOBP_ASTROCYTE_DIFFERENTIATION	1.16097e-06	4.44947e-05	0.643552	0.885533	2.24997	22	S100A9, S100A8, LRP1, IL6ST	R17_Program1	Bcells	4	7.37098e-05
GOBP_ATP_BIOSYNTHETIC_PROCESS	0.13973	0.413662	0.00590024	-0.477689	-1.31309	17	ATP5F1E, ATP5F1D, ATP5PD, TMSB4X	R17_Program1	Bcells	4	0.398891
GOBP_ATP_DEPENDENT_CHROMATIN_REMODELING	0.510089	0.742339	0.00298746	-0.309777	-0.96299	28	ACTB, ACTR6, SMARCE1, ITGB3BP, RNF8, SMARCA5	R17_Program1	Bcells	4	0.742326
GOBP_ATP_METABOLIC_PROCESS	0.396458	0.663766	0.00427428	-0.260096	-1.02469	91	UQCRB, COX4I1, ATP5F1E, ATP5F1D, COX5A, ATP5PD, GAPDH, TMSB4X, PGAM1, DDIT4, NUP42	R17_Program1	Bcells	4	0.662653
GOBP_ATP_SYNTHESIS_COUPLED_ELECTRON_TRANSPORT	0.375549	0.64857	0.00342915	-0.379857	-1.05964	18	UQCRB, COX4I1, COX5A	R17_Program1	Bcells	4	0.646474
GOBP_ATTACHMENT_OF_SPINDLE_MICROTUBULES_TO_KINETOCHORE	0.647668	0.822058	0.00243802	-0.311076	-0.867766	18	BUB3, ABRAXAS1, RB1	R17_Program1	Bcells	4	0.825912
GOBP_AUTOPHAGOSOME_MATURATION	0.927285	0.96699	0.00129733	0.24689	0.595423	17	GABARAPL1, RUBCN, TECPR1, SNX14, CLEC16A, EPG5	R17_Program1	Bcells	4	0.968946
GOBP_AUTOPHAGOSOME_ORGANIZATION	0.212716	0.504386	0.00358329	0.432982	1.22324	39	GABARAPL1, LRRK2, TCIRG1, ATG16L2, ULK1, ATG7, RB1CC1, ATG2A, MTM1, WIPI1, MTMR3, TP53INP1, RAB3GAP2	R17_Program1	Bcells	4	0.492416
GOBP_AUTOPHAGY_OF_MITOCHONDRION	0.752221	0.883702	0.00149344	0.282769	0.775529	33	GABARAPL1, HIF1A, ATG7, RB1CC1, SREBF1, ATG2A, USP36, WIPI1	R17_Program1	Bcells	4	0.882831
GOBP_AXIS_SPECIFICATION	0.912074	0.961103	0.00191427	-0.235505	-0.666052	19	BASP1	R17_Program1	Bcells	4	0.961997
GOBP_AXON_DEVELOPMENT	0.360583	0.630666	0.00229824	0.313439	1.05937	129	LRP1, SHTN1, KLF4, GAB1, PLXND1, MACF1, IRS2, S100A6, MAPK8IP3, ULK1, PIK3CA, GOLGA4, KLF7, PLXNB2, JAK2, AUTS2, ARHGAP4, CYFIP1, NR4A2, USP9X, RYK, RPS6KA5, ZSWIM6, SIN3A, CDKL5, NOTCH1, PLXNC1, ARHGAP35, LMTK2, GDI1, LIMK1, SZT2, SKIL, ATL1, SMAD4, SPG11	R17_Program1	Bcells	4	0.634144
GOBP_AXON_EXTENSION	0.234036	0.525189	0.00338831	0.423571	1.19665	39	LRP1, SHTN1, MACF1, ULK1, GOLGA4, AUTS2, ARHGAP4, CYFIP1, USP9X, RYK, SIN3A, CDKL5, GDI1, LIMK1, SPG11	R17_Program1	Bcells	4	0.515758
GOBP_AXO_DENDRITIC_TRANSPORT	0.598672	0.792908	0.00271265	-0.290793	-0.911348	29	KIF3B, SNAPIN, PURA, KIF5B, HSPB1, BLOC1S6, TERF2, DTNBP1	R17_Program1	Bcells	4	0.797563
GOBP_BASE_EXCISION_REPAIR	0.0703036	0.302168	0.00851247	-0.508264	-1.43747	19	RPS3, MBD4, HMGB1, XPA, HUWE1, TDG	R17_Program1	Bcells	4	0.278459
GOBP_BEHAVIOR	0.0673727	0.29806	0.00617654	0.413807	1.37554	113	RETN, LILRB2, TLR2, CCL3, NRGN, ID2, BTBD9, HIF1A, ZFHX3, ARRB2, LRRK2, UCN, PTGDS, PRKCE, MAFG, EIF4G1, NR4A3, EP300, CDH23, ATP8A1, ZNF385A, CLN8, NR4A2, SDK1, UBA6, GPR52, MECP2, PUM1, ABCA7, KAT2A, CLCN3, FOS, NCOA2, HOMER1, SPG11, UBR3, CTNS	R17_Program1	Bcells	4	0.272182
GOBP_BETA_CATENIN_TCF_COMPLEX_ASSEMBLY	0.678314	0.84217	0.00178513	0.356139	0.813157	13	CTNNB1, SMARCA4, EP300	R17_Program1	Bcells	4	0.843612
GOBP_BICARBONATE_TRANSPORT	0.983408	0.993305	0.00126523	0.211076	0.465004	11	SLC4A5, CA3, SLC4A8, SLC26A2	R17_Program1	Bcells	4	0.995231
GOBP_BIOLOGICAL_ADHESION	2.07448e-05	0.000651712	0.335376	0.456416	1.70641	374	S100A9, S100A8, VCAN, CSTA, AIF1, LRP1, VNN1, ANXA1, CXCL8, CSF3R, ADGRE2, LILRB2, FGL2, KLF4, CCL5, BST1, CYP1B1, NINJ1, S100A11, LGALS1, GP1BB, PLXND1, STAB1, ITGAX, MACF1, NFKBIZ, CCDC88B, TNFSF13B, THEMIS2, NFKBID, MDGA1, AKNA, ZFHX3, ADAM17, PELI1, ADGRE5, ZMIZ1, CD83, SYMPK, BCL6, ACTN1, ZBTB16, LPP, ACVR1, UTRN, NFAT5, CDH26, RC3H1, LRFN4, PIK3CA, PRKCE, CTNNB1, ICOSLG, RUNX1, PLXNB2, PTAF…	R17_Program1	Bcells	4	0.000870931
GOBP_BIOLOGICAL_PROCESS_INVOLVED_IN_INTERACTION_WITH_HOST	0.0577061	0.277139	0.00693397	0.461319	1.44585	74	FCN1, ANPEP, CXCL8, IFITM3, RXRA, LGALS1, CIITA, ULK1, CTNNB1, SCARB2, ATG7, GSN	R17_Program1	Bcells	4	0.250547
GOBP_BIOLOGICAL_PROCESS_INVOLVED_IN_INTERACTION_WITH_SYMBIONT	0.446569	0.703838	0.00230147	0.372016	0.996678	29	CCL5, CCL3, IFI27, PF4, SMARCA4, EP300, CHD1	R17_Program1	Bcells	4	0.69962
GOBP_BIOLOGICAL_PROCESS_INVOLVED_IN_INTRASPECIES_INTERACTION_BETWEEN_ORGANISMS	0.47755	0.720256	0.00233467	0.436856	0.980516	12	UCN, CLN8, MECP2, VPS13A, OXT, ATXN1L, CHD8, MTOR	R17_Program1	Bcells	4	0.721063
GOBP_BIOLOGICAL_PROCESS_INVOLVED_IN_SYMBIOTIC_INTERACTION	2.07165e-21	2.41348e-19	1.19534	-0.472665	-2.25594	441	PPIA, RPS10, RPS5, RPS17, RPL31, RPL10A, RPL7, ISG20, RPL24, HSP90AB1, PPIB, RPL5, RPS20, RPLP0, RPS13, RACK1, RPL27, RPL7A, RPL15, DYNLL1, RPL36A, RPS4X, RPL23, RPL22, RPS3, RPL18, RPS25, UBA52, RPSA, RPS21, IFITM2, RPS7, RPS15A, RPL23A, RPL27A, RPL26, RPS16, RPL35A, RPS26, RPL6, RPL17, CALM1, RPL29, RPL3, RPS9, RPL35, HLA-DRA, RPL9, RPL39, RPS15, RPL36, RPL38, RPL12, HNRNPA1, RPL14, RPL8, GAPDH…	R17_Program1	Bcells	4	8.89361e-19
GOBP_BIOMINERALIZATION	0.116711	0.38641	0.00499415	0.480535	1.36938	41	SRGN, CCL3, HIF1A, TCIRG1, ACVR1, TGFB3, EIF2AK3, FGR, KLF10, STIM1, SLC20A1, ATP2B1, PTK2B, ECM1, NOTCH1, RFLNB	R17_Program1	Bcells	4	0.363504
GOBP_BLASTOCYST_DEVELOPMENT	0.514637	0.743941	0.00304774	-0.29608	-0.962591	34	SMIM14, RPL13, CTR9, HOPX, RPL7L1, SBDS, JUNB, COPS2, NBN, RTF1	R17_Program1	Bcells	4	0.745385
GOBP_BLASTOCYST_FORMATION	0.492712	0.730446	0.00285017	-0.371984	-0.970718	14	CTR9, HOPX, RPL7L1, JUNB, SRF	R17_Program1	Bcells	4	0.731123
GOBP_BLASTOCYST_GROWTH	0.190732	0.477428	0.00483097	-0.533795	-1.2687	10	CTR9, SBDS, COPS2, NBN, RTF1	R17_Program1	Bcells	4	0.465747
GOBP_BLOOD_VESSEL_ENDOTHELIAL_CELL_MIGRATION	0.328454	0.608115	0.00277839	0.39642	1.09878	35	ANXA1, KLF4, PIK3C2A, HIF1A, ADAM17, NR4A1, HDAC7, PTK2B, MECP2, PRKD2, NOTCH1, EGR3	R17_Program1	Bcells	4	0.607435
GOBP_BLOOD_VESSEL_MORPHOGENESIS	0.00230717	0.0354569	0.0333086	0.478209	1.65881	161	EREG, LRP1, ANXA1, ANPEP, TNFAIP2, CXCL8, KLF4, CYP1B1, TYMP, PF4, GAB1, PLXND1, STAB1, ITGAX, GLUL, PIK3C2A, TNFAIP3, HIF1A, ZMIZ1, ACVR1, PIK3CA, CEMIP2, EIF2AK3, EPN1, CTNNB1, NR4A1, RUNX1, SLC12A6, RNF213, SAT1, STIM1, CCL2, HIPK1, ARID2, VAV2, PKNOX1, SETD2, TGFBR1, CXCL10, MYLK	R17_Program1	Bcells	4	0.0328747
GOBP_BLOOD_VESSEL_REMODELING	0.0108926	0.104301	0.0181763	0.812599	1.79017	11	CST3, CHD7	R17_Program1	Bcells	4	0.0932425
GOBP_BODY_FLUID_SECRETION	0.244607	0.531835	0.00345717	0.48296	1.20408	20	HIF1A, PRLR, UCN, PRKCE, MT-CO2, GPAT4, CAD, SLC4A5, COPA, STAT5B, ADA	R17_Program1	Bcells	4	0.527068
GOBP_BODY_MORPHOGENESIS	0.579516	0.781634	0.00199331	0.373957	0.891189	16	TGFB3, ANKRD11, EP300, CLASP2, PLEKHA1, NIPBL, CLASP1	R17_Program1	Bcells	4	0.786571
GOBP_BONE_CELL_DEVELOPMENT	0.0292654	0.191183	0.0109214	0.725091	1.68141	14	TYROBP, EP300, SH2B3, ZNF385A	R17_Program1	Bcells	4	0.169667
GOBP_BONE_DEVELOPMENT	0.260491	0.546443	0.00308222	0.38548	1.15723	56	TYROBP, TAPT1, TGFB3, EP300, CTC1, SH2B3, ZNF385A	R17_Program1	Bcells	4	0.543692
GOBP_BONE_MINERALIZATION	0.168713	0.449446	0.00415004	0.473956	1.29255	32	SRGN, CCL3, HIF1A, ACVR1, TGFB3, EIF2AK3, FGR, KLF10, ATP2B1, PTK2B, ECM1, RFLNB	R17_Program1	Bcells	4	0.438265
GOBP_BONE_MORPHOGENESIS	0.884876	0.949756	0.00194746	-0.247836	-0.691355	18	BMPR2, MEF2C, TGFBR2, TRIP11	R17_Program1	Bcells	4	0.948637
GOBP_BONE_REMODELING	0.30085	0.584787	0.00301811	0.439385	1.13534	24	TNFAIP3, TCIRG1, TGFB3, INPP5D, RAB3D, PTK2B, SUCO, TFRC, LRP5L	R17_Program1	Bcells	4	0.582427
GOBP_BONE_RESORPTION	0.503853	0.738478	0.00220151	0.395197	0.953096	17	TNFAIP3, TCIRG1, INPP5D, RAB3D, PTK2B, TFRC	R17_Program1	Bcells	4	0.738545
GOBP_BRANCHING_MORPHOGENESIS_OF_AN_EPITHELIAL_TUBE	0.782771	0.898699	0.00145871	0.279732	0.749437	29	PLXND1, ACVR1, CTNNB1, KDM5B, NOTCH1, LRP5L, PKD1, SMAD4	R17_Program1	Bcells	4	0.898266
GOBP_BROWN_FAT_CELL_DIFFERENTIATION	0.466325	0.719958	0.00236253	0.432964	0.988568	13	ZNF516, METRNL, CEBPA, RGS2, RREB1, FLCN, DUSP10	R17_Program1	Bcells	4	0.713597
GOBP_B_CELL_ACTIVATION	0.0110518	0.105464	0.0324764	-0.315871	-1.36844	174	MIF, GAPT, CD79A, TRBC2, GPR183, CD79B, HSPD1, IGLC3, SWAP70, IGKC, TNFRSF13C, CD27, TNFRSF13B, BST2, TPD52, MZB1, HHEX, ITGB1, IGLC1, SYK, LAT2, SKAP2, CCR6, IGHG1, RNF8, RASGRP1, KMT5B, IGHD, BANK1, YY1, IGHG2, BLNK, IGHA2, IGLC2, FCRL3, IGHV3-30, CD74, CD38, HDAC9, TNIP2, MEF2C, IGHV3-23, IKZF3, CXCR5, IGHG3, NBN, LYN, IGLC6, ITGA4, XBP1, IGHV3-21, IGLC7, PLCL2, TP53, IGHV1-18, IL27RA, PTPRC, …	R17_Program1	Bcells	4	0.0941181
GOBP_B_CELL_ACTIVATION_INVOLVED_IN_IMMUNE_RESPONSE	0.115615	0.384832	0.00701569	-0.392763	-1.29319	36	GAPT, GPR183, HSPD1, SWAP70, CCR6, RNF8, KMT5B, NBN, XBP1, PLCL2, IL27RA, PTPRC	R17_Program1	Bcells	4	0.361743
GOBP_B_CELL_APOPTOTIC_PROCESS	0.464131	0.718555	0.00237018	0.433811	0.990502	13	IRS2, BCL6, FNIP1, FOXP1, ADA	R17_Program1	Bcells	4	0.712055
GOBP_B_CELL_DIFFERENTIATION	0.290353	0.573324	0.00472791	-0.292321	-1.08866	66	CD79A, GPR183, CD79B, CD27, TPD52, HHEX, ITGB1, SYK, YY1, BLNK, FCRL3, HDAC9, IKZF3, ITGA4, XBP1, PLCL2, TP53, PTPRC, ZFP36L1, CR2, ZBTB1	R17_Program1	Bcells	4	0.572802
GOBP_B_CELL_HOMEOSTASIS	0.716719	0.863025	0.00164561	0.316253	0.78846	20	TNFSF13B, TNFAIP3, HIF1A, RC3H1, NCKAP1L, RC3H2, SOS2, DOCK11, ADA	R17_Program1	Bcells	4	0.864108
GOBP_B_CELL_MEDIATED_IMMUNITY	0.000157752	0.00393817	0.23558	-0.438538	-1.76808	105	GAPT, TRBC2, HLA-DQB1, HSPD1, IGLC3, SWAP70, IGKC, HLA-DRB1, CD27, IGLC1, CCR6, HLA-E, IGHG1, RNF8, KMT5B, IGHD, IGHG2, IGHA2, IGLC2, IGHV3-30, CD74, IGHV3-23, IGHG3, IGLV1-51, NBN, IGLC6, IGKV3-20, IGHV3-21, IGLC7, IGLV1-44, IGHV1-18, IL27RA, PTPRC, IGLV2-14, IGKV1-5, IGHV3-15, IGHV3-74, IGHV3-7, IGHV3-33, IGHV6-1, CD55, CR2, BCL10, MLH1, IGHV2-5, IGLV6-57, CD46, IGKV3-15, IGLV2-23, IGHE, IGKV1-…	R17_Program1	Bcells	4	0.00447174
GOBP_B_CELL_PROLIFERATION	0.138437	0.413108	0.00448079	0.447336	1.31821	50	TYROBP, MNDA, BST1, AHR, TNFSF13B, IRS2, PELI1, BCL6, RC3H1	R17_Program1	Bcells	4	0.396967
GOBP_B_CELL_RECEPTOR_SIGNALING_PATHWAY	2.44969e-05	0.000752675	0.57561	-0.510525	-1.96814	80	CD79A, TRBC2, CD79B, IGLC3, IGKC, ELF1, IGLC1, SYK, LAT2, STAP1, IGHG1, IGHD, IGHG2, BLNK, IGHA2, IGLC2, FCRL3, IGHV3-30, CD38, MEF2C, IGHV3-23, SH2B2, IGHG3, LYN, IGLC6, IGHV3-21, IGLC7, PLCL2, IGHV1-18, PTPRC, IGHV3-15, IGHV3-74, BLK, IGHV3-7, IGHV3-33, IGHV6-1, IGHV2-5, IGHE, IGHA1, IGHV1-69D, IGHV3-13, IGHV5-51, PAX5, IGHV3-72, CD19, IGHV3-49, IGHV2-26, MS4A1, BCL2, RFTN1, IGHV4-34, IGHV3-64D…	R17_Program1	Bcells	4	0.000995122
GOBP_CALCINEURIN_MEDIATED_SIGNALING	0.922884	0.966501	0.00187206	-0.234549	-0.644737	17	CIB1	R17_Program1	Bcells	4	0.966944
GOBP_CALCIUM_ION_IMPORT	0.205363	0.494995	0.00388566	0.537393	1.26425	15	CCL3, UCN, CTNNB1, CCL2	R17_Program1	Bcells	4	0.483773
GOBP_CALCIUM_ION_TRANSMEMBRANE_TRANSPORT	0.119091	0.390361	0.0047594	0.431794	1.33026	66	KCNE3, SLC24A4, CCL3, SPG7, ITPR1, SLC8B1, PRKCE, CATSPER1, TPCN1, STIM1, GNB5, CXCL10, F2R, CACNB4, AHNAK, ATP2B1, PTK2B, MCOLN2, TRPM7, ATP2A3	R17_Program1	Bcells	4	0.367329
GOBP_CALCIUM_ION_TRANSPORT	0.0461916	0.248251	0.00759852	0.441072	1.44278	100	KCNE3, LILRB2, CCL5, SLC24A4, CCL3, LILRA2, SPG7, ITPR1, SLC8B1, ARRB2, UCN, PRKCE, CTNNB1, CATSPER1, TPCN1, CDH23, STIM1, CCL2, GNB5, CXCL10, MYLK, FFAR1, F2R, CACNB4, AHNAK, P2RX1, ATP2B1, PTK2B, MCOLN2	R17_Program1	Bcells	4	0.221094
GOBP_CALCIUM_ION_TRANSPORT_INTO_CYTOSOL	0.702405	0.855587	0.00155673	0.287542	0.815825	40	CCL3, ITPR1, SLC8B1, PRKCE, TPCN1, CXCL10, F2R, PTK2B, MCOLN2	R17_Program1	Bcells	4	0.85651
GOBP_CALCIUM_MEDIATED_SIGNALING	0.491016	0.729601	0.00203182	0.325346	0.964993	52	CXCL8, BST1, CCL3, ITPR1, LRRK2, NFAT5, EIF2AK3	R17_Program1	Bcells	4	0.729993
GOBP_CAMERA_TYPE_EYE_DEVELOPMENT	0.511436	0.742845	0.00188283	0.303585	0.957027	77	KLF4, CYP1B1, HIF1A, TCIRG1, RAB11FIP4, SMARCA4, HIPK1, KDM5B, PKNOX1, TGFBR1, WDPCP, CLN8, SLC4A5, WDR19, SDK1, ATP2B1, SP3, DLL1, CRYBG3, LRP5L, MAF, ARHGAP35, SKIL, CTNS, CHD7, NR2E3, FZR1, LIMK2	R17_Program1	Bcells	4	0.74315
GOBP_CAMERA_TYPE_EYE_MORPHOGENESIS	0.992648	0.995497	0.00110109	0.176808	0.479432	31	HIF1A, HIPK1, SDK1, SP3, DLL1	R17_Program1	Bcells	4	0.998973
GOBP_CAMP_MEDIATED_SIGNALING	0.177333	0.462954	0.00425082	0.572625	1.30745	13	AHR, UCN, PDE4A, RGS2, RAPGEF2, PDE3B	R17_Program1	Bcells	4	0.449413
GOBP_CANONICAL_WNT_SIGNALING_PATHWAY	0.308804	0.590571	0.00266067	0.344256	1.10289	86	TMEM170B, KLF4, PORCN, DAB2, LMBR1L, LRRK2, CYLD, CTNNB1, USP47, USP8, DDX3X, CSNK1D, LATS2, NR4A2, RYK, PSME4, LIMD1, FAM53B, WWTR1, PPM1A, NOTCH1, CTNND1, INVS, UBR5, SMURF2, TMEM131L, NFKB1	R17_Program1	Bcells	4	0.589549
GOBP_CARBOHYDRATE_BIOSYNTHETIC_PROCESS	0.615227	0.802398	0.00171229	0.300194	0.87869	48	IMPA2, IRS2, RANBP2, KAT2B, PTAFR, EP300, SLC25A13, IRS1, PTK2B, OGT, ST6GALNAC6, KAT2A, CSGALNACT2, NFKB1, SLC2A1, EPM2AIP1, GYG1	R17_Program1	Bcells	4	0.807026
GOBP_CARBOHYDRATE_CATABOLIC_PROCESS	0.727649	0.870232	0.00139593	0.264508	0.818598	68	HIF1A, RANBP2, NUP58, ADPGK, NUP214, MANBA, FOXK1, SCARB2, ZBTB7A, RB1CC1, EP300, NEU3, OGT, PRKAG2, GALM, MAN2B1, NUP160, XYLB, NUP153, SLC2A6, PFKL, PFKFB2, NUP205, NUP98, NUP210, NUP93	R17_Program1	Bcells	4	0.870174
GOBP_CARBOHYDRATE_DERIVATIVE_BIOSYNTHETIC_PROCESS	0.561403	0.769938	0.00155389	0.269481	0.945202	178	VCAN, CDA, HBEGF, TYMP, OGA, HACD1, MAN1B1, ACSF3, CTNNB1, PANK3, MT-ATP6, ACACB, MT-CO2, TET3, PDK1, TET2, ABCC5, PGAP1, EDEM3, ADA2, SLC25A13, GFPT1, CAD, ATP6V1A, MGAT5, FLCN, OGT, VPS9D1, TRAK1, PRKAG2, POMT1, ST6GALNAC6, GALNT4, PDHX, ABCA7	R17_Program1	Bcells	4	0.77534
GOBP_CARBOHYDRATE_DERIVATIVE_CATABOLIC_PROCESS	0.000946551	0.0178624	0.0568539	0.656477	1.94042	51	CST3, VCAN, CDA, TYMP, OGA, SAMHD1, PDE8A, MAN1B1, CEMIP2, MANBA, PDE4A, NEIL1, EDEM3, ADA2	R17_Program1	Bcells	4	0.0174258
GOBP_CARBOHYDRATE_DERIVATIVE_METABOLIC_PROCESS	0.158637	0.435155	0.00354587	0.318376	1.17545	313	CST3, VCAN, CDA, HBEGF, TYMP, SULT1A1, PSAP, OGA, PORCN, ACSM3, HIF1A, RANBP2, SAMHD1, NUP58, ADPGK, HACD1, NUP214, LRRK2, PDE8A, MAN1B1, CEMIP2, MANBA, ACSF3, PDE4A, FOXK1, CTNNB1, PANK3, ITIH4, MT-ATP6, ACACB, MT-CO2, TET3, ZBTB7A, NEIL1, PDK1, EP300, TET2, ABCC5, PGAP1, RNF103, EDEM3, GPAT4, ADA2, GTPBP1, SLC25A13, GNPTAB, H6PD, GFPT1, NEU3, SULT1A3, CAD, ATP6V1A, MGAT5, FLCN, OGT, VPS9D1, TRA…	R17_Program1	Bcells	4	0.425084
GOBP_CARBOHYDRATE_DERIVATIVE_TRANSPORT	0.433351	0.692693	0.00240899	0.401626	1.0109	21	PSAP, ABCG1, PRKCE, SLC28A2, SLC15A2	R17_Program1	Bcells	4	0.6902
GOBP_CARBOHYDRATE_HOMEOSTASIS	0.510411	0.742339	0.0019208	0.309855	0.954597	66	LRP1, LGALS1, SLC8B1, IRS2, HIF1A, HECTD4, CEBPA, PIK3CA, PRKCE, FOXK1, KLF7, SMARCA4	R17_Program1	Bcells	4	0.742576
GOBP_CARBOHYDRATE_METABOLIC_PROCESS	0.560033	0.769083	0.00155617	0.269543	0.946005	179	BRAF, IMPA2, IRS2, HIF1A, RANBP2, NUP58, HECTD4, ADPGK, NUP214, MAN1B1, PIK3CA, PGGHG, MANBA, PRKCE, KAT2B, FOXK1, ACACB, SCARB2, ZBTB7A, PTAFR, RB1CC1, PDK1, IL6ST, EP300, EDEM3, SLC25A13, GNPTAB, MIDN, H6PD, IRS1, NEU3, PTK2B, OGT, EDEM1, PRKAG2, POMT1, MECP2, ST6GALNAC6, PPARD, GALM, MAN2B1, KAT2A, NUP160, XYLB, NUP153, SLC2A6, NCOA2, PFKL, SLC2A5, CSGALNACT2, PFKFB2, NFKB1, SLC2A1, EPM2AIP1, …	R17_Program1	Bcells	4	0.77454
GOBP_CARBOHYDRATE_TRANSMEMBRANE_TRANSPORT	0.406548	0.671813	0.00238782	0.362479	1.02844	40	PPBP, BRAF, IRS2, SLC2A9, NR4A3, ZDHHC7, IRS1, PRKAG2, PPARD, STXBP4, SLC2A6, SLC2A5, SLC2A1, MEF2A, MFSD4B, ASPSCR1, GRB10	R17_Program1	Bcells	4	0.669913
GOBP_CARBOHYDRATE_TRANSPORT	0.383813	0.65461	0.00243576	0.356287	1.04634	49	AQP9, PPBP, BRAF, IRS2, MFSD12, SLC2A9, NR4A3, ZDHHC7, IRS1, PRKAG2, PPARD, STXBP4, SLC2A6, SLC2A5, SLC2A1, MEF2A, MFSD4B, ASPSCR1, GRB10	R17_Program1	Bcells	4	0.653042
GOBP_CARBOXYLIC_ACID_TRANSPORT	0.0163283	0.133744	0.0134674	0.544924	1.64932	59	ANXA1, SLC11A1, AQP9, RXRA, SLC7A7, SLC43A2, PSAP, SLC25A29, TSPOAP1, RGS2, SLC25A13, SLC16A5, SLC7A5, CLN8	R17_Program1	Bcells	4	0.119715
GOBP_CARDIAC_CELL_DEVELOPMENT	0.551517	0.764187	0.00207742	0.388568	0.914127	15	TTN, RGS2, NEB, NOTCH1, SMAD4, HNRNPU, MEF2A, AKAP6, DDX39B	R17_Program1	Bcells	4	0.769569
GOBP_CARDIAC_CHAMBER_DEVELOPMENT	0.803492	0.907164	0.0013626	0.263168	0.74667	40	MDM4, PLXND1, HIF1A, ACVR1, TGFBR1, HECTD1, NOTCH1, SMAD4, CNTRL, CHD7	R17_Program1	Bcells	4	0.908859
GOBP_CARDIAC_CHAMBER_MORPHOGENESIS	0.976963	0.991336	0.00190289	-0.18995	-0.585473	27	BMPR2, SAV1, MEF2C, TGFBR2, TP53, SRF, SOX4, PTCD2, PPP1R13L, CITED2, MED1	R17_Program1	Bcells	4	0.992357
GOBP_CARDIAC_CONDUCTION	0.125101	0.399296	0.0049951	0.539112	1.38168	23	KCNE3, ITPR1, AKAP9, ATP1A1, STIM1, ASPH, CACNB4, KCNH2, ATP2B1, ATP1A3, ATP2A3	R17_Program1	Bcells	4	0.376907
GOBP_CARDIAC_MUSCLE_CELL_ACTION_POTENTIAL	0.169612	0.451038	0.00434256	0.568315	1.31786	14	KCNE3, AKAP9, ATP1A1, KCNH2	R17_Program1	Bcells	4	0.439373
GOBP_CARDIAC_MUSCLE_CELL_CONTRACTION	0.0272361	0.182371	0.0113633	0.740188	1.69004	13	KCNE3, AKAP9, ATP1A1, PIK3CA, GSN, KCNH2	R17_Program1	Bcells	4	0.162746
GOBP_CARDIAC_MUSCLE_CELL_DIFFERENTIATION	0.382367	0.654283	0.00260056	0.411809	1.05542	23	TTN, ARRB2, KDM6B, ACVR1, RGS2, NEB, DLL1, KAT2A, SMAD4, HNRNPU, MEF2A, AKAP6, DDX39B, RBPJ	R17_Program1	Bcells	4	0.651934
GOBP_CARDIAC_MUSCLE_CELL_PROLIFERATION	0.589943	0.788471	0.00199395	0.387109	0.883868	13	JARID2, RUNX1, ARID2, TGFBR1, NOTCH1, PIM1, RBPJ, GLI1	R17_Program1	Bcells	4	0.792272
GOBP_CARDIAC_MUSCLE_CONTRACTION	0.112959	0.378845	0.00518298	0.514075	1.39397	31	KCNE3, TTN, UCN, AKAP9, ATP1A1, PIK3CA, GSN, RGS2, KCNH2	R17_Program1	Bcells	4	0.357403
GOBP_CARDIAC_MUSCLE_TISSUE_DEVELOPMENT	0.386962	0.655725	0.00244625	0.362092	1.04452	44	TTN, JARID2, ARRB2, KDM6B, ACVR1, RUNX1, RGS2, ARID2, TGFBR1, NEB, NOTCH1, DLL1, KAT2A, SMAD4, HNRNPU, MEF2A, CHD7, PIM1, AKAP6, DDX39B	R17_Program1	Bcells	4	0.655282
GOBP_CARDIAC_MUSCLE_TISSUE_MORPHOGENESIS	0.458285	0.71425	0.00238081	0.428762	0.994255	14	TTN, TGFBR1, NOTCH1, SMAD4, CHD7, RBPJ	R17_Program1	Bcells	4	0.708109
GOBP_CARDIAC_SEPTUM_DEVELOPMENT	0.827707	0.921303	0.00137272	0.265837	0.716542	30	MDM4, PLXND1, ACVR1, TGFBR1, HECTD1, NOTCH1, SMAD4, CNTRL, CHD7	R17_Program1	Bcells	4	0.920406
GOBP_CARDIAC_SEPTUM_MORPHOGENESIS	0.989791	0.99542	0.00119411	0.187407	0.45737	18	ACVR1, TGFBR1, NOTCH1, SMAD4, CHD7, RBPJ	R17_Program1	Bcells	4	0.998002
GOBP_CARDIAC_VENTRICLE_DEVELOPMENT	0.911669	0.961103	0.00120916	0.234831	0.647573	34	MDM4, HIF1A, ACVR1, TGFBR1, HECTD1, NOTCH1, SMAD4, CNTRL, CHD7	R17_Program1	Bcells	4	0.96184
GOBP_CARDIAC_VENTRICLE_MORPHOGENESIS	0.910581	0.961103	0.00132367	0.255598	0.616424	17	HIF1A, TGFBR1, NOTCH1, SMAD4, CHD7, RBPJ	R17_Program1	Bcells	4	0.961277
GOBP_CARDIOCYTE_DIFFERENTIATION	0.592797	0.790347	0.00185314	0.326456	0.88522	31	TTN, ARRB2, KDM6B, ACVR1, RGS2, NEB, NOTCH1, DLL1, KAT2A, SMAD4, HNRNPU, DHX36, MEF2A, AKAP6, DDX39B	R17_Program1	Bcells	4	0.794119
GOBP_CARTILAGE_DEVELOPMENT	0.322219	0.602222	0.00276938	0.3851	1.10216	42	TIMP1, HIF1A, ZBTB16, TAPT1, EIF2AK3, RUNX1, TRPS1, TGFBR1, ECM1, KAT2A, RFLNB, MAF, PKD1, CREB3L2	R17_Program1	Bcells	4	0.602025
GOBP_CATION_TRANSMEMBRANE_TRANSPORT	0.0470254	0.250922	0.0071464	0.386059	1.36321	190	KCNE3, SLC11A1, SLC24A4, CCL3, SPG7, SLC43A2, ITPR1, SLC8B1, UCP3, SLC9A8, SLC25A29, ANO10, TCIRG1, UTRN, SLC9A7, AKAP9, ATP1A1, PRKCE, CATSPER1, MT-ATP6, TPCN1, MT-CO3, MT-CYB, MT-CO2, SLC12A6, SLC2A9, SLC25A37, CLCN5, STIM1, KCNH8, MT-ND4, DAPK1, KCNAB2, CCL2, RGS2, ATP6V0A1, GNB5, ATP8A1, CXCL10, SLC7A5, SLC15A2, TMEM63A, F2R, CACNB4, KCNH2, AHNAK, ATP6V1A, SLC4A5, MT-CO1, P2RX1, SLC20A1, ATP2…	R17_Program1	Bcells	4	0.223207
GOBP_CATION_TRANSPORT	0.0837139	0.326905	0.00514241	0.348525	1.2667	258	KCNE3, SLC11A1, LILRB2, CCL5, SLC24A4, CCL3, LILRA2, SPG7, SLC43A2, ITPR1, SLC8B1, UCP3, PER1, SLC9A8, ARRB2, SLC25A29, ANO10, TCIRG1, UTRN, SLC9A7, UCN, AKAP9, ATP1A1, PRKCE, CTNNB1, CATSPER1, MT-ATP6, TPCN1, MT-CO3, MT-CYB, MT-CO2, SLC12A6, SLC2A9, SLC25A37, CLCN5, CDH23, STIM1, KCNH8, MT-ND4, DAPK1, KCNAB2, CCL2, RGS2, ATP6V0A1, GNB5, ATP8A1, CXCL10, MYLK, SLC7A5, FFAR1, SLC15A2, TMEM63A, F2R,…	R17_Program1	Bcells	4	0.306025
GOBP_CD4_POSITIVE_ALPHA_BETA_T_CELL_ACTIVATION	0.183623	0.469895	0.00385524	0.433426	1.25515	45	ANXA1, NFKBIZ, NFKBID, CD83, BCL6, TCIRG1, CDH26, RC3H1, RUNX1, MYB, IL4R, RARA	R17_Program1	Bcells	4	0.45719
GOBP_CD4_POSITIVE_ALPHA_BETA_T_CELL_DIFFERENTIATION	0.239242	0.529214	0.00334448	0.421392	1.19049	39	ANXA1, NFKBIZ, NFKBID, CD83, BCL6, RC3H1, RUNX1, MYB, IL4R, RARA, SPN, NCKAP1L, RC3H2, FOXP1	R17_Program1	Bcells	4	0.521195
GOBP_CD8_POSITIVE_ALPHA_BETA_T_CELL_ACTIVATION	0.824189	0.920373	0.0019641	-0.296068	-0.722742	11	HLA-E, SOCS1, HLA-A	R17_Program1	Bcells	4	0.918664
GOBP_CELLULAR_AMIDE_METABOLIC_PROCESS	1.08251e-29	1.68149e-27	1.41728	-0.550606	-2.59591	383	RPS10, EEF1B2, SPCS2, RPL22L1, RPS5, RPL36AL, RPS17, RPL31, RPL10A, RPL7, EEF1G, YBX1, RPL24, RPL5, RPS20, RPLP0, DBI, RPS13, RACK1, RPL27, RPL7A, RPL15, RPL36A, RPS4X, RPL23, RPL22, RPS3, RPL18, RPS25, UBA52, RPSA, RPS21, RPS7, RPS15A, RPL23A, RPL27A, RPL26, RPS16, RPL35A, RPS26, RPL6, RPL17, RPL29, RPL3, RPS9, RPL35, SEC11C, RPL9, RPL39, RPS15, RPL36, RPL38, RPL12, RPL14, RPL8, GAPDH, RPS23, RP…	R17_Program1	Bcells	4	7.6104e-27
GOBP_CELLULAR_AMINO_ACID_BIOSYNTHETIC_PROCESS	0.527945	0.751979	0.00211148	0.377986	0.93253	19	GLUL, MTHFR, SERINC5, RIMKLB, AASS	R17_Program1	Bcells	4	0.754532
GOBP_CELLULAR_AMINO_ACID_CATABOLIC_PROCESS	0.30505	0.587239	0.00301009	0.445834	1.13278	22	HNMT, GLUL, ASRGL1, AMT	R17_Program1	Bcells	4	0.586278
GOBP_CELLULAR_AMINO_ACID_METABOLIC_PROCESS	0.634833	0.813383	0.00159651	0.283446	0.875222	67	HNMT, SLC7A7, GLUL, ASRGL1, MTHFR, AMT, FARSB, SERINC5, GFPT1, CAD, PSME4, RIMKLB, CSAD, MECP2, AARS2	R17_Program1	Bcells	4	0.818662
GOBP_CELLULAR_BIOGENIC_AMINE_METABOLIC_PROCESS	0.471627	0.720256	0.00227969	0.392511	0.978582	20	HNMT, SULT1A1, SAT1, SULT1A3, NR4A2, HDAC10, MECP2	R17_Program1	Bcells	4	0.717124
GOBP_CELLULAR_CARBOHYDRATE_BIOSYNTHETIC_PROCESS	0.395453	0.663279	0.00257864	0.424104	1.04631	19	IMPA2, IRS2, IRS1, CSGALNACT2, SLC2A1, EPM2AIP1, GYG1	R17_Program1	Bcells	4	0.661834
GOBP_CELLULAR_CARBOHYDRATE_CATABOLIC_PROCESS	0.245433	0.532375	0.004248	-0.477553	-1.19416	12	CALM1, PGAM1, HMGB1, TIGAR, TP53, PGM2L1	R17_Program1	Bcells	4	0.528097
GOBP_CELLULAR_CARBOHYDRATE_METABOLIC_PROCESS	0.484819	0.725319	0.00195755	0.308117	0.974912	79	BRAF, IMPA2, IRS2, RANBP2, PRKCE, KAT2B, FOXK1, ACACB, SCARB2, PTAFR, RB1CC1, PDK1, IL6ST, EP300, GNPTAB, MIDN, IRS1, PTK2B, OGT, PRKAG2, MECP2, KAT2A, XYLB, NCOA2, CSGALNACT2, PFKFB2, SLC2A1, EPM2AIP1, GYG1	R17_Program1	Bcells	4	0.725804
GOBP_CELLULAR_COMPONENT_ASSEMBLY_INVOLVED_IN_MORPHOGENESIS	0.183562	0.469895	0.00401182	0.486876	1.27774	26	TLR2, TTN, RFX2, CLASP2, NEB, DICER1, CFLAR, CAPN3, SMAD4, MEF2A	R17_Program1	Bcells	4	0.457096
GOBP_CELLULAR_COMPONENT_DISASSEMBLY	0.298269	0.581968	0.00255056	0.31643	1.09846	162	CST3, LRP1, NFE2, TIMP1, IRAK3, GABARAPL1, CDK5RAP3, HIF1A, GAK, PIK3CA, TGFB3, PTCD3, CTNNB1, SMARCA4, ATG7, MICAL1, RB1CC1, GSN, SREBF1, ARID2, TGFBR1, ATG2A, USP36, ADAM10, WIPI1, ATXN7	R17_Program1	Bcells	4	0.57985
GOBP_CELLULAR_COMPONENT_DISASSEMBLY_INVOLVED_IN_EXECUTION_PHASE_OF_APOPTOSIS	0.379041	0.651381	0.00332714	-0.415337	-1.06214	13	DNASE1L3, HMGB1, KPNB1, HSF1	R17_Program1	Bcells	4	0.649231
GOBP_CELLULAR_COMPONENT_MAINTENANCE	0.350047	0.624306	0.00286255	0.490456	1.10082	12	CTBP2, MTHFR, F2R, ERC1, HOMER1, DLG1, SUPV3L1, PJVK, ZMYND8, IGF1R	R17_Program1	Bcells	4	0.625586
GOBP_CELLULAR_COMPONENT_MORPHOGENESIS	0.432184	0.691621	0.00190031	0.284638	1.01566	211	LRP1, TLR2, SHTN1, TTN, GAB1, PLXND1, MACF1, IRS2, S100A6, SPAG9, LRRK2, ULK1, PIK3CA, CTNNB1, GOLGA4, KLF7, PLXNB2, AUTS2, RERE, ITSN2, ARHGAP4, ADAM10, MTM1, CYFIP1, NR4A2, USP9X, RREB1, RFX2, RYK, CLASP2, BCL11A, NEB, NCKAP1L, RAPGEF2, RPS6KA5, PPP1R9A, DICER1, ZSWIM6, NSMF, SIN3A, CFLAR, ZDHHC15, CDKL5, NOTCH1, PLXNC1, ARHGAP35, NUBPL, LMTK2, GDI1, LIMK1, CAPN3, MOV10, SZT2, SKIL, ATL1, ARHGE…	R17_Program1	Bcells	4	0.689383
GOBP_CELLULAR_DEFENSE_RESPONSE	0.00752856	0.0791348	0.0214856	0.765648	1.84651	17	TYROBP, GNLY, CD300C, LILRB2, MNDA, TCIRG1	R17_Program1	Bcells	4	0.0737627
GOBP_CELLULAR_EXTRAVASATION	0.824142	0.920373	0.00141549	0.275039	0.710681	24	BST1, PTAFR, CCL2, FER, SPN, F11R	R17_Program1	Bcells	4	0.918627
GOBP_CELLULAR_GLUCAN_METABOLIC_PROCESS	0.904609	0.958925	0.0013022	0.250776	0.631209	21	IRS2, RB1CC1, IL6ST, IRS1, PRKAG2, EPM2AIP1, GYG1	R17_Program1	Bcells	4	0.958455
GOBP_CELLULAR_GLUCOSE_HOMEOSTASIS	0.463725	0.718398	0.00216218	0.342283	0.983432	43	LRP1, LGALS1, IRS2, HIF1A, PIK3CA, PRKCE, FOXK1, KLF7, SMARCA4	R17_Program1	Bcells	4	0.711767
GOBP_CELLULAR_HOMEOSTASIS	0.0375697	0.221147	0.00787596	0.37559	1.35798	243	S100A9, S100A8, LRP1, SLC11A1, FPR1, DMXL2, CCL5, SLC24A4, CCL3, LGALS1, ITPR1, SLC8B1, IRS2, SLC9A8, HIF1A, LPAR6, LRRK2, TCIRG1, C5AR2, TSPOAP1, SLC9A7, ATP1A1, PIK3CA, PRKCE, FOXK1, TPCN1, KLF7, MAFG, SLC12A6, SMARCA4, JAK2, CDH23, STIM1, CCL2, GNA13, ATP6V0A1, TRA2B	R17_Program1	Bcells	4	0.197146
GOBP_CELLULAR_HORMONE_METABOLIC_PROCESS	0.235866	0.526715	0.0035884	0.520364	1.22419	15	CYP1B1, SULT1A1, TSPOAP1, SCPEP1, STAT5B, PLEKHA1, EGR1, ALDH8A1, LIPE	R17_Program1	Bcells	4	0.517739
GOBP_CELLULAR_ION_HOMEOSTASIS	0.00245204	0.0362333	0.0322719	0.475681	1.65255	163	S100A9, S100A8, LRP1, SLC11A1, FPR1, DMXL2, CCL5, SLC24A4, CCL3, ITPR1, SLC8B1, SLC9A8, HIF1A, LPAR6, LRRK2, TCIRG1, C5AR2, TSPOAP1, SLC9A7, ATP1A1, PRKCE, TPCN1, MAFG	R17_Program1	Bcells	4	0.0342862
GOBP_CELLULAR_IRON_ION_HOMEOSTASIS	0.287827	0.571971	0.00312885	0.457864	1.15245	21	SLC11A1, HIF1A, ATP6V1A, TFRC, SMAD4, IREB2	R17_Program1	Bcells	4	0.570372
GOBP_CELLULAR_KETONE_METABOLIC_PROCESS	0.401328	0.669519	0.00234035	0.345754	1.03182	54	ANXA1, SLC7A7, IRS2, PRKCE, ACACB, ERLIN2, PDK1, NR4A3, SREBF1, H6PD, IRS1, PSME4, PRKAG2, PPARD	R17_Program1	Bcells	4	0.666146
GOBP_CELLULAR_LIPID_CATABOLIC_PROCESS	0.0817593	0.323795	0.00595304	0.484884	1.42886	50	LRP1, PLBD1, CYP1B1, IRS2, DAGLB, SORL1, ACACB, PDXDC1, IRS1, NEU3, GPCPD1, ABHD2, PPARD, PLCG2, PRKCD, PNPLA7, LONP2, ALDH3A2	R17_Program1	Bcells	4	0.302154
GOBP_CELLULAR_LIPID_METABOLIC_PROCESS	0.0769862	0.319145	0.00539405	0.353079	1.27929	249	LRP1, ANXA1, PLBD1, CYP1B1, PSAP, PLCB2, IMPA2, PIK3C2A, PORCN, UCP3, PLPPR2, ACSM3, IRS2, ABCG1, MBOAT1, DAGLB, HACD1, MTMR6, SORL1, SMG1, PIK3CA, PTGDS, ACSF3, DGKD, ACACB, CEPT1, SOCS3, ERLIN2, PDK1, AGPAT4, NR4A3, INPP5D, PDXDC1, CDS2, PGAP1, SREBF1, GPAT4, DDHD1, MTMR9, MTM1, SERINC5, IRS1, PLCB3, NEU3, CLN8, MTMR3, SCPEP1, P2RX1, GPCPD1, CHKB, PTGS1, PRKAG2, FADS2, ABHD2, MECP2, ST6GALNAC6,…	R17_Program1	Bcells	4	0.292586
GOBP_CELLULAR_MACROMOLECULE_CATABOLIC_PROCESS	2.73638e-15	2.39091e-13	1.00732	-0.408272	-1.97053	511	RPS10, RPS5, RPS17, RPL31, RPL10A, RPL7, ISG20, YBX1, RPL24, HSP90AB1, RPL5, RPS20, RPLP0, RPS13, RACK1, RPL27, RPL7A, RPL15, RPL36A, RPS4X, RPL23, RPL22, RPS3, RPL18, RPS25, UBA52, RPSA, RPS21, RPS7, RPS15A, RPL23A, RPL27A, RPL26, RPS16, RPL35A, RPS26, RPL6, RPL17, RPL29, RPL3, RPS9, RPL35, RPL9, RPL39, RPS15, RPL36, RPL38, RPL12, RPL14, RPL8, RPS23, RPS8, RPS29, RPL30, RPS28, RPS2, SEC61B, UBE2…	R17_Program1	Bcells	4	7.11498e-13
GOBP_CELLULAR_MACROMOLECULE_LOCALIZATION	8.20613e-20	7.91184e-18	1.15122	-0.389063	-1.931	772	RPS10, SPCS2, RPS5, RPS17, TOMM7, RPL31, RPL10A, RPL7, NACA, YBX1, RPL24, HSP90AB1, RPL5, RPS20, RPLP0, OAZ1, RPS13, RACK1, RPL27, RPL7A, RPL15, DYNLL1, RPL36A, RPS4X, RPL23, RPL22, RPS3, RPL18, RPS25, UBA52, RPSA, RPS21, RPS7, RPS15A, SRSF5, RPL23A, RPL27A, RPL26, RPS16, RPL35A, RPS26, RPL6, SEPTIN7, SEC61G, RPL17, CALM1, RPL29, RPL3, RPS9, RPL35, RPL9, SEC62, RPL39, RPS15, RPL36, RPL38, RPL12, …	R17_Program1	Bcells	4	3.14186e-17
GOBP_CELLULAR_MODIFIED_AMINO_ACID_METABOLIC_PROCESS	0.413893	0.67878	0.00243107	0.384889	1.02439	28	VNN1, MBOAT1, MTHFR	R17_Program1	Bcells	4	0.675968
GOBP_CELLULAR_MONOVALENT_INORGANIC_CATION_HOMEOSTASIS	0.0422188	0.23375	0.00864541	0.579269	1.58872	33	SLC11A1, DMXL2, SLC9A8, LRRK2, TCIRG1, SLC9A7, ATP1A1, MAFG, ATP6V0A1, ATP6V1A, SLC4A5, ATP1A3	R17_Program1	Bcells	4	0.21023
GOBP_CELLULAR_OXIDANT_DETOXIFICATION	0.00523762	0.0583442	0.0257777	0.778411	1.87729	17	S100A9, MGST1, SOD2	R17_Program1	Bcells	4	0.0577671
GOBP_CELLULAR_PIGMENTATION	0.564645	0.772023	0.0020166	0.370224	0.903538	18	ZEB2, AP1G1, RAB27B, AP1M1, AP3B1, HPS4, ANKRD27, BBS4, LYST	R17_Program1	Bcells	4	0.777594
GOBP_CELLULAR_PROCESS_INVOLVED_IN_REPRODUCTION_IN_MULTICELLULAR_ORGANISM	0.102871	0.359079	0.00514048	0.438262	1.35633	68	EREG, RETN, ARRB2, ZMIZ1, ZBTB16, ACVR1, AFF4, TTC21A, MARF1, UBR2, CELF1, TGFBR1, AURKC, DIAPH2, MLH3, PTK2B, RFX2, TUT4, PSME4, KDM3A	R17_Program1	Bcells	4	0.340951
GOBP_CELLULAR_PROTEIN_CATABOLIC_PROCESS	0.770294	0.891819	0.000982131	0.23382	0.858846	293	LRP1, IFI27, TMEM259, CLU, TNFAIP3, RNF149, DENND3, DAB2, CDK5RAP3, PELI1, ARRB2, TRIB1, CACUL1, LRRK2, TCIRG1, MAN1B1, GZMB, FOXRED2, UBE3C, CYLD, WDR91, CEBPA, RC3H1, QRICH2, CTNNB1, C18orf25, USP47, RNF213, FBXL18, UBR4, ERLIN2, USP15, USP8, UBR2, NEMF, USP9Y, RNF103, RNF144B, CSNK1D, EDEM3, ANAPC4, RAB12, USP36, MTM1, USP24, ANAPC1, CLN8, HECTD1, CTSB, USP9X, PTK2B, FBXL20, UBA6, DNAJB2, GZMA…	R17_Program1	Bcells	4	0.892202
GOBP_CELLULAR_PROTEIN_COMPLEX_DISASSEMBLY	0.0918735	0.338889	0.00819612	-0.375387	-1.30782	47	CIB1, MRPL21, STMN1, SWAP70, MRPS18B, PLEK, VPS4B, C12orf65, MRPS7, ADD3	R17_Program1	Bcells	4	0.321445
GOBP_CELLULAR_PROTEIN_CONTAINING_COMPLEX_ASSEMBLY	4.06259e-08	1.95845e-06	0.719513	-0.379932	-1.7783	352	RPS10, ARPC3, RPS5, NAP1L1, PFN1, RPL24, HSP90AB1, RPL5, RPLP0, ATP5F1D, ARPC1B, RPS3, UBA52, RPSA, SRSF5, RPL23A, RPL6, RPL3, HLA-DRA, RPS15, RPL38, CYBA, HLA-DMA, RPS28, RPL10, RPS14, HSPD1, ACTR2, RPS19, CORO1A, RPS27A, RPL11, STMN1, EIF2S2, HLA-DRB1, RPL13A, CALR, TMSB10, PSIP1, AIM2, GTF2H5, DAXX, RPS27, TMSB4X, UBE2K, HSP90AA1, TAF9, UBC, MAP7D3, NDUFAF2, NAP1L4, PMEPA1, SLU7, RB1, HMGB1, V…	R17_Program1	Bcells	4	3.76533e-06
GOBP_CELLULAR_PROTEIN_CONTAINING_COMPLEX_LOCALIZATION	0.220258	0.508867	0.0038048	0.579698	1.25075	10	TNFAIP2, CEP72, EXOC3	R17_Program1	Bcells	4	0.500598
GOBP_CELLULAR_RESPIRATION	0.603865	0.797547	0.00176681	0.308583	0.883166	42	HIF1A, MT-ND1, MT-ND2, UCN, PIK3CA, MT-CO3, MT-CYB, MT-CO2, MT-ND3, NR4A3, MT-ND4, SLC25A13, MT-CO1, MT-ND5, MT-ND4L	R17_Program1	Bcells	4	0.800591
GOBP_CELLULAR_RESPONSE_TO_ABIOTIC_STIMULUS	0.239244	0.529214	0.00580414	-0.274733	-1.10433	103	RPL26, CALM1, CRIP1, NUCKS1, IFI16, EEF1D, HVCN1, GTF2H5, MYC, USP28, RCSD1, XPA, YY1, FBXO4, CASP8AP2, REST, HSF1, RIPOR2, HSPA5, TP53, ZFP36L1, FMR1, BCL10, ZBTB1, YBX3, N4BP1, XPC, RELB, EIF2AK4, ATF4, SIPA1	R17_Program1	Bcells	4	0.521195
GOBP_CELLULAR_RESPONSE_TO_ACID_CHEMICAL	0.686405	0.846203	0.00243208	-0.282287	-0.85438	25	KLF2, RRAGC, SOCS1, CYBB, HSF1, XBP1, SESN3, RRAGB, ATP7A, SIPA1	R17_Program1	Bcells	4	0.848153
GOBP_CELLULAR_RESPONSE_TO_ALCOHOL	0.156633	0.433044	0.00439589	0.507379	1.32126	25	KLF4, AHR, PRKCE, AKAP8, CTNNB1, SOD2, ATP2B1, TP53INP1, KLF9	R17_Program1	Bcells	4	0.422414
GOBP_CELLULAR_RESPONSE_TO_AMYLOID_BETA	0.131187	0.403963	0.00499911	0.596212	1.38255	14	LRP1, ATP1A3	R17_Program1	Bcells	4	0.386126
GOBP_CELLULAR_RESPONSE_TO_BIOTIC_STIMULUS	0.0114562	0.10785	0.0157207	0.516993	1.64193	81	CLEC7A, CXCL8, LILRB2, TLR2, CCL5, CD68, CCL3, PPBP, PF4, LILRA2, TNFAIP3, TRIB1, PRKCE, EIF2AK3, AKAP8, PTAFR, CCL2, CDK19	R17_Program1	Bcells	4	0.0964019
GOBP_CELLULAR_RESPONSE_TO_CADMIUM_ION	0.219582	0.507818	0.00456255	-0.466729	-1.21796	14	DAXX, JUN, NCF1, CYBB, HSF1, UBE2D3	R17_Program1	Bcells	4	0.499913
GOBP_CELLULAR_RESPONSE_TO_CALCIUM_ION	0.442028	0.699722	0.00311086	-0.361391	-1.00812	18	CPNE5, RASGRP2, MEF2C, JUNB, JUND, CLIC4, HSPA5	R17_Program1	Bcells	4	0.696373
GOBP_CELLULAR_RESPONSE_TO_CAMP	0.134175	0.40883	0.00495491	0.603517	1.37798	13	AQP9, AHR, AKAP9, PTAFR	R17_Program1	Bcells	4	0.390496
GOBP_CELLULAR_RESPONSE_TO_CARBOHYDRATE_STIMULUS	0.182438	0.469341	0.00389107	0.440304	1.26015	42	CLEC7A, LRP1, LGALS1, IRS2, HIF1A, PIK3CA, PRKCE, KLF7, SMARCA4	R17_Program1	Bcells	4	0.455835
GOBP_CELLULAR_RESPONSE_TO_CHEMICAL_STRESS	0.0572058	0.275771	0.00670324	0.416249	1.39281	119	AIF1, VNN1, ANXA1, MGST1, KLF4, CYP1B1, TNFAIP3, SFPQ, HIF1A, LRRK2, KDM6B, PDE8A, DIABLO, PIK3CA, EIF2AK3, SOD2, SLC12A6, ATG7, JAK2, MYB, PDK1, NR4A3, DAPK1, DDX3X, ERCC6L2, FOXO3	R17_Program1	Bcells	4	0.249403
GOBP_CELLULAR_RESPONSE_TO_CORTICOSTEROID_STIMULUS	0.219376	0.507818	0.00369553	0.501777	1.23794	19	ANXA1, MT-ND3, USP8, ATP2B1, KLF9, CFLAR, ABCC2, HNRNPU	R17_Program1	Bcells	4	0.499802
GOBP_CELLULAR_RESPONSE_TO_DNA_DAMAGE_STIMULUS	0.000574576	0.0119889	0.190249	-0.307367	-1.42703	323	MIF, RPS3, POLD4, UBA52, RPL26, CRIP1, CIB1, DEK, NUCKS1, IFI16, ACTR2, RPS27A, SYF2, TPT1, GTF2H5, BTG2, MYC, HPF1, USP1, DNAJA1, BCL2A1, TAF9, POLE3, ABRAXAS1, UBC, MBD4, DDIT4, CDKN2AIP, SHISA5, PMAIP1, HMGB1, NSMCE4A, ZBTB38, PPP1R15A, RNF8, KMT5A, RAD17, UBA1, RAD51C, USP28, RAD50, KMT5B, XPA, YY1, SMC6, HUWE1, DCUN1D5, CD74, BAZ1B, CEP63, DTX3L, TDG, TERF2, USP10, ISG15, REXO4, FBXO4, SMC1A…	R17_Program1	Bcells	4	0.0120075
GOBP_CELLULAR_RESPONSE_TO_DRUG	0.0946803	0.343354	0.00739127	-0.46806	-1.37316	22	HSP90AB1, AIM2, MYC, RBM22, NFE2L2, MEF2C, REST, EFTUD2, HSF1, HSPA5, TP53, NCOA1	R17_Program1	Bcells	4	0.326303
GOBP_CELLULAR_RESPONSE_TO_ESTRADIOL_STIMULUS	0.820262	0.918115	0.00152748	0.315955	0.696055	11	LCOR, CFLAR, ZNF703	R17_Program1	Bcells	4	0.916976
GOBP_CELLULAR_RESPONSE_TO_EXTERNAL_STIMULUS	0.932697	0.969811	0.000917263	0.211598	0.699969	109	CD68, GABARAPL1, LRRK2, ATP1A1, ULK1, EIF2AK3, FNIP1, EIF4G1, KLF10, ATG7, CPEB4, SREBF1, RIPOR1, FOXO3, WIPI1, MTMR3, NR4A2, ATP2B1, FLCN, MAP3K2, F11R, PRKAG2, GCN1, DEPDC5, EIF2AK2, ARHGAP35, WDR59, FOS, SZT2, NFKB1, SLC2A1	R17_Program1	Bcells	4	0.971501
GOBP_CELLULAR_RESPONSE_TO_EXTRACELLULAR_STIMULUS	0.907996	0.95947	0.00099849	0.219814	0.711852	93	CD68, GABARAPL1, LRRK2, ULK1, EIF2AK3, FNIP1, EIF4G1, KLF10, ATG7, CPEB4, SREBF1, RIPOR1, FOXO3, WIPI1, MTMR3, NR4A2, ATP2B1, FLCN, PRKAG2, GCN1, DEPDC5, EIF2AK2, ARHGAP35, WDR59, FOS, SZT2	R17_Program1	Bcells	4	0.959955
GOBP_CELLULAR_RESPONSE_TO_GAMMA_RADIATION	0.132378	0.4054	0.00590724	-0.553048	-1.35006	11	RPL26, GTF2H5, HSF1, HSPA5, TP53	R17_Program1	Bcells	4	0.387863
GOBP_CELLULAR_RESPONSE_TO_GLUCOSE_STARVATION	0.473961	0.720256	0.00309721	-0.322529	-0.98515	26	HNRNPA1, IFI16, PMAIP1, NFE2L2, XBP1, HSPA5, TP53, SESN3	R17_Program1	Bcells	4	0.71884
GOBP_CELLULAR_RESPONSE_TO_GROWTH_HORMONE_STIMULUS	0.429827	0.690525	0.0025305	0.476661	1.02843	10	PRLR, JAK2, STAT5B, STAT6	R17_Program1	Bcells	4	0.687647
GOBP_CELLULAR_RESPONSE_TO_HEAT	0.836805	0.924785	0.00239914	-0.22476	-0.799473	52	HSP90AB1, DAXX, HSP90AA1, SLU7, NUP42, IER5, HSPH1	R17_Program1	Bcells	4	0.924899
GOBP_CELLULAR_RESPONSE_TO_HORMONE_STIMULUS	0.0647644	0.292538	0.00603532	0.374453	1.32436	193	ANXA1, RXRA, PTPRE, ARID1B, GAB1, PIK3C2A, UCP3, PHIP, DAB2, IRS2, PER1, ZMIZ1, SORL1, PRLR, TCIRG1, ATP1A1, PIK3CA, PRKCE, KAT2B, AKAP8, NR4A1, RUNX1, MT-ND3, SOCS3, SMARCA4, ZBTB7A, DDX17, JAK2, NR4A3, EP300, PIAS2, USP8, RARA, SREBF1, ATP6V0A1, RAB12, ZDHHC7, LATS2, MYO1C, CYFIP1, IRS1, FER, ATP6V1A, NR4A2, CTSB, ATP2B1, OGT, KDM3A, ATP1A3, ABHD2, PPARD, FOXO4, FOXP1, KLF9, NSMF, PDE3B, SAFB2,…	R17_Program1	Bcells	4	0.266538
GOBP_CELLULAR_RESPONSE_TO_HYDROGEN_PEROXIDE	0.110108	0.371638	0.00525479	0.516263	1.3999	31	ANXA1, KLF4, CYP1B1, TNFAIP3, LRRK2, KDM6B, PDE8A, MYB, NR4A3	R17_Program1	Bcells	4	0.352854
GOBP_CELLULAR_RESPONSE_TO_INORGANIC_SUBSTANCE	0.0899884	0.337414	0.0086369	-0.350314	-1.28556	61	CPNE5, HVCN1, CALR, DAXX, JUN, RASGRP2, B2M, NCF1, NFE2L2, MEF2C, CYBB, JUNB, JUND, TIGAR, HSF1, UBE2D3, CLIC4, HSPA5, FMR1, XRCC4, ATP7A, ANK3, ADD1, ATF4, ATRX	R17_Program1	Bcells	4	0.318026
GOBP_CELLULAR_RESPONSE_TO_INSULIN_STIMULUS	0.319392	0.600235	0.00265644	0.35314	1.0977	70	PTPRE, GAB1, PIK3C2A, PHIP, IRS2, SORL1, TCIRG1, PIK3CA, KAT2B, SOCS3, SREBF1, ATP6V0A1, RAB12, ZDHHC7, MYO1C, CYFIP1, IRS1, FER, ATP6V1A, ATP2B1, OGT, FOXO4, PDE3B, CFLAR, STXBP4	R17_Program1	Bcells	4	0.599547
GOBP_CELLULAR_RESPONSE_TO_IONIZING_RADIATION	0.00780232	0.0810978	0.0265931	-0.559589	-1.70924	26	RPL26, NUCKS1, IFI16, EEF1D, GTF2H5, FBXO4, HSF1, HSPA5, TP53	R17_Program1	Bcells	4	0.0754886
GOBP_CELLULAR_RESPONSE_TO_KETONE	0.303703	0.587239	0.00302806	0.451026	1.13524	21	KLF4, AHR, PRKCE, AKAP8, USP8, ATP2B1, KLF9, CFLAR, ABCC2	R17_Program1	Bcells	4	0.585145
GOBP_CELLULAR_RESPONSE_TO_LIGHT_STIMULUS	0.314163	0.596333	0.00417149	-0.321025	-1.08706	41	RPL26, CALM1, CRIP1, MYC, USP28, XPA, YY1	R17_Program1	Bcells	4	0.594667
GOBP_CELLULAR_RESPONSE_TO_LIPID	0.00238861	0.0357142	0.0326262	0.472757	1.64779	168	ANXA1, CXCL8, MGST1, LILRB2, TLR2, KLF4, CCL5, CD68, RXRA, CCL3, PPBP, PF4, LILRA2, AHR, CLU, TNFAIP3, DAB2, PER1, ZMIZ1, TRIB1, LCOR, ATP1A1, PRKCE, AKAP8, RUNX1, MT-ND3, SMARCA4, ZBTB7A, PTAFR, DDX17, JAK2, MYB, NR4A3, EP300, PIAS2, USP8, CCL2, CDK19, SREBF1	R17_Program1	Bcells	4	0.0336606
GOBP_CELLULAR_RESPONSE_TO_LIPOPROTEIN_PARTICLE_STIMULUS	0.114614	0.382867	0.00543256	0.642399	1.41522	11	FCER1G, CD68, ADAM17	R17_Program1	Bcells	4	0.360275
GOBP_CELLULAR_RESPONSE_TO_MECHANICAL_STIMULUS	0.898439	0.956478	0.00131883	0.254924	0.635559	20	ATP1A1, MAP3K2, F11R, NFKB1, SLC2A1, MAP3K1, IRF1, PIEZO1, PTGER4, TNFRSF10A	R17_Program1	Bcells	4	0.955548
GOBP_CELLULAR_RESPONSE_TO_MOLECULE_OF_BACTERIAL_ORIGIN	0.0166588	0.135401	0.013205	0.52758	1.62905	67	CXCL8, LILRB2, TLR2, CCL5, CD68, CCL3, PPBP, PF4, LILRA2, TNFAIP3, TRIB1, PRKCE, AKAP8, PTAFR, CCL2, CDK19	R17_Program1	Bcells	4	0.121249
GOBP_CELLULAR_RESPONSE_TO_NITROGEN_COMPOUND	0.305591	0.587239	0.0024632	0.307832	1.08982	195	LRP1, KLF4, AQP9, PTPRE, AHR, ARID1B, GAB1, PIK3C2A, PHIP, IRS2, ARRB2, LRRK2, SORL1, PRLR, TCIRG1, AKAP9, PIK3CA, KAT2B, MAVS, CTNNB1, NR4A1, SOCS3, KLF10, PTAFR, ATG7, JAK2, NR4A3, UBR2, CPEB4, SREBF1, ATP6V0A1, GNB5, RAB12, ZDHHC7, MYO1C, CYFIP1, IRS1, FER, SULT1A3, ATP6V1A, NR4A2, ATP2B1, OGT, BCL11A, ATP1A3, RAPGEF2, FOXO4, CASTOR3, NSMF, PDE3B, SIN3A, CFLAR, STXBP4	R17_Program1	Bcells	4	0.586733
GOBP_CELLULAR_RESPONSE_TO_ORGANIC_CYCLIC_COMPOUND	0.0314435	0.200264	0.00894136	0.415037	1.43355	155	ANXA1, KLF4, AQP9, CCL5, RXRA, CCL3, CYP1B1, LGALS1, AHR, CLU, DAB2, PER1, ARRB2, ZMIZ1, LRRK2, CEBPA, AKAP9, LCOR, ATP1A1, MAVS, CTNNB1, RUNX1, MT-ND3, SMARCA4, ZBTB7A, PTAFR, ATG7, DDX17, JAK2, NR4A3, EP300, PIAS2, USP8, CCL2	R17_Program1	Bcells	4	0.177426
GOBP_CELLULAR_RESPONSE_TO_OSMOTIC_STRESS	0.710789	0.859039	0.0016897	0.331128	0.789123	16	SLC12A6, DDX3X, MYLK, CAPN3, SLC2A1	R17_Program1	Bcells	4	0.860875
GOBP_CELLULAR_RESPONSE_TO_OXYGEN_CONTAINING_COMPOUND	0.00890615	0.0905513	0.0160314	0.386254	1.43194	331	CLEC7A, LRP1, ANXA1, CXCL8, MGST1, LILRB2, TLR2, KLF4, AQP9, CCL5, CD68, CCL3, PTPRE, PPBP, CYP1B1, PF4, LILRA2, LGALS1, AHR, ARID1B, GAB1, CLU, PIK3C2A, TNFAIP3, PHIP, IRS2, HIF1A, ARRB2, TRIB1, LRRK2, SORL1, PRLR, TCIRG1, KDM6B, PDE8A, AKAP9, LCOR, PIK3CA, PRKCE, KAT2B, AKAP8, CTNNB1, NR4A1, KLF7, SOD2, SOCS3, SMARCA4, KLF10, PTAFR, JAK2, MYB, NR4A3, USP8, DAPK1, CCL2, UBR2, CPEB4, CDK19, SREBF…	R17_Program1	Bcells	4	0.0823218
GOBP_CELLULAR_RESPONSE_TO_OXYGEN_LEVELS	0.423248	0.688424	0.00369963	-0.282006	-1.01419	55	UBA52, RPS27A, MYC, UBC, PMAIP1, PSMC6, PSMC2, AQP3, NFE2L2, PSMD12, CYBB, RORA, CBL, TIGAR, ROCK2, TP53, ERO1A, ZFP36L1, HIPK2	R17_Program1	Bcells	4	0.682898
GOBP_CELLULAR_RESPONSE_TO_PEPTIDE	0.282285	0.567524	0.00272012	0.332384	1.11678	123	LRP1, KLF4, PTPRE, ARID1B, GAB1, PIK3C2A, PHIP, IRS2, SORL1, PRLR, TCIRG1, PIK3CA, KAT2B, NR4A1, SOCS3, KLF10, JAK2, NR4A3, SREBF1, ATP6V0A1, RAB12, ZDHHC7, MYO1C, CYFIP1, IRS1, FER, ATP6V1A, NR4A2, ATP2B1, OGT, ATP1A3	R17_Program1	Bcells	4	0.565049
GOBP_CELLULAR_RESPONSE_TO_PEPTIDE_HORMONE_STIMULUS	0.277297	0.563051	0.00281943	0.346443	1.12683	96	PTPRE, ARID1B, GAB1, PIK3C2A, PHIP, IRS2, SORL1, PRLR, TCIRG1, PIK3CA, KAT2B, NR4A1, SOCS3, JAK2, NR4A3, SREBF1, ATP6V0A1, RAB12, ZDHHC7, MYO1C, CYFIP1, IRS1, FER, ATP6V1A, NR4A2, ATP2B1, OGT, FOXO4, PDE3B, CFLAR, STXBP4	R17_Program1	Bcells	4	0.560505
GOBP_CELLULAR_RESPONSE_TO_RADIATION	0.0514522	0.262654	0.0115542	-0.367969	-1.35837	63	RPL26, CALM1, CRIP1, NUCKS1, IFI16, EEF1D, GTF2H5, MYC, USP28, XPA, YY1	R17_Program1	Bcells	4	0.234979
GOBP_CELLULAR_RESPONSE_TO_REACTIVE_OXYGEN_SPECIES	0.197504	0.484617	0.00366749	0.418357	1.23281	50	ANXA1, KLF4, CYP1B1, TNFAIP3, LRRK2, KDM6B, PDE8A, SOD2, MYB, NR4A3, ERCC6L2	R17_Program1	Bcells	4	0.47423
GOBP_CELLULAR_RESPONSE_TO_STARVATION	0.981196	0.992915	0.000945083	0.191355	0.594807	70	GABARAPL1, LRRK2, EIF2AK3, FNIP1, KLF10, ATG7, CPEB4, SREBF1, RIPOR1, FOXO3, WIPI1, MTMR3, FLCN, PRKAG2, GCN1, DEPDC5, EIF2AK2, WDR59, SZT2	R17_Program1	Bcells	4	0.994204
GOBP_CELLULAR_RESPONSE_TO_STEROID_HORMONE_STIMULUS	0.0856284	0.331602	0.00564388	0.443285	1.38378	72	ANXA1, RXRA, DAB2, PER1, ZMIZ1, ATP1A1, RUNX1, MT-ND3, SMARCA4, ZBTB7A, DDX17, JAK2, NR4A3, EP300, PIAS2, USP8, ATP2B1, KDM3A, ATP1A3, ABHD2, PPARD, FOXP1, KLF9, SAFB2, CFLAR, ESRRA, VPS11	R17_Program1	Bcells	4	0.309579
GOBP_CELLULAR_RESPONSE_TO_TOPOLOGICALLY_INCORRECT_PROTEIN	0.433552	0.692693	0.00377923	-0.27087	-1.00877	66	RACK1, HSPD1, HSP90B1, CALR, DAXX, MYDGF, SDF2L1, OPTN, DERL3, PPP1R15A, DNAJC3, NFE2L2, HSF1, AUP1, SELENOS, XBP1, HSPA5, ERO1A, DERL1	R17_Program1	Bcells	4	0.690306
GOBP_CELLULAR_RESPONSE_TO_TOXIC_SUBSTANCE	0.00631842	0.0690382	0.0233329	0.754822	1.86222	19	S100A9, MGST1, SOD2	R17_Program1	Bcells	4	0.0656021
GOBP_CELLULAR_RESPONSE_TO_UV	0.412228	0.677596	0.00348043	-0.315141	-1.02456	34	RPL26, CRIP1, MYC, USP28, XPA, YY1, TP53, FMR1, ZBTB1, N4BP1, XPC, EIF2AK4, ATF4	R17_Program1	Bcells	4	0.674541
GOBP_CELLULAR_RESPONSE_TO_VASCULAR_ENDOTHELIAL_GROWTH_FACTOR_STIMULUS	0.0152243	0.128602	0.0150317	0.726236	1.77239	18	ANXA1, GAB1, PIK3CA, NR4A1, MAPKAPK2, MYO1C, MT1G, PRKD2, CCBE1, NOTCH1, DLL1, EGR3	R17_Program1	Bcells	4	0.11468
GOBP_CELLULAR_RESPONSE_TO_VIRUS	0.804327	0.907534	0.00141951	0.27366	0.73317	29	CLPB, HIF1A, USP15, DDX3X, WDFY4, PUM1, ADAR	R17_Program1	Bcells	4	0.909304
GOBP_CELLULAR_SENESCENCE	0.152955	0.430518	0.00583895	-0.414328	-1.26555	26	YBX1, CALR, SMC6, B2M, KRAS, TERF2, SMC5, TP53, SRF	R17_Program1	Bcells	4	0.41752
GOBP_CELLULAR_TRANSITION_METAL_ION_HOMEOSTASIS	1.93775e-05	0.000615675	0.57561	0.803131	2.20269	33	S100A9, S100A8, SLC11A1, HIF1A	R17_Program1	Bcells	4	0.000823118
GOBP_CELL_ACTIVATION	3.42331e-11	2.0365e-09	0.851339	0.492713	1.88427	565	S100A9, S100A8, LYZ, CST3, TYROBP, FCN1, S100A12, CLEC12A, SERPINA1, FCER1G, CLEC7A, AIF1, LRP1, CFD, RETN, VNN1, ANXA1, ANPEP, CXCL8, CFP, RNASE2, SLC11A1, CDA, FPR1, ADGRE2, MGST1, LILRB2, TLR2, PRAM1, FGL2, LST1, CCL5, CD68, MNDA, BST1, CCL3, PPBP, CTSD, PF4, TIMP1, LILRA2, S100A11, CD300LF, LGALS1, AHR, GP1BB, CDK13, ITPR1, BATF3, PSAP, ITGAX, CLU, IL17RA, NFKBIZ, CCDC88B, TNFSF13B, TNFAIP3, …	R17_Program1	Bcells	4	5.56587e-09
GOBP_CELL_ACTIVATION_INVOLVED_IN_IMMUNE_RESPONSE	1.71117e-12	1.11266e-10	0.91012	0.616794	2.25044	270	S100A9, S100A8, LYZ, CST3, TYROBP, FCN1, S100A12, CLEC12A, SERPINA1, FCER1G, CLEC7A, LRP1, CFD, RETN, VNN1, ANXA1, ANPEP, CFP, RNASE2, SLC11A1, CDA, FPR1, ADGRE2, MGST1, LILRB2, TLR2, PRAM1, FGL2, CD68, MNDA, BST1, CCL3, PPBP, CTSD, LILRA2, S100A11, LGALS1, CDK13, PSAP, ITGAX, NFKBIZ, PRG2, NFKBID, CPPED1, AP1G1	R17_Program1	Bcells	4	3.25721e-10
GOBP_CELL_ADHESION_MEDIATED_BY_INTEGRIN	0.661783	0.830497	0.00174773	0.326941	0.830695	22	CCL5, CYP1B1, ADAM17	R17_Program1	Bcells	4	0.834184
GOBP_CELL_AGING	0.154596	0.432743	0.00623089	-0.352338	-1.22204	46	MIF, YBX1, CALR, PDCD4, SMC6, B2M, KRAS, MORC3, TERF2, DNAJA3, SMC5, TP53, SRF	R17_Program1	Bcells	4	0.419549
GOBP_CELL_CELL_ADHESION	0.000953244	0.0178624	0.0504066	0.45559	1.64161	234	S100A9, S100A8, CSTA, AIF1, VNN1, ANXA1, LILRB2, FGL2, KLF4, CCL5, CYP1B1, S100A11, LGALS1, ITGAX, NFKBIZ, CCDC88B, TNFSF13B, NFKBID, MDGA1, AKNA, PELI1, ZMIZ1, CD83, BCL6, ZBTB16, LPP, ACVR1, NFAT5, CDH26, RC3H1, LRFN4, PIK3CA, CTNNB1, ICOSLG, RUNX1, PLXNB2, PTAFR, JAK2, MYB, IL6ST, NR4A3, IL4R, CDH23, CCL2, RARA, PCDH9, ELMO2	R17_Program1	Bcells	4	0.0175109
GOBP_CELL_CELL_ADHESION_VIA_PLASMA_MEMBRANE_ADHESION_MOLECULES	0.246203	0.5325	0.0033226	0.430252	1.18647	34	KLF4, MDGA1, ACVR1, CDH26, LRFN4, PLXNB2, CDH23, PCDH9, CLDN7, SDK1, MYADM	R17_Program1	Bcells	4	0.528876
GOBP_CELL_CELL_JUNCTION_ASSEMBLY	0.946641	0.976322	0.00114282	0.2184	0.608452	36	CTNNB1, RUNX1, MICALL2, HIPK1, MYO1C, CLDN7, PKN2, FLCN, F11R	R17_Program1	Bcells	4	0.977982
GOBP_CELL_CELL_JUNCTION_ORGANIZATION	0.71486	0.861178	0.00147443	0.274651	0.817066	53	TGFB3, CTNNB1, RUNX1, MICALL2, HIPK1, TGFBR1, ADAM10, MYO1C, F2R, CLDN7, PKN2, SDK1, FLCN, F11R, TJP2, CTNND1	R17_Program1	Bcells	4	0.863041
GOBP_CELL_CELL_RECOGNITION	0.550705	0.764187	0.00260903	-0.380349	-0.928483	11	HVCN1, CD9, DOCK2, UBAP2L, CCR7	R17_Program1	Bcells	4	0.769115
GOBP_CELL_CELL_SIGNALING	3.37528e-05	0.0009934	0.261215	0.449115	1.68164	383	S100A9, S100A8, TYROBP, EREG, LRP1, RETN, ANXA1, LILRB2, TLR2, TMEM170B, NAMPT, KLF4, CCL5, CD68, SRGN, CCL3, NRGN, STAB1, ITPR1, PLCB2, MACF1, OTOF, SLC8B1, TNFAIP3, ITSN1, PORCN, DAB2, IRS2, LMBR1L, BTBD9, HIF1A, CTBP2, ARRB2, ADGRE5, DAGLB, LRRK2, TCIRG1, TSPOAP1, CYLD, UCN, AKAP9, PRKCE, CTNNB1, KLF7, USP47, RUNX1, SLC12A6, RNF213, SMARCA4, KLF10, JAK2, MYB, ABR, USP8, RAPSN, CCL2, DDX3X, SRE…	R17_Program1	Bcells	4	0.00129425
GOBP_CELL_CELL_SIGNALING_BY_WNT	0.405613	0.671813	0.0020771	0.299468	1.02971	149	LRP1, TLR2, TMEM170B, KLF4, PLCB2, MACF1, TNFAIP3, PORCN, DAB2, LMBR1L, ARRB2, LRRK2, CYLD, CTNNB1, USP47, RUNX1, RNF213, SMARCA4, USP8, DDX3X, CSNK1D, LATS2, PLCB3, NR4A2, RYK, PSME4, LIMD1, FAM53B, WWTR1, ZRANB1, PPM1A, NOTCH1, HMGXB4, PLCG2, CTNND1, INVS, UBR5, PKD1, MOV10, SMURF2, TMEM131L, APCDD1, NFKB1	R17_Program1	Bcells	4	0.669248
GOBP_CELL_CHEMOTAXIS	9.61245e-07	3.78541e-05	0.643552	0.686217	2.20898	89	S100A9, S100A8, S100A12, FCER1G, AIF1, ANXA1, CXCL8, CSF3R, ADGRE2, CCL3L1, CCL5, BST1, CCL3, HBEGF, PPBP, PF4, GAB1, SLC8B1, ADAM17, ARRB2	R17_Program1	Bcells	4	6.2666e-05
GOBP_CELL_CYCLE	0.953117	0.979229	0.000425794	0.204803	0.786982	633	EREG, AIF1, ANXA1, CXCL8, RASSF4, KLF4, AHR, MDM4, CDKN1C, TTN, CDK13, TNFAIP3, ARAP1, SFPQ, PHIP, CDK5RAP3, ID2, ZFHX3, ADAM17, BCL6, NUP214, CACUL1, GAK, KIFC2, MED25, CDK5RAP2, KIAA0753, E4F1, ACVR1, PHC3, CYLD, RAB11FIP4, CEBPA, AKAP9, RPRD1B, PRKCE, KAT2B, AKAP8, CTNNB1, NR4A1, USP47, CCNL1, MARF1, EIF4G1, DYNC1H1, MYB, RB1CC1, TSPYL2, EP300, RTTN, USP8, TET2, CCL2, UBR2, EML4, RARA, DDX3X, …	R17_Program1	Bcells	4	0.98078
GOBP_CELL_CYCLE_ARREST	0.334531	0.611738	0.00463315	-0.270555	-1.05599	86	MIF, EVI2B, HSP90AB1, RPL23, RPL26, CALR, BTG2, MYC, RB1, EIF4G2, PPP1R15A, MCPH1, RRAGC	R17_Program1	Bcells	4	0.612526
GOBP_CELL_CYCLE_CHECKPOINT	0.611187	0.800204	0.0031979	-0.242796	-0.929953	77	RPL26, SYF2, BUB3, BTG2, ABRAXAS1, RAD17, USP28, CEP63, FBXO4, BRCC3, PPP1R10, NBN, TP53, TAOK3, ATRIP, CNOT10, TPR, WAC, USP44, SOX4, XPC, EIF2AK4, CENPF	R17_Program1	Bcells	4	0.804717
GOBP_CELL_CYCLE_DNA_REPLICATION	0.427414	0.6893	0.00319058	-0.360166	-1.01862	19	POLD4, POLE3, TERF2	R17_Program1	Bcells	4	0.685819
GOBP_CELL_CYCLE_G1_S_PHASE_TRANSITION	0.214537	0.504386	0.00331182	0.366893	1.18643	92	AIF1, ANXA1, KLF4, MDM4, ID2, ADAM17, CACUL1, ACVR1, EIF4G1, EP300, CCL2, DDX3X, LATS2, ZNF385A	R17_Program1	Bcells	4	0.494456
GOBP_CELL_CYCLE_G2_M_PHASE_TRANSITION	0.31835	0.599561	0.00488822	-0.267261	-1.06204	96	DYNLL1, CALM1, SYF2, HSP90AA1, VPS4B, TUBA1A, ABRAXAS1, OPTN, RAD17, RAD51C, PSMC6, PSMC2, PPP2R2A, CEP63, PSMD12, BRCC3, DYNC1I2, NBN, TP53, PAFAH1B1, TAOK3, RCC2, SDCCAG8, MNAT1	R17_Program1	Bcells	4	0.598664
GOBP_CELL_CYCLE_PHASE_TRANSITION	0.84606	0.9306	0.000915028	0.224928	0.800696	206	AIF1, ANXA1, KLF4, MDM4, CDK5RAP3, ID2, ADAM17, CACUL1, CDK5RAP2, ACVR1, AKAP9, AKAP8, USP47, EIF4G1, DYNC1H1, EP300, CCL2, DDX3X, CTC1, NABP1, PPP1R12B, CSNK1D, ANAPC4, CEP135, LATS2, ZNF385A, ANAPC1, MASTL, ZNF207, TACC3, CLASP2, PSME4, GPR132, MECP2, GEN1, BACH1, FOXO4	R17_Program1	Bcells	4	0.929411
GOBP_CELL_CYCLE_PROCESS	0.788214	0.901885	0.000854429	0.230114	0.871842	468	EREG, AIF1, ANXA1, CXCL8, KLF4, MDM4, CDKN1C, TTN, CDK13, ARAP1, SFPQ, PHIP, CDK5RAP3, ID2, ZFHX3, ADAM17, BCL6, CACUL1, KIFC2, MED25, CDK5RAP2, KIAA0753, E4F1, ACVR1, PHC3, RAB11FIP4, AKAP9, RPRD1B, PRKCE, KAT2B, AKAP8, CTNNB1, USP47, MARF1, EIF4G1, DYNC1H1, EP300, RTTN, USP8, CCL2, UBR2, EML4, DDX3X, TACC1, CTC1, NABP1, MYO19, TUBGCP5, PPP1R12B, CSNK1D, ANAPC4, CEP135, AHCTF1, SETD2, MGA, TGFBR…	R17_Program1	Bcells	4	0.901247
GOBP_CELL_DEATH_IN_RESPONSE_TO_OXIDATIVE_STRESS	0.0668662	0.297138	0.00681356	0.548613	1.50464	33	VNN1, CYP1B1, SFPQ, HIF1A, LRRK2, PDE8A, DIABLO, SOD2, ATG7, JAK2, PDK1, NR4A3	R17_Program1	Bcells	4	0.271165
GOBP_CELL_DIFFERENTIATION_INVOLVED_IN_KIDNEY_DEVELOPMENT	0.13634	0.409458	0.00592858	-0.498991	-1.32623	15	CD24, BASP1, STAT1, MEF2C	R17_Program1	Bcells	4	0.39366
GOBP_CELL_DIVISION	0.441393	0.699623	0.00537917	-0.225871	-1.00378	214	YBX1, EVI2B, RACK1, RPS3, CALM2, SEPTIN7, CALM1, CIB1, ACTR2, TXNIP, STMN1, MITD1, BUB3, MYC, VPS4B, TUBA1A, KIF3B, RB1, ITGB3BP, RNF8, KMT5A, CKAP2, STAG2, CEP63, WAPL, SMC2, NSL1, TOP1, PRPF40A, CXCR5, SMC1A, BRCC3, CINP, CSNK1A1, SPART, SMC5, ROCK2, PAFAH1B1, TTC19, MIS18BP1, RCC2, SGO1, ARL3, MAP4, CHMP7, UBE2S, TPR, CDC27, CHMP1B, MAEA, ANK3, SON, USP44, LRRCC1, NUP37, SOX5	R17_Program1	Bcells	4	0.695962
GOBP_CELL_FATE_COMMITMENT	0.639739	0.816763	0.00165525	0.294696	0.862598	48	KLF4, ID2, KDM6B, ACVR1, IFRD1, MGA, TGFBR1, SPN, NOTCH1, DLL1, TBX19, SMAD4, PTCH2, DOCK7, MIAT	R17_Program1	Bcells	4	0.821656
GOBP_CELL_FATE_SPECIFICATION	0.533631	0.753552	0.00216896	0.423703	0.933426	11	MGA, NOTCH1, DLL1, TBX19, PTCH2, MIAT, RBPJ, APC	R17_Program1	Bcells	4	0.757959
GOBP_CELL_GROWTH	0.0024619	0.0362333	0.032576	0.492441	1.68231	141	S100A9, S100A8, LRP1, CDA, SHTN1, HBEGF, MACF1, KIAA1109, ADAM17, BCL6, SPAG9, TMC8, UCN, ULK1, CTNNB1, GOLGA4, USP47, EIF4G1, SMARCA4, TSPYL2, AUTS2, DDX3X, RGS2, ITSN2, ARHGAP4, TGFBR1, ADAM10, CYFIP1, USP9X, PTK2B, DNAJB2, RYK, FLCN, BCL11A	R17_Program1	Bcells	4	0.0343741
GOBP_CELL_JUNCTION_ASSEMBLY	0.0941384	0.342277	0.00524964	0.413712	1.34174	94	LRP1, TLR2, PLXND1, MACF1, MDGA1, ACTN1, LRFN4, CTNNB1, RUNX1, EIF4G1, PLXNB2, MICALL2, HIPK1, WHAMM, WDPCP, MYO1C, CLDN7, PKN2, SDK1, PTK2B, RYK, FLCN, CLASP2, F11R, MECP2, RAPGEF2, PPP1R9A	R17_Program1	Bcells	4	0.325347
GOBP_CELL_JUNCTION_ORGANIZATION	0.115398	0.384569	0.00447587	0.362167	1.26064	166	LRP1, LILRB2, TLR2, SRGN, PLXND1, MACF1, ITSN1, MDGA1, CTBP2, ACTN1, LRRK2, UTRN, LRFN4, TGFB3, CTNNB1, RUNX1, EIF4G1, PLXNB2, MICALL2, RAPSN, HIPK1, TGFBR1, WHAMM, WDPCP, ADAM10, MYO1C, CYFIP1, F2R, CACNB4, CLDN7, PKN2, SDK1, PTK2B, RYK, FLCN, CLASP2, ERC1, F11R, MECP2, RAPGEF2, PPP1R9A, TJP2, ZDHHC15, CDKL5	R17_Program1	Bcells	4	0.361461
GOBP_CELL_KILLING	0.0063211	0.0690382	0.0218	0.587592	1.76398	56	LYZ, TYROBP, S100A12, CLEC7A, GNLY, PF4, AP1G1, ARRB2, GZMB	R17_Program1	Bcells	4	0.0656111
GOBP_CELL_MATRIX_ADHESION	0.500456	0.736073	0.00196117	0.314099	0.960742	63	LRP1, BST1, MACF1, BCL6, ACTN1, UTRN, SGCE, WHAMM, WDPCP, PTK2B, CLASP2, OTOA, TRPM7	R17_Program1	Bcells	4	0.736501
GOBP_CELL_MATURATION	0.0371616	0.219896	0.00912858	0.563825	1.59289	39	EREG, CLEC7A, HIF1A, LRRK2, CEBPA, ZBTB7A, GPAT4, NR4A2, PTK2B, TUT4, BCL11A, ABHD2, MECP2	R17_Program1	Bcells	4	0.195991
GOBP_CELL_MIGRATION	0.000257912	0.00600935	0.0930175	0.413938	1.56419	446	S100A9, S100A8, S100A12, FCER1G, CLEC7A, AIF1, LRP1, ANXA1, CXCL8, CSF3R, ADGRE2, CCL3L1, SHTN1, KLF4, CCL5, BST1, CCL3, HBEGF, PPBP, CYP1B1, PF4, TIMP1, S100A11, SLC7A7, ZEB2, GAB1, CCDC88A, PLXND1, ITGAX, GLUL, MACF1, PIK3C2A, SLC8B1, TNFAIP3, DAB2, IRS2, AVL9, MDGA1, HIF1A, ADAM17, ARRB2, ZMIZ1, SPAG9, TRIB1, LRRK2, SORL1, ACVR1, C5AR2, FMNL1, PIK3CA, PRKCE, NR4A1, FGR, SOD2, PLXNB2, PTAFR, JA…	R17_Program1	Bcells	4	0.00652938
GOBP_CELL_MIGRATION_INVOLVED_IN_SPROUTING_ANGIOGENESIS	0.137409	0.411345	0.00482933	0.566966	1.36735	17	ANXA1, KLF4, PIK3C2A, NR4A1	R17_Program1	Bcells	4	0.395351
GOBP_CELL_MORPHOGENESIS	0.328571	0.608115	0.00224543	0.290624	1.06894	298	LRP1, ANXA1, SHTN1, LST1, CCL3, GAB1, PLXND1, CLU, MACF1, ARAP1, PHIP, IRS2, S100A6, BCL6, ACTN1, SPAG9, LRRK2, FMNL1, ULK1, PIK3CA, CTNNB1, GOLGA4, FRY, KLF7, FGR, PLXNB2, UNC13D, EP300, AUTS2, RERE, MICALL2, CCL2, ITSN2, BRWD3, ARHGAP4, WDPCP, ADAM10, ZNF385A, CYFIP1, FER, NR4A2, WDR19, USP9X, SEC24B, PTK2B, RREB1, RYK, PEAK3, ZNF135, SYNE3, LIMD1, BCL11A, MYADM, FGD4, STRIP1, RHOU, NCKAP1L, F1…	R17_Program1	Bcells	4	0.607517
GOBP_CELL_MORPHOGENESIS_INVOLVED_IN_DIFFERENTIATION	0.731572	0.871527	0.00114665	0.242957	0.861468	198	LRP1, SHTN1, GAB1, PLXND1, MACF1, IRS2, S100A6, ACTN1, LRRK2, ULK1, PIK3CA, GOLGA4, KLF7, PLXNB2, UNC13D, EP300, AUTS2, RERE, MICALL2, ARHGAP4, WDPCP, ADAM10, ZNF385A, CYFIP1, FER, NR4A2, USP9X, SEC24B, RREB1, RYK, MYADM, RAPGEF2, RPS6KA5, PPP1R9A, ZSWIM6, NSMF, SIN3A, ZDHHC15, CDKL5, NOTCH1, PLXNC1, ARHGAP35, LMTK2, GDI1, ST14, LIMK1, SZT2, SKIL, ATL1, ARHGEF7, SMAD4, SPG11	R17_Program1	Bcells	4	0.872251
GOBP_CELL_MORPHOGENESIS_INVOLVED_IN_NEURON_DIFFERENTIATION	0.657563	0.828548	0.00135078	0.257272	0.89119	159	LRP1, SHTN1, GAB1, PLXND1, MACF1, IRS2, S100A6, LRRK2, ULK1, PIK3CA, GOLGA4, KLF7, PLXNB2, AUTS2, RERE, ARHGAP4, WDPCP, ADAM10, CYFIP1, NR4A2, USP9X, SEC24B, RYK, RAPGEF2, RPS6KA5, PPP1R9A, ZSWIM6, NSMF, SIN3A, ZDHHC15, CDKL5, NOTCH1, PLXNC1, ARHGAP35, LMTK2, GDI1, LIMK1, SZT2, SKIL, ATL1, SMAD4, SPG11, DOCK7, DHX36, MEF2A	R17_Program1	Bcells	4	0.831893
GOBP_CELL_PART_MORPHOGENESIS	0.637546	0.81508	0.00135412	0.256919	0.908151	192	LRP1, SHTN1, GAB1, PLXND1, MACF1, IRS2, S100A6, SPAG9, LRRK2, ULK1, PIK3CA, CTNNB1, GOLGA4, KLF7, PLXNB2, AUTS2, RERE, ITSN2, ARHGAP4, ADAM10, MTM1, CYFIP1, NR4A2, USP9X, RREB1, RYK, BCL11A, NCKAP1L, RAPGEF2, RPS6KA5, PPP1R9A, DICER1, ZSWIM6, NSMF, SIN3A, ZDHHC15, CDKL5, NOTCH1, PLXNC1, ARHGAP35, NUBPL, LMTK2, GDI1, LIMK1, MOV10, SZT2, SKIL, ATL1, ARHGEF7, SMAD4, SPG11, CERT1, TAOK1, DOCK7, DHX36…	R17_Program1	Bcells	4	0.820289
GOBP_CELL_POPULATION_PROLIFERATION	0.0025304	0.036658	0.0294227	0.375272	1.42865	513	TYROBP, EREG, CLEC7A, AIF1, LRP1, ANXA1, CXCL8, SLC11A1, LILRB2, TLR2, NAMPT, CCL3L1, LST1, KLF4, CCL5, MNDA, BST1, NEAT1, HBEGF, CYP1B1, PF4, TIMP1, S100A11, AHR, MDM4, CDKN1C, RASGRP4, CCDC88A, CDK13, ITGAX, GLUL, CLU, CCDC88B, TNFSF13B, TNFAIP3, PHIP, IRS2, CDK5RAP3, LMBR1L, S100A6, ID2, HIF1A, AKNA, JARID2, CTBP2, ADAM17, RICTOR, PELI1, ZMIZ1, DAGLB, BCL6, TRIB1, CACUL1, ZBTB16, LRRK2, RBM5, …	R17_Program1	Bcells	4	0.0350203
GOBP_CELL_PROJECTION_ASSEMBLY	0.925119	0.96699	0.000787674	0.210183	0.742174	190	AIF1, SHTN1, CCDC88A, ARAP1, CDK5RAP2, TAPT1, CYLD, AKAP9, QRICH2, PIK3CA, TGFB3, DYNC1H1, GSN, AUTS2, TTLL3, CSNK1D, VAV2, CEP135, TGFBR1, WHAMM, WDPCP, MYLK, CYFIP1, FER, WDR19, RFX2, FGD4, RHOU, NCKAP1L, RAPGEF2, SYNE2, PPP1R9A, WWTR1, CEP72, CDKL5, NOTCH1, SRGAP2C, TTC26, ARHGAP35, PRKCD, FGD2, ARHGEF7, DOCK11, ALMS1, CPLANE1, CNTRL, PPP1R16B, CENPJ, LIMK2, GORAB, CKAP5, RFX3, CEP350, INPPL1,…	R17_Program1	Bcells	4	0.967875
GOBP_CELL_PROJECTION_ORGANIZATION	0.421421	0.687051	0.0017862	0.270375	1.02304	456	S100A9, AIF1, LRP1, SHTN1, LST1, KLF4, LGALS1, GAB1, CCDC88A, PLXND1, MACF1, ITSN1, ARAP1, IRS2, S100A6, MAPK8IP3, HERC1, MBOAT1, SPAG9, GAK, LRRK2, TCIRG1, CDK5RAP2, TAPT1, CYLD, UCN, CLMN, AKAP9, ULK1, QRICH2, PIK3CA, TGFB3, CTNNB1, GOLGA4, FRY, KLF7, TTC21A, SCARB2, PLXNB2, DYNC1H1, JAK2, LRRC56, GSN, EP300, RTTN, AUTS2, CDH23, RERE, MICALL2, TTLL3, RGS2, ITSN2, CSNK1D, ARHGAP4, VAV2, CEP135, …	R17_Program1	Bcells	4	0.681542
GOBP_CELL_RECOGNITION	0.0228994	0.168757	0.0111502	0.502544	1.57506	74	VCAN, FCN1, CLEC7A, CATSPER1	R17_Program1	Bcells	4	0.147144
GOBP_CELL_REDOX_HOMEOSTASIS	0.481498	0.722634	0.00282628	-0.413389	-0.982524	10	CYBA, HVCN1, PRDX4, NCF1, NFE2L2, CYBB, SELENOS, ERO1A	R17_Program1	Bcells	4	0.723507
GOBP_CELL_SUBSTRATE_ADHESION	0.384431	0.65461	0.00228059	0.322866	1.04406	92	LRP1, BST1, LGALS1, MACF1, BCL6, ACTN1, UTRN, PRKCE, UNC13D, JAK2, MICALL2, SGCE, WHAMM, WDPCP, FER, PTK2B, RREB1, CLASP2, MYADM, OTOA, TRPM7, PPARD	R17_Program1	Bcells	4	0.653465
GOBP_CELL_SUBSTRATE_JUNCTION_ORGANIZATION	0.473077	0.720256	0.00215653	0.34688	0.975581	38	LRP1, MACF1, ACTN1, WHAMM, WDPCP, PTK2B, CLASP2	R17_Program1	Bcells	4	0.718244
GOBP_CELL_SURFACE_RECEPTOR_SIGNALING_PATHWAY_INVOLVED_IN_CELL_CELL_SIGNALING	0.432022	0.691621	0.00196295	0.292425	1.01437	161	LRP1, TLR2, TMEM170B, KLF4, PLCB2, MACF1, TNFAIP3, PORCN, DAB2, LMBR1L, ARRB2, LRRK2, CYLD, CTNNB1, USP47, RUNX1, RNF213, SMARCA4, USP8, DDX3X, CSNK1D, LATS2, PLCB3, NR4A2, P2RX1, PTK2B, RYK, PSME4, LIMD1, MECP2, FAM53B, PPP1R9A, WWTR1, ZRANB1, PPM1A, NOTCH1, HMGXB4, PLCG2, CTNND1, INVS, UBR5, PKD1, MOV10, SMURF2, TMEM131L, APCDD1, NFKB1	R17_Program1	Bcells	4	0.689288
GOBP_CENTRAL_NERVOUS_SYSTEM_DEVELOPMENT	0.000654347	0.0132576	0.0602259	0.446712	1.62988	270	S100A9, S100A8, VCAN, TYROBP, LRP1, TLR2, HNMT, NRGN, CLU, ITSN1, IRS2, CDK5RAP3, MDGA1, HERC1, HIF1A, AKNA, JARID2, SECISBP2, ZFHX3, ARRB2, ZMIZ1, ZBTB16, LRRK2, KDM6B, CDK5RAP2	R17_Program1	Bcells	4	0.0132134
GOBP_CENTRAL_NERVOUS_SYSTEM_NEURON_AXONOGENESIS	0.0975108	0.347755	0.00703441	-0.536367	-1.39968	14	HSP90AB1, C12orf57, HSP90AA1	R17_Program1	Bcells	4	0.331356
GOBP_CENTRAL_NERVOUS_SYSTEM_NEURON_DEVELOPMENT	0.154476	0.432743	0.00574092	-0.429227	-1.27292	23	HSP90AB1, C12orf57, BTG2, HSP90AA1	R17_Program1	Bcells	4	0.419348
GOBP_CENTRAL_NERVOUS_SYSTEM_NEURON_DIFFERENTIATION	0.663077	0.830629	0.00270954	-0.258482	-0.888228	44	HSP90AB1, C12orf57, BTG2, HSP90AA1, LMO4, B2M, BCL11B, RORA, TCTN1, PAFAH1B1, LDB1	R17_Program1	Bcells	4	0.834896
GOBP_CENTRIOLE_ASSEMBLY	0.582459	0.78296	0.00192318	0.344604	0.890433	24	CDK5RAP2, KIAA0753, KAT2B, RTTN, CEP135, CEP72, RBM14, KAT2A, ALMS1, SPICE1, CENPJ	R17_Program1	Bcells	4	0.788192
GOBP_CENTROMERE_COMPLEX_ASSEMBLY	0.605354	0.798454	0.00253666	-0.325289	-0.894166	17	RB1, ITGB3BP, SMARCA5, MIS18BP1, CENPF, CENPU, RSF1	R17_Program1	Bcells	4	0.801479
GOBP_CENTROSOME_DUPLICATION	0.609592	0.800204	0.00179387	0.317302	0.874995	34	CDK5RAP2, KIAA0753, KAT2B, RTTN, CEP135, GEN1, CEP72, RBM14, KAT2A, BRCA2, CHMP1A, ALMS1, SPICE1, CENPJ, CKAP5	R17_Program1	Bcells	4	0.803809
GOBP_CERAMIDE_BIOSYNTHETIC_PROCESS	0.81559	0.914052	0.00208427	-0.266512	-0.753744	19	RACK1	R17_Program1	Bcells	4	0.914984
GOBP_CERAMIDE_METABOLIC_PROCESS	0.911426	0.961103	0.00199735	-0.225302	-0.688175	26	RACK1, FUT7, CERS4, GM2A	R17_Program1	Bcells	4	0.961683
GOBP_CEREBELLAR_CORTEX_DEVELOPMENT	0.91818	0.963314	0.00134553	0.261762	0.597669	13	HERC1, RERE, DLL1, AGTPBP1, GLI1, COQ8B, EZH2	R17_Program1	Bcells	4	0.964847
GOBP_CEREBRAL_CORTEX_DEVELOPMENT	0.335293	0.612331	0.00272342	0.388079	1.09145	38	LRP1, HIF1A, ZMIZ1, TACC1, TRA2B, NOTCH2NLC, TACC3, SYNE2, SRGAP2C	R17_Program1	Bcells	4	0.613341
GOBP_CHAPERONE_MEDIATED_PROTEIN_FOLDING	0.15295	0.430518	0.00567295	-0.454833	-1.28635	19	PPIB, SDF2L1, HSPB1, HSPH1, PDIA4, CD74, HSPA5, ERO1A	R17_Program1	Bcells	4	0.417518
GOBP_CHEMICAL_HOMEOSTASIS	0.0121775	0.110968	0.0138419	0.391979	1.43534	282	S100A9, S100A8, LRP1, SLC11A1, FPR1, DMXL2, AQP9, CCL5, SLC24A4, CCL3, LGALS1, ITPR1, SLC8B1, ACSM3, IRS2, ABCG1, SLC9A8, BTBD9, HIF1A, LPAR6, HECTD4, LRRK2, TCIRG1, C5AR2, TSPOAP1, TMC8, SLC9A7, CEBPA, ATP1A1, PIK3CA, PRKCE, FOXK1, TPCN1, KLF7, MAFG, SOD2, SLC12A6, SMARCA4, JAK2, SLC25A37, CDH23, STIM1, DDX3X, GNA13, ATP6V0A1, TRA2B, ABCA1, CXCL10, IRS1, FFAR1, MT1G, F2R, KCNH2, CLN8, ATP6V1A, S…	R17_Program1	Bcells	4	0.0999684
GOBP_CHEMICAL_SYNAPTIC_TRANSMISSION_POSTSYNAPTIC	0.510806	0.742339	0.0021967	0.402822	0.947661	15	ARRB2, LRRK2, P2RX1, PTK2B, MECP2, PPP1R9A	R17_Program1	Bcells	4	0.742828
GOBP_CHEMOKINE_PRODUCTION	5.54774e-06	0.000193894	0.610527	0.820713	2.25091	33	S100A9, S100A8, CLEC7A, AIF1, LRP1, TLR2, KLF4, IL17RA, HIF1A, ADAM17	R17_Program1	Bcells	4	0.000284538
GOBP_CHLORIDE_TRANSPORT	0.232028	0.52211	0.0035559	0.484084	1.21845	21	ANO10, SLC12A6, PTAFR, CLCN7, CLCN5, SLC12A9, CLCN3, CLCN6	R17_Program1	Bcells	4	0.513467
GOBP_CHOLESTEROL_EFFLUX	0.0870922	0.334832	0.00624091	0.646675	1.47652	13	LRP1, ABCG1, ABCA1, ABCA5, ABCA7	R17_Program1	Bcells	4	0.312535
GOBP_CHONDROCYTE_DEVELOPMENT	0.852215	0.935163	0.00148258	0.308063	0.664671	10	EIF2AK3, ECM1, RFLNB, SULF2	R17_Program1	Bcells	4	0.932598
GOBP_CHONDROCYTE_DIFFERENTIATION	0.66133	0.830497	0.00170883	0.313774	0.835114	28	ZBTB16, EIF2AK3, RUNX1, TRPS1, TGFBR1, ECM1, RFLNB, MAF, CREB3L2, SULF2, SMAD3, SNX19	R17_Program1	Bcells	4	0.833997
GOBP_CHROMATIN_ASSEMBLY_OR_DISASSEMBLY	0.487456	0.726894	0.00340737	-0.272718	-0.980786	55	NAP1L1, DAXX, POLE3, NAP1L4, HMGB1, SMARCE1, ITGB3BP, SMARCA5, BAZ1B, PAF1, SPTY2D1, MPHOSPH8, TSPYL1, TP53, MIS18BP1, RESF1	R17_Program1	Bcells	4	0.727586
GOBP_CHROMATIN_ORGANIZATION	0.662836	0.830629	0.00119836	0.247385	0.911839	306	NFE2, ARID1B, SFPQ, PER1, SIN3B, BAZ2A, JARID2, BAZ2B, KANSL1, ZMIZ1, KAT6B, BCL6, ASH1L, LRRK2, KDM6B, ATAD2B, UCN, SMCHD1, KAT2B, KDM5C, AKAP8, MTHFR, CTNNB1, TET3, KANSL3, SMARCA4, ZBTB7A, JMJD1C, JAK2, MYB, TSPYL2, USP15, EP300, AUTS2, TET2, RERE, CBX7, UBR2, RLF, SREBF1, KDM5B, CHD1, ARID2, SETD2, USP36, ATF7IP, ZNF451, AURKC, CENPC, ATXN7, PCGF3, SETD7, CENPO, HDAC7, PRDM4, ZNF274, KDM7A, F…	R17_Program1	Bcells	4	0.834744
GOBP_CHROMATIN_ORGANIZATION_INVOLVED_IN_REGULATION_OF_TRANSCRIPTION	0.471825	0.720256	0.00216657	0.348783	0.976332	37	ARID1B, BAZ2A, ZMIZ1, ATAD2B, SMCHD1, MTHFR, UBR2, ATF7IP, NRDE2, MECP2, SIN3A	R17_Program1	Bcells	4	0.71725
GOBP_CHROMATIN_REMODELING	0.693728	0.849521	0.00144313	0.268571	0.843356	75	ARID1B, BAZ2A, JARID2, BAZ2B, KDM6B, SMCHD1, KAT2B, KDM5C, SMARCA4, ZBTB7A, MYB, RERE, KDM5B, ATF7IP, CENPC, CENPO, PSME4, NRDE2	R17_Program1	Bcells	4	0.851948
GOBP_CHROMATIN_REMODELING_AT_CENTROMERE	0.80138	0.907164	0.00199213	-0.310619	-0.738264	10	ITGB3BP, SMARCA5, MIS18BP1, CENPU, RSF1	R17_Program1	Bcells	4	0.907702
GOBP_CHROMATIN_SILENCING	0.661564	0.830497	0.00178747	0.343215	0.827729	17	ATAD2B, SMCHD1, MTHFR, UBR2, MECP2, SIN3A, CDKN2B-AS1, RIF1, EZH1, ATAD2, EZH2	R17_Program1	Bcells	4	0.834078
GOBP_CHROMOSOME_CONDENSATION	0.700444	0.854096	0.00173789	0.348513	0.795744	13	TTN, AKAP8	R17_Program1	Bcells	4	0.85547
GOBP_CHROMOSOME_LOCALIZATION	0.95145	0.979229	0.0019543	-0.206531	-0.642033	28	ACTR2, VPS4B, KPNB1	R17_Program1	Bcells	4	0.980195
GOBP_CHROMOSOME_ORGANIZATION	0.992079	0.995497	0.000391943	0.187264	0.709279	465	ANXA1, NFE2, TTN, ARID1B, SFPQ, PER1, SIN3B, BAZ2A, JARID2, BAZ2B, KANSL1, ZMIZ1, KAT6B, BCL6, ASH1L, LRRK2, KDM6B, CDK5RAP2, SMG1, ATAD2B, UCN, SMCHD1, KAT2B, KDM5C, AKAP8, MAP2K7, MTHFR, CTNNB1, TET3, KANSL3, SMARCA4, ZBTB7A, JMJD1C, JAK2, MYB, TSPYL2, USP15, EP300, AUTS2, TET2, RERE, CBX7, UBR2, EML4, DDX3X, RLF, CTC1, SREBF1, KDM5B, CHD1, ANAPC4, ARID2, SETD2, USP36, ATF7IP, ZNF451, AURKC, CE…	R17_Program1	Bcells	4	0.998727
GOBP_CHROMOSOME_ORGANIZATION_INVOLVED_IN_MEIOTIC_CELL_CYCLE	0.347803	0.622335	0.00353731	-0.409037	-1.08715	15	RAD51C, RAD50, SMC2, SGO1, MLH1, ATRX, STAG3, NCAPD3, CCNE2	R17_Program1	Bcells	4	0.623761
GOBP_CHROMOSOME_SEGREGATION	0.8556	0.936671	0.00297716	-0.204392	-0.844641	123	RPS3, ACTR2, BUB3, VPS4B, ABRAXAS1, RB1, RAD51C, KPNB1, SMC6, STAG2, RIOK3, WAPL, SMC2, NSL1, TOP1, SMC1A, RAD18, SMC5, ESCO1, CSNK2A2, RCC2, SGO1, CHMP7, MLH1, TPR, CDC27, CHMP1B, FBXW7, USP44, NUP37, TOP2B, ANAPC5, CENPF, ATRX	R17_Program1	Bcells	4	0.934123
GOBP_CHROMOSOME_SEPARATION	0.98105	0.992915	0.0010896	0.193809	0.539943	36	CDK5RAP2, ANAPC4, ANAPC1, ZNF207, TACC3, TOP3A, GEN1	R17_Program1	Bcells	4	0.994166
GOBP_CILIARY_BASAL_BODY_PLASMA_MEMBRANE_DOCKING	0.527185	0.751279	0.00317173	-0.274148	-0.959383	48	DYNLL1, HSP90AA1, IQCB1, TUBA1A, TMEM216, CEP63, DYNC1I2, TCTN1, PAFAH1B1, SDCCAG8	R17_Program1	Bcells	4	0.754052
GOBP_CILIUM_MOVEMENT	0.503697	0.738478	0.00212496	0.359932	0.951293	27	ASH1L, QRICH2, CATSPER1, TTC21A, DNHD1	R17_Program1	Bcells	4	0.738505
GOBP_CILIUM_ORGANIZATION	0.927564	0.96699	0.00283096	-0.193643	-0.80022	123	DYNLL1, SEPTIN7, ACTR2, IFT57, HSP90AA1, IQCB1, RILPL2, TUBA1A, KIF3B, TMEM216, TRAF3IP1, POC1B, CEP63, DYNC1I2, IFT74, TRIP11, TCTN1, KIAA0586, PAFAH1B1, TMEM80, SDCCAG8, ARL3, MAP4	R17_Program1	Bcells	4	0.969094
GOBP_CILIUM_OR_FLAGELLUM_DEPENDENT_CELL_MOTILITY	0.60574	0.798454	0.00185838	0.335524	0.873733	25	ASH1L, QRICH2, CATSPER1, TTC21A, ENKUR, RFX3, VPS13A, EFHC2, BBS4, LRRC6, DNAH6, SLC9C1, SLC9B2, CCDC39	R17_Program1	Bcells	4	0.801711
GOBP_CIRCADIAN_REGULATION_OF_GENE_EXPRESSION	0.267806	0.5546	0.00318235	0.429459	1.16452	31	NAMPT, AHR, PER1, ID2, ZFHX3, CSNK1D, GFPT1, BHLHE40, OGT	R17_Program1	Bcells	4	0.551012
GOBP_CIRCADIAN_RHYTHM	0.183247	0.469895	0.00372101	0.397308	1.23499	70	NAMPT, AHR, SFPQ, PER1, ID2, BTBD9, ZFHX3, PTGDS, KLF10, ATG7, EP300, SREBF1, CSNK1D, GFPT1, USP9X, BHLHE40, OGT, DYRK1A, KLF9, SIN3A, EGR3, FBXL3	R17_Program1	Bcells	4	0.456836
GOBP_CIRCULATORY_SYSTEM_DEVELOPMENT	0.0163084	0.133744	0.0119186	0.383852	1.40841	289	EREG, LRP1, ANXA1, ANPEP, TNFAIP2, CXCL8, KLF4, CYP1B1, TYMP, PF4, AHR, MDM4, TTN, GAB1, PLXND1, STAB1, ITGAX, GLUL, PIK3C2A, TNFAIP3, HIF1A, JARID2, ARRB2, ZMIZ1, KDM6B, ACVR1, DUSP6, PIK3CA, CEMIP2, KAT2B, EIF2AK3, EPN1, CTNNB1, NR4A1, ACACB, SOD2, RUNX1, SOCS3, SLC12A6, RNF213, RB1CC1, TCF25, EP300, SAT1, STIM1, CCL2, HIPK1, RGS2, ARID2, VAV2, PKNOX1, SETD2, TGFBR1, WDPCP, CXCL10, ADAM10, MYLK	R17_Program1	Bcells	4	0.119657
GOBP_CIRCULATORY_SYSTEM_PROCESS	0.00423361	0.0516907	0.0250327	0.491421	1.65784	127	LRP1, KCNE3, ANPEP, HBEGF, TTN, ITPR1, PIK3C2A, ACSM3, ID2, UCN, AKAP9, ATP1A1, PIK3CA, SOD2, PTAFR, JAK2, GSN, STIM1, ABCC5, RGS2, SREBF1, ATP8A1, SLC28A2, CXCL10, ASPH, SLC7A5, SLC15A2, F2R, PLCB3, CACNB4, KCNH2, SCPEP1, SLC4A5, P2RX1, ATP2B1, ATP1A3, PTGS1, F11R, MECP2, ATP2A3, WWTR1, TJP2, TFRC, DLL1, ARHGAP35, MAP2K6, SERPINF2	R17_Program1	Bcells	4	0.049896
GOBP_CLATHRIN_DEPENDENT_ENDOCYTOSIS	0.0655126	0.294491	0.00705694	0.60288	1.53181	22	ITSN1, DAB2, TNK2, GAK, DGKD, ITSN2, NEU3, HIP1R, FCHSD2, DLL1, AAK1	R17_Program1	Bcells	4	0.268317
GOBP_CLEAVAGE_INVOLVED_IN_RRNA_PROCESSING	0.0827164	0.326199	0.00751885	-0.608966	-1.44736	10	RPS21, EXOSC8, EXOSC10, UTP23, BMS1	R17_Program1	Bcells	4	0.304097
GOBP_COAGULATION	0.21348	0.504386	0.00332841	0.368715	1.18871	90	SERPINA1, FCER1G, NFE2, PF4, GP1BB, ITPR1, ARRB2, PIK3CA, PRKCE, DGKD, MAFG, JMJD1C, MICAL1, JAK2, GNA13, SH2B3, VAV2, F2R, AKAP10, PF4V1, P2RX1	R17_Program1	Bcells	4	0.493278
GOBP_COGNITION	0.587549	0.786022	0.00171563	0.294189	0.904244	65	LILRB2, TLR2, NRGN, BTBD9, HIF1A, UCN, EP300, ATP8A1, ZNF385A, CYFIP1, CLN8, UBA6, MECP2, GPR155, ABCA7, KAT2A	R17_Program1	Bcells	4	0.790958
GOBP_COLLAGEN_BIOSYNTHETIC_PROCESS	0.088955	0.33656	0.00617169	0.64464	1.47188	13	CIITA, ARRB2, UCN, TGFB3, RUNX1, MYB, F2R, SUCO, PPARD, SERPINF2	R17_Program1	Bcells	4	0.316101
GOBP_COLLAGEN_CATABOLIC_PROCESS	0.0251599	0.175984	0.0119531	0.77968	1.68222	10	CST3, CTSD, COL19A1, CTSB, MMP19	R17_Program1	Bcells	4	0.155541
GOBP_COLLAGEN_FIBRIL_ORGANIZATION	0.256709	0.542523	0.00348215	0.559033	1.20616	10	CYP1B1, COLGALT1, TGFBR1, SERPINF2	R17_Program1	Bcells	4	0.539508
GOBP_COLLAGEN_METABOLIC_PROCESS	0.011132	0.105509	0.0172171	0.677428	1.79043	27	CST3, CTSD, CIITA, HIF1A, ARRB2, UCN, TGFB3, RUNX1, MYB, COL19A1, F2R, CTSB, SUCO, MMP19, PPARD	R17_Program1	Bcells	4	0.0945534
GOBP_COLUMNAR_CUBOIDAL_EPITHELIAL_CELL_DEVELOPMENT	0.42407	0.68856	0.00254117	0.468018	1.03105	11	HIF1A, IL6ST, GPAT4, DLL1, RFX3, PAX6, CLOCK	R17_Program1	Bcells	4	0.683441
GOBP_COLUMNAR_CUBOIDAL_EPITHELIAL_CELL_DIFFERENTIATION	0.634318	0.813383	0.00183348	0.344496	0.849908	19	HIF1A, IL6ST, GPAT4, NOTCH1, DLL1	R17_Program1	Bcells	4	0.818347
GOBP_COMPLEMENT_ACTIVATION	0.135641	0.409391	0.00437415	0.409856	1.29204	77	FCN1, CFD, CFP, CLU	R17_Program1	Bcells	4	0.392593
GOBP_CONNECTIVE_TISSUE_DEVELOPMENT	0.245271	0.532375	0.00318293	0.386993	1.17131	59	ZNF516, TIMP1, HIF1A, ZBTB16, SORL1, TAPT1, PIK3CA, EIF2AK3, KLF7, RUNX1, TRPS1, TGFBR1, ECM1, PPARD, CFLAR, NOTCH1, KAT2A, RFLNB, LRP5L, MAF, PKD1, CREB3L2	R17_Program1	Bcells	4	0.527877
GOBP_COPII_COATED_VESICLE_BUDDING	0.150318	0.427877	0.0044635	0.498909	1.32786	28	SERPINA1, SEC24C, ANKRD28, SAR1A, CSNK1D	R17_Program1	Bcells	4	0.413685
GOBP_CORONARY_VASCULATURE_DEVELOPMENT	0.509704	0.742339	0.00221053	0.409476	0.949532	14	PLXND1, ARID2, SETD2, TGFBR1, SEC24B, NOTCH1, CNTRL	R17_Program1	Bcells	4	0.742101
GOBP_CORTICAL_ACTIN_CYTOSKELETON_ORGANIZATION	0.367924	0.640498	0.00352032	-0.366462	-1.06286	21	LCP1, CALR, PLEK, EZR	R17_Program1	Bcells	4	0.640129
GOBP_CORTICAL_CYTOSKELETON_ORGANIZATION	0.24645	0.5325	0.00451329	-0.379757	-1.15995	26	LCP1, CALR, PLEK, RHOH, EZR	R17_Program1	Bcells	4	0.529139
GOBP_COTRANSLATIONAL_PROTEIN_TARGETING_TO_MEMBRANE	1e-50	5.592e-48	NA	-0.944095	-3.67709	85	RPS10, RPS5, RPS17, RPL31, RPL10A, RPL7, RPL24, RPL5, RPS20, RPLP0, RPS13, RPL27, RPL7A, RPL15, RPL36A, RPS4X, RPL23, RPL22, RPS3, RPL18, RPS25, UBA52, RPSA, RPS21, RPS7, RPS15A, RPL23A, RPL27A, RPL26, RPS16, RPL35A, RPS26, RPL6, RPL17, RPL29, RPL3, RPS9, RPL35, RPL9, SEC62, RPL39, RPS15, RPL36, RPL38, RPL12, RPL14, RPL8, RPS23, RPS8, RPS29, RPL30, RPS28, RPS2, SEC61B, RPL37, RPL37A, RPL10, RPL19…	R17_Program1	Bcells	4	2.65488e-47
GOBP_COVALENT_CHROMATIN_MODIFICATION	0.218227	0.507818	0.00304851	0.324189	1.15012	199	SFPQ, PER1, SIN3B, BAZ2A, JARID2, KANSL1, KAT6B, BCL6, ASH1L, LRRK2, KDM6B, UCN, KAT2B, KDM5C, AKAP8, MTHFR, CTNNB1, TET3, KANSL3, JMJD1C, JAK2, MYB, USP15, EP300, AUTS2, TET2, UBR2, RLF, SREBF1, KDM5B, CHD1, SETD2, USP36, ATF7IP, ZNF451, AURKC, ATXN7, PCGF3, SETD7, HDAC7, PRDM4, ZNF274, KDM7A, FLCN, OGT, KDM3A, KAT6A, DCAF1, PHF1, HDAC10, MECP2, RPS6KA5, KMT2C, PRKD2, SIN3A, MSL2, RBM14, KAT2A, …	R17_Program1	Bcells	4	0.498598
GOBP_CRANIAL_SKELETAL_SYSTEM_DEVELOPMENT	0.468951	0.720256	0.00232397	0.412678	0.983466	16	TGFB3, SETD2, TGFBR1, WDR19, NIPBL, SMAD3	R17_Program1	Bcells	4	0.715306
GOBP_CYCLIC_NUCLEOTIDE_MEDIATED_SIGNALING	0.17209	0.455601	0.00427878	0.549989	1.3107	16	AHR, UCN, PDE4A, RGS2, PTK2B, RAPGEF2, PDE3B, AKAP6, NUDT4, MGRN1	R17_Program1	Bcells	4	0.442762
GOBP_CYTOCHROME_COMPLEX_ASSEMBLY	0.273025	0.560372	0.00395935	-0.493064	-1.17189	10	CYBA, HCCS, PET117, FASTKD3, TTC19, COX10	R17_Program1	Bcells	4	0.55614
GOBP_CYTOKINESIS	0.195607	0.482897	0.00576137	-0.31663	-1.16195	61	CALM2, SEPTIN7, CALM1, ACTR2, STMN1, MITD1, VPS4B, KIF3B, CKAP2	R17_Program1	Bcells	4	0.471915
GOBP_CYTOKINETIC_PROCESS	0.421932	0.687083	0.00315414	-0.385749	-1.02525	15	MITD1, VPS4B, CHMP7, CHMP1B, RACGAP1	R17_Program1	Bcells	4	0.681959
GOBP_CYTOKINE_MEDIATED_SIGNALING_PATHWAY	0.0885656	0.33656	0.004985	0.346318	1.25958	260	EREG, FCER1G, ANXA1, CEBPD, CXCL8, FPR1, CSF3R, LILRB2, CCL3L1, IFITM3, CCL5, CCL3, PPBP, IFI27, PF4, TIMP1, CD300LF, IRAK3, ITGAX, IL17RA, PARP14, TNFSF13B, TNFAIP3, IRS2, CIITA, HIF1A, SAMHD1, ADAM17, PELI1, BCL6, PRLR, CYLD, CEBPA, POU2F1, PIK3CA, MAVS, SOD2, RUNX1, SOCS3, SMARCA4, TRIM44, PTAFR, JAK2, TAB3, IL6ST, IL4R, INPP5D, CCL2, HIPK1	R17_Program1	Bcells	4	0.315317
GOBP_CYTOKINE_PRODUCTION	1.75191e-08	9.07099e-07	0.733762	0.548136	2.00594	280	S100A9, S100A8, TYROBP, FCN1, S100A12, EREG, FCER1G, CLEC7A, AIF1, LRP1, ANXA1, SLC11A1, LILRB2, TLR2, KLF4, MNDA, SRGN, CCL3, CYP1B1, PF4, CARD9, LILRA2, IRAK3, CLU, IL17RA, CCDC88B, TNFAIP3, NLRP1, PER1, HIF1A, ADAM17, PELI1, ARRB2, CD83, BCL6, SORL1, C5AR2, NFAT5, CYLD, UCN, PLD3, TGFB3, EIF2AK3, MAVS, AKAP8, CTNNB1, ICOSLG, FGR, TRIM56, RUNX1, PTAFR, JAK2, MYB, IL6ST, NR4A3, DENND1B, EP300, I…	R17_Program1	Bcells	4	1.77731e-06
GOBP_CYTOKINE_PRODUCTION_INVOLVED_IN_IMMUNE_RESPONSE	0.232111	0.52211	0.00341166	0.426472	1.19943	38	CLEC7A, IRAK3, BCL6, TGFB3, MAVS, NR4A3, DENND1B	R17_Program1	Bcells	4	0.513551
GOBP_CYTOKINE_PRODUCTION_INVOLVED_IN_INFLAMMATORY_RESPONSE	0.0455712	0.245979	0.00870939	0.693045	1.6071	14	CLEC7A, PER1, HIF1A, PLD3	R17_Program1	Bcells	4	0.219473
GOBP_CYTOLYSIS	0.0215662	0.163412	0.0129241	0.78948	1.70337	10	LYZ, GZMB	R17_Program1	Bcells	4	0.142083
GOBP_CYTOPLASMIC_MICROTUBULE_ORGANIZATION	0.840113	0.926975	0.00136887	0.265598	0.70197	27	CCDC88A, CCDC88B, DYNC1H1, TUBGCP5, CENPJ, LIMK2, FIGNL1, DLG1, TUBGCP4, STMN3, CLASP1, TUBG2	R17_Program1	Bcells	4	0.92658
GOBP_CYTOPLASMIC_PATTERN_RECOGNITION_RECEPTOR_SIGNALING_PATHWAY	0.780858	0.89824	0.0014287	0.273291	0.757495	35	TNFAIP3, CLPB, CYLD, TAB3, USP15, ERBIN, SLC15A2, PUM1, ALPK1, ITCH, MAP2K6	R17_Program1	Bcells	4	0.897261
GOBP_CYTOPLASMIC_PATTERN_RECOGNITION_RECEPTOR_SIGNALING_PATHWAY_IN_RESPONSE_TO_VIRUS	0.888399	0.949889	0.00138431	0.273812	0.634941	14	CLPB, USP15, PUM1, DDX60	R17_Program1	Bcells	4	0.950419
GOBP_CYTOPLASMIC_TRANSLATION	3.4281e-21	3.54999e-19	1.18665	-0.832308	-3.02507	58	RPL22L1, RPL31, RPL10A, RPL24, RPLP0, RPL15, RPL36A, RPL22, RPL18, RPSA, RPS21, RPL26, RPL35A, RPS26, RPL6, RPL17, RPL29, RPL9, RPL39, RPL36, RPL38, RPL8, RPS23, RPS29, RPL30, RPS28, RPL19, RPL32, RPL41, RPLP2, RPLP1, RPL11, RPL18A, RWDD1, EIF2S2, RPL13A	R17_Program1	Bcells	4	1.45927e-18
GOBP_CYTOPLASMIC_TRANSLATIONAL_INITIATION	0.362766	0.633142	0.00339642	-0.430969	-1.07768	12	EIF2S2, RPL13A, EIF4A2	R17_Program1	Bcells	4	0.635842
GOBP_CYTOSKELETON_DEPENDENT_CYTOKINESIS	0.0598164	0.282791	0.00985273	-0.426027	-1.40272	36	SEPTIN7, ACTR2, STMN1, MITD1, VPS4B, CKAP2, ROCK2, TTC19, ARL3, CHMP7, CHMP1B, ANK3, SON	R17_Program1	Bcells	4	0.255549
GOBP_CYTOSKELETON_DEPENDENT_INTRACELLULAR_TRANSPORT	0.594323	0.790347	0.00323258	-0.245604	-0.936475	75	DYNLL1, IFT57, TUBA1A, KIF3B, SNAPIN, PURA, KIF5B, HSPB1, TRAF3IP1, BLOC1S6, TERF2, DTNBP1, DYNC1I2, CCDC186, LRPPRC, MYO7B, RAB6A, IFT74, TRIP11, PAFAH1B1	R17_Program1	Bcells	4	0.794943
GOBP_CYTOSKELETON_ORGANIZATION	0.0115145	0.108036	0.0138601	0.36426	1.37367	430	S100A9, S100A8, TYROBP, AIF1, LRP1, ANXA1, SHTN1, BST1, CCL3, ARHGAP26, TTN, GAB1, CCDC88A, ARHGEF10L, MACF1, CCDC88B, TNFAIP3, ARAP1, PHIP, MYO1F, RICTOR, BCL6, ACTN1, KIFC2, CDK5RAP2, KIAA0753, FMNL1, CYLD, AKAP9, PIK3CA, TGFB3, PRKCE, KAT2B, CTNNB1, MICAL1, DYNC1H1, JAK2, GSN, RTTN, AUTS2, MICALL2, CCL2, TTLL3, EML4, CDC42BPG, TACC1, MYO19, TUBGCP5, ELMO2, BRWD3, CSNK1D, ARHGAP4, CEP135, SETD2…	R17_Program1	Bcells	4	0.0966734
GOBP_CYTOSOLIC_CALCIUM_ION_TRANSPORT	0.6795	0.842894	0.00158486	0.289197	0.834239	44	CCL3, ITPR1, SLC8B1, PRKCE, TPCN1, CXCL10, F2R, ATP2B1, PTK2B, MCOLN2, ATP2A3	R17_Program1	Bcells	4	0.844155
GOBP_CYTOSOLIC_TRANSPORT	0.714876	0.861178	0.00141149	0.265896	0.82826	71	DAB2, AP1G1, SPAG9, MON2, GAK, LRRK2, SORL1, WDR91, SRSF10, DENND10, VPS53, CORO7, WIPI1, SGSM2, ERC1, VPS11, ANKFY1, LMTK2, GGA1, VPS13C, PHETA1	R17_Program1	Bcells	4	0.863041
GOBP_DEFENSE_RESPONSE	9.18516e-14	6.89361e-12	0.954542	0.526811	2.01	538	S100A9, S100A8, LYZ, CST3, TYROBP, FCN1, S100A12, EREG, SERPINA1, FCER1G, LILRA1, CD300E, CLEC7A, AIF1, CFD, VNN1, ANXA1, CXCL8, GNLY, CFP, RNASE2, SLC11A1, FPR1, CSF3R, ADGRE2, CD300C, LILRB2, TLR2, CCL3L1, FGL2, KLF4, IFITM3, CCL5, CD68, MNDA, BST1, NEAT1, CCL3, PPBP, IFI27, PF4, CARD9, TIMP1, LILRA2, IRAK3, CLEC4E, STAB1, METRNL, CLU, IL17RA, NFKBIZ, CCDC88B, PARP14, TNFAIP3, PRG2, SFPQ, NLRP1…	R17_Program1	Bcells	4	2.0299e-11
GOBP_DEFENSE_RESPONSE_TO_BACTERIUM	1.78177e-05	0.000581916	0.57561	0.624994	2.06015	106	S100A9, S100A8, LYZ, S100A12, FCER1G, GNLY, CFP, SLC11A1, TLR2, PPBP, CARD9, STAB1, PRG2, NLRP1, ADAM17, NAIP	R17_Program1	Bcells	4	0.000767691
GOBP_DEFENSE_RESPONSE_TO_GRAM_NEGATIVE_BACTERIUM	0.0332553	0.207087	0.0102652	0.726308	1.65835	13	LYZ, SLC11A1	R17_Program1	Bcells	4	0.183463
GOBP_DEFENSE_RESPONSE_TO_GRAM_POSITIVE_BACTERIUM	0.024295	0.174686	0.0116298	0.646185	1.69582	26	LYZ, TLR2, CARD9, ADAM17, FGR	R17_Program1	Bcells	4	0.15244
GOBP_DEFENSE_RESPONSE_TO_OTHER_ORGANISM	3.70149e-08	1.84773e-06	0.719513	0.498904	1.8732	400	S100A9, S100A8, LYZ, TYROBP, FCN1, S100A12, EREG, FCER1G, CD300E, CLEC7A, AIF1, CFD, VNN1, ANXA1, GNLY, CFP, RNASE2, SLC11A1, TLR2, CCL3L1, FGL2, IFITM3, CCL5, MNDA, CCL3, PPBP, IFI27, PF4, CARD9, LILRA2, IRAK3, CLEC4E, STAB1, CLU, IL17RA, CCDC88B, PARP14, TNFAIP3, PRG2, SFPQ, NLRP1, IFI44L, CIITA, CLPB, AP1G1, SAMHD1, ADAM17, TNK2, ARRB2	R17_Program1	Bcells	4	3.47698e-06
GOBP_DEFENSE_RESPONSE_TO_VIRUS	0.551215	0.764187	0.00169048	0.283602	0.939295	110	RNASE2, FGL2, IFITM3, IFI27, CARD9, TNFAIP3, NLRP1, IFI44L, CLPB, SAMHD1, MAVS, TRIM56, TRIM44, ATG7, DDX17, UNC13D, USP15	R17_Program1	Bcells	4	0.769401
GOBP_DEMETHYLATION	0.130315	0.403358	0.00481688	0.508472	1.36226	29	JARID2, KDM6B, KDM5C, TET3, JMJD1C, TET2, KDM5B, USP9X, KDM7A, KDM3A, KDM6A, KDM4C, UTY	R17_Program1	Bcells	4	0.384868
GOBP_DENDRITE_DEVELOPMENT	0.744845	0.880587	0.00134342	0.259005	0.811767	74	LST1, ITSN1, LRRK2, KLF7, RERE, ADAM10, CYFIP1, SDK1, UBA6, BCL11A, MECP2, RAPGEF2, PPP1R9A, NSMF, ZDHHC15, CDKL5, SRGAP2C	R17_Program1	Bcells	4	0.879023
GOBP_DENDRITE_EXTENSION	0.645074	0.819831	0.00185961	0.367654	0.839448	13	SPAG9, AUTS2, ITSN2, CYFIP1, BCL11A	R17_Program1	Bcells	4	0.824501
GOBP_DENDRITE_MORPHOGENESIS	0.960365	0.981476	0.00109664	0.209118	0.595922	41	LRRK2, KLF7, RERE, ADAM10, RAPGEF2, PPP1R9A, NSMF, ZDHHC15, CDKL5, DHX36, MEF2A, RAP2A, ANKRD27, ARHGAP44	R17_Program1	Bcells	4	0.98422
GOBP_DENDRITIC_CELL_DIFFERENTIATION	0.369871	0.64114	0.00270264	0.439174	1.07181	18	LILRB2, BATF3, ZBTB46, LILRB1, AZI2	R17_Program1	Bcells	4	0.641845
GOBP_DENDRITIC_CELL_MIGRATION	0.201494	0.489067	0.00471293	-0.512129	-1.25018	11	GPR183, CALR, CCR6, HMGB1	R17_Program1	Bcells	4	0.479052
GOBP_DENDRITIC_SPINE_DEVELOPMENT	0.884394	0.949756	0.00124276	0.24323	0.677629	36	ITSN1, LRRK2, ADAM10, SDK1, UBA6, PPP1R9A, ZDHHC15, CDKL5, SRGAP2C, DHX36, PAK4, IQSEC1	R17_Program1	Bcells	4	0.948421
GOBP_DENDRITIC_SPINE_MORPHOGENESIS	0.963156	0.98278	0.00122609	0.219946	0.54263	19	LRRK2, ADAM10, PPP1R9A, ZDHHC15, DHX36, ARHGAP44, DIP2A, SIPA1L1, LZTS3	R17_Program1	Bcells	4	0.985701
GOBP_DEOXYRIBONUCLEOTIDE_METABOLIC_PROCESS	0.273875	0.560581	0.00333772	0.537765	1.18471	11	TYMP, SAMHD1, NEIL1	R17_Program1	Bcells	4	0.557049
GOBP_DEPHOSPHORYLATION	0.465634	0.719687	0.00462503	-0.232589	-0.995188	158	PPIA, HSP90AB1, PPP1R14A, CALM2, CALM1, NT5C3A, HSP90B1, SWAP70, PTP4A2, PLEK, PPP1R15A, B3GAT3, PLPP5, RNGTT, ZCCHC9, PPP2R5E, FCRL3, LPIN2, PPP2R2A, MPHOSPH10, FRA10AC1, SYNJ2, MEF2C, PPP1R10, DAPP1, BPNT1, TIGAR, HACD2, RPAP2, SGPP1, ROCK2, PHACTR1	R17_Program1	Bcells	4	0.713089
GOBP_DETECTION_OF_ABIOTIC_STIMULUS	0.514333	0.743941	0.00215207	0.382454	0.943553	19	TTN, ARRB2, CTNNB1, NMT2, GPR52, FNTB, PKD1	R17_Program1	Bcells	4	0.745148
GOBP_DETECTION_OF_BIOTIC_STIMULUS	0.0444583	0.24137	0.00887837	0.715345	1.60558	12	CLEC7A, TLR2, NAIP	R17_Program1	Bcells	4	0.216441
GOBP_DETECTION_OF_CHEMICAL_STIMULUS	0.107595	0.367313	0.00551015	0.591407	1.42629	17	CLEC7A, TLR2, TAS2R30, TGFB3, STIM1	R17_Program1	Bcells	4	0.348647
GOBP_DETECTION_OF_EXTERNAL_BIOTIC_STIMULUS	0.0565384	0.274971	0.0079009	0.720089	1.55365	10	CLEC7A, TLR2, NAIP	R17_Program1	Bcells	4	0.247646
GOBP_DETECTION_OF_OTHER_ORGANISM	0.0565384	0.274971	0.0079009	0.720089	1.55365	10	CLEC7A, TLR2, NAIP	R17_Program1	Bcells	4	0.247646
GOBP_DETECTION_OF_STIMULUS	0.501937	0.737863	0.00196747	0.316082	0.959287	60	CLEC7A, TLR2, TTN, TAS2R30, ARRB2, NAIP, TGFB3, CTNNB1	R17_Program1	Bcells	4	0.737431
GOBP_DETECTION_OF_STIMULUS_INVOLVED_IN_SENSORY_PERCEPTION	0.25812	0.544681	0.00341729	0.516897	1.19863	14	TAS2R30, ARRB2, TAS2R31, TAS2R46, TAS2R14, PJVK, OR7A17, OR2L5	R17_Program1	Bcells	4	0.540978
GOBP_DETOXIFICATION	0.0121842	0.110968	0.0165979	0.698743	1.7908	23	S100A9, MGST1, SOD2	R17_Program1	Bcells	4	0.0999996
GOBP_DEVELOPMENTAL_CELL_GROWTH	0.420427	0.685831	0.00220815	0.328119	1.01774	69	LRP1, SHTN1, MACF1, SPAG9, ULK1, CTNNB1, GOLGA4, AUTS2, RGS2, ITSN2, ARHGAP4, CYFIP1, USP9X, RYK, BCL11A	R17_Program1	Bcells	4	0.680851
GOBP_DEVELOPMENTAL_GROWTH	0.182077	0.469341	0.00342598	0.336922	1.18449	182	EREG, LRP1, ANXA1, SHTN1, NINJ1, PSAP, MACF1, JARID2, ZMIZ1, SPAG9, DUSP6, ULK1, PIK3CA, CTNNB1, GOLGA4, ACACB, RUNX1, GSN, EP300, AUTS2, CTC1, RGS2, ITSN2, KDM5B, GPAT4, ARID2, ARHGAP4, TGFBR1, LATS2, MTM1, CYFIP1, USP9X, RYK, BCL11A, ECM1, RC3H2, PPARD, RBBP6, DUSP10, WWTR1, SIN3A, CFLAR, CDKL5, NOTCH1, DLL1, KAT2A, GDI1, STAT5B, GINS4, LIMK1, CAPN3, BRCA2	R17_Program1	Bcells	4	0.455478
GOBP_DEVELOPMENTAL_GROWTH_INVOLVED_IN_MORPHOGENESIS	0.377463	0.650465	0.00237356	0.337138	1.05018	71	LRP1, SHTN1, MACF1, SPAG9, ULK1, CTNNB1, GOLGA4, AUTS2, ITSN2, KDM5B, ARHGAP4, CYFIP1, USP9X, RYK, BCL11A, SIN3A, CDKL5, NOTCH1, GDI1, LIMK1	R17_Program1	Bcells	4	0.64797
GOBP_DEVELOPMENTAL_MATURATION	0.122485	0.395917	0.00470509	0.434257	1.32827	63	EREG, CLEC7A, AP1G1, HIF1A, LRRK2, CEBPA, ZBTB7A, RERE, GPAT4, NR4A2, PTK2B, TUT4, BCL11A, ABHD2, MECP2, ZDHHC15, RFLNB, CLCN3, BRCA2, NFIA, AP1M1, REC8, RFX3, RHEX, AGRN, RECK, XYLT1, ANKRD27, NOM1, RBPJ, TUT7, SNX19, BRD1, SEMA4D	R17_Program1	Bcells	4	0.372892
GOBP_DEVELOPMENTAL_PIGMENTATION	0.0784562	0.319289	0.00661553	0.667272	1.49768	12	LRMDA, ZEB2, AP1G1	R17_Program1	Bcells	4	0.295565
GOBP_DEVELOPMENTAL_PROCESS_INVOLVED_IN_REPRODUCTION	0.235176	0.526042	0.00289884	0.318777	1.13587	208	EREG, RETN, ANXA1, MGST1, PSAP, HIF1A, ARRB2, BCL6, AGFG1, ASH1L, ZBTB16, LRRK2, ACVR1, NR2C2, AFF4, CEBPA, CATSPER1, TTC21A, MARF1, SOCS3, RNF38, ADAM28, UBR2, RGS2, USP9Y, KDM5B, CELF1, SETD2, TGFBR1, ADAM10, AURKC, DIAPH2, ADAM20, WDR19, PTK2B, RFX2, TUT4, PSME4, KDM3A, MMP19, ABHD2, PPARD, USP42, PUM1, SP3, SUN1, IGF2R, SAFB2, NOTCH1, DHX37, TTC26, ST14, STAT5B, PKD1, PHC2, BRCA2, SKIL, SMAD4	R17_Program1	Bcells	4	0.516999
GOBP_DEVELOPMENT_OF_PRIMARY_FEMALE_SEXUAL_CHARACTERISTICS	0.0133999	0.11819	0.0159873	0.724401	1.78717	19	EREG, RETN, ARRB2	R17_Program1	Bcells	4	0.10624
GOBP_DEVELOPMENT_OF_PRIMARY_SEXUAL_CHARACTERISTICS	0.0776174	0.319145	0.00612773	0.490443	1.44033	49	EREG, RETN, MGST1, ARRB2	R17_Program1	Bcells	4	0.293975
GOBP_DE_NOVO_PROTEIN_FOLDING	0.0969407	0.34705	0.00705594	-0.536813	-1.40085	14	HSPD1, SDF2L1, HSPH1, CD74, HSPA5, CHCHD4, ERO1A	R17_Program1	Bcells	4	0.330313
GOBP_DICARBOXYLIC_ACID_METABOLIC_PROCESS	0.595222	0.790613	0.00193671	0.360396	0.879552	18	GLUL, ACSF3, MTHFR, D2HGDH	R17_Program1	Bcells	4	0.79556
GOBP_DICARBOXYLIC_ACID_TRANSPORT	0.831163	0.922279	0.0014475	0.285057	0.695686	18	TSPOAP1, SLC25A13, CLN8, LRRC8A, ABCC2, PPFIA1	R17_Program1	Bcells	4	0.921975
GOBP_DIENCEPHALON_DEVELOPMENT	0.447089	0.704142	0.00301134	-0.393568	-1.00647	13	ETS1, CNTNAP2, TAL2, NCOA1	R17_Program1	Bcells	4	0.699933
GOBP_DIGESTION	0.213784	0.504386	0.003812	0.541083	1.25471	14	TYMP, UCN, HIP1R, F11R, TJP2, COPA, SLC2A5, IREB2	R17_Program1	Bcells	4	0.49367
GOBP_DIGESTIVE_SYSTEM_DEVELOPMENT	0.193644	0.48127	0.00382987	0.457619	1.25508	33	CXCL8, ID2, HIF1A, TGFB3, IL6ST, WDPCP, WDR19, HIP1R	R17_Program1	Bcells	4	0.46937
GOBP_DIGESTIVE_SYSTEM_PROCESS	0.213784	0.504386	0.003812	0.541083	1.25471	14	TYMP, UCN, HIP1R, F11R, TJP2, COPA, SLC2A5, IREB2	R17_Program1	Bcells	4	0.49367
GOBP_DIGESTIVE_TRACT_MORPHOGENESIS	0.343013	0.618544	0.00291125	0.503842	1.10997	11	ID2, HIF1A, NOTCH1, NIPBL, SMAD3, GLI1	R17_Program1	Bcells	4	0.619839
GOBP_DIVALENT_INORGANIC_CATION_HOMEOSTASIS	0.00250631	0.0366577	0.0326681	0.509412	1.70979	122	S100A9, S100A8, LRP1, SLC11A1, FPR1, CCL5, SLC24A4, CCL3, ITPR1, SLC8B1, LPAR6, TCIRG1, C5AR2, TSPOAP1, TMC8	R17_Program1	Bcells	4	0.0347776
GOBP_DNA_BIOSYNTHETIC_PROCESS	0.00851594	0.0875388	0.0295403	-0.401385	-1.53046	75	PPIA, HSP90AB1, POLD4, UBA52, HNRNPA1, RPS27A, HSP90AA1, MYC, POLE3, UBC, RAD50, BMPR2, TERF2, USP10, ISG15, DKC1, FBXO4	R17_Program1	Bcells	4	0.07991
GOBP_DNA_CATABOLIC_PROCESS	0.0257693	0.177029	0.0141291	-0.572848	-1.598	18	ISG20, DNASE1L3, HMGB1, KPNB1, REXO4, HSF1	R17_Program1	Bcells	4	0.157759
GOBP_DNA_CATABOLIC_PROCESS_ENDONUCLEOLYTIC	0.140817	0.414585	0.00585251	-0.486314	-1.31525	16	DNASE1L3, HMGB1, KPNB1, REXO4, HSF1	R17_Program1	Bcells	4	0.400625
GOBP_DNA_CONFORMATION_CHANGE	0.245204	0.532375	0.00592914	-0.267096	-1.09551	117	NAP1L1, UBA52, RPS27A, GTF2H5, DAXX, HHEX, POLE3, UBC, NAP1L4, HMGB1, ITGB3BP, PURA, RNF8, RAD50, XPA, SMARCA5, MCPH1, WAPL, SMC2, TOP1, PAF1, SPTY2D1, NBN, MPHOSPH8, SMC5, TSPYL1, TP53, DHX9, MIS18BP1, RESF1, HNRNPA2B1, MNAT1, TPR, POT1, BRD2, TOP2B, SART3, XPC, ATRX, GTF2H3, GTF2H1, SETX	R17_Program1	Bcells	4	0.527794
GOBP_DNA_DAMAGE_RESPONSE_DETECTION_OF_DNA_DAMAGE	0.000292518	0.00675933	0.132522	-0.746196	-2.01811	16	RPS3, POLD4, UBA52, RPS27A, USP1, DNAJA1, UBC	R17_Program1	Bcells	4	0.00723215
GOBP_DNA_DAMAGE_RESPONSE_SIGNAL_TRANSDUCTION_BY_P53_CLASS_MEDIATOR	0.209168	0.500509	0.00517926	-0.350893	-1.17557	39	MIF, RPL26, BTG2, PMAIP1, KMT5A, CD74, USP10, NBN, TP53, HIPK2, CNOT10	R17_Program1	Bcells	4	0.488327
GOBP_DNA_DEALKYLATION	0.473035	0.720256	0.00236086	0.447876	0.98668	11	TET3, TET2, USP9X	R17_Program1	Bcells	4	0.718197
GOBP_DNA_DEMETHYLATION	0.458887	0.714392	0.00242201	0.464287	1.00174	10	TET3, TET2, USP9X	R17_Program1	Bcells	4	0.708455
GOBP_DNA_DEPENDENT_DNA_REPLICATION	0.67483	0.840057	0.00283314	-0.24485	-0.89303	59	POLD4, NUCKS1, POLE3, PURA, ORC2, BAZ1A, TERF2, NBN, DNAJA3, NOC3L	R17_Program1	Bcells	4	0.841467
GOBP_DNA_DEPENDENT_DNA_REPLICATION_MAINTENANCE_OF_FIDELITY	0.846738	0.930979	0.00139022	0.270905	0.68832	22	SAMHD1, ZGRF1, GEN1, ATR, BRCA2, DDX11, THOC1, WRN, POLD1, BOD1L1, FANCM	R17_Program1	Bcells	4	0.929735
GOBP_DNA_DOUBLE_STRAND_BREAK_PROCESSING	0.130024	0.403358	0.00593353	-0.571576	-1.35849	10	RAD50, BARD1, NBN	R17_Program1	Bcells	4	0.38447
GOBP_DNA_GEOMETRIC_CHANGE	0.610831	0.800204	0.00297402	-0.256135	-0.921145	55	UBA52, RPS27A, GTF2H5, UBC, HMGB1, PURA, RAD50, XPA, NBN, TP53, DHX9, HNRNPA2B1, MNAT1, POT1, XPC, ATRX, GTF2H3, GTF2H1, SETX, GTF2H2, ERCC6	R17_Program1	Bcells	4	0.804501
GOBP_DNA_INTEGRITY_CHECKPOINT	0.45252	0.709616	0.00366485	-0.26989	-0.999163	64	RPL26, SYF2, BTG2, ABRAXAS1, RAD17, USP28, CEP63, FBXO4, BRCC3, PPP1R10, NBN, TP53, TAOK3, ATRIP, CNOT10, WAC, SOX4, XPC, EIF2AK4	R17_Program1	Bcells	4	0.703737
GOBP_DNA_METABOLIC_PROCESS	0.000394529	0.008896	0.2325	-0.310273	-1.44322	329	PPIA, ISG20, HSP90AB1, SUB1, RPS3, POLD4, UBA52, HNRNPA1, CIB1, DEK, NUCKS1, HSPD1, ACTR2, RPS27A, SWAP70, GTF2H5, BTG2, HSP90AA1, MYC, USP1, POLE3, ABRAXAS1, UBC, DNASE1L3, MBD4, CCR6, HMGB1, NSMCE4A, PURA, RNF8, RAD17, RAD51C, USP28, RAD50, KMT5B, XPA, YY1, KPNB1, SMC6, TEFM, HUWE1, BMPR2, ZNF93, ORC2, BCL11B, DTX3L, TDG, TERF2, USP10, ISG15, REXO4, TOP1, DKC1, FBXO4, SMC1A, BRCC3, PPP1R10, COP…	R17_Program1	Bcells	4	0.00906348
GOBP_DNA_METHYLATION	0.47511	0.720256	0.00226795	0.391373	0.975745	20	BAZ2A, PIK3CA, TET3, RLF, ATF7IP, MECP2, FOS	R17_Program1	Bcells	4	0.719505
GOBP_DNA_METHYLATION_OR_DEMETHYLATION	0.443198	0.700499	0.00231985	0.375615	0.999707	28	BAZ2A, PIK3CA, TET3, TET2, RLF, ATF7IP, USP9X, MECP2	R17_Program1	Bcells	4	0.697224
GOBP_DNA_MODIFICATION	0.475015	0.720256	0.00219128	0.359041	0.973577	31	BAZ2A, PIK3CA, TET3, NEIL1, TET2, RLF, ATF7IP, USP9X, MECP2	R17_Program1	Bcells	4	0.719428
GOBP_DNA_PACKAGING	0.238754	0.528966	0.00517868	-0.307187	-1.12729	61	NAP1L1, DAXX, POLE3, NAP1L4, HMGB1, ITGB3BP, RNF8, SMARCA5, MCPH1, WAPL, SMC2, PAF1, SPTY2D1, MPHOSPH8, SMC5, TSPYL1, TP53, MIS18BP1, RESF1	R17_Program1	Bcells	4	0.520784
GOBP_DNA_RECOMBINATION	0.492258	0.730161	0.0038048	-0.248665	-0.983064	93	NUCKS1, HSPD1, ACTR2, SWAP70, CCR6, HMGB1, NSMCE4A, RNF8, RAD51C, RAD50, KMT5B, YY1, SMC6, BCL11B, TERF2, NBN, SMC5, WDR48, IL27RA, PTPRC, XRCC4, MLH1, KPNA2, RPAIN, IL7R, KIN, TOP2B, SETX, LEF1, UCHL5, MUS81, FEN1, ERCC6	R17_Program1	Bcells	4	0.730824
GOBP_DNA_REPAIR	0.003125	0.0419042	0.0651251	-0.322486	-1.42706	206	RPS3, POLD4, UBA52, CIB1, DEK, NUCKS1, ACTR2, RPS27A, GTF2H5, BTG2, USP1, ABRAXAS1, UBC, MBD4, HMGB1, NSMCE4A, RNF8, RAD17, RAD51C, USP28, RAD50, KMT5B, XPA, YY1, SMC6, HUWE1, DTX3L, TDG, TERF2, USP10, ISG15, REXO4, SMC1A, BRCC3, COPS2, CINP, RAD18, BARD1, NBN, TIGAR, HSF1, UBE2D3, SMC5, WDR48, TP53, DHX9, EPC2, TAOK3, ATRIP, APTX, MNAT1, RFC1, XRCC4, MLH1, ZBTB1, GTF2I	R17_Program1	Bcells	4	0.0405332
GOBP_DNA_REPLICATION	0.791258	0.902635	0.00116147	0.241568	0.802083	112	EREG, S100A11, CCDC88A, SAMHD1, BCL6, E4F1, UCN, ATG7, TSPYL2	R17_Program1	Bcells	4	0.902693
GOBP_DNA_REPLICATION_INDEPENDENT_NUCLEOSOME_ORGANIZATION	0.766832	0.891132	0.0020741	-0.315388	-0.769905	11	ITGB3BP, SMARCA5, MIS18BP1, ATRX, CENPU, RSF1	R17_Program1	Bcells	4	0.890362
GOBP_DNA_REPLICATION_INITIATION	0.0152819	0.128699	0.0179217	-0.673747	-1.68476	12	POLE3, PURA, ORC2, NBN, NOC3L	R17_Program1	Bcells	4	0.114969
GOBP_DNA_STRAND_ELONGATION	0.0556448	0.274397	0.00935433	-0.588315	-1.5045	13	NUCKS1, POLE3, RAD50, NBN	R17_Program1	Bcells	4	0.245314
GOBP_DNA_SYNTHESIS_INVOLVED_IN_DNA_REPAIR	0.0242494	0.174686	0.0146958	-0.557237	-1.59641	20	POLD4, UBA52, RPS27A, UBC, USP10, ISG15	R17_Program1	Bcells	4	0.152258
GOBP_DNA_TEMPLATED_TRANSCRIPTION_ELONGATION	0.437357	0.694407	0.00364222	-0.278837	-1.00656	56	EAF2, GTF2H5, HTATSF1, LARP7, WDR43, CTR9, RNF8, TEFM, NCBP2, PAF1, RTF1, ELOA, LDB1, TAF1D, MNAT1	R17_Program1	Bcells	4	0.69275
GOBP_DNA_TEMPLATED_TRANSCRIPTION_INITIATION	0.643832	0.819164	0.00151587	0.273475	0.878902	88	RXRA, BAZ2A, MED25, NR2C2, GTF3C1, KAT2B, POLR1A, CTNNB1, NR4A1, SMARCA4, NR4A3, RARA, ATF7IP, ZNF451, GTF3C5, NR4A2, BDP1, MED17, POLR1C, MECP2, PPARD, WWTR1, NOTCH1, ESRRA	R17_Program1	Bcells	4	0.823816
GOBP_DNA_TEMPLATED_TRANSCRIPTION_TERMINATION	0.261196	0.546702	0.00435117	-0.379188	-1.14766	25	GTF2H5, PAPOLA, NCBP2, CPSF7, DHX9, TAF1D, MNAT1, TTF1, GTF2H3, GTF2H1, SETX, GTF2H2, CDK7	R17_Program1	Bcells	4	0.544357
GOBP_DORSAL_VENTRAL_PATTERN_FORMATION	0.617306	0.802398	0.00195616	0.401025	0.865244	10	ACVR1, WDR19, GORAB, TBC1D32, GLI1, DYNC2H1	R17_Program1	Bcells	4	0.808326
GOBP_DOSAGE_COMPENSATION	0.653715	0.827053	0.00183982	0.364646	0.832578	13	XIST, SMCHD1, PCGF3, RLIM, HNRNPU, UPF1	R17_Program1	Bcells	4	0.829642
GOBP_DOUBLE_STRAND_BREAK_REPAIR	0.232707	0.523029	0.00573974	-0.281643	-1.11344	93	CIB1, DEK, NUCKS1, ACTR2, ABRAXAS1, HMGB1, RNF8, RAD51C, RAD50, KMT5B, YY1, SMC6, DTX3L, BRCC3, BARD1, NBN, HSF1, SMC5, WDR48, TP53, APTX, XRCC4, MLH1	R17_Program1	Bcells	4	0.514318
GOBP_EAR_DEVELOPMENT	0.548531	0.763411	0.00195138	0.333023	0.918347	34	CEBPA, TGFB3, CDH23, MAPKAPK2, WDPCP, ADAM10, WDR19, SEC24B, NOTCH1, DLL1, MAF, CHD7, SPARC, NIPBL, TRIOBP, RBPJ	R17_Program1	Bcells	4	0.767704
GOBP_EAR_MORPHOGENESIS	0.874757	0.947037	0.00187466	-0.276137	-0.674086	11	RPL38	R17_Program1	Bcells	4	0.943798
GOBP_ELECTRON_TRANSPORT_CHAIN	0.380435	0.652746	0.00364687	-0.321421	-1.04498	34	UQCRB, COX4I1, COX5A, CYBA, NDUFAF2, NCF1, CYBB, NDUFS1, COX10, IDH3B, CYB5B, ME2	R17_Program1	Bcells	4	0.650404
GOBP_EMBRYONIC_APPENDAGE_MORPHOGENESIS	0.692403	0.849521	0.00161334	0.297945	0.81715	33	ZBTB16, CTNNB1, WDPCP, WDR19, NOTCH1, SMAD4, CHD7, NIPBL, TBC1D32, RECK	R17_Program1	Bcells	4	0.851198
GOBP_EMBRYONIC_CRANIAL_SKELETON_MORPHOGENESIS	0.453305	0.710449	0.0024304	0.455839	1.00422	11	TGFB3, SETD2, TGFBR1, WDR19, NIPBL, SMAD3	R17_Program1	Bcells	4	0.70438
GOBP_EMBRYONIC_DIGIT_MORPHOGENESIS	0.42869	0.6893	0.00249063	0.440404	1.02125	14	ZBTB16, WDPCP, NOTCH1, SMAD4, TBC1D32	R17_Program1	Bcells	4	0.686737
GOBP_EMBRYONIC_HEART_TUBE_DEVELOPMENT	0.951984	0.979229	0.00123468	0.227125	0.566253	20	HIF1A, ACVR1, NOTCH1, DLL1	R17_Program1	Bcells	4	0.980365
GOBP_EMBRYONIC_HEART_TUBE_MORPHOGENESIS	0.928115	0.967097	0.00128801	0.244492	0.596686	18	HIF1A, ACVR1, NOTCH1, DLL1	R17_Program1	Bcells	4	0.969349
GOBP_EMBRYONIC_MORPHOGENESIS	0.65817	0.828566	0.00359104	-0.221902	-0.928342	134	YBX1, RACK1, RPS7, RPL38, RPS6, SYF2, IFT57, ITGB1, CTR9, LMO4, BMPR2, MEF2C, MBP, TGFBR2, PAF1, AFF3, RTF1, PRICKLE1, RIPOR2, ITGA4, ROCK2, TCTN1, C2orf49, TP53, LDB1, LNPK, NCOA1, SRF, ZFP36L1, HIPK2	R17_Program1	Bcells	4	0.832182
GOBP_EMBRYONIC_ORGAN_DEVELOPMENT	0.541939	0.757702	0.00176391	0.29217	0.940514	89	CXCL8, ID2, HIF1A, ACVR1, CEBPA, TGFB3, CTNNB1, SOCS3, HIPK1, TRA2B, SH2B3, ARID2, SETD2, TGFBR1, WDPCP, PBX3, WDR19, SEC24B, SP3, RBBP6, NOTCH1, DLL1	R17_Program1	Bcells	4	0.763489
GOBP_EMBRYONIC_ORGAN_MORPHOGENESIS	0.512041	0.74288	0.00198986	0.325271	0.948779	47	ID2, HIF1A, ACVR1, TGFB3, CTNNB1, HIPK1, SETD2, TGFBR1, WDPCP, WDR19, SEC24B, SP3, NOTCH1, DLL1	R17_Program1	Bcells	4	0.743558
GOBP_EMBRYONIC_PATTERN_SPECIFICATION	0.905124	0.958925	0.00136623	0.268752	0.61363	13	ZBTB16, PGAP1, DLL1, SMAD4	R17_Program1	Bcells	4	0.958639
GOBP_EMBRYONIC_PLACENTA_DEVELOPMENT	0.478045	0.720256	0.00224245	0.382893	0.972859	22	HIF1A, CEBPA, SOCS3, SETD2, SP3, ST14, PKD1, BPTF	R17_Program1	Bcells	4	0.721378
GOBP_EMBRYONIC_SKELETAL_SYSTEM_DEVELOPMENT	0.236042	0.526715	0.00352052	0.482065	1.21337	21	TAPT1, TGFB3, CTNNB1, SETD2, TGFBR1, WDR19, SP3, SULF2, NIPBL, DLG1, XYLT1, SMAD3	R17_Program1	Bcells	4	0.517972
GOBP_EMBRYONIC_SKELETAL_SYSTEM_MORPHOGENESIS	0.319114	0.600235	0.00299574	0.479233	1.12742	15	TGFB3, CTNNB1, SETD2, TGFBR1, WDR19, NIPBL, DLG1, SMAD3	R17_Program1	Bcells	4	0.599298
GOBP_EMBRYO_DEVELOPMENT	0.975589	0.990827	0.000601564	0.194383	0.707236	261	CXCL8, KLF4, ID2, HIF1A, TCOF1, RICTOR, LPAR6, ZMIZ1, ZBTB16, KDM6B, E4F1, ACVR1, TAPT1, NR2C2, CEBPA, TGFB3, MTHFR, CTNNB1, TET3, MAFG, SOCS3, PLXNB2, NR4A3, EP300, MT-ND4, HIPK1, PGAP1, TRA2B, SH2B3, CELF1, ARID2, SETD2, TGFBR1, WDPCP, ADAM10, WDR74, PBX3, WDR19, DUSP5, SEC24B, FLCN, CLASP2, MYADM, SP3, RBBP6, SIN3A, NOTCH1, DLL1, KAT2A, LRP5L, ARHGAP35, POGLUT1, ST14, GINS4, PKD1, BRCA2, SH3PX…	R17_Program1	Bcells	4	0.9917
GOBP_EMBRYO_DEVELOPMENT_ENDING_IN_BIRTH_OR_EGG_HATCHING	0.86341	0.939737	0.000924624	0.223308	0.780814	173	KLF4, HIF1A, TCOF1, RICTOR, LPAR6, ZMIZ1, ACVR1, TAPT1, CEBPA, TGFB3, MTHFR, CTNNB1, MAFG, SOCS3, PLXNB2, EP300, MT-ND4, CELF1, SETD2, TGFBR1, ADAM10, WDR74, WDR19, SEC24B, FLCN, SP3, RBBP6, SIN3A, NOTCH1, DLL1, KAT2A, ARHGAP35, POGLUT1, ST14, GINS4, PKD1, BRCA2, SH3PXD2A, SKIL, HINFP, ZFAND5, TBX19, SMAD4, BPTF, CERT1, UBR3	R17_Program1	Bcells	4	0.938197
GOBP_EMBRYO_IMPLANTATION	0.694261	0.849521	0.00222916	-0.337652	-0.824254	11	RPL29, CALR, TGFBR2, FUT7	R17_Program1	Bcells	4	0.852245
GOBP_ENDOCHONDRAL_BONE_MORPHOGENESIS	0.269852	0.556428	0.00398563	-0.494498	-1.1753	10	BMPR2, MEF2C, TGFBR2, TRIP11, CSGALNACT1	R17_Program1	Bcells	4	0.553172
GOBP_ENDOCRINE_PANCREAS_DEVELOPMENT	0.0909957	0.338623	0.00611943	0.653339	1.46641	12	ANXA1, EIF2AK3	R17_Program1	Bcells	4	0.319862
GOBP_ENDOCRINE_PROCESS	0.16788	0.448322	0.00438225	0.578892	1.32176	13	RETN, UCN, F2R, SERPINF2, SMAD4	R17_Program1	Bcells	4	0.43707
GOBP_ENDOCRINE_SYSTEM_DEVELOPMENT	0.436609	0.694407	0.00233775	0.37512	1.00499	29	ANXA1, EIF2AK3, TGFBR1	R17_Program1	Bcells	4	0.692245
GOBP_ENDOCYTIC_RECYCLING	0.186832	0.472987	0.00407459	0.533655	1.28701	17	KIAA1109, SORL1, RAB11FIP4, DENND1B, MICALL2, VPS53, LMTK2, RAB35, CCDC93, EPG5	R17_Program1	Bcells	4	0.461162
GOBP_ENDOCYTOSIS	0.0568288	0.275771	0.00634069	0.362853	1.31377	247	FCN1, FCER1G, CLEC7A, AIF1, LRP1, CXCL8, STAB1, CLU, PIK3C2A, ANKRD13D, ITSN1, KIAA1109, DAB2, LMBR1L, AP1G1, BTBD9, TNK2, ARRB2, GAK, LRRK2, MTMR6, SORL1, TOM1, CLEC10A, ATP9B, EPN1, DGKD, SCARB2, GSN, RAB27B, DENND1B, CLCN5, MAPKAPK2	R17_Program1	Bcells	4	0.248395
GOBP_ENDODERM_DEVELOPMENT	0.90121	0.958093	0.00196893	-0.234133	-0.686881	22	CTR9, PAF1, RTF1, ITGA4, LDB1, ZFP36L1	R17_Program1	Bcells	4	0.956808
GOBP_ENDODERM_FORMATION	0.691453	0.84943	0.00225004	-0.331304	-0.828455	12	CTR9, PAF1, RTF1, ITGA4	R17_Program1	Bcells	4	0.85063
GOBP_ENDOMEMBRANE_SYSTEM_ORGANIZATION	0.0565481	0.274971	0.00662548	0.399292	1.37071	147	S100A9, SHTN1, SRGN, CLU, OTOF, GAK, LRRK2, AKAP9, CAVIN2, EIF2AK3, GOLGB1, SCARB2, GSN, USP8, CSNK1D, ABCA1, WHAMM, ZNF385A, LMNA, TMEM33, F2R, RFX2, ARFGEF2, CLASP2, PLEKHM2, SUN1, TMED6, LEMD2, ABCA7, RAB3GAP2, VPS11, CLCN3, PRKCD, USP6NL, SNX9, PHETA1, ATL1, ARHGEF7, CHMP1A, CERT1	R17_Program1	Bcells	4	0.247663
GOBP_ENDOPLASMIC_RETICULUM_CALCIUM_ION_HOMEOSTASIS	0.770072	0.891819	0.00161892	0.335764	0.739694	11	ITPR1, THADA, PML	R17_Program1	Bcells	4	0.89208
GOBP_ENDOPLASMIC_RETICULUM_ORGANIZATION	0.329307	0.608152	0.00287053	0.43591	1.10757	22	SHTN1, GAK, LRRK2, EIF2AK3, TMEM33, RAB3GAP2, ATL1, CERT1	R17_Program1	Bcells	4	0.608062
GOBP_ENDOPLASMIC_RETICULUM_TO_CYTOSOL_TRANSPORT	0.00876302	0.0894212	0.0242135	-0.631126	-1.73486	17	SEC61B, UBE2J1, HSP90B1, DERL3, AUP1, SELENOS, DERL1	R17_Program1	Bcells	4	0.0814128
GOBP_ENDOPLASMIC_RETICULUM_TO_GOLGI_VESICLE_MEDIATED_TRANSPORT	0.389038	0.657432	0.00234305	0.337952	1.04116	66	SERPINA1, LRRK2, SORL1, SEC24C, GOLGB1, ANKRD28, DYNC1H1, SAR1A, PGAP1, CSNK1D, WHAMM	R17_Program1	Bcells	4	0.656922
GOBP_ENDOPLASMIC_RETICULUM_UNFOLDED_PROTEIN_RESPONSE	0.64301	0.818747	0.00162771	0.290137	0.863138	53	CXCL8, CDK5RAP3, EIF2AK3, TSPYL2, EP300, CCL2, WIPI1, LMNA, TMEM33, GFPT1, SULT1A3, PPP1R15B	R17_Program1	Bcells	4	0.823414
GOBP_ENDOSOMAL_TRANSPORT	0.955501	0.979936	0.000913166	0.204531	0.664316	95	ITSN1, KIAA1109, SPAG9, LRRK2, SORL1, RAB11FIP4, TOM1, DENND1B, MICALL2, ITSN2, DENND10, VPS53, ABCA1, ZFYVE16, ANKRD50, SGSM2, ERC1, ANKFY1, LMTK2, GGA1, SNX9, PHETA1, CHMP1A, ALMS1, RAB35, VAMP4, NSG1, CLEC16A, CCDC93, AP3B1, EPG5, ANKRD27, ARHGAP44, RBSN, EVI5, VPS37B	R17_Program1	Bcells	4	0.981922
GOBP_ENDOSOME_ORGANIZATION	0.764625	0.890418	0.00155176	0.301695	0.752166	20	SCARB2, USP8, ARFGEF2, VPS11, CLCN3, PHETA1, CHMP1A, IST1, VPS37B	R17_Program1	Bcells	4	0.889241
GOBP_ENDOSOME_TO_LYSOSOME_TRANSPORT	0.766294	0.890898	0.00153431	0.296323	0.752902	22	DENND3, RAB12, MTM1, TRAK1, HMGXB4, VPS11, GPRASP1, CLEC16A, EPG5, MGRN1, SNX27, LYST, VIPAS39	R17_Program1	Bcells	4	0.890058
GOBP_ENDOTHELIAL_CELL_APOPTOTIC_PROCESS	0.815651	0.914052	0.0015076	0.303295	0.70331	14	TNFAIP3, CCL2, HIPK1, MAP3K5, PAK4	R17_Program1	Bcells	4	0.915
GOBP_ENDOTHELIAL_CELL_DEVELOPMENT	0.926513	0.96699	0.00192717	-0.224286	-0.657994	22	EZR, CLIC4, ROCK2, AFDN, NOTCH4, VEZF1, ADD1	R17_Program1	Bcells	4	0.968578
GOBP_ENDOTHELIAL_CELL_MIGRATION	0.210741	0.503188	0.00349774	0.403803	1.21223	56	ANXA1, KLF4, CYP1B1, PLXND1, GLUL, PIK3C2A, HIF1A, ADAM17, PIK3CA, NR4A1, TGFBR1, HDAC7, PTK2B, MECP2, FOXP1, PRKD2, CCBE1, NOTCH1, EGR3	R17_Program1	Bcells	4	0.490082
GOBP_ENDOTHELIAL_CELL_PROLIFERATION	0.781964	0.898699	0.00143172	0.273959	0.755473	34	HIF1A, ADAM17, RICTOR, NR4A1, CCL2, TGFBR1, ECM1, PRKD2, EGR3	R17_Program1	Bcells	4	0.897879
GOBP_ENDOTHELIUM_DEVELOPMENT	0.353861	0.628586	0.00261367	0.376675	1.07341	41	ITGAX, KDM6B, ACVR1, CTNNB1, CXCL10, ZEB1, MYADM, F11R, RAPGEF2, FOXP1, PRKD2, TJP2, NOTCH1, DLL1	R17_Program1	Bcells	4	0.62874
GOBP_ENERGY_DERIVATION_BY_OXIDATION_OF_ORGANIC_COMPOUNDS	0.677378	0.841756	0.00149923	0.274436	0.849321	68	IRS2, HIF1A, MT-ND1, MT-ND2, UCN, PIK3CA, MT-CO3, MT-CYB, MT-CO2, MT-ND3, RB1CC1, IL6ST, NR4A3, MT-ND4, SLC25A13, IRS1, GFPT1, MT-CO1, MT-ND5, MT-ND4L, PRKAG2	R17_Program1	Bcells	4	0.843051
GOBP_ENERGY_HOMEOSTASIS	0.0821804	0.325002	0.0064566	0.66308	1.48827	12	METRNL, PIK3CA, ACACB, EIF4G1, NR4A3, FLCN, DLL1	R17_Program1	Bcells	4	0.302982
GOBP_ENERGY_RESERVE_METABOLIC_PROCESS	0.854195	0.936057	0.00206283	-0.24728	-0.733337	23	CALM1, MYC, HMGB1	R17_Program1	Bcells	4	0.933589
GOBP_ENSHEATHMENT_OF_NEURONS	0.0683405	0.298971	0.00668556	0.532736	1.49126	37	TLR2, TYMP, ITGAX, CLU, EIF2AK3, CST7, SERINC5, CYFIP1, SBF2, PPARD, DICER1, TNFRSF1B	R17_Program1	Bcells	4	0.274269
GOBP_ENTRAINMENT_OF_CIRCADIAN_CLOCK	0.243686	0.531835	0.00357467	0.554176	1.22086	11	PER1, ID2, BHLHE40, FBXL3, PHLPP1, CRY2, PML	R17_Program1	Bcells	4	0.526131
GOBP_ENTRY_INTO_HOST	0.0532461	0.268681	0.00749579	0.521128	1.51453	46	FCN1, ANPEP, CXCL8, IFITM3, LGALS1, CIITA, CTNNB1, SCARB2, GSN, TRIM8, EXOC7	R17_Program1	Bcells	4	0.239426
GOBP_ENZYME_LINKED_RECEPTOR_PROTEIN_SIGNALING_PATHWAY	0.164816	0.444481	0.00348408	0.319287	1.17345	295	EREG, LRP1, HBEGF, PTPRE, CDKN1C, RASGRP4, GAB1, BRAF, CCDC88A, PIK3C2A, ITSN1, ARAP1, NOMO3, PHIP, DAB2, IRS2, HIF1A, HNRNPH1, ADAM17, TNK2, ARRB2, ZMIZ1, SORL1, PRLR, TCIRG1, ACVR1, PILRB, PIK3CA, TGFB3, EIF2AK3, DSTYK, EPN1, DGKD, FGR, SOCS3, ZBTB7A, JAK2, AKT1S1, USP15, IL6ST, NR4A3, EP300, MAPKAPK2, SREBF1, ELMO2, USP9Y, ATP6V0A1, SH2B3, VAV2, TGFBR1, LATS2, RHBDF2, ZNF451, MYO1C, ERBIN, CYF…	R17_Program1	Bcells	4	0.433403
GOBP_EPHRIN_RECEPTOR_SIGNALING_PATHWAY	0.0142851	0.124579	0.0195495	-0.543542	-1.6451	25	ARPC3, ACTG1, ARPC1B, ACTR2, ACTB	R17_Program1	Bcells	4	0.110362
GOBP_EPIBOLY	0.279112	0.564505	0.00331437	0.546983	1.18016	10	HBEGF, ADAM17, RREB1, CLASP2, ARHGAP35	R17_Program1	Bcells	4	0.562229
GOBP_EPIDERMAL_CELL_DIFFERENTIATION	0.0258831	0.177375	0.010886	0.565547	1.63142	44	EREG, CSTA, ANXA1, KLF4, CTNNB1, KLF7, MAFG, RUNX1	R17_Program1	Bcells	4	0.158152
GOBP_EPIDERMAL_GROWTH_FACTOR_RECEPTOR_SIGNALING_PATHWAY	0.00698999	0.0740304	0.0209574	0.606361	1.77486	48	EREG, HBEGF, GAB1, BRAF, CCDC88A, PIK3C2A, ARAP1, ADAM17, PIK3CA, EPN1, DGKD, RHBDF2, ERBIN, FER, NEU3, HIP1R, PTK2B	R17_Program1	Bcells	4	0.0701018
GOBP_EPIDERMIS_DEVELOPMENT	0.0785015	0.319289	0.00598319	0.463644	1.41455	62	EREG, CSTA, ANXA1, KLF4, CTNNB1, KLF7, MAFG, RUNX1	R17_Program1	Bcells	4	0.295644
GOBP_EPITHELIAL_CELL_APOPTOTIC_PROCESS	0.739393	0.876735	0.00154103	0.291393	0.780681	29	TNFAIP3, ARRB2, JAK2, GSN, CCL2, HIPK1	R17_Program1	Bcells	4	0.876237
GOBP_EPITHELIAL_CELL_DEVELOPMENT	0.946541	0.976322	0.00103313	0.211895	0.644818	61	ADAMTSL4, HIF1A, IL6ST, GPAT4, WDPCP, SLC4A5, SEC24B, MYADM, F11R, RAPGEF2, TJP2, NOTCH1, DLL1, ST14	R17_Program1	Bcells	4	0.977934
GOBP_EPITHELIAL_CELL_DIFFERENTIATION	0.151208	0.427912	0.00389707	0.35911	1.22885	143	EREG, CSTA, ANXA1, KLF4, PSAP, KIAA1109, DAB2, ADAMTSL4, ID2, HIF1A, KDM6B, ACVR1, CTNNB1, KLF7, MAFG, RUNX1, IL6ST, KDM5B, GPAT4, ZDHHC7, WDPCP, TAGLN, ZEB1, SLC4A5, CTSB, SEC24B, MYADM, F11R, RAPGEF2, WWTR1, TJP2, SAFB2, NOTCH1, DLL1	R17_Program1	Bcells	4	0.415071
GOBP_EPITHELIAL_CELL_DIFFERENTIATION_INVOLVED_IN_KIDNEY_DEVELOPMENT	0.131616	0.404394	0.00601009	-0.512735	-1.33801	14	CD24, BASP1, STAT1, MEF2C	R17_Program1	Bcells	4	0.386754
GOBP_EPITHELIAL_CELL_PROLIFERATION	0.424812	0.689038	0.00212638	0.314641	1.01589	91	EREG, CDKN1C, TNFAIP3, ID2, HIF1A, ADAM17, RICTOR, C5AR2, NR4A1, NR4A3, CCL2, KDM5B, TGFBR1, RREB1, ECM1, PPARD, KLF9, DUSP10, PRKD2, CFLAR, STXBP4, NOTCH1, EGR3	R17_Program1	Bcells	4	0.683961
GOBP_EPITHELIAL_TO_MESENCHYMAL_TRANSITION	0.134243	0.40883	0.00461772	0.466618	1.33546	42	S100A4, DAB2, HIF1A, AKNA, TCOF1, ACVR1, TGFB3, CTNNB1, DDX17, TGFBR1, CLASP2, LDLRAD4, WWTR1, NOTCH1, RFLNB	R17_Program1	Bcells	4	0.390591
GOBP_EPITHELIAL_TUBE_FORMATION	0.948835	0.978224	0.00201031	-0.204801	-0.661032	33	RPS7, IFT57, LMO4, PRICKLE1, TCTN1, BCL10, SOX4, BRD2	R17_Program1	Bcells	4	0.97899
GOBP_EPITHELIAL_TUBE_MORPHOGENESIS	0.72871	0.870343	0.00136387	0.260771	0.823571	78	PLXND1, ITGAX, HIF1A, ACVR1, MTHFR, CTNNB1, PLXNB2, KDM5B, SETD2, CXCL10, SEC24B, FOXP1, PRKD2, NOTCH1, DLL1, KAT2A, LRP5L, ARHGAP35, ST14, PKD1, SMAD4	R17_Program1	Bcells	4	0.870721
GOBP_EPITHELIUM_DEVELOPMENT	0.324512	0.604891	0.00229725	0.295344	1.07342	258	EREG, CSTA, ANXA1, KLF4, HBEGF, PLXND1, PSAP, ITGAX, KIAA1109, DAB2, ADAMTSL4, ID2, HIF1A, ADAM17, ARRB2, KDM6B, ACVR1, MTHFR, CTNNB1, KLF7, MAFG, RUNX1, SOCS3, PLXNB2, JAK2, IL6ST, EP300, KDM5B, GPAT4, SETD2, ZDHHC7, WDPCP, CXCL10, TAGLN, ZEB1, SLC4A5, WDR19, CTSB, SEC24B, RREB1, RYK, CLASP2, PSME4, MYADM, F11R, RAPGEF2, FOXP1, RBBP6, DUSP10, WWTR1, PRKD2, TJP2, SAFB2, NOTCH1, DLL1, KAT2A, LRP5L…	R17_Program1	Bcells	4	0.604178
GOBP_ERAD_PATHWAY	0.254636	0.540271	0.00477003	-0.32496	-1.12708	46	SEC61B, UBE2J1, HSP90B1, SDF2L1, DERL3, UBXN4, PSMC6, NFE2L2, DNAJC10, MAN1A1, AUP1, SELENOS, HSPA5, DERL1	R17_Program1	Bcells	4	0.537576
GOBP_ERBB2_SIGNALING_PATHWAY	0.0187511	0.146858	0.0138217	0.785468	1.7304	11	EREG, HBEGF, GAB1, PIK3CA	R17_Program1	Bcells	4	0.130577
GOBP_ERBB_SIGNALING_PATHWAY	0.0124422	0.112221	0.015525	0.565575	1.69295	55	EREG, HBEGF, GAB1, BRAF, CCDC88A, PIK3C2A, ARAP1, ADAM17, PIK3CA, EPN1, DGKD, RHBDF2, ERBIN, FER, NEU3, HIP1R, PTK2B	R17_Program1	Bcells	4	0.101213
GOBP_ERK1_AND_ERK2_CASCADE	0.198383	0.485709	0.00351233	0.381634	1.20989	80	LRP1, CCL3L1, KLF4, CCL5, CCL3, BRAF, ARRB2, PDE8A, C5AR2, DUSP6, DSTYK, MAP2K7	R17_Program1	Bcells	4	0.475285
GOBP_ERYTHROCYTE_DEVELOPMENT	0.780936	0.89824	0.00211426	-0.285534	-0.772237	16	RPS6, KLF2	R17_Program1	Bcells	4	0.897289
GOBP_ERYTHROCYTE_HOMEOSTASIS	0.165945	0.445708	0.00607715	-0.341207	-1.20426	50	RPS17, RPS6, RPS14, RPS24, RPS19, ETS1, KLF2, RB1, STAT1, B2M, ISG15, LYN, LDB1, SRF, ZFP36L1, HIPK2	R17_Program1	Bcells	4	0.434747
GOBP_ER_NUCLEUS_SIGNALING_PATHWAY	0.339102	0.614998	0.00276315	0.407591	1.09199	29	CXCL8, ARHGEF10L, EIF2AK3, ERLIN2, CCL2, SREBF1, TMEM33, PPP1R15B	R17_Program1	Bcells	4	0.616566
GOBP_ESTABLISHMENT_OF_CELL_POLARITY	0.79062	0.902502	0.00244266	-0.235889	-0.821821	47	HSP90AB1, RACK1, HSP90AA1, ITGB1, MCPH1, DOCK2, RIPOR2, ROCK2, PAFAH1B1, SDCCAG8, MAP4, CCR7	R17_Program1	Bcells	4	0.902357
GOBP_ESTABLISHMENT_OF_ENDOTHELIAL_BARRIER	0.988632	0.99542	0.00119583	0.189649	0.462841	18	MYADM, F11R, RAPGEF2, TJP2, PPP1R16B, IKBKB, VCL, PTPRS, RAPGEF1	R17_Program1	Bcells	4	0.997595
GOBP_ESTABLISHMENT_OF_MITOTIC_SPINDLE_LOCALIZATION	0.540871	0.757274	0.00267113	-0.365911	-0.935745	13	ITGB1, KPNB1, MCPH1, PAFAH1B1	R17_Program1	Bcells	4	0.762805
GOBP_ESTABLISHMENT_OF_MITOTIC_SPINDLE_ORIENTATION	0.553627	0.76555	0.0025838	-0.389851	-0.92658	10	ITGB1, MCPH1, PAFAH1B1	R17_Program1	Bcells	4	0.770779
GOBP_ESTABLISHMENT_OF_ORGANELLE_LOCALIZATION	0.350854	0.624624	0.00228438	0.306417	1.0637	162	SERPINA1, ADGRE2, MYO1F, HIF1A, LRRK2, TCIRG1, CDK5RAP2, FAM91A1, CLMN, PTGDS, SEC24C, FGR, ANKRD28, UNC13D, DYNC1H1, NR4A3, RAB27B, IL4R, EML4, SAR1A, MYO19, CSNK1D, RIPOR1, MYO1C, WIPI1, CENPC, FER, RHOT2, SEC24B, CLASP2, SYNE3, TRAK1	R17_Program1	Bcells	4	0.626202
GOBP_ESTABLISHMENT_OF_PROTEIN_LOCALIZATION	3.07849e-21	3.31056e-19	1.19534	-0.397449	-1.9714	760	PPIA, RPS10, SPCS2, RPS5, RPS17, TOMM7, RPL31, RPL10A, RPL7, NACA, RPL24, HSP90AB1, RPL5, RPS20, RPLP0, OAZ1, RPS13, RACK1, RPL27, RPL7A, RPL15, DYNLL1, RPL36A, RPS4X, RPL23, RPL22, RPS3, RPL18, RPS25, UBA52, RPSA, RPS21, RPS7, RPS15A, SRSF5, RPL23A, RPL27A, RPL26, RPS16, RPL35A, RPS26, RPL6, SEC61G, RPL17, CALM1, RPL29, RPL3, RPS9, RPL35, RPL9, SEC62, RPL39, RPS15, RPL36, RPL38, RPL12, CD24, RPL…	R17_Program1	Bcells	4	1.31321e-18
GOBP_ESTABLISHMENT_OF_PROTEIN_LOCALIZATION_TO_ENDOPLASMIC_RETICULUM	1e-50	5.592e-48	NA	-0.932135	-3.6723	91	RPS10, SPCS2, RPS5, RPS17, RPL31, RPL10A, RPL7, RPL24, RPL5, RPS20, RPLP0, RPS13, RPL27, RPL7A, RPL15, RPL36A, RPS4X, RPL23, RPL22, RPS3, RPL18, RPS25, UBA52, RPSA, RPS21, RPS7, RPS15A, RPL23A, RPL27A, RPL26, RPS16, RPL35A, RPS26, RPL6, SEC61G, RPL17, RPL29, RPL3, RPS9, RPL35, RPL9, SEC62, RPL39, RPS15, RPL36, RPL38, RPL12, RPL14, RPL8, RPS23, RPS8, RPS29, RPL30, RPS28, RPS2, SEC61B, RPL37, RPL37…	R17_Program1	Bcells	4	2.65488e-47
GOBP_ESTABLISHMENT_OF_PROTEIN_LOCALIZATION_TO_MEMBRANE	5.4492e-50	2.53933e-47	1.84285	-0.789473	-3.4229	175	RPS10, RPS5, RPS17, RPL31, RPL10A, RPL7, NACA, RPL24, RPL5, RPS20, RPLP0, RPS13, RACK1, RPL27, RPL7A, RPL15, RPL36A, RPS4X, RPL23, RPL22, RPS3, RPL18, RPS25, UBA52, RPSA, RPS21, RPS7, RPS15A, RPL23A, RPL27A, RPL26, RPS16, RPL35A, RPS26, RPL6, SEC61G, RPL17, CALM1, RPL29, RPL3, RPS9, RPL35, RPL9, SEC62, RPL39, RPS15, RPL36, RPL38, RPL12, CD24, RPL14, RPL8, CIB1, RPS23, RPS8, RPS29, RPL30, RPS28, R…	R17_Program1	Bcells	4	1.37436e-46
GOBP_ESTABLISHMENT_OF_PROTEIN_LOCALIZATION_TO_MITOCHONDRIAL_MEMBRANE	0.0626081	0.289373	0.00910925	-0.49972	-1.44935	21	CALM1, YWHAZ, HSP90AA1, PMAIP1, HSPA4, TOMM70	R17_Program1	Bcells	4	0.261732
GOBP_ESTABLISHMENT_OF_PROTEIN_LOCALIZATION_TO_ORGANELLE	2.36221e-39	6.00431e-37	1.63442	-0.669531	-3.03756	258	RPS10, SPCS2, RPS5, RPS17, TOMM7, RPL31, RPL10A, RPL7, RPL24, HSP90AB1, RPL5, RPS20, RPLP0, RPS13, RPL27, RPL7A, RPL15, RPL36A, RPS4X, RPL23, RPL22, RPS3, RPL18, RPS25, UBA52, RPSA, RPS21, RPS7, RPS15A, RPL23A, RPL27A, RPL26, RPS16, RPL35A, RPS26, RPL6, SEC61G, RPL17, CALM1, RPL29, RPL3, RPS9, RPL35, RPL9, SEC62, RPL39, RPS15, RPL36, RPL38, RPL12, RPL14, RPL8, RPS23, RPS8, PKIG, RPS29, RPL30, RPS…	R17_Program1	Bcells	4	2.88864e-36
GOBP_ESTABLISHMENT_OF_PROTEIN_LOCALIZATION_TO_PLASMA_MEMBRANE	0.38367	0.65461	0.00351285	-0.342523	-1.04622	26	RACK1, RILPL2, OPTN, ZDHHC2, AFDN, CNST, ACSL3, ANK3	R17_Program1	Bcells	4	0.652897
GOBP_ESTABLISHMENT_OF_PROTEIN_LOCALIZATION_TO_VACUOLE	0.177166	0.462949	0.00414784	0.514239	1.29435	21	CLU, TNFAIP3, SORL1, SCARB2, GNPTAB, ZFYVE16, MON1B, VPS13D, VPS13C, AP3B1, VPS13A, VPS37B	R17_Program1	Bcells	4	0.449234
GOBP_ESTABLISHMENT_OF_RNA_LOCALIZATION	0.148677	0.425486	0.00746743	-0.290651	-1.17015	104	YBX1, SRSF5, RPS15, HNRNPA1, HHEX, SRRM1, SLU7, NUP42, PURA, UPF3A, CDC40, NCBP2, THOC2, NCBP3, SRSF2, TERF2, IGF2BP3, TGFBR2, POLDIP3, LRPPRC, HSF1, DHX9, POM121, ZFP36L1, EIF4E, MCM3AP, FMR1, MX2, HNRNPA2B1, TPR, LSG1, ZFP36, U2AF2, NUP54, THOC3	R17_Program1	Bcells	4	0.411357
GOBP_ESTABLISHMENT_OF_SPINDLE_ORIENTATION	0.547071	0.762899	0.00263593	-0.372427	-0.931286	12	ITGB1, MCPH1, PAFAH1B1, MAP4, GPSM2	R17_Program1	Bcells	4	0.76681
GOBP_ESTABLISHMENT_OF_TISSUE_POLARITY	0.428717	0.6893	0.00323159	-0.346662	-1.01701	22	PFN1, PSMC6, DAAM1, PSMC2, PSMD12, PRICKLE1	R17_Program1	Bcells	4	0.686746
GOBP_ESTABLISHMENT_OR_MAINTENANCE_OF_BIPOLAR_CELL_POLARITY	0.979224	0.992093	0.0012818	0.22124	0.477343	10	ERBIN, DLG1, SYNJ2BP, MYO9A	R17_Program1	Bcells	4	0.993379
GOBP_ESTABLISHMENT_OR_MAINTENANCE_OF_CELL_POLARITY	0.759731	0.888419	0.0027695	-0.226834	-0.862738	74	HSP90AB1, RACK1, ACTR2, HSP90AA1, ACTB, ITGB1, RHOH, MCPH1, MAPKAP1, DOCK2, CLIC4, RIPOR2, ROCK2, PAFAH1B1, SDCCAG8, MAP4, CCR7	R17_Program1	Bcells	4	0.886791
GOBP_EXECUTION_PHASE_OF_APOPTOSIS	0.93214	0.969592	0.00196329	-0.217144	-0.663258	26	DNASE1L3, HMGB1, KPNB1, HSF1, TP53	R17_Program1	Bcells	4	0.97118
GOBP_EXOCYTIC_PROCESS	0.481089	0.722409	0.00304159	-0.327312	-0.980831	24	PLEK, SYK, SNAPIN, RAB8B, VTI1B, BLOC1S6, STXBP3, LYN, SNAP47	R17_Program1	Bcells	4	0.72322
GOBP_EXOCYTOSIS	6.28292e-14	5.00448e-12	0.954542	0.61966	2.27607	293	S100A9, S100A8, LYZ, CST3, TYROBP, FCN1, S100A12, CLEC12A, SERPINA1, FCER1G, CFD, RETN, VNN1, ANXA1, ANPEP, TNFAIP2, CFP, RNASE2, SLC11A1, CDA, FPR1, ADGRE2, MGST1, LILRB2, TLR2, PRAM1, FGL2, CCL5, CD68, MNDA, SRGN, BST1, CCL3, PPBP, CTSD, PF4, TIMP1, S100A11, TTN, CDK13, PSAP, ITGAX, CLU, OTOF, PIK3C2A, ITSN1, PRG2, CPPED1, AP1G1, CTBP2, ADGRE5, ACTN1, LRRK2, TCIRG1, OSCAR, ATP11A, TOM1, PTGDS, …	R17_Program1	Bcells	4	1.41644e-11
GOBP_EXPORT_ACROSS_PLASMA_MEMBRANE	0.0697452	0.301711	0.00701101	0.666918	1.52274	13	KCNE3, ATP1A1, ABCC5, ABCA1, SLC15A2, KCNH2, ATP2B1, ATP1A3	R17_Program1	Bcells	4	0.277193
GOBP_EXTERNAL_ENCAPSULATING_STRUCTURE_ORGANIZATION	0.00173636	0.028558	0.0409361	0.590691	1.83999	71	CST3, VCAN, LRP1, CYP1B1, TIMP1, ITGAX, ADAMTSL4, COLGALT1	R17_Program1	Bcells	4	0.0268547
GOBP_EXTRACELLULAR_MATRIX_DISASSEMBLY	0.00899375	0.0911106	0.0197	0.767799	1.82977	16	CST3, LRP1, TIMP1	R17_Program1	Bcells	4	0.0827788
GOBP_EXTRINSIC_APOPTOTIC_SIGNALING_PATHWAY	0.264127	0.550396	0.00301995	0.374994	1.14985	64	G0S2, IFI27, PF4, TNFAIP3, PHIP, ACVR1, TMC8, CYLD, DIABLO, JAK2, RB1CC1, HIPK1, DDX3X, TGFBR1	R17_Program1	Bcells	4	0.547346
GOBP_EXTRINSIC_APOPTOTIC_SIGNALING_PATHWAY_VIA_DEATH_DOMAIN_RECEPTORS	0.826255	0.921136	0.00138069	0.267304	0.716143	29	TNFAIP3, TMC8, DIABLO, DDX3X, RFFL, CFLAR, SKIL, DDX47, RAF1	R17_Program1	Bcells	4	0.919667
GOBP_EYE_MORPHOGENESIS	0.989219	0.99542	0.0010617	0.182852	0.516583	39	HIF1A, TUG1, HIPK1, SDK1, SP3, DLL1, NR2E3, NIPBL, AGTPBP1	R17_Program1	Bcells	4	0.997792
GOBP_FACE_DEVELOPMENT	0.578123	0.780876	0.00198074	0.365852	0.892868	18	TGFB3, ANKRD11, EP300, ZFAND5, CHD7, PLEKHA1, RAF1, NIPBL	R17_Program1	Bcells	4	0.785596
GOBP_FATTY_ACID_BETA_OXIDATION	0.802343	0.907164	0.0014822	0.289813	0.722542	20	IRS2, ACACB, IRS1, PPARD, LONP2, CNR1, ACOX1, ACAD10, MLYCD	R17_Program1	Bcells	4	0.9082
GOBP_FATTY_ACID_BIOSYNTHETIC_PROCESS	0.225401	0.515481	0.00351679	0.444937	1.21341	32	ANXA1, ACSM3, DAGLB, HACD1, PTGDS, ACSF3, ACACB, ERLIN2, PTGS1, PRKAG2, FADS2, ABHD2	R17_Program1	Bcells	4	0.506317
GOBP_FATTY_ACID_CATABOLIC_PROCESS	0.827723	0.921303	0.00139624	0.270754	0.710557	26	IRS2, ACACB, IRS1, ABHD2, PPARD, LONP2, ALDH3A2, CNR1, ACOX1, ACAD10, MLYCD	R17_Program1	Bcells	4	0.920406
GOBP_FATTY_ACID_DERIVATIVE_BIOSYNTHETIC_PROCESS	0.878451	0.947588	0.00140942	0.281684	0.643155	13	HACD1, ACSF3, FAR1	R17_Program1	Bcells	4	0.945523
GOBP_FATTY_ACID_DERIVATIVE_METABOLIC_PROCESS	0.783829	0.898699	0.00210854	-0.284731	-0.770063	16	TECR, GCDH, HSD17B4, HACD2, ACSL3, BDH1	R17_Program1	Bcells	4	0.898887
GOBP_FATTY_ACID_METABOLIC_PROCESS	0.190298	0.476769	0.00361917	0.389396	1.22277	75	ANXA1, CYP1B1, UCP3, ACSM3, IRS2, DAGLB, HACD1, PTGDS, ACSF3, ACACB, ERLIN2, PDK1, NR4A3, SREBF1, GPAT4, IRS1, PTGS1, PRKAG2, FADS2, ABHD2, PPARD	R17_Program1	Bcells	4	0.465223
GOBP_FATTY_ACID_TRANSPORT	0.330489	0.608501	0.00281547	0.413627	1.10088	28	ANXA1, IRS2, TSPOAP1, ACACB, SLC25A13, CLN8, PRKAG2, PPARD	R17_Program1	Bcells	4	0.609046
GOBP_FATTY_ACYL_COA_METABOLIC_PROCESS	0.76203	0.888966	0.00208378	-0.316981	-0.773792	11	TECR, GCDH, HSD17B4, HACD2, ACSL3	R17_Program1	Bcells	4	0.888009
GOBP_FAT_CELL_DIFFERENTIATION	0.106195	0.365665	0.00505295	0.436263	1.35014	68	RETN, KLF4, ZNF516, METRNL, CTBP2, ZBTB16, CEBPA, NR4A1, WDFY2, ZBTB7A, NR4A3, EP300, RGS2, SREBF1, ZNF385A, NR4A2, RREB1, FLCN, PPARD, DUSP10, WWTR1	R17_Program1	Bcells	4	0.346373
GOBP_FC_EPSILON_RECEPTOR_SIGNALING_PATHWAY	0.136294	0.409458	0.0072878	-0.314589	-1.20493	77	CALM1, IGLC3, IGKC, IGLC1, SYK, JUN, LAT2, PSMC6, IGLC2, PSMC2, IGHV3-30, IGHV3-23, PSMD12, IGLV1-51, LYN, IGLC6, IGKV3-20, IGLC7, IGLV1-44, IGLV2-14, IGKV1-5, PPP3CB, IGHV3-7, IGHV3-33, BCL10, IGHV2-5, PPP3CA, IGLV6-57, IGKV3-15, IGLV2-23, IGHE, IGKV1-17, IGLV2-11, IGLV3-21, MALT1, IGHV3-13, IGKV4-1	R17_Program1	Bcells	4	0.393615
GOBP_FC_RECEPTOR_MEDIATED_STIMULATORY_SIGNALING_PATHWAY	0.0232286	0.170019	0.018401	-0.360022	-1.40792	87	ARPC3, ACTG1, HSP90AB1, ARPC1B, ACTR2, IGLC3, APPL1, IGKC, HSP90AA1, ACTB, IGLC1, SYK, IGHG1, IGHG2, IGLC2, IGHV3-30, IGHV3-23, IGHG3, CYFIP2, IGLV1-51, LYN, IGLC6, IGKV3-20, IGLC7, IGLV1-44, PTPRC, IGLV2-14, IGKV1-5, BLK, IGHV3-7, IGHV3-33, IGHV2-5, IGLV6-57, IGKV3-15, IGLV2-23, IGKV1-17, IGLV2-11, IGLV3-21, PTK2, IGHV3-13, IGKV4-1	R17_Program1	Bcells	4	0.148311
GOBP_FC_RECEPTOR_SIGNALING_PATHWAY	0.00958879	0.0950305	0.030479	-0.356326	-1.45158	112	ARPC3, ACTG1, HSP90AB1, ARPC1B, CALM1, ACTR2, IGLC3, APPL1, IGKC, HSP90AA1, ACTB, IGLC1, SYK, JUN, LAT2, IGHG1, PSMC6, IGHG2, IGLC2, PSMC2, IGHV3-30, IGHV3-23, PSMD12, IGHG3, CYFIP2, IGLV1-51, LYN, IGLC6, IGKV3-20, IGLC7, IGLV1-44, PTPRC, IGLV2-14, IGKV1-5, PPP3CB, IGHV3-7, IGHV3-33, BCL10, IGHV2-5, PPP3CA, IGLV6-57, IGKV3-15, IGLV2-23, IGHE, IGKV1-17, IGLV2-11, IGLV3-21, MALT1	R17_Program1	Bcells	4	0.0861684
GOBP_FEEDING_BEHAVIOR	0.092231	0.339401	0.00603538	0.631123	1.46351	14	RETN, UCN, NR4A3	R17_Program1	Bcells	4	0.322137
GOBP_FEMALE_GAMETE_GENERATION	0.0570882	0.275771	0.00745884	0.576658	1.54494	29	EREG, ZMIZ1, MARF1, IL4R, RGS2, AURKC, DIAPH2, MLH3, USP9X, PTK2B, TUT4, MMP19	R17_Program1	Bcells	4	0.249059
GOBP_FEMALE_SEX_DIFFERENTIATION	0.0146774	0.126271	0.0151494	0.697367	1.77188	22	EREG, RETN, ARRB2	R17_Program1	Bcells	4	0.112175
GOBP_FERTILIZATION	0.856151	0.936706	0.00138854	0.271508	0.676905	20	ASH1L, CATSPER1, KDM5B, ADAM20, ABHD2, WBP2NL, SMAD4, REC8, AP3B1	R17_Program1	Bcells	4	0.934469
GOBP_FIBROBLAST_APOPTOTIC_PROCESS	0.320521	0.600655	0.00368859	-0.426383	-1.11267	14	MYC, STK17A, STK17B, TP53, CFDP1	R17_Program1	Bcells	4	0.600546
GOBP_FIBROBLAST_GROWTH_FACTOR_RECEPTOR_SIGNALING_PATHWAY	0.953879	0.979229	0.00186051	-0.213002	-0.610224	20	HNRNPA1, NCBP2, CBL	R17_Program1	Bcells	4	0.981155
GOBP_FIBROBLAST_MIGRATION	0.922755	0.966501	0.00128009	0.243801	0.607828	20	PRKCE, ARHGAP4, WDPCP, FER, RFFL, ZFAND5, ARHGEF7	R17_Program1	Bcells	4	0.966859
GOBP_FIBROBLAST_PROLIFERATION	0.193206	0.480608	0.00385245	0.463607	1.25712	31	EREG, S100A6, ZMIZ1, MED25, CTNNB1, MYB, CTC1	R17_Program1	Bcells	4	0.468887
GOBP_FILOPODIUM_ASSEMBLY	0.476253	0.720256	0.00223329	0.376757	0.973513	24	ARAP1, TGFB3, TGFBR1, FGD4, PPP1R9A, SRGAP2C, PRKCD, FGD2, DOCK11, PPP1R16B, AGRN, ARHGAP44	R17_Program1	Bcells	4	0.720264
GOBP_FOAM_CELL_DIFFERENTIATION	0.444691	0.702064	0.00245096	0.450025	1.01007	12	PF4, ABCG1, EP300, ABCA1, ABCA5	R17_Program1	Bcells	4	0.698348
GOBP_FOCAL_ADHESION_ASSEMBLY	0.320932	0.600673	0.00284021	0.406261	1.10794	32	LRP1, MACF1, ACTN1, WHAMM, WDPCP, PTK2B, CLASP2	R17_Program1	Bcells	4	0.600839
GOBP_FOREBRAIN_CELL_MIGRATION	0.37781	0.650465	0.00272747	0.478222	1.07336	12	ZMIZ1, LRRK2, SYNE2, SRGAP2C, CCDC141	R17_Program1	Bcells	4	0.64825
GOBP_FOREBRAIN_DEVELOPMENT	0.106057	0.365642	0.00486758	0.397229	1.31096	107	TYROBP, LRP1, NRGN, HIF1A, AKNA, SECISBP2, ZMIZ1, LRRK2, KDM6B, TACC1, PGAP1, PCDH9, TRA2B, SETD2, NR4A2, NOTCH2NLC, TACC3, UBA6, RYK, RAPGEF2, SYNE2, ZSWIM6, SIN3A, NOTCH1, KAT2A, SRGAP2C, ARHGAP35	R17_Program1	Bcells	4	0.346221
GOBP_FOREBRAIN_GENERATION_OF_NEURONS	0.900468	0.957668	0.00139283	0.278886	0.61439	11	ZMIZ1, RAPGEF2, ZSWIM6	R17_Program1	Bcells	4	0.956497
GOBP_FORMATION_OF_PRIMARY_GERM_LAYER	0.726694	0.870232	0.00159133	0.301775	0.785846	25	KLF4, KDM6B, ACVR1, SETD2, DUSP5	R17_Program1	Bcells	4	0.869708
GOBP_G0_TO_G1_TRANSITION	0.861247	0.938971	0.00141954	0.282163	0.663804	15	PHC3, MGA, FOXO4, CDK3	R17_Program1	Bcells	4	0.937103
GOBP_G2_DNA_DAMAGE_CHECKPOINT	0.542261	0.757702	0.00269798	-0.351906	-0.935305	15	SYF2, ABRAXAS1, BRCC3, NBN, TAOK3	R17_Program1	Bcells	4	0.76368
GOBP_GAMETE_GENERATION	0.405031	0.671813	0.00207931	0.299572	1.03007	149	EREG, ZMIZ1, BCL6, AGFG1, ZBTB16, LRRK2, ACVR1, NR2C2, AFF4, CATSPER1, TTC21A, MARF1, IL4R, ADAM28, UBR2, DDX3X, RGS2, USP9Y, CELF1, TGFBR1, ADAM10, AURKC, DIAPH2, MLH3, DDX3Y, USP9X, PTK2B, RFX2, TUT4, PSME4, KDM3A, MMP19, ABHD2, USP42, PUM1, SUN1, IGF2R	R17_Program1	Bcells	4	0.668785
GOBP_GASTRULATION	0.494042	0.731295	0.00327394	-0.281515	-0.976399	46	RACK1, RPS6, SYF2, ITGB1, CTR9, BMPR2, MBP, TGFBR2, PAF1, RTF1, ITGA4, TP53, LDB1, SRF	R17_Program1	Bcells	4	0.732042
GOBP_GENERATION_OF_PRECURSOR_METABOLITES_AND_ENERGY	0.515443	0.74441	0.00418046	-0.232421	-0.977312	139	UQCRB, COX4I1, ATP5F1E, ATP5F1D, COX5A, ATP5PD, CALM1, CYBA, GAPDH, PGAM1, MYC, DDIT4, NDUFAF2, HMGB1, NUP42, TEFM, FOXK2, NCF1, IDH3A, CYBB, NIPSNAP2, DMAC2L, TIGAR, COQ10A, SELENOS, TP53, POM121, NDUFS1, COX10, IDH3B, PGM2L1, CYB5B, TPR, CYB5R4, ME2	R17_Program1	Bcells	4	0.745931
GOBP_GENE_SILENCING	0.417391	0.683805	0.00212544	0.311501	1.02161	102	NEAT1, XIST, RANBP2, NUP58, NUP214, ATAD2B, SMCHD1, MTHFR, MARF1, EIF4G1, DDX17, UBR2, CELF1, XPO5, TUT4, LIMD1, NRDE2, MECP2, PUM1, DICER1, SIN3A, ADAR, MIR600HG, NUP160, NUP153, NCBP1, MOV10, CHMP1A, CDKN2B-AS1, NUP205, NUP98, NUP210, CNOT2, NUP93	R17_Program1	Bcells	4	0.678467
GOBP_GERM_CELL_DEVELOPMENT	0.225845	0.515481	0.00339136	0.406623	1.19823	50	EREG, ZBTB16, ACVR1, AFF4, TTC21A, MARF1, CELF1, AURKC, DIAPH2, PTK2B, RFX2, TUT4, PSME4, KDM3A, ABHD2	R17_Program1	Bcells	4	0.506813
GOBP_GLANDULAR_EPITHELIAL_CELL_DIFFERENTIATION	0.561482	0.769938	0.00210094	0.422633	0.911864	10	GPAT4, NOTCH1, DLL1, RFX3, PAX6, CLOCK	R17_Program1	Bcells	4	0.775386
GOBP_GLAND_DEVELOPMENT	0.268082	0.5546	0.00283358	0.339964	1.13008	113	ANXA1, PLXND1, PSAP, TNFAIP3, IRS2, CDK5RAP3, ID2, HIF1A, JARID2, ASH1L, PRLR, CEBPA, PIK3CA, TGFB3, MT-CO2, JAK2, RB1CC1, CTC1, KDM5B, GPAT4, TGFBR1	R17_Program1	Bcells	4	0.551276
GOBP_GLAND_MORPHOGENESIS	0.655056	0.827319	0.0017295	0.317407	0.838902	27	PLXND1, TNFAIP3, TGFB3, KDM5B, CFLAR, NOTCH1, LRP5L	R17_Program1	Bcells	4	0.830332
GOBP_GLIAL_CELL_DEVELOPMENT	2.71227e-06	9.84871e-05	0.627257	0.834903	2.25041	30	S100A9, S100A8, LRP1, TLR2, CLU	R17_Program1	Bcells	4	0.000153984
GOBP_GLIAL_CELL_DIFFERENTIATION	1.50886e-06	5.62502e-05	0.643552	0.76504	2.23933	48	S100A9, S100A8, LRP1, TLR2, CLU	R17_Program1	Bcells	4	9.24799e-05
GOBP_GLIAL_CELL_MIGRATION	0.157433	0.433591	0.00450874	0.567741	1.33564	15	LRP1, CCL3, ZMIZ1, CCL2	R17_Program1	Bcells	4	0.423465
GOBP_GLIAL_CELL_PROLIFERATION	0.295877	0.580552	0.00312691	0.482928	1.15088	16	CLU, MYB, PTK2B, DICER1, NOTCH1	R17_Program1	Bcells	4	0.577702
GOBP_GLIOGENESIS	1.81068e-05	0.000581916	0.57561	0.693207	2.14533	68	S100A9, S100A8, LRP1, ANXA1, TLR2, CCL3, CLU	R17_Program1	Bcells	4	0.000775511
GOBP_GLOBAL_GENOME_NUCLEOTIDE_EXCISION_REPAIR	0.00295779	0.0405392	0.0410356	-0.721172	-1.84425	13	UBA52, RPS27A, GTF2H5, UBC, XPA	R17_Program1	Bcells	4	0.0390175
GOBP_GLOMERULUS_DEVELOPMENT	0.284586	0.569539	0.0040228	-0.408196	-1.13869	18	CD24, BASP1, MEF2C, PLCE1, MPV17	R17_Program1	Bcells	4	0.567242
GOBP_GLUCAN_BIOSYNTHETIC_PROCESS	0.697078	0.851849	0.0017546	0.35588	0.798768	12	IRS2, IRS1, EPM2AIP1, GYG1	R17_Program1	Bcells	4	0.85372
GOBP_GLUCOSE_CATABOLIC_PROCESS	0.396159	0.663766	0.00322302	-0.419261	-1.0484	12	GAPDH, PGAM1, FOXK2, TIGAR, TP53, PGM2L1	R17_Program1	Bcells	4	0.662426
GOBP_GLUCOSE_IMPORT	0.915994	0.962465	0.00195647	-0.226796	-0.672591	23	APPL1, NFE2L2, STXBP3, OSBPL8, SELENOS	R17_Program1	Bcells	4	0.963907
GOBP_GLUCOSE_METABOLIC_PROCESS	0.626221	0.807245	0.00163314	0.287944	0.878498	62	IRS2, RANBP2, HECTD4, ADPGK, PIK3CA, KAT2B, FOXK1, ACACB, PDK1, EP300, SLC25A13, MIDN, H6PD, IRS1, OGT, PPARD, GALM, KAT2A, NCOA2, PFKL, PFKFB2, EPM2AIP1	R17_Program1	Bcells	4	0.81343
GOBP_GLUTAMATE_RECEPTOR_SIGNALING_PATHWAY	0.184728	0.471833	0.00418581	0.589249	1.29813	11	DAGLB, CPEB4, SULT1A3, PTK2B, HOMER1	R17_Program1	Bcells	4	0.45847
GOBP_GLUTAMINE_FAMILY_AMINO_ACID_METABOLIC_PROCESS	0.221357	0.509395	0.00371078	0.520673	1.24083	16	SLC7A7, GLUL, ASRGL1, GFPT1, CAD, MECP2	R17_Program1	Bcells	4	0.501848
GOBP_GLYCEROLIPID_BIOSYNTHETIC_PROCESS	0.558459	0.768999	0.00174978	0.293559	0.927122	78	PIK3C2A, MTMR6, PIK3CA, DGKD, CEPT1, AGPAT4, INPP5D, CDS2, PGAP1, SREBF1, GPAT4, DDHD1, MTMR9, MTM1, MTMR3, CHKB, FAR1, PIK3R5, PLCG2, PISD	R17_Program1	Bcells	4	0.773594
GOBP_GLYCEROLIPID_CATABOLIC_PROCESS	0.412818	0.677965	0.00255377	0.446744	1.03595	14	DAGLB, SORL1, GPCPD1, ABHD2, PNPLA7, LIPE, SMPD4, GDPD1	R17_Program1	Bcells	4	0.675069
GOBP_GLYCEROLIPID_METABOLIC_PROCESS	0.237468	0.527038	0.00301652	0.340685	1.15145	129	PLBD1, PLCB2, IMPA2, PIK3C2A, MBOAT1, DAGLB, MTMR6, SORL1, SMG1, PIK3CA, DGKD, CEPT1, SOCS3, AGPAT4, INPP5D, CDS2, PGAP1, SREBF1, GPAT4, DDHD1, MTMR9, MTM1, SERINC5, PLCB3, MTMR3, GPCPD1, CHKB, ABHD2, MECP2, FAR1, PIK3R5, PLCG2, FAM126B, PISD, PNPLA7	R17_Program1	Bcells	4	0.519395
GOBP_GLYCEROPHOSPHOLIPID_METABOLIC_PROCESS	0.309483	0.591093	0.00257942	0.329288	1.09707	115	PLBD1, PLCB2, IMPA2, PIK3C2A, MBOAT1, MTMR6, SMG1, PIK3CA, DGKD, CEPT1, SOCS3, AGPAT4, INPP5D, CDS2, PGAP1, GPAT4, DDHD1, MTMR9, MTM1, SERINC5, PLCB3, MTMR3, GPCPD1, CHKB, MECP2, FAR1, PIK3R5, PLCG2, FAM126B, PISD, PNPLA7	R17_Program1	Bcells	4	0.590256
GOBP_GLYCOLIPID_BIOSYNTHETIC_PROCESS	0.991282	0.99542	0.0011919	0.183935	0.448897	18	PGAP1, ST6GALNAC6, PIGN, ST3GAL1, PIGQ, PIGG, PIGM, B4GALT6, PIGB	R17_Program1	Bcells	4	0.998507
GOBP_GLYCOPROTEIN_BIOSYNTHETIC_PROCESS	0.520619	0.747254	0.00181314	0.294743	0.954503	93	VCAN, HBEGF, OGA, MAN1B1, CTNNB1, TET3, TET2, EDEM3, GFPT1, MGAT5, OGT, TRAK1, POMT1, ST6GALNAC6, GALNT4	R17_Program1	Bcells	4	0.749522
GOBP_GLYCOPROTEIN_METABOLIC_PROCESS	0.0598881	0.282791	0.00657588	0.41973	1.39363	112	CST3, VCAN, HBEGF, OGA, PORCN, HIF1A, MAN1B1, MANBA, CTNNB1, TET3, TET2, RNF103, EDEM3, GNPTAB, GFPT1, MGAT5, OGT, TRAK1, ENGASE, EDEM1, POMT1, ST6GALNAC6, PPARD, GALNT4, ABCA7, MAN2B1	R17_Program1	Bcells	4	0.255767
GOBP_GLYCOSPHINGOLIPID_METABOLIC_PROCESS	0.381473	0.653552	0.0026493	0.434716	1.06093	18	PSAP, NEU3, ST6GALNAC6, PRKCD, ST3GAL1, SMPD4, GBA2, ASAH1, HEXA, B4GALT6	R17_Program1	Bcells	4	0.651219
GOBP_GLYCOSYLATION	0.357017	0.630587	0.00434645	-0.273874	-1.04655	76	UBE2J1, SDF2L1, ST6GAL1, GALNT1, LMAN1, DERL3, ALG13, B3GAT3, MAN1A2, MAN1A1, PMM2, CLN5, RXYLT1, FUT7, GCNT2, C1GALT1, TRIP11, FUT8	R17_Program1	Bcells	4	0.631526
GOBP_GLYCOSYL_COMPOUND_BIOSYNTHETIC_PROCESS	0.251757	0.536927	0.0034678	0.520128	1.20612	14	CDA, TYMP, ADA2, CAD	R17_Program1	Bcells	4	0.534865
GOBP_GLYCOSYL_COMPOUND_CATABOLIC_PROCESS	0.172398	0.455601	0.0043339	0.586358	1.31607	12	CDA, TYMP, ADA2, ENTPD4	R17_Program1	Bcells	4	0.443206
GOBP_GLYCOSYL_COMPOUND_METABOLIC_PROCESS	0.474626	0.720256	0.00217369	0.353071	0.973633	34	CDA, TYMP, LRRK2, ADA2, GTPBP1, CAD, ENTPD4, TJP2, ENTPD7	R17_Program1	Bcells	4	0.719236
GOBP_GOLGI_ORGANIZATION	0.868387	0.943649	0.00234708	-0.218205	-0.779202	53	YWHAZ, LMAN1, ARL1, OPTN, HUWE1, COG2, CSNK1A1, PDE4DIP, VPS51, TRIP11, STX17	R17_Program1	Bcells	4	0.940614
GOBP_GOLGI_TO_ENDOSOME_TRANSPORT	0.347597	0.622335	0.00290011	0.513616	1.10817	10	MON2, CORO7, WIPI1, VPS13C, VPS13A	R17_Program1	Bcells	4	0.623568
GOBP_GOLGI_TO_PLASMA_MEMBRANE_PROTEIN_TRANSPORT	0.740607	0.876735	0.0022219	-0.288779	-0.805568	18	RACK1, OPTN	R17_Program1	Bcells	4	0.876861
GOBP_GOLGI_TO_PLASMA_MEMBRANE_TRANSPORT	0.789592	0.901885	0.00220681	-0.260266	-0.787729	25	RACK1, OPTN, RABEP1, CNST, ACSL3, ARL3, ANK3	R17_Program1	Bcells	4	0.901919
GOBP_GOLGI_TO_VACUOLE_TRANSPORT	0.435316	0.694407	0.00250927	0.474303	1.02335	10	AP1G1, GAK, ANKFY1, AP1G2, RBSN	R17_Program1	Bcells	4	0.691417
GOBP_GOLGI_VESICLE_TRANSPORT	0.638796	0.815931	0.0014458	0.265028	0.893254	126	SERPINA1, MACF1, AP1G1, MON2, GAK, LRRK2, SORL1, SEC24C, ATP9B, GOLGA4, GOLGB1, ANKRD28, DYNC1H1, SAR1A, PGAP1, CSNK1D, WHAMM, CORO7, WIPI1, SGSM2, SEC24B, ARFGEF2	R17_Program1	Bcells	4	0.821037
GOBP_GPI_ANCHOR_METABOLIC_PROCESS	0.999941	0.999941	0.00169077	-0.132778	-0.332023	12	PIGH, MPPE1	R17_Program1	Bcells	4	1
GOBP_GRANULOCYTE_CHEMOTAXIS	3.78885e-09	2.11872e-07	0.761461	0.85081	2.43502	42	S100A9, S100A8, S100A12, FCER1G, ANXA1, CXCL8, CSF3R, ADGRE2, CCL3L1, CCL5, BST1, CCL3, PPBP, PF4	R17_Program1	Bcells	4	4.49958e-07
GOBP_GRANULOCYTE_DIFFERENTIATION	0.66781	0.834019	0.00179911	0.354143	0.821221	14	TRIB1, CEBPA, RUNX1, INPP5D, RARA, SP3, ZBTB46	R17_Program1	Bcells	4	0.837584
GOBP_GRANULOCYTE_MIGRATION	9.31159e-09	5.00677e-07	0.74774	0.829535	2.41966	47	S100A9, S100A8, S100A12, FCER1G, ANXA1, CXCL8, CSF3R, ADGRE2, CCL3L1, CCL5, BST1, CCL3, PPBP, PF4	R17_Program1	Bcells	4	1.01066e-06
GOBP_GROWTH	0.00187996	0.0300364	0.035482	0.429616	1.56852	272	S100A9, S100A8, EREG, LRP1, ANXA1, CDA, SHTN1, HBEGF, NINJ1, PSAP, MACF1, KIAA1109, HIF1A, JARID2, ADAM17, ZMIZ1, BCL6, SPAG9, E4F1, TMC8, UCN, DUSP6, ULK1, PIK3CA, CTNNB1, GOLGA4, CREG1, ACACB, USP47, RUNX1, SOCS3, EIF4G1, SMARCA4, TSPYL2, GSN, EP300, AUTS2, DDX3X, CTC1, RGS2, ITSN2, KDM5B, GPAT4, ARID2, ARHGAP4, TGFBR1, LATS2, ADAM10, MTM1, CYFIP1, MT1G	R17_Program1	Bcells	4	0.0283605
GOBP_GUANOSINE_CONTAINING_COMPOUND_METABOLIC_PROCESS	0.58728	0.786022	0.00251593	-0.360712	-0.901991	12	NME2	R17_Program1	Bcells	4	0.79084
GOBP_G_PROTEIN_COUPLED_RECEPTOR_SIGNALING_PATHWAY	4.78184e-05	0.00132377	0.2325	0.542316	1.8877	166	FCN1, EREG, LRP1, ANXA1, CXCL8, FPR1, ADGRE2, CCL3L1, CCL5, CCL3, PPBP, PF4, RASGRP4, RGS18, PSAP, PLCB2, ITSN1, TAS2R30, LPAR6, ARRB2, ADGRE5, DAGLB, SORL1, PDE8A, C5AR2, TAPT1, UCN, PIK3CA, PDE4A, DGKD, ARHGEF1, PTAFR, JAK2, ABR, CCL2, RGS2, GNA13, GNB5, VAV2, ZDHHC7, ABCA1, GPR135, CXCL10, FFAR1, F2R, PLCB3	R17_Program1	Bcells	4	0.00171466
GOBP_HAIR_CELL_DIFFERENTIATION	0.315841	0.597087	0.00306326	0.516722	1.13835	11	CTNNB1, WDPCP, SEC24B, NOTCH1, DLL1, TRIOBP, RBPJ	R17_Program1	Bcells	4	0.59627
GOBP_HEAD_DEVELOPMENT	0.214311	0.504386	0.00304452	0.319446	1.14791	227	TYROBP, LRP1, HNMT, NRGN, ITSN1, IRS2, CDK5RAP3, MDGA1, HERC1, HIF1A, AKNA, SECISBP2, ZFHX3, ARRB2, ZMIZ1, LRRK2, KDM6B, CDK5RAP2, TGFB3, CTNNB1, PLXNB2, ANKRD11, EP300, RERE, MT-ND4, TACC1, RGS2, PGAP1, PCDH9, TRA2B, CSNK1D, SETD2, PTBP2, PBX3, NR4A2, NOTCH2NLC, MT-CO1, KDM7A, ATP2B1, SEC24B, TACC3, UBA6, RYK, MECP2, RAPGEF2, SYNE2, ZSWIM6, SIN3A, NOTCH1, DLL1, KAT2A, SRGAP2C, DHX37, ARHGAP35, C…	R17_Program1	Bcells	4	0.494297
GOBP_HEAD_MORPHOGENESIS	0.512257	0.74288	0.00221233	0.415476	0.948638	13	TGFB3, ANKRD11, EP300, PLEKHA1, NIPBL	R17_Program1	Bcells	4	0.743703
GOBP_HEART_DEVELOPMENT	0.858504	0.938416	0.000976505	0.225921	0.774367	145	MDM4, TTN, PLXND1, HIF1A, JARID2, ARRB2, ZMIZ1, KDM6B, ACVR1, DUSP6, KAT2B, CTNNB1, ACACB, RUNX1, RB1CC1, TCF25, EP300, RGS2, ARID2, SETD2, TGFBR1, CAD, HECTD1, SEC24B, NEB, PPARD, LEMD2, TNFRSF1B, NOTCH1, DLL1, KAT2A, KDM6A, PKD1, TBX19, SMAD4, CERT1, CNTRL, HNRNPU, DHX36, MEF2A, UTY, CHD7	R17_Program1	Bcells	4	0.935689
GOBP_HEART_GROWTH	0.615505	0.802398	0.00184741	0.337624	0.86529	23	JARID2, DUSP6, ACACB, RUNX1, RGS2, ARID2, TGFBR1	R17_Program1	Bcells	4	0.807195
GOBP_HEART_MORPHOGENESIS	0.557047	0.76832	0.00182257	0.305937	0.921012	57	MDM4, TTN, PLXND1, HIF1A, ZMIZ1, ACVR1, CTNNB1, ARID2, TGFBR1, SEC24B, LEMD2, NOTCH1, DLL1, TBX19, SMAD4, CERT1, CHD7	R17_Program1	Bcells	4	0.772783
GOBP_HEART_PROCESS	0.0370311	0.219828	0.00888777	0.511397	1.54367	58	KCNE3, HBEGF, TTN, ITPR1, UCN, AKAP9, ATP1A1, PIK3CA, JAK2, GSN, STIM1, RGS2, SREBF1, ASPH, CACNB4, KCNH2, ATP2B1, ATP1A3, ATP2A3, WWTR1	R17_Program1	Bcells	4	0.195592
GOBP_HEART_VALVE_DEVELOPMENT	0.831923	0.922279	0.00144618	0.284781	0.695013	18	MDM4, ACVR1, HECTD1, TNFRSF1B, NOTCH1, SMAD4	R17_Program1	Bcells	4	0.922381
GOBP_HEMATOPOIETIC_PROGENITOR_CELL_DIFFERENTIATION	0.856302	0.936706	0.00236165	-0.221135	-0.78658	52	TNFRSF13B, PLEK, PSMC6, PSMC2, NFE2L2, SBDS, PSMD12, ZBTB24, TP53, LDB1, PTPRC, AGPAT5, SRF, ZBTB1, TCF12, SOX4, PLD4	R17_Program1	Bcells	4	0.934515
GOBP_HEMATOPOIETIC_STEM_CELL_DIFFERENTIATION	0.905884	0.958925	0.00129253	0.248466	0.631306	22	LMBR1L, RUNX1, MYB, PSME4, ITCH, EIF2AK2	R17_Program1	Bcells	4	0.959043
GOBP_HEPATICOBILIARY_SYSTEM_DEVELOPMENT	0.504725	0.738853	0.00199493	0.323144	0.955151	51	ANXA1, TNFAIP3, CDK5RAP3, JARID2, CEBPA, PIK3CA, RB1CC1	R17_Program1	Bcells	4	0.739162
GOBP_HETEROCHROMATIN_ORGANIZATION	0.499241	0.735447	0.00219871	0.38755	0.956125	19	BAZ2A, SMCHD1, MTHFR, ATF7IP, SETD7, NRDE2	R17_Program1	Bcells	4	0.735688
GOBP_HETEROTYPIC_CELL_CELL_ADHESION	0.185639	0.472987	0.00405089	0.514586	1.28293	20	LILRB2, KLF4, ITGAX	R17_Program1	Bcells	4	0.459574
GOBP_HINDBRAIN_DEVELOPMENT	0.799722	0.907164	0.00137386	0.264828	0.748178	39	HERC1, RERE, MT-ND4, PTBP2, MT-CO1, SEC24B, MECP2, DLL1, KAT2A	R17_Program1	Bcells	4	0.906811
GOBP_HINDBRAIN_MORPHOGENESIS	0.973325	0.989247	0.00126094	0.219411	0.500972	13	HERC1, DLL1, AGTPBP1, GLI1, COQ8B, LRP6	R17_Program1	Bcells	4	0.990707
GOBP_HIPPOCAMPUS_DEVELOPMENT	0.711564	0.859039	0.00229859	-0.292548	-0.82738	19	BTG2, KIF5B, PAFAH1B1, NCOA1, SRF	R17_Program1	Bcells	4	0.86124
GOBP_HIPPO_SIGNALING	0.430132	0.690525	0.00248505	0.439829	1.01992	14	MOB1B, LATS2, LIMD1, WWTR1, TJP2	R17_Program1	Bcells	4	0.687941
GOBP_HISTONE_DEACETYLATION	0.156025	0.433044	0.00431547	0.47526	1.31058	34	SFPQ, PER1, SIN3B, BAZ2A, BCL6, LRRK2, UCN, AKAP8, SREBF1, HDAC7, HDAC10, PRKD2, SIN3A, RBM14	R17_Program1	Bcells	4	0.421611
GOBP_HISTONE_DEUBIQUITINATION	0.598934	0.792908	0.00195172	0.372283	0.875816	15	USP15, USP36, ATXN7, KAT2A, TRRAP, USP22	R17_Program1	Bcells	4	0.797721
GOBP_HISTONE_EXCHANGE	0.311733	0.592928	0.00374806	-0.429578	-1.12101	14	ACTR6, ITGB3BP, RNF8, SMARCA5, SPTY2D1, MIS18BP1	R17_Program1	Bcells	4	0.5923
GOBP_HISTONE_H2A_UBIQUITINATION	0.534899	0.754091	0.00264247	-0.395813	-0.940749	10	PCGF5, RNF8, DTX3L	R17_Program1	Bcells	4	0.758864
GOBP_HISTONE_H3_ACETYLATION	0.812046	0.91184	0.00141132	0.272833	0.72615	28	PER1, KAT6B, KAT2B, ZNF451, KAT6A, SIN3A, KAT2A, BRCA2, SMAD4	R17_Program1	Bcells	4	0.913247
GOBP_HISTONE_H3_K4_METHYLATION	0.17857	0.464184	0.0041057	0.503059	1.28928	23	ASH1L, CTNNB1, TET3, MYB, AUTS2, TET2, RLF, OGT, KMT2C, KDM6A, SMAD4, PAXIP1, SETD1A, KMT2E	R17_Program1	Bcells	4	0.451001
GOBP_HISTONE_H3_K4_TRIMETHYLATION	0.802346	0.907164	0.00156973	0.329626	0.711196	10	TET3, TET2, OGT, SETD1A, KMT2E, ZNF335	R17_Program1	Bcells	4	0.9082
GOBP_HISTONE_H3_K9_METHYLATION	0.0883455	0.33656	0.00619411	0.645326	1.47344	13	JARID2, ASH1L, MYB, SETD7, ZNF274, KDM3A, MECP2	R17_Program1	Bcells	4	0.314942
GOBP_HISTONE_H3_K9_MODIFICATION	0.0742387	0.311202	0.00668431	0.618422	1.50927	18	JARID2, ASH1L, KAT2B, MYB, ZNF451, SETD7, ZNF274, KDM3A, MECP2, SMAD4	R17_Program1	Bcells	4	0.286997
GOBP_HISTONE_H4_ACETYLATION	0.83208	0.922279	0.00136511	0.264606	0.713224	30	PER1, KANSL1, KANSL3, EP300, AUTS2, OGT, MSL2, KAT2A, BRCA2, TRRAP	R17_Program1	Bcells	4	0.922435
GOBP_HISTONE_H4_K16_ACETYLATION	0.316284	0.597335	0.00307399	0.528441	1.14015	10	KANSL1, KANSL3, AUTS2, OGT, MSL2	R17_Program1	Bcells	4	0.596687
GOBP_HISTONE_METHYLATION	0.273372	0.560372	0.00299714	0.382383	1.1446	55	JARID2, ASH1L, MTHFR, CTNNB1, TET3, MYB, AUTS2, TET2, RLF, SETD2, SETD7, PRDM4, ZNF274, OGT, KDM3A, PHF1, MECP2, KMT2C, AASS, KDM6A, SMAD4	R17_Program1	Bcells	4	0.556527
GOBP_HISTONE_MONOUBIQUITINATION	0.166444	0.44619	0.00522757	-0.531556	-1.2976	11	PCGF5, CTR9, DTX3L, PAF1, WAC	R17_Program1	Bcells	4	0.435471
GOBP_HISTONE_PHOSPHORYLATION	0.304782	0.587239	0.00314397	0.534058	1.15227	10	AKAP8, JAK2, AURKC, DCAF1, RPS6KA5, PRKCD	R17_Program1	Bcells	4	0.586133
GOBP_HISTONE_UBIQUITINATION	0.221133	0.509298	0.00462858	-0.43164	-1.20409	18	PCGF5, CTR9, RNF8, HUWE1, DTX3L, PAF1	R17_Program1	Bcells	4	0.501555
GOBP_HOMEOSTASIS_OF_NUMBER_OF_CELLS	0.14348	0.417016	0.00762501	-0.291227	-1.17416	105	RPS17, GAPT, GPR183, RPS6, RPS14, RPS24, RPS19, CORO1A, ETS1, TNFRSF13B, KLF2, PMAIP1, RB1, HMGB1, TNFRSF17, STAT1, ZC3H8, GPR174, B2M, KRAS, CD74, MEF2C, ISG15, DNAJA3, LYN, WDR48, UBAP2L, LDB1, PPP3CB, SRF, ZFP36L1, HIPK2	R17_Program1	Bcells	4	0.404496
GOBP_HOMEOSTASIS_OF_NUMBER_OF_CELLS_WITHIN_A_TISSUE	0.591675	0.790031	0.00247242	-0.377839	-0.898031	10	CORO1A, KRAS, ADD1, LIPA, BCL2, PTPN11	R17_Program1	Bcells	4	0.793432
GOBP_HOMEOSTATIC_PROCESS	0.0837095	0.326905	0.00490749	0.316456	1.20617	526	S100A9, S100A8, LYZ, LRP1, ANXA1, SLC11A1, FPR1, DMXL2, G0S2, AQP9, CCL5, SLC24A4, CCL3, ZNF516, LGALS1, ITPR1, METRNL, SLC8B1, TNFSF13B, TNFAIP3, ACSM3, IRS2, CDK5RAP3, ABCG1, SLC9A8, BTBD9, HIF1A, ADAM17, LPAR6, HECTD4, BCL6, LRRK2, PRLR, TCIRG1, KDM6B, SMG1, C5AR2, TSPOAP1, TMC8, SLC9A7, CEBPA, RC3H1, ATP1A1, PIK3CA, PRKCE, FOXK1, MAP2K7, TPCN1, KLF7, ACACB, MAFG, SOD2, SLC12A6, EIF4G1, SMARCA…	R17_Program1	Bcells	4	0.306019
GOBP_HOMOLOGOUS_CHROMOSOME_SEGREGATION	0.95347	0.979229	0.00131013	0.244012	0.537564	11	CENPC, MLH3, REC8, ATM, PTTG2	R17_Program1	Bcells	4	0.980932
GOBP_HOMOLOGOUS_RECOMBINATION	0.485425	0.725603	0.00290834	-0.361161	-0.976771	16	NUCKS1, RAD51C, RAD50	R17_Program1	Bcells	4	0.726212
GOBP_HOMOPHILIC_CELL_ADHESION_VIA_PLASMA_MEMBRANE_ADHESION_MOLECULES	0.491097	0.729601	0.00225891	0.410036	0.964632	15	CDH26, PLXNB2, CDH23, PCDH9, SDK1, PKD1	R17_Program1	Bcells	4	0.730031
GOBP_HOMOTYPIC_CELL_CELL_ADHESION	0.0628056	0.289373	0.00937563	-0.452541	-1.41827	29	PPIA, MYL12A, ACTG1, PLEK, ACTB, SYK, CD9, HSPB1, STXBP3, JUP, LYN	R17_Program1	Bcells	4	0.262129
GOBP_HORMONE_BIOSYNTHETIC_PROCESS	0.228926	0.519294	0.00370626	0.562377	1.23893	11	HIF1A, TSPOAP1, ATP1A1, H6PD, NFKB1, EGR1	R17_Program1	Bcells	4	0.510276
GOBP_HORMONE_MEDIATED_SIGNALING_PATHWAY	0.267266	0.554028	0.00299415	0.372941	1.1463	65	RXRA, DAB2, PER1, ZMIZ1, PRLR, RUNX1, SMARCA4, ZBTB7A, DDX17, JAK2, NR4A3, EP300, PIAS2, RARA, LATS2, KDM3A, ABHD2, PPARD, FOXP1, SAFB2, ESRRA, VPS11	R17_Program1	Bcells	4	0.550473
GOBP_HORMONE_METABOLIC_PROCESS	0.12113	0.393508	0.00507073	0.537209	1.38811	24	CYP1B1, SULT1A1, PCSK7, HIF1A, TSPOAP1, ATP1A1, H6PD, SCPEP1, STAT5B, NFKB1, PLEKHA1, EGR1, ALDH8A1, LIPE	R17_Program1	Bcells	4	0.370776
GOBP_HORMONE_TRANSPORT	0.0161832	0.133476	0.0132317	0.50813	1.60778	79	LRP1, RETN, ANXA1, CCL5, ITPR1, SLC8B1, ITSN1, IRS2, HIF1A, TCIRG1, UCN, PRKCE, KLF7, JAK2, MYB, SREBF1, KDM5B, MIDN, IRS1, SLC7A5, FFAR1	R17_Program1	Bcells	4	0.119085
GOBP_HUMORAL_IMMUNE_RESPONSE	9.21156e-07	3.67936e-05	0.659444	0.625401	2.10786	126	S100A9, S100A8, LYZ, FCN1, S100A12, CFD, CXCL8, GNLY, CFP, SLC11A1, BST1, PPBP, PF4, CLU	R17_Program1	Bcells	4	6.03646e-05
GOBP_HUMORAL_IMMUNE_RESPONSE_MEDIATED_BY_CIRCULATING_IMMUNOGLOBULIN	1.88416e-08	9.5784e-07	0.733762	-0.596795	-2.28053	76	TRBC2, HLA-DQB1, IGLC3, IGKC, HLA-DRB1, IGLC1, IGHG1, IGHD, IGHG2, IGHA2, IGLC2, IGHV3-30, IGHV3-23, IGHG3, IGLV1-51, IGLC6, IGKV3-20, IGHV3-21, IGLC7, IGLV1-44, IGHV1-18, PTPRC, IGLV2-14, IGKV1-5, IGHV3-15, IGHV3-74, IGHV3-7, IGHV3-33, IGHV6-1, CD55, CR2, IGHV2-5, IGLV6-57, CD46, IGKV3-15, IGLV2-23, IGHE, IGKV1-17, IGLV2-11, IGLV3-21, IGHA1, IGHV1-69D, IGHV3-13, IGKV4-1, IGHV5-51, FCER2, IGLV1-4…	R17_Program1	Bcells	4	1.89327e-06
GOBP_HYDROGEN_PEROXIDE_METABOLIC_PROCESS	0.621955	0.805054	0.00242095	-0.350995	-0.877693	12	CYBA, PRDX4	R17_Program1	Bcells	4	0.810994
GOBP_HYPEROSMOTIC_RESPONSE	0.19244	0.479129	0.00409089	0.584386	1.28741	11	HNMT, ICOSLG, MT-CYB	R17_Program1	Bcells	4	0.46789
GOBP_ICOSANOID_BIOSYNTHETIC_PROCESS	0.42567	0.689038	0.00251265	0.449198	1.02563	13	ANXA1, DAGLB, PTGDS	R17_Program1	Bcells	4	0.684568
GOBP_ICOSANOID_METABOLIC_PROCESS	0.150925	0.427877	0.00456015	0.543048	1.33975	19	ANXA1, TLR2, CYP1B1, DAGLB, PTGDS, MAPKAPK2	R17_Program1	Bcells	4	0.414634
GOBP_ICOSANOID_TRANSPORT	0.145626	0.421065	0.0047919	0.62963	1.35848	10	ANXA1, MAP2K6, ABCC2	R17_Program1	Bcells	4	0.407402
GOBP_IMMUNE_EFFECTOR_PROCESS	5.3181e-09	2.91557e-07	0.761461	0.48408	1.84332	515	S100A9, S100A8, LYZ, CST3, TYROBP, FCN1, S100A12, CLEC12A, SERPINA1, FCER1G, CLEC7A, LRP1, CFD, RETN, VNN1, ANXA1, ANPEP, CFP, RNASE2, SLC11A1, CDA, FPR1, ADGRE2, MGST1, LILRB2, TLR2, PRAM1, FGL2, IFITM3, CD68, MNDA, BST1, CCL3, FCGR3A, PPBP, CTSD, IFI27, CARD9, LILRA2, S100A11, LGALS1, IRAK3, CDK13, PSAP, ITGAX, CLU, NFKBIZ, TNFAIP3, PRG2, NLRP1, NFKBID, IFI44L, CLPB, CPPED1, AP1G1, SAMHD1, ADAM…	R17_Program1	Bcells	4	6.05552e-07
GOBP_IMMUNE_RESPONSE_REGULATING_SIGNALING_PATHWAY	0.295838	0.580552	0.00247738	0.303964	1.09267	228	TYROBP, FCN1, FCER1G, FPR1, LILRB2, PRAM1, MNDA, FCGR3A, CARD9, LILRA2, CLEC4E, NFKBIZ, THEMIS2, NFKBID, FYB1, C5AR2, RC3H1, CLEC10A, PIK3CA, PRKCE, MAP2K7, ICOSLG, FGR, RUNX1, TAB3, NR4A3, DENND1B, EP300, INPP5D	R17_Program1	Bcells	4	0.577671
GOBP_IMMUNE_RESPONSE_TO_TUMOR_CELL	0.0244492	0.174686	0.0140082	-0.685466	-1.62918	10	HSPD1, HLA-DRB1, HMGB1, HLA-A	R17_Program1	Bcells	4	0.153075
GOBP_IMMUNE_SYSTEM_DEVELOPMENT	0.127904	0.401369	0.00396562	0.319068	1.19144	367	TYROBP, FCER1G, VNN1, ANXA1, CSF3R, LILRB2, TLR2, FGL2, KLF4, NFE2, CCL3, PF4, LGALS1, IRAK3, RASGRP4, CDK13, BATF3, NFKBIZ, TNFAIP3, NFKBID, CDK5RAP3, LMBR1L, HIF1A, JARID2, SAMHD1, ADAM17, ZMIZ1, CD83, BCL6, ACTN1, TRIB1, ZBTB16, TCIRG1, OSCAR, CEBPA, RC3H1, KAT2B, FNIP1, RUNX1, ZBTB7A, KLF10, JAK2, MYB, NR4A3, EP300, IL4R, INPP5D, TET2, HIPK1, RARA, CTC1, PRRC2C, SH2B3, NFKB2, PKNOX1, FOXO3, T…	R17_Program1	Bcells	4	0.381173
GOBP_IMMUNOGLOBULIN_PRODUCTION	4.43201e-05	0.00126448	0.557332	-0.520248	-1.9684	72	VPREB3, GAPT, HLA-DQB1, HSPD1, SWAP70, IGKC, HLA-DRB1, MZB1, CCR6, HLA-E, RNF8, KMT5B, YY1, FCRL3, IGLV1-51, NBN, IGKV3-20, XBP1, IGLV1-44, IL27RA, PTPRC, IGLV2-14, IGKV1-5, VPREB1, MCM3AP, XRCC4, MLH1, IGLV6-57, IGKV3-15, IGLV2-23, IGKV1-17, IGLV2-11, IGLV3-21, IGKV1-27, IGKV4-1, IGLV1-47, IGKV2-30, IGLV2-8, IGLV3-9, IGLV3-19, IGLV3-1	R17_Program1	Bcells	4	0.00161583
GOBP_IMMUNOGLOBULIN_PRODUCTION_INVOLVED_IN_IMMUNOGLOBULIN_MEDIATED_IMMUNE_RESPONSE	0.0048536	0.0560771	0.0330968	-0.613728	-1.78001	21	GAPT, HLA-DQB1, HSPD1, SWAP70, HLA-DRB1, CCR6, RNF8, KMT5B, NBN, IL27RA, PTPRC, MLH1	R17_Program1	Bcells	4	0.0547226
GOBP_IMPORT_ACROSS_PLASMA_MEMBRANE	0.0894438	0.337414	0.0058112	0.516047	1.43768	36	SLC43A2, IRS2, SLC9A7, ATP1A1, SLC12A6, RGS2, SLC7A5, SLC15A2, KCNH2, CLN8, KCNJ1, ATP1A3, SLC12A9, SLC2A5, SLC2A1	R17_Program1	Bcells	4	0.317067
GOBP_IMPORT_INTO_CELL	0.252897	0.538537	0.00316469	0.394896	1.16724	51	SLC43A2, GLUL, IRS2, SLC9A7, ATP1A1, SLC12A6, RGS2, SLC7A5, SLC15A2, KCNH2, CLN8, KCNJ1, ATP1A3	R17_Program1	Bcells	4	0.535904
GOBP_IMPORT_INTO_NUCLEUS	0.118145	0.388169	0.0077863	-0.323076	-1.22878	74	HSP90AB1, RPL23, HNRNPA1, PKIG, TXNIP, APPL1, SYK, RBM22, KPNB1, PPP1R10, GEMIN6, JUP, PRICKLE1, IPO8, TP53, POM121, TPR, FAM53C, PPP3CA, KPNA2, RPAIN, NUP54, KPNA6, EIF4ENIF1	R17_Program1	Bcells	4	0.36562
GOBP_INFLAMMATORY_RESPONSE	4.64563e-12	2.95208e-10	0.887075	0.649838	2.31218	205	S100A9, S100A8, LYZ, S100A12, SERPINA1, CLEC7A, AIF1, VNN1, ANXA1, CXCL8, SLC11A1, FPR1, ADGRE2, TLR2, CCL3L1, KLF4, CCL5, CD68, BST1, NEAT1, CCL3, PPBP, PF4, TIMP1, STAB1, METRNL, IL17RA, NFKBIZ, TNFAIP3, NLRP1, PER1, THEMIS2, NFKBID, CIITA, HIF1A, AKNA, RICTOR, ADGRE5, DAGLB, BCL6, ASH1L, NAIP, LRRK2, TCIRG1, KDM6B, ACVR1, C5AR2, CYLD, UCN, CEBPA	R17_Program1	Bcells	4	8.42943e-10
GOBP_INFLAMMATORY_RESPONSE_TO_ANTIGENIC_STIMULUS	0.709872	0.859039	0.00169159	0.331446	0.789881	16	CD68, KDM6B	R17_Program1	Bcells	4	0.8604
GOBP_INNATE_IMMUNE_RESPONSE	1.1617e-06	4.44947e-05	0.643552	0.489164	1.81793	343	S100A9, S100A8, TYROBP, FCN1, S100A12, EREG, FCER1G, CD300E, CLEC7A, AIF1, CFD, VNN1, ANXA1, CFP, RNASE2, SLC11A1, TLR2, CCL3L1, IFITM3, CCL5, MNDA, CCL3, IFI27, CARD9, LILRA2, IRAK3, CLEC4E, CLU, IL17RA, PARP14, TNFAIP3, SFPQ, NLRP1, CIITA, CLPB, AP1G1, SAMHD1, TNK2, ARRB2, NAIP	R17_Program1	Bcells	4	7.3733e-05
GOBP_INNATE_IMMUNE_RESPONSE_ACTIVATING_SIGNAL_TRANSDUCTION	0.0010908	0.0198045	0.0545291	0.720961	1.97732	33	TYROBP, FCN1, FCER1G, CARD9, LILRA2, CLEC4E	R17_Program1	Bcells	4	0.0193164
GOBP_INNER_EAR_RECEPTOR_CELL_DEVELOPMENT	0.751213	0.883702	0.00166536	0.350181	0.755545	10	CDH23, WDPCP, SEC24B, TRIOBP, PJVK	R17_Program1	Bcells	4	0.882201
GOBP_INNER_MITOCHONDRIAL_MEMBRANE_ORGANIZATION	0.0481169	0.254801	0.0100291	-0.61228	-1.53106	12	ATP5F1E, ATP5F1D, ATP5PD, MICOS10, TOMM70, DMAC2L, IMMT	R17_Program1	Bcells	4	0.226256
GOBP_INORGANIC_ANION_TRANSMEMBRANE_TRANSPORT	0.250096	0.536182	0.00335548	0.453057	1.18898	26	ANO10, SLC12A6, PTAFR, CLCN7, CLCN5, SLC20A1, SLC12A9, CLCN3, CLCN6	R17_Program1	Bcells	4	0.533005
GOBP_INORGANIC_ANION_TRANSPORT	0.142035	0.415408	0.0044859	0.464369	1.32331	41	SLC11A1, ANO10, SLC12A6, PTAFR, CLCN7, CLCN5, SLC4A5, SLC20A1, SLC12A9, CLCN3, LRRC8A, CLCN6	R17_Program1	Bcells	4	0.402355
GOBP_INORGANIC_ION_IMPORT_ACROSS_PLASMA_MEMBRANE	0.119766	0.391199	0.00517172	0.566449	1.39749	19	SLC9A7, ATP1A1, SLC12A6, KCNH2, KCNJ1, ATP1A3, SLC12A9, DLG1, SLC12A3	R17_Program1	Bcells	4	0.36857
GOBP_INORGANIC_ION_TRANSMEMBRANE_TRANSPORT	0.0746494	0.311988	0.00563542	0.375183	1.3152	177	KCNE3, SLC11A1, SLC24A4, CCL3, SPG7, ITPR1, SLC8B1, UCP3, SLC9A8, ANO10, TCIRG1, UTRN, SLC9A7, AKAP9, ATP1A1, PRKCE, CATSPER1, MT-ATP6, TPCN1, MT-CO3, MT-CYB, MT-CO2, SLC12A6, PTAFR, SLC2A9, SLC25A37, CLCN7, CLCN5, STIM1, KCNH8, MT-ND4, KCNAB2, ATP6V0A1, GNB5, CXCL10, SLC15A2, F2R, CACNB4, KCNH2, AHNAK, ATP6V1A, SLC4A5, MT-CO1, SLC20A1, ATP2B1, KCNJ1, PTK2B, MCOLN2, VPS9D1, ATP1A3, MT-ND5, TRPM7,…	R17_Program1	Bcells	4	0.287851
GOBP_INOSITOL_LIPID_MEDIATED_SIGNALING	0.0205138	0.157375	0.0120268	0.540141	1.62607	57	IER3, KLF4, CCL5, GAB1, PLCB2, PIK3C2A, IRS2, PIK3CA, FGR, PTAFR, JAK2, GSN, HCST, IRS1, F2R, PLCB3, PPP2R5C, OGT, RGL2, PPARD	R17_Program1	Bcells	4	0.1378
GOBP_INOSITOL_PHOSPHATE_MEDIATED_SIGNALING	0.854369	0.936057	0.00138486	0.270207	0.680117	21	ITPR1, NFAT5, SPPL3, AKAP6, NFATC3, INPP5A, MTOR, PTBP1, ITPR2	R17_Program1	Bcells	4	0.933639
GOBP_INOSITOL_PHOSPHATE_METABOLIC_PROCESS	0.76842	0.891726	0.00151653	0.291735	0.753823	24	PLCB2, IMPA2, PTAFR, INPP5D, PLCB3, PTK2B	R17_Program1	Bcells	4	0.891165
GOBP_INSULIN_LIKE_GROWTH_FACTOR_RECEPTOR_SIGNALING_PATHWAY	0.337009	0.613736	0.00294337	0.50659	1.11603	11	PHIP, EIF2AK3, IRS1, IGF2R	R17_Program1	Bcells	4	0.614782
GOBP_INSULIN_RECEPTOR_SIGNALING_PATHWAY	0.186326	0.472987	0.00382323	0.432186	1.25156	45	PTPRE, GAB1, PIK3C2A, PHIP, IRS2, SORL1, TCIRG1, PIK3CA, SOCS3, SREBF1, ATP6V0A1, IRS1, FER, ATP6V1A, OGT, FOXO4, STXBP4, PRKCD	R17_Program1	Bcells	4	0.460442
GOBP_INSULIN_SECRETION	0.0697608	0.301711	0.00639958	0.477851	1.44241	58	LRP1, ANXA1, CCL5, ITPR1, SLC8B1, IRS2, HIF1A, TCIRG1, PRKCE, KLF7, JAK2, SREBF1, MIDN, IRS1, FFAR1	R17_Program1	Bcells	4	0.277217
GOBP_INSULIN_SECRETION_INVOLVED_IN_CELLULAR_RESPONSE_TO_GLUCOSE_STIMULUS	0.377113	0.650465	0.0026597	0.431072	1.0635	19	LRP1, HIF1A, PRKCE, KLF7	R17_Program1	Bcells	4	0.647743
GOBP_INTEGRATED_STRESS_RESPONSE_SIGNALING	0.219162	0.507818	0.0037714	0.546822	1.24853	13	CXCL8, EIF2AK3, CCL2, TMEM33, PPP1R15B, ABCA7	R17_Program1	Bcells	4	0.499533
GOBP_INTEGRIN_MEDIATED_SIGNALING_PATHWAY	0.346505	0.621747	0.00271191	0.399711	1.08386	31	PRAM1, BST1, TIMP1, ITGAX, FYB1, FGR, ADAM10, ERBIN, PTK2B	R17_Program1	Bcells	4	0.622665
GOBP_INTERFERON_ALPHA_PRODUCTION	0.186	0.472987	0.00506309	-0.4544	-1.24907	17	HSPD1, NMI, HMGB1, STAT1, IFIH1, DDX58, DHX9, TBK1	R17_Program1	Bcells	4	0.460054
GOBP_INTERFERON_BETA_PRODUCTION	0.766312	0.890898	0.00149496	0.285783	0.760616	28	TLR2, MAVS, TRIM56, DDX3X	R17_Program1	Bcells	4	0.890058
GOBP_INTERFERON_GAMMA_MEDIATED_SIGNALING_PATHWAY	4.49935e-05	0.00126474	0.557332	-0.576864	-2.04453	51	HLA-DPA1, HSP90AB1, HLA-DPB1, HLA-DRB5, HLA-DQA2, HLA-DQB1, HLA-DRA, HLA-DQA1, HLA-DRB1, HLA-C, NMI, HLA-E, STAT1, B2M, OAS1, OAS2, SOCS1, HLA-B, HLA-A	R17_Program1	Bcells	4	0.00163548
GOBP_INTERFERON_GAMMA_PRODUCTION	0.350477	0.62456	0.00267131	0.39117	1.07869	34	CLEC7A, SLC11A1, RARA	R17_Program1	Bcells	4	0.625934
GOBP_INTERLEUKIN_10_PRODUCTION	0.0149536	0.12747	0.0150826	0.711225	1.77318	20	TYROBP, CLEC7A, TLR2, CD83	R17_Program1	Bcells	4	0.113478
GOBP_INTERLEUKIN_12_PRODUCTION	0.142378	0.415819	0.00462086	0.512398	1.34472	26	CLEC7A, TLR2, IRAK3, ARRB2	R17_Program1	Bcells	4	0.402853
GOBP_INTERLEUKIN_17_PRODUCTION	0.97985	0.992271	0.00126076	0.213375	0.478917	12	SLC7A5, NCKAP1L, OSM	R17_Program1	Bcells	4	0.993675
GOBP_INTERLEUKIN_1_BETA_PRODUCTION	0.00186248	0.0299282	0.0416307	0.70157	1.93466	34	TYROBP, CLEC7A, MNDA, CCL3, LILRA2, TNFAIP3, NLRP1, ARRB2	R17_Program1	Bcells	4	0.0281811
GOBP_INTERLEUKIN_1_MEDIATED_SIGNALING_PATHWAY	0.297734	0.58133	0.00411096	-0.354116	-1.10981	29	UBA52, RPS27A, UBC, PSMC6, PSMC2, ZNF675, TNIP2, PSMD12	R17_Program1	Bcells	4	0.579373
GOBP_INTERLEUKIN_1_PRODUCTION	0.000719482	0.014177	0.0667801	0.7194	2.00422	36	TYROBP, CLEC7A, ANXA1, MNDA, CCL3, LILRA2, TNFAIP3, NLRP1, ARRB2	R17_Program1	Bcells	4	0.0141893
GOBP_INTERLEUKIN_2_PRODUCTION	0.0282443	0.185814	0.0107502	0.632197	1.67088	27	CLEC7A, ANXA1, CARD9, TNFAIP3, CD83, RUNX1	R17_Program1	Bcells	4	0.166158
GOBP_INTERLEUKIN_4_PRODUCTION	0.209261	0.500509	0.00388681	0.562976	1.26359	12	FCER1G, CD83, RARA, SLC7A5	R17_Program1	Bcells	4	0.48844
GOBP_INTERLEUKIN_6_MEDIATED_SIGNALING_PATHWAY	0.477588	0.720256	0.00234535	0.446038	0.982629	11	CEBPA, SOCS3, JAK2, IL6ST, FER	R17_Program1	Bcells	4	0.721102
GOBP_INTERLEUKIN_6_PRODUCTION	0.000350506	0.00803291	0.092633	0.659211	1.98985	58	TYROBP, EREG, CLEC7A, AIF1, LILRB2, TLR2, CARD9, LILRA2, IRAK3, IL17RA, TNFAIP3, ARRB2, C5AR2, UCN, MAVS, PTAFR, INPP5D, MAPKAPK2	R17_Program1	Bcells	4	0.00829141
GOBP_INTERLEUKIN_8_PRODUCTION	0.000913166	0.0173688	0.0603312	0.756405	1.99916	27	FCN1, CLEC7A, ANXA1, TLR2, KLF4, LILRA2, C5AR2, MAVS	R17_Program1	Bcells	4	0.0169582
GOBP_INTERMEDIATE_FILAMENT_BASED_PROCESS	0.473418	0.720256	0.0023487	0.438486	0.984174	12	MACF1, MTM1, ERBIN, CLN8, KLHL24, PLEC	R17_Program1	Bcells	4	0.718486
GOBP_INTERSTRAND_CROSS_LINK_REPAIR	0.00349792	0.0454893	0.0382243	-0.676032	-1.82835	16	UBA52, NUCKS1, RPS27A, USP1, UBC, RNF8, XPA	R17_Program1	Bcells	4	0.0438127
GOBP_INTRACELLULAR_ESTROGEN_RECEPTOR_SIGNALING_PATHWAY	0.831427	0.922279	0.00145502	0.287641	0.693701	17	RUNX1, DDX17, VPS11, CNOT2	R17_Program1	Bcells	4	0.922136
GOBP_INTRACELLULAR_LIPID_TRANSPORT	0.177933	0.463654	0.00429129	0.60638	1.30831	10	ABCG1, RELCH, ACACB, ABCA1, PRKAG2, CERT1, OSBPL2	R17_Program1	Bcells	4	0.450173
GOBP_INTRACELLULAR_PROTEIN_TRANSPORT	2.50244e-35	4.66454e-33	1.54318	-0.534167	-2.57339	498	RPS10, SPCS2, RPS5, RPS17, TOMM7, RPL31, RPL10A, RPL7, NACA, RPL24, HSP90AB1, RPL5, RPS20, RPLP0, OAZ1, RPS13, RPL27, RPL7A, RPL15, DYNLL1, RPL36A, RPS4X, RPL23, RPL22, RPS3, RPL18, RPS25, UBA52, RPSA, RPS21, RPS7, RPS15A, SRSF5, RPL23A, RPL27A, RPL26, RPS16, RPL35A, RPS26, RPL6, SEC61G, RPL17, RPL29, RPL3, RPS9, RPL35, RPL9, SEC62, RPL39, RPS15, RPL36, RPL38, RPL12, CD24, RPL14, RPL8, CIB1, RPS2…	R17_Program1	Bcells	4	2.45106e-32
GOBP_INTRACELLULAR_RECEPTOR_SIGNALING_PATHWAY	0.243055	0.531835	0.003025	0.349002	1.1532	108	RXRA, AHR, TNFAIP3, DAB2, PER1, CLPB, CTBP2, ZMIZ1, CYLD, NR2C2, NR4A1, RUNX1, SMARCA4, ZBTB7A, DDX17, JAK2, TAB3, USP15, NR4A3, EP300, PIAS2, RARA, SREBF1, ERBIN, SLC15A2, NR4A2, KDM3A, PPARD, PUM1, FOXP1, ALPK1, SAFB2, ITCH, ESRRA, VPS11, MAP2K6	R17_Program1	Bcells	4	0.525334
GOBP_INTRACELLULAR_STEROID_HORMONE_RECEPTOR_SIGNALING_PATHWAY	0.419688	0.685425	0.00231413	0.352802	1.01772	44	DAB2, PER1, ZMIZ1, RUNX1, SMARCA4, ZBTB7A, DDX17, JAK2, EP300, PIAS2, KDM3A, FOXP1, SAFB2, VPS11, UBR5	R17_Program1	Bcells	4	0.680247
GOBP_INTRACELLULAR_TRANSPORT	1.22628e-24	1.55849e-22	1.2871	-0.433968	-2.13815	685	RPS10, SPCS2, RPS5, RPS17, TOMM7, RPL31, RPL10A, RPL7, NACA, RPL24, HSP90AB1, RPL5, RPS20, RPLP0, ATP5F1E, ATP5F1D, OAZ1, RPS13, RPL27, RPL7A, RPL15, DYNLL1, RPL36A, RPS4X, RPL23, RPL22, RPS3, RPL18, RPS25, UBA52, ATP5PD, RPSA, RPS21, RPS7, RPS15A, SRSF5, RPL23A, RPL27A, RPL26, RPS16, RPL35A, RPS26, RPL6, SEC61G, RPL17, RPL29, RPL3, RPS9, RPL35, RPL9, SEC62, RPL39, RPS15, RPL36, RPL38, RPL12, CD2…	R17_Program1	Bcells	4	6.52844e-22
GOBP_INTRACILIARY_TRANSPORT	0.135199	0.409391	0.00603025	-0.471825	-1.31618	18	DYNLL1, IFT57, KIF3B, TRAF3IP1, IFT74, TRIP11, ARL3, IFT88, RABL2B	R17_Program1	Bcells	4	0.391878
GOBP_INTRACILIARY_TRANSPORT_INVOLVED_IN_CILIUM_ASSEMBLY	0.0723833	0.306426	0.00817232	-0.571003	-1.46023	13	DYNLL1, IFT57, KIF3B, TRAF3IP1, IFT74, TRIP11	R17_Program1	Bcells	4	0.283021
GOBP_INTRA_GOLGI_VESICLE_MEDIATED_TRANSPORT	0.66018	0.830347	0.00232403	-0.340098	-0.850444	12	VTI1B, COG2, RAB6A, COPG1	R17_Program1	Bcells	4	0.83328
GOBP_INTRINSIC_APOPTOTIC_SIGNALING_PATHWAY	0.026078	0.178274	0.010122	0.454698	1.50415	109	S100A9, S100A8, VNN1, CYP1B1, ITPR1, CLU, SFPQ, HIF1A, LRRK2, CYLD, DIABLO, EIF2AK3, AEN, USP47, SOD2, JAK2, PDK1, EP300, HIPK1, DDX3X	R17_Program1	Bcells	4	0.158803
GOBP_INTRINSIC_APOPTOTIC_SIGNALING_PATHWAY_BY_P53_CLASS_MEDIATOR	0.00157701	0.0260906	0.0607044	-0.567058	-1.83028	33	MIF, RPS7, RPL26, IFI16, RPL11, TAF9, DDIT4, SHISA5, PMAIP1, USP28, CD74	R17_Program1	Bcells	4	0.025114
GOBP_INTRINSIC_APOPTOTIC_SIGNALING_PATHWAY_IN_RESPONSE_TO_DNA_DAMAGE	0.00409936	0.0502711	0.0386205	-0.503698	-1.70563	41	MIF, RPS3, RPL26, CRIP1, IFI16, TPT1, BCL2A1, TAF9, DDIT4, SHISA5, USP28	R17_Program1	Bcells	4	0.0487556
GOBP_INTRINSIC_APOPTOTIC_SIGNALING_PATHWAY_IN_RESPONSE_TO_DNA_DAMAGE_BY_P53_CLASS_MEDIATOR	0.0184562	0.145111	0.017065	-0.54633	-1.62021	23	MIF, RPL26, IFI16, TAF9, DDIT4, SHISA5, USP28, CD74	R17_Program1	Bcells	4	0.129298
GOBP_INTRINSIC_APOPTOTIC_SIGNALING_PATHWAY_IN_RESPONSE_TO_ENDOPLASMIC_RETICULUM_STRESS	0.405568	0.671813	0.0033841	-0.340653	-1.03103	25	SELENOK, UBE2K, PMAIP1, PPP1R15A, DNAJC10, SELENOS, XBP1, TP53, ERO1A	R17_Program1	Bcells	4	0.669215
GOBP_INTRINSIC_APOPTOTIC_SIGNALING_PATHWAY_IN_RESPONSE_TO_OXIDATIVE_STRESS	0.0791104	0.320105	0.00644685	0.605515	1.49387	19	VNN1, CYP1B1, SFPQ, HIF1A, DIABLO, SOD2, JAK2, PDK1	R17_Program1	Bcells	4	0.297004
GOBP_IN_UTERO_EMBRYONIC_DEVELOPMENT	0.883322	0.949181	0.000985226	0.223236	0.745394	117	KLF4, HIF1A, LPAR6, ZMIZ1, ACVR1, CEBPA, TGFB3, MAFG, SOCS3, MT-ND4, SETD2, TGFBR1, ADAM10, WDR74, WDR19, FLCN, SP3, RBBP6, SIN3A, NOTCH1, KAT2A, ST14, GINS4, PKD1, BRCA2, SH3PXD2A, SKIL, HINFP, ZFAND5, SMAD4, BPTF, CERT1	R17_Program1	Bcells	4	0.947846
GOBP_ION_HOMEOSTASIS	0.00271809	0.0389732	0.0303298	0.458935	1.6179	187	S100A9, S100A8, LRP1, SLC11A1, FPR1, DMXL2, CCL5, SLC24A4, CCL3, ITPR1, SLC8B1, SLC9A8, BTBD9, HIF1A, LPAR6, LRRK2, TCIRG1, C5AR2, TSPOAP1, TMC8, SLC9A7, ATP1A1, PRKCE, TPCN1, MAFG, SLC12A6, JAK2, SLC25A37, CDH23, STIM1	R17_Program1	Bcells	4	0.0368768
GOBP_IRE1_MEDIATED_UNFOLDED_PROTEIN_RESPONSE	0.727683	0.870232	0.00158936	0.301518	0.785178	25	TSPYL2, WIPI1, LMNA, TMEM33, GFPT1, SULT1A3, EDEM1	R17_Program1	Bcells	4	0.870186
GOBP_IRON_ION_HOMEOSTASIS	0.27495	0.561139	0.00318796	0.450201	1.16329	24	SLC11A1, BTBD9, HIF1A, SLC25A37, ATP6V1A	R17_Program1	Bcells	4	0.558265
GOBP_IRON_ION_TRANSPORT	0.235082	0.526042	0.00352891	0.482562	1.21462	21	SLC11A1, TCIRG1, SLC25A37, ATP6V0A1, ATP6V1A, TFRC, LMTK2	R17_Program1	Bcells	4	0.516921
GOBP_ISOPRENOID_METABOLIC_PROCESS	0.0967085	0.346974	0.00588583	0.626666	1.45317	14	LRP1, CYP1B1, SCPEP1, PPARD, MVD, ALDH3A2, AGRN, ALDH8A1, LIPE, DHDDS	R17_Program1	Bcells	4	0.329927
GOBP_I_KAPPAB_KINASE_NF_KAPPAB_SIGNALING	0.360456	0.630666	0.0023457	0.321442	1.06084	107	S100A12, TLR2, CARD9, LGALS1, S100A4, TNFAIP3, PER1, PELI1, ASH1L, PRKCE, MAVS, TAB3, TIAF1, TRIM8	R17_Program1	Bcells	4	0.634023
GOBP_JNK_CASCADE	0.51737	0.745733	0.00343228	-0.258653	-0.968803	68	UBA52, RPS27A, CD27, DAXX, DNAJA1, SYK, UBC, GADD45B, PDCD4, HMGB1, RASGRP1, ZNF675, NCF1, DBNL	R17_Program1	Bcells	4	0.747369
GOBP_KERATINOCYTE_DIFFERENTIATION	0.02233	0.167385	0.0120613	0.634469	1.69983	29	EREG, CSTA, ANXA1, RUNX1	R17_Program1	Bcells	4	0.145094
GOBP_KERATINOCYTE_PROLIFERATION	0.0588738	0.280428	0.00763176	0.671978	1.55825	14	EREG, PPARD, KLF9, STXBP4	R17_Program1	Bcells	4	0.253459
GOBP_KIDNEY_EPITHELIUM_DEVELOPMENT	0.223283	0.51256	0.00483673	-0.371997	-1.17519	30	CD24, BASP1, MYC, STAT1, MEF2C	R17_Program1	Bcells	4	0.504055
GOBP_KIDNEY_MORPHOGENESIS	0.458599	0.714341	0.00301247	-0.368566	-0.996798	16	BASP1, MYC, STAT1	R17_Program1	Bcells	4	0.708299
GOBP_KILLING_OF_CELLS_OF_OTHER_ORGANISM	0.0010806	0.0198045	0.056987	0.830459	1.97909	16	LYZ, S100A12, CLEC7A, GNLY, PF4	R17_Program1	Bcells	4	0.0191897
GOBP_LABYRINTHINE_LAYER_DEVELOPMENT	0.970377	0.988405	0.00174804	-0.211499	-0.540867	13	JUNB, NCOA1, ZFP36L1, LEF1, GGNBP2, FBXW8, HES1	R17_Program1	Bcells	4	0.989331
GOBP_LACTATION	0.40889	0.673997	0.0025699	0.448379	1.03974	14	HIF1A, PRLR, MT-CO2, GPAT4, CAD, STAT5B	R17_Program1	Bcells	4	0.671918
GOBP_LAMELLIPODIUM_ASSEMBLY	0.456947	0.712562	0.00228478	0.376874	0.989052	26	CCDC88A, PIK3CA, AUTS2, VAV2, WHAMM, CYFIP1, FER	R17_Program1	Bcells	4	0.707081
GOBP_LAMELLIPODIUM_ORGANIZATION	0.638655	0.815931	0.00174879	0.316228	0.852367	30	CCDC88A, PIK3CA, AUTS2, VAV2, WHAMM, CYFIP1, FER, RREB1	R17_Program1	Bcells	4	0.820958
GOBP_LEARNING	0.408583	0.673982	0.00244595	0.384023	1.02885	29	TLR2, NRGN, HIF1A, UCN, ATP8A1, CLN8, UBA6, MECP2, ABCA7	R17_Program1	Bcells	4	0.67164
GOBP_LENS_DEVELOPMENT_IN_CAMERA_TYPE_EYE	0.779903	0.89824	0.00150159	0.290236	0.743842	23	HIPK1, KDM5B, TGFBR1, CRYBG3, MAF, SKIL, CTNS, FZR1, TBC1D32, DLG1, SMAD3	R17_Program1	Bcells	4	0.896869
GOBP_LENS_FIBER_CELL_DIFFERENTIATION	0.972548	0.989232	0.00127164	0.222425	0.49923	12	KDM5B, MAF, SKIL, FZR1, SMAD3	R17_Program1	Bcells	4	0.990338
GOBP_LEUKOCYTE_ADHESION_TO_VASCULAR_ENDOTHELIAL_CELL	0.633168	0.81295	0.00248906	-0.310774	-0.878926	19	SELL, ETS1, ITGB1, CCL28, FUT7, ITGA4	R17_Program1	Bcells	4	0.817644
GOBP_LEUKOCYTE_APOPTOTIC_PROCESS	0.105955	0.365642	0.0052709	0.491152	1.39351	40	ANXA1, CCL5, IRS2, LMBR1L, HIF1A, ADAM17, BCL6, FNIP1	R17_Program1	Bcells	4	0.346038
GOBP_LEUKOCYTE_CELL_CELL_ADHESION	0.000648224	0.0132294	0.0635872	0.520539	1.77686	140	S100A9, S100A8, AIF1, VNN1, ANXA1, LILRB2, FGL2, KLF4, CCL5, LGALS1, NFKBIZ, CCDC88B, TNFSF13B, NFKBID, PELI1, ZMIZ1, CD83, BCL6, ZBTB16, NFAT5, RC3H1, PIK3CA, ICOSLG, RUNX1, PTAFR, MYB, IL6ST, NR4A3, IL4R, CCL2, RARA	R17_Program1	Bcells	4	0.0131252
GOBP_LEUKOCYTE_CHEMOTAXIS	8.51772e-07	3.45153e-05	0.659444	0.722799	2.2515	71	S100A9, S100A8, S100A12, FCER1G, AIF1, ANXA1, CXCL8, CSF3R, ADGRE2, CCL3L1, CCL5, BST1, CCL3, PPBP, PF4, SLC8B1	R17_Program1	Bcells	4	5.633e-05
GOBP_LEUKOCYTE_DIFFERENTIATION	0.0681589	0.298904	0.00583218	0.366865	1.30906	211	TYROBP, FCER1G, VNN1, ANXA1, LILRB2, TLR2, FGL2, CCL3, PF4, LGALS1, BATF3, NFKBIZ, NFKBID, LMBR1L, ADAM17, ZMIZ1, CD83, BCL6, TRIB1, ZBTB16, TCIRG1, OSCAR, CEBPA, RC3H1, FNIP1, RUNX1, ZBTB7A, KLF10, MYB, EP300, IL4R, INPP5D	R17_Program1	Bcells	4	0.2739
GOBP_LEUKOCYTE_HOMEOSTASIS	0.520585	0.747254	0.00197364	0.3254	0.942317	45	ANXA1, TNFSF13B, TNFAIP3, HIF1A, ADAM17, TCIRG1, RC3H1	R17_Program1	Bcells	4	0.749507
GOBP_LEUKOCYTE_MEDIATED_CYTOTOXICITY	0.289191	0.573165	0.0029823	0.401973	1.13563	39	TYROBP, AP1G1, ARRB2, GZMB, STX7, UNC13D	R17_Program1	Bcells	4	0.571663
GOBP_LEUKOCYTE_MEDIATED_IMMUNITY	1.27392e-09	7.26912e-08	0.788187	0.544544	2.02298	341	S100A9, S100A8, LYZ, CST3, TYROBP, FCN1, S100A12, CLEC12A, SERPINA1, FCER1G, CLEC7A, CFD, RETN, VNN1, ANPEP, CFP, RNASE2, SLC11A1, CDA, FPR1, ADGRE2, MGST1, LILRB2, TLR2, PRAM1, FGL2, CD68, MNDA, BST1, CCL3, PPBP, CTSD, S100A11, CDK13, PSAP, ITGAX, CLU, PRG2, CPPED1, AP1G1, ADAM17, ARRB2, ADGRE5, BCL6, TCIRG1, GZMB, OSCAR, ATP11A, TOM1, PTGDS, MANBA, MAVS, STX7, CREG1, FGR, UBR4, PTAFR, ATG7, UNC…	R17_Program1	Bcells	4	1.64769e-07
GOBP_LEUKOCYTE_MIGRATION	5.36408e-05	0.00147039	0.218731	0.53638	1.87434	172	S100A9, S100A8, S100A12, FCER1G, AIF1, ANXA1, CXCL8, CSF3R, ADGRE2, CCL3L1, CCL5, BST1, CCL3, PPBP, PF4, SLC7A7, ITGAX, SLC8B1	R17_Program1	Bcells	4	0.00187967
GOBP_LEUKOCYTE_PROLIFERATION	0.0314197	0.200264	0.00909592	0.43375	1.46192	126	TYROBP, AIF1, ANXA1, SLC11A1, LILRB2, LST1, CCL5, MNDA, BST1, AHR, CLU, CCDC88B, TNFSF13B, TNFAIP3, IRS2, LMBR1L, PELI1, BCL6, TCIRG1	R17_Program1	Bcells	4	0.177347
GOBP_LEUKOCYTE_TETHERING_OR_ROLLING	0.187419	0.472987	0.00492703	-0.505834	-1.26488	12	SELL, ITGB1, CCL28, FUT7, ITGA4	R17_Program1	Bcells	4	0.461905
GOBP_LIMBIC_SYSTEM_DEVELOPMENT	0.226625	0.515997	0.00464886	-0.404794	-1.18755	22	ETS1, BTG2, KIF5B, CNTNAP2, PAFAH1B1, NCOA1, SRF	R17_Program1	Bcells	4	0.507648
GOBP_LIPID_BIOSYNTHETIC_PROCESS	0.396962	0.663766	0.00207346	0.295806	1.03498	174	ANXA1, PIK3C2A, ACSM3, ABCG1, MBOAT1, DAGLB, HACD1, MTMR6, PRLR, TSPOAP1, ATP1A1, PIK3CA, PTGDS, ACSF3, DGKD, ACACB, CEPT1, ERLIN2, AGPAT4, INPP5D, CDS2, PGAP1, SREBF1, GPAT4, DDHD1, MTMR9, MTM1, H6PD, SERINC5, CLN8, MTMR3, P2RX1, CHKB, PTGS1, PRKAG2, FADS2, ABHD2, ST6GALNAC6, PPARD, PRKD2, FAR1, PIK3R5, PLCG2, PRKCD, PISD, MVD, FADS3, CERT1, NFKB1, ALDH3A2, MBTPS1	R17_Program1	Bcells	4	0.662977
GOBP_LIPID_CATABOLIC_PROCESS	0.0577868	0.277139	0.006976	0.470588	1.45637	68	LRP1, PLBD1, CYP1B1, PLCB2, IRS2, DAGLB, SORL1, PRKCE, ACACB, PDXDC1, DDHD1, IRS1, PLCB3, NEU3, GPCPD1, ABHD2, PPARD, PAFAH2, PDE3B, PLCG2, PRKCD, PNPLA7	R17_Program1	Bcells	4	0.250773
GOBP_LIPID_EXPORT_FROM_CELL	0.0618633	0.288257	0.00741279	0.65867	1.54956	15	RETN, TSPOAP1, MYB, KDM5B	R17_Program1	Bcells	4	0.259916
GOBP_LIPID_HOMEOSTASIS	0.594718	0.790347	0.00184253	0.324262	0.884312	32	ACSM3, IRS2, ABCG1, CEBPA, DDX3X, ABCA1, CLN8, LRP5L, CERT1, ABCB4, THADA, ACOX1, ZBTB20, SOAT1	R17_Program1	Bcells	4	0.795225
GOBP_LIPID_LOCALIZATION	0.0253767	0.175984	0.010226	0.450888	1.5006	114	LRP1, RETN, ANXA1, AQP9, RXRA, PSAP, CLU, IRS2, ABCG1, TSPOAP1, ATP11A, RELCH, ATP9B, ACACB, SCARB2, MYB, CDS2, SREBF1, KDM5B, SLC25A13, ATP8A1, ABCA1	R17_Program1	Bcells	4	0.156373
GOBP_LIPID_METABOLIC_PROCESS	0.0356675	0.215858	0.00789774	0.355915	1.32223	341	LRP1, ANXA1, PLBD1, G0S2, RXRA, CYP1B1, SULT1A1, PSAP, CLU, PLCB2, IMPA2, PIK3C2A, PORCN, UCP3, PLPPR2, ACSM3, IRS2, ID2, ABCG1, SIN3B, MBOAT1, DAGLB, HACD1, MTMR6, SORL1, PRLR, SMG1, TSPOAP1, CEBPA, ATP1A1, PIK3CA, PTGDS, PRKCE, ACSF3, DGKD, ACACB, FGR, OPA3, CEPT1, SOCS3, ERLIN2, PDK1, AGPAT4, NR4A3, INPP5D, PDXDC1, CDS2, PGAP1, SREBF1, GPAT4, VAV2, DDHD1, ABCA1, MTMR9, MTM1, H6PD, SERINC5, IRS…	R17_Program1	Bcells	4	0.191207
GOBP_LIPID_MODIFICATION	0.14071	0.414585	0.00427707	0.405547	1.28319	79	IMPA2, PIK3C2A, PORCN, PLPPR2, IRS2, ABCG1, MBOAT1, MTMR6, SMG1, PIK3CA, DGKD, ACACB, SOCS3, NR4A3, INPP5D, MTMR9, MTM1, IRS1, MTMR3	R17_Program1	Bcells	4	0.400444
GOBP_LIPID_OXIDATION	0.54834	0.763411	0.00200823	0.35188	0.916323	25	IRS2, ACACB, NR4A3, IRS1, PRKAG2, PPARD, LONP2, ALDH3A2, CNR1, ACOX1, ACAD10, MLYCD	R17_Program1	Bcells	4	0.767614
GOBP_LIPID_PHOSPHORYLATION	0.170574	0.45249	0.00414274	0.479428	1.29226	30	IMPA2, PIK3C2A, SMG1, PIK3CA, DGKD, SOCS3	R17_Program1	Bcells	4	0.44075
GOBP_LIPID_STORAGE	0.605735	0.798454	0.00183824	0.328604	0.874585	28	ABCG1, ACACB, CDS2, SREBF1, ABCA1, PPARD, STAT5B, NFKB1	R17_Program1	Bcells	4	0.801711
GOBP_LIPID_TRANSLOCATION	0.202446	0.490077	0.0039052	0.531342	1.26626	16	ABCG1, ATP11A, ATP9B, ATP8A1, ABCA1, ABCA7, PRKCD, ABCB4	R17_Program1	Bcells	4	0.480228
GOBP_LIPOPOLYSACCHARIDE_MEDIATED_SIGNALING_PATHWAY	0.0148082	0.127005	0.0150433	0.690013	1.76842	23	TLR2, CCL5, CCL3, LILRA2, TNFAIP3, TRIB1, PRKCE, PTAFR, CCL2	R17_Program1	Bcells	4	0.112814
GOBP_LIPOPROTEIN_BIOSYNTHETIC_PROCESS	0.795702	0.905856	0.00138114	0.265806	0.75094	39	GLUL, PORCN, ATG7, PGAP1, ZDHHC7, WIPI1, NMT2, PPM1A, ZDHHC15, RABL3, RAB3GAP2	R17_Program1	Bcells	4	0.904851
GOBP_LIPOPROTEIN_METABOLIC_PROCESS	0.246399	0.5325	0.00323608	0.403548	1.1771	47	LRP1, CTSD, GLUL, PORCN, ATG7, PGAP1, ZDHHC7, WIPI1, NMT2, PPM1A, ZDHHC15, RABL3, RAB3GAP2	R17_Program1	Bcells	4	0.529069
GOBP_LIPOSACCHARIDE_METABOLIC_PROCESS	0.633264	0.81295	0.00175547	0.315973	0.856794	31	PSAP, PGAP1, NEU3, ST6GALNAC6, PRKCD, PIGN, ST3GAL1, SMPD4, GBA2, ST3GAL6, ASAH1, PIGQ, PIGG, PIGM, HEXA	R17_Program1	Bcells	4	0.817664
GOBP_LIVER_MORPHOGENESIS	0.849655	0.933173	0.00147664	0.303636	0.668916	11	TNFAIP3, CFLAR, SULF2, CUL3, GLI1	R17_Program1	Bcells	4	0.931245
GOBP_LIVER_REGENERATION	0.0105067	0.100951	0.0216362	-0.68988	-1.7251	12	SRSF5, UCP2, RPL30	R17_Program1	Bcells	4	0.0912178
GOBP_LOCALIZATION_WITHIN_MEMBRANE	0.127454	0.401258	0.00624792	-0.468521	-1.32507	19	CD24, RILPL2, SAV1, ZDHHC2, DOCK2, DNAJA3, ITGA4, PTPRC	R17_Program1	Bcells	4	0.380525
GOBP_LOCOMOTION	7.68516e-05	0.0020082	0.169428	0.41209	1.57039	524	S100A9, S100A8, S100A12, EREG, FCER1G, CLEC7A, AIF1, LRP1, ANXA1, CXCL8, RNASE2, FPR1, CSF3R, ADGRE2, CCL3L1, SHTN1, KLF4, CCL5, BST1, CCL3, HBEGF, PPBP, CYP1B1, TYMP, PF4, TIMP1, S100A11, SLC7A7, ZEB2, GAB1, CCDC88A, PLXND1, ITGAX, GLUL, MACF1, PIK3C2A, SLC8B1, TNFAIP3, DAB2, IRS2, AVL9, MDGA1, HIF1A, ADAM17, ARRB2, ZMIZ1, ASH1L, SPAG9, TRIB1, LRRK2, SORL1, ACVR1, C5AR2, FMNL1, QRICH2, PIK3CA, P…	R17_Program1	Bcells	4	0.00251483
GOBP_LOCOMOTORY_BEHAVIOR	0.0636821	0.291416	0.00693676	0.537594	1.50486	37	ID2, BTBD9, ZFHX3, ARRB2, LRRK2, PRKCE, CDH23, ZNF385A, CLN8, NR4A2, UBA6, GPR52, MECP2, PUM1, CLCN3, NCOA2, SPG11, CTNS, CHD7	R17_Program1	Bcells	4	0.264077
GOBP_LONG_CHAIN_FATTY_ACID_METABOLIC_PROCESS	0.237112	0.527038	0.00355533	0.505346	1.21874	17	CYP1B1, ACSM3, DAGLB, PTGDS, PTGS1, FADS2	R17_Program1	Bcells	4	0.519047
GOBP_LONG_CHAIN_FATTY_ACID_TRANSPORT	0.173968	0.457587	0.00429642	0.574839	1.3125	13	ANXA1, IRS2, ACACB	R17_Program1	Bcells	4	0.445171
GOBP_LONG_TERM_MEMORY	0.472686	0.720256	0.00237363	0.45856	0.98938	10	BTBD9, MECP2, KAT2A, CTNS	R17_Program1	Bcells	4	0.717895
GOBP_LONG_TERM_SYNAPTIC_POTENTIATION	0.00108698	0.0198045	0.05578	0.776844	1.99096	23	TYROBP, LILRB2, NRGN	R17_Program1	Bcells	4	0.0192662
GOBP_LUNG_ALVEOLUS_DEVELOPMENT	0.94146	0.973227	0.00176575	-0.240658	-0.587479	11	BMPR2, MAN1A2, ATP7A, TMEM38B	R17_Program1	Bcells	4	0.975648
GOBP_LUNG_MORPHOGENESIS	0.761587	0.888966	0.00211281	-0.304858	-0.779613	13	KRAS, TGFBR2, SRF	R17_Program1	Bcells	4	0.887757
GOBP_LYMPHOCYTE_ACTIVATION	0.0978507	0.348122	0.00463033	0.330416	1.22669	338	TYROBP, FCER1G, CLEC7A, AIF1, VNN1, ANXA1, SLC11A1, LILRB2, FGL2, LST1, CCL5, MNDA, BST1, LGALS1, AHR, NFKBIZ, CCDC88B, TNFSF13B, TNFAIP3, IRS2, NFKBID, LMBR1L, AP1G1, ADAM17, PELI1, ZMIZ1, CD83, BCL6, ZBTB16, TCIRG1, CDH26, RC3H1, PIK3CA, FNIP1, ICOSLG, FGR, RUNX1, ZBTB7A, UNC13D, MYB, GSN, IL6ST, EP300, IL4R, INPP5D, CCL2, RARA	R17_Program1	Bcells	4	0.331967
GOBP_LYMPHOCYTE_ACTIVATION_INVOLVED_IN_IMMUNE_RESPONSE	0.236437	0.526988	0.00315086	0.36597	1.16845	84	FCER1G, ANXA1, SLC11A1, FGL2, LGALS1, NFKBIZ, NFKBID, AP1G1, BCL6, RC3H1, UNC13D, MYB, IL4R, RARA	R17_Program1	Bcells	4	0.518315
GOBP_LYMPHOCYTE_APOPTOTIC_PROCESS	0.315672	0.597087	0.00287682	0.410761	1.11382	31	CCL5, IRS2, LMBR1L, HIF1A, BCL6, FNIP1	R17_Program1	Bcells	4	0.596113
GOBP_LYMPHOCYTE_CHEMOTAXIS	0.047962	0.254463	0.00845456	0.679763	1.59918	15	CCL3L1, CCL5, CCL3, SLC8B1, ADAM17, CCL2, CXCL10, ADAM10, PTK2B	R17_Program1	Bcells	4	0.225801
GOBP_LYMPHOCYTE_COSTIMULATION	0.229798	0.519294	0.00360905	0.502229	1.2257	18	LILRB2, LGALS1, TNFSF13B, PIK3CA, ICOSLG	R17_Program1	Bcells	4	0.511285
GOBP_LYMPHOCYTE_HOMEOSTASIS	0.205138	0.494879	0.00516006	-0.362473	-1.18616	35	GAPT, RPS6, CORO1A, TNFRSF13B, PMAIP1, TNFRSF17, ZC3H8, GPR174, CD74, MEF2C, DNAJA3, LYN	R17_Program1	Bcells	4	0.483532
GOBP_LYMPHOCYTE_MEDIATED_IMMUNITY	0.000119692	0.00307026	0.304118	-0.388954	-1.66156	156	GAPT, TRBC2, HLA-DQB1, HLA-DRA, CD1C, HSPD1, CORO1A, IGLC3, SWAP70, IGKC, HLA-DRB1, CD27, IGLC1, BTN3A2, CCR6, HMGB1, HLA-E, IGHG1, RNF8, RASGRP1, KMT5B, IGHD, IGHG2, IGHA2, IGLC2, B2M, IGHV3-30, CD74, HLA-B, HLA-A, IGHV3-23, IGHG3, KLRK1, SLAMF6, IGLV1-51, FUT7, NBN, IGLC6, IGKV3-20, IGHV3-21, IGLC7, IGLV1-44, BTN3A3, IGHV1-18, IL27RA, PTPRC, IGLV2-14, IGKV1-5, PPP3CB, IGHV3-15, IGHV3-74, IGHV3-…	R17_Program1	Bcells	4	0.00358527
GOBP_LYMPHOCYTE_MIGRATION	0.127332	0.401258	0.00477164	0.476251	1.35124	40	AIF1, CCL3L1, CCL5, CCL3, SLC8B1, ADAM17, CCL2, CXCL10, ADAM10, PTK2B, SPN, F11R, ECM1	R17_Program1	Bcells	4	0.380346
GOBP_LYSOSOMAL_TRANSPORT	0.0500413	0.260314	0.00771719	0.519542	1.52074	48	LRP1, PSAP, CLU, DENND3, AP1G1, GAK, LRRK2, SORL1, SCARB2, VPS53, RAB12, GNPTAB, MTM1, ZFYVE16, TRAK1, IGF2R, HMGXB4, VPS11, ANKFY1, GPRASP1	R17_Program1	Bcells	4	0.231299
GOBP_LYSOSOME_LOCALIZATION	0.272263	0.559642	0.0031583	0.430464	1.16028	30	ADGRE2, SPAG9, PTGDS, FGR, UNC13D, NR4A3, IL4R, FER, FLCN, PLEKHM2	R17_Program1	Bcells	4	0.555288
GOBP_LYTIC_VACUOLE_ORGANIZATION	0.935217	0.971348	0.00124617	0.234509	0.595843	22	LRRK2, SCARB2, GNPTAB, ABCA1, CLN8, SPG11, MBTPS1, AP3B1, HPS4, TMEM175, LYST, MTOR	R17_Program1	Bcells	4	0.972739
GOBP_L_ALPHA_AMINO_ACID_TRANSMEMBRANE_TRANSPORT	0.140715	0.414585	0.00476714	0.564469	1.36133	17	SLC7A7, SLC43A2, SLC25A29, RGS2, SLC25A13, SLC7A5, CLN8	R17_Program1	Bcells	4	0.400454
GOBP_L_AMINO_ACID_TRANSPORT	0.0672837	0.29806	0.00703659	0.626871	1.52989	18	SLC11A1, SLC7A7, SLC43A2, SLC25A29, SLC25A13, SLC7A5, CLN8	R17_Program1	Bcells	4	0.27198
GOBP_MACROAUTOPHAGY	0.824516	0.920373	0.00293907	-0.209994	-0.853183	110	TOMM7, DYNLL1, GAPDH, SNX6, VPS4B, MAP1LC3B, OPTN, SNAPIN, RRAGC, HUWE1, TOMM70, ATG12, LIX1, TIGAR, AUP1, SEC22B, WDR45B, CSNK2A2, TP53, STX17, RETREG1, SESN3, TBK1, RRAGB, FEZ2, ILRUN, WAC, SQSTM1, MFN1, IFT88	R17_Program1	Bcells	4	0.918798
GOBP_MACROMOLECULE_CATABOLIC_PROCESS	2.91488e-13	2.0375e-11	0.932595	-0.373594	-1.81753	571	RPS10, RPS5, RPS17, RPL31, RPL10A, RPL7, ISG20, YBX1, RPL24, HSP90AB1, RPL5, RPS20, RPLP0, OAZ1, RPS13, RACK1, RPL27, RPL7A, RPL15, RPL36A, RPS4X, RPL23, RPL22, RPS3, RPL18, RPS25, UBA52, RPSA, RPS21, RPS7, RPS15A, RPL23A, RPL27A, RPL26, RPS16, RPL35A, RPS26, RPL6, RPL17, CALM1, RPL29, RPL3, RPS9, RPL35, RPL9, RPL39, RPS15, RPL36, RPL38, RPL12, RPL14, RPL8, RPS23, RPS8, RPS29, RPL30, RPS28, RPS2,…	R17_Program1	Bcells	4	6.00142e-11
GOBP_MACROMOLECULE_DEACYLATION	0.107724	0.367313	0.00523287	0.492486	1.39135	39	SFPQ, PER1, SIN3B, BAZ2A, BCL6, LRRK2, UCN, AKAP8, EP300, SREBF1, HDAC7, DYRK1A, HDAC10, PRKD2, SIN3A, RBM14	R17_Program1	Bcells	4	0.348858
GOBP_MACROMOLECULE_METHYLATION	0.860117	0.938676	0.0010411	0.228878	0.758047	110	BAZ2A, JARID2, ASH1L, PIK3CA, MTHFR, CTNNB1, TET3, MYB, AUTS2, TET2, RLF, SETD2, ATF7IP, RAB3D, SETD7, PRDM4, ZNF274, OGT, KDM3A, PHF1, MECP2, KMT2C, METTL22, TRDMT1, RNMT, TRMT2B, AASS, FAM98B, KDM6A, FOS, SMAD4	R17_Program1	Bcells	4	0.936494
GOBP_MACROPHAGE_ACTIVATION	0.00921853	0.0923836	0.0183798	0.613084	1.76149	43	TYROBP, AIF1, SLC11A1, TLR2, CCL3, CLU, LRRK2, CEBPA, PRKCE, JAK2, IL4R	R17_Program1	Bcells	4	0.0840617
GOBP_MACROPHAGE_DIFFERENTIATION	0.0988303	0.350672	0.00583745	0.634435	1.44858	13	TLR2, PF4, TRIB1, CEBPA	R17_Program1	Bcells	4	0.333731
GOBP_MACROPHAGE_MIGRATION	0.517916	0.745733	0.00221592	0.429899	0.947075	11	CCL5, CCL3, CCL2, PTK2B, MCOLN2	R17_Program1	Bcells	4	0.747724
GOBP_MAINTENANCE_OF_BLOOD_BRAIN_BARRIER	0.0510242	0.262007	0.0097331	-0.608639	-1.52195	12	ACTG1, ACTB, ITGB1, MBP	R17_Program1	Bcells	4	0.233875
GOBP_MAINTENANCE_OF_CELL_NUMBER	0.893642	0.953309	0.00236568	-0.210552	-0.770249	60	MYC, ZC3H13, WDR43, CTR9, MCPH1, SAV1, SMC1A, PAF1, REST, RTF1, SMC5, LDB1, MED28, MTF2, EIF4E	R17_Program1	Bcells	4	0.953121
GOBP_MAINTENANCE_OF_LOCATION	0.00409228	0.0502711	0.0257901	0.511749	1.69096	108	S100A9, S100A8, SRGN, CCL3, CCDC88A, ITPR1, SLC8B1, ABCG1, SORL1, TAPT1, AKAP9, PRKCE, TPCN1, ACACB	R17_Program1	Bcells	4	0.0486997
GOBP_MAINTENANCE_OF_LOCATION_IN_CELL	0.00286415	0.0401172	0.0316958	0.568429	1.78857	76	S100A9, S100A8, SRGN, CCL3, CCDC88A, ITPR1, SLC8B1, SORL1, TAPT1, AKAP9, PRKCE, TPCN1	R17_Program1	Bcells	4	0.038216
GOBP_MAINTENANCE_OF_PROTEIN_LOCALIZATION_IN_ORGANELLE	0.984329	0.993372	0.00180074	-0.186582	-0.527689	19	MORC3, BARD1, HSPA5, ANKRD13C, TAF8, SP100, INSIG2, TOPORS	R17_Program1	Bcells	4	0.995567
GOBP_MAINTENANCE_OF_PROTEIN_LOCATION	0.612917	0.800801	0.00178066	0.315083	0.873331	35	SRGN, CCDC88A, SORL1, TAPT1, GSN, SUN1, VPS13D, PKD1, VPS13C, HNRNPU	R17_Program1	Bcells	4	0.805626
GOBP_MAINTENANCE_OF_PROTEIN_LOCATION_IN_CELL	0.563621	0.771736	0.00193456	0.336109	0.905955	30	SRGN, CCDC88A, SORL1, TAPT1, GSN	R17_Program1	Bcells	4	0.776862
GOBP_MAINTENANCE_OF_PROTEIN_LOCATION_IN_NUCLEUS	0.987537	0.995149	0.00172232	-0.190146	-0.486259	13	MORC3, BARD1, TAF8, SP100, TOPORS, SUPT7L, TAF3, SUN2, BBS4, PML, SYNE1, HNRNPU, SUN1	R17_Program1	Bcells	4	0.997076
GOBP_MALE_GAMETE_GENERATION	0.87543	0.947037	0.00292138	-0.202167	-0.833368	121	DYNLL1, SEPTIN7, CIB1, UBE2J1, CALR, DNAJA1, LARP7, CCR6, PRDX4, RNF8, RAD51C, YY1	R17_Program1	Bcells	4	0.944102
GOBP_MALE_MEIOTIC_NUCLEAR_DIVISION	0.775548	0.895613	0.00160863	0.333651	0.735039	11	UBR2, MLH3, BRCA2, REC8, FIGNL1	R17_Program1	Bcells	4	0.894742
GOBP_MALE_SEX_DIFFERENTIATION	0.861639	0.938971	0.00127624	0.249547	0.698545	37	MGST1, RNF38, TGFBR1, ADAM20, SAFB2, DHX37, STAT5B, SMAD4, REC8, PLEKHA1, ASB1	R17_Program1	Bcells	4	0.937348
GOBP_MAMMARY_GLAND_DEVELOPMENT	0.153053	0.430518	0.00436181	0.476975	1.31531	34	IRS2, ID2, HIF1A, PRLR, TGFB3, MT-CO2, JAK2, KDM5B, GPAT4, CAD, RREB1, LRP5L, ARHGAP35, STAT5B, BRCA2	R17_Program1	Bcells	4	0.417639
GOBP_MAMMARY_GLAND_EPITHELIUM_DEVELOPMENT	0.132262	0.4054	0.00497705	0.595351	1.38056	14	ID2, HIF1A, JAK2, KDM5B, RREB1, LRP5L, BRCA2, ZNF703, PML	R17_Program1	Bcells	4	0.3877
GOBP_MANNOSYLATION	0.822442	0.919819	0.00198113	-0.291444	-0.72878	12	SDF2L1, RXYLT1	R17_Program1	Bcells	4	0.917805
GOBP_MAPK_CASCADE	0.0234845	0.170996	0.0100122	0.386744	1.40027	247	S100A12, EREG, CLEC7A, LRP1, FPR1, CCL3L1, KLF4, CCL5, CCL3, HBEGF, CARD9, IRAK3, RASGRP4, BRAF, RNF149, IRS2, PER1, CDK5RAP3, MAPK8IP3, ARRB2, ASH1L, SPAG9, TRIB1, LRRK2, SORL1, PDE8A, C5AR2, CYLD, DUSP6, TGFB3, PRKCE, DSTYK, MAP2K7, MAP4K3, JAK2, RB1CC1, TAB3	R17_Program1	Bcells	4	0.149234
GOBP_MAST_CELL_ACTIVATION	0.025268	0.175984	0.0114002	0.643991	1.69006	26	S100A12, ADGRE2, CD300LF, PTGDS, FGR, UNC13D, NR4A3, IL4R	R17_Program1	Bcells	4	0.155972
GOBP_MAST_CELL_ACTIVATION_INVOLVED_IN_IMMUNE_RESPONSE	0.187567	0.472987	0.00405296	0.526036	1.2838	18	ADGRE2, PTGDS, FGR, UNC13D, NR4A3, IL4R, FER	R17_Program1	Bcells	4	0.462023
GOBP_MATERNAL_PROCESS_INVOLVED_IN_FEMALE_PREGNANCY	0.861731	0.938971	0.00144661	0.293055	0.657757	12	ASH1L, RGS2, PPARD, CNR1	R17_Program1	Bcells	4	0.937373
GOBP_MATURATION_OF_5_8S_RRNA	0.000992864	0.0183844	0.0711916	-0.740142	-1.93145	14	NSA2, RPS21, RPF1, EXOSC8, MAK16, EXOSC10	R17_Program1	Bcells	4	0.0180454
GOBP_MATURATION_OF_LSU_RRNA	2.77624e-06	9.95175e-05	0.627257	-0.825467	-2.26907	17	RPL10A, RPL7, NSA2, RPL7A, RPL35, RPF1, RPL7L1, RPF2, MAK16	R17_Program1	Bcells	4	0.000156997
GOBP_MATURATION_OF_LSU_RRNA_FROM_TRICISTRONIC_RRNA_TRANSCRIPT_SSU_RRNA_5_8S_RRNA_LSU_RRNA	0.000177033	0.00430422	0.166028	-0.839001	-1.9941	10	RPL7, RPL35, RPL7L1, RPF2	R17_Program1	Bcells	4	0.00489049
GOBP_MATURATION_OF_SSU_RRNA	7.0215e-05	0.00186973	0.280234	-0.713547	-2.11611	23	RPS21, RPS16, RPS8, RPS28, RPS14, RPS19, GTF2H5	R17_Program1	Bcells	4	0.00233936
GOBP_MATURATION_OF_SSU_RRNA_FROM_TRICISTRONIC_RRNA_TRANSCRIPT_SSU_RRNA_5_8S_RRNA_LSU_RRNA	0.000149836	0.00377425	0.187024	-0.740395	-2.06538	18	RPS21, RPS16, RPS8, RPS14, RPS19, GTF2H5	R17_Program1	Bcells	4	0.00429813
GOBP_MATURE_B_CELL_DIFFERENTIATION	0.913136	0.961103	0.00131962	0.254284	0.613256	17	LGALS1, PTK2B, DLL1, PLCG2, DOCK11, ADA, ITFG2, ST3GAL1	R17_Program1	Bcells	4	0.962483
GOBP_MATURE_B_CELL_DIFFERENTIATION_INVOLVED_IN_IMMUNE_RESPONSE	0.73454	0.873102	0.00165942	0.331717	0.769218	14	LGALS1, PTK2B, DLL1, PLCG2, DOCK11, ADA, ITFG2, ST3GAL1	R17_Program1	Bcells	4	0.873778
GOBP_MECHANORECEPTOR_DIFFERENTIATION	0.635096	0.813383	0.00188286	0.371132	0.847388	13	CDH23, WDPCP, SEC24B, NOTCH1, DLL1, TRIOBP, RBPJ, PJVK	R17_Program1	Bcells	4	0.818799
GOBP_MEGAKARYOCYTE_DIFFERENTIATION	0.182801	0.469341	0.00394848	0.460251	1.26919	34	NFE2, PF4, KAT2B, RUNX1, NR4A3, EP300, SH2B3, ZNF385A, SP3, KMT2C, SIN3A, ZNF16, MOV10	R17_Program1	Bcells	4	0.456248
GOBP_MEIOSIS_I_CELL_CYCLE_PROCESS	0.978144	0.991621	0.00187884	-0.189571	-0.573762	25	RAD51C, RAD50, SGO1, MLH1, TOP2B, MUS81, STAG3	R17_Program1	Bcells	4	0.992865
GOBP_MEIOTIC_CELL_CYCLE	0.683998	0.844725	0.00148863	0.273612	0.844855	67	EREG, MARF1, UBR2, TUBGCP5, AURKC, CENPC, MLH3, TOP3A, WBP2NL, SUN1	R17_Program1	Bcells	4	0.846736
GOBP_MEIOTIC_CELL_CYCLE_PROCESS	0.358579	0.630666	0.00257997	0.372017	1.06886	43	EREG, MARF1, UBR2, CENPC, MLH3	R17_Program1	Bcells	4	0.632669
GOBP_MEIOTIC_CHROMOSOME_SEGREGATION	0.622218	0.805054	0.00255894	-0.303311	-0.88983	22	ACTR2, RAD51C, SMC2, SGO1, MLH1, TOP2B, MUS81, STAG3	R17_Program1	Bcells	4	0.811145
GOBP_MEMBRANE_DEPOLARIZATION	0.55867	0.768999	0.00271709	-0.324094	-0.928489	20	RACK1, JUN, CACNA1A, IFI6	R17_Program1	Bcells	4	0.773705
GOBP_MEMBRANE_DOCKING	0.389145	0.657432	0.00411783	-0.270833	-1.03009	74	DYNLL1, PLEK, HSP90AA1, IQCB1, TUBA1A, RAB8B, TMEM216, EZR, VTI1B, BLOC1S6, CEP63, STXBP3, DYNC1I2, TCTN1, STX17, PAFAH1B1	R17_Program1	Bcells	4	0.656981
GOBP_MEMBRANE_FUSION	0.226448	0.515997	0.00519862	-0.320401	-1.14414	53	PPIA, CORO1A, CALR, CD9, SNAPIN, RAB8B, KIF5B, SAMD9, RABEP1, HUWE1, VTI1B, SEC22B, STX17, SNAP47, TAP1	R17_Program1	Bcells	4	0.507471
GOBP_MEMBRANE_INVAGINATION	0.0698889	0.301711	0.00980276	-0.36182	-1.32362	60	TRBC2, IGLC3, IGKC, IGLC1, STAP1, IGHG1, RHOH, IGHD, IGHG2, IGHA2, IGLC2, IGHV3-30, ARHGAP25, IGHV3-23, IGHG3, IGLC6, IGHV3-21, IGLC7, IGHV1-18, IGHV3-15, IGHV3-74, IGHV3-7, ARHGAP12, IGHV3-33, IGHV6-1, IGHV2-5, IGHE, IGHA1, IGHV1-69D, IGHV3-13, IGHV5-51	R17_Program1	Bcells	4	0.277508
GOBP_MEMBRANE_LIPID_BIOSYNTHETIC_PROCESS	0.991503	0.99542	0.00203412	-0.168757	-0.574258	42	RACK1, KDSR, PIGH, CERS4, HACD2, SGPP1, MPPE1	R17_Program1	Bcells	4	0.998581
GOBP_MEMBRANE_LIPID_METABOLIC_PROCESS	0.794725	0.905113	0.00129184	0.253439	0.771238	61	CYP1B1, PSAP, HACD1, PDXDC1, PGAP1, SERINC5, NEU3, CLN8, P2RX1, ST6GALNAC6, PRKD2, PRKCD, FADS3, CERT1, ALDH3A2, CERS6, PIGN, SPTLC2	R17_Program1	Bcells	4	0.904393
GOBP_MEMBRANE_ORGANIZATION	0.339173	0.614998	0.00218796	0.288272	1.06304	308	S100A9, EREG, SERPINA1, AIF1, ANXA1, HBEGF, SPG7, CCDC88A, CLU, OTOF, PIK3C2A, ITSN1, DAB2, ABCG1, ARRB2, AGFG1, GAK, GZMB, ATP11A, CAVIN2, SEC24C, STX7, ATP9B, EPN1, MT-ATP6	R17_Program1	Bcells	4	0.616617
GOBP_MEMBRANE_PROTEIN_ECTODOMAIN_PROTEOLYSIS	0.158571	0.435155	0.00446455	0.551756	1.33067	17	TIMP1, ADAM17, ADAM10, TNFRSF1B, SPPL2A, SNX9, SPPL2B, MYH9, LRIG2, ADAM19	R17_Program1	Bcells	4	0.42498
GOBP_MEMBRANE_PROTEIN_PROTEOLYSIS	0.106925	0.366825	0.00543565	0.554071	1.42002	23	TIMP1, ADAM17, ADAM10, TNFRSF1B, SPPL2A, SNX9, NFKB1, MBTPS1, SPPL2B, SPPL3, MYH9, LRIG2, ADAM19	R17_Program1	Bcells	4	0.347615
GOBP_MEMBRANE_RAFT_ORGANIZATION	0.929516	0.967476	0.00135727	0.26627	0.574499	10	GSN, MYADM, ABCA7, DLG1	R17_Program1	Bcells	4	0.969954
GOBP_MEMORY	0.719413	0.865152	0.00163342	0.312706	0.78709	21	BTBD9, MECP2, ABCA7, KAT2A, CTNS, CNR1, OXT, ATXN1L, MTOR, PLK2	R17_Program1	Bcells	4	0.865522
GOBP_MESENCHYMAL_CELL_DIFFERENTIATION	0.241665	0.530789	0.00323591	0.394693	1.17786	54	S100A4, DAB2, HIF1A, AKNA, TCOF1, ACVR1, TAPT1, TGFB3, CTNNB1, DDX17, TGFBR1, CLASP2, LDLRAD4, WWTR1, NOTCH1, RFLNB	R17_Program1	Bcells	4	0.523817
GOBP_MESENCHYME_DEVELOPMENT	0.402571	0.669993	0.00229946	0.336896	1.03047	63	MDM4, S100A4, DAB2, HIF1A, AKNA, TCOF1, ACVR1, TAPT1, TGFB3, CTNNB1, DDX17, TGFBR1, CLASP2, LDLRAD4, WWTR1, NOTCH1, RFLNB, POGLUT1	R17_Program1	Bcells	4	0.66705
GOBP_MESENCHYME_MORPHOGENESIS	0.6643	0.831788	0.00181599	0.360946	0.824132	13	MDM4, ACVR1, TGFBR1, NOTCH1, SMAD4, RBPJ, SMAD3	R17_Program1	Bcells	4	0.835576
GOBP_MESODERM_DEVELOPMENT	0.703245	0.855587	0.00160817	0.299421	0.807066	30	KLF4, KDM6B, ACVR1, JAK2, SETD2	R17_Program1	Bcells	4	0.856981
GOBP_MESODERM_MORPHOGENESIS	0.371659	0.643841	0.00272239	0.456451	1.07383	15	KLF4, KDM6B, ACVR1, SETD2	R17_Program1	Bcells	4	0.643331
GOBP_MESONEPHROS_DEVELOPMENT	0.505457	0.739151	0.00282147	-0.361904	-0.961879	15	BASP1, MYC	R17_Program1	Bcells	4	0.739644
GOBP_METAL_ION_EXPORT	0.0219376	0.16533	0.0128128	0.788528	1.70131	10	KCNE3, SLC11A1, SLC8B1, ATP1A1, KCNH2, ATP2B1, ATP1A3	R17_Program1	Bcells	4	0.143576
GOBP_METAL_ION_HOMEOSTASIS	0.0029204	0.0405392	0.0296529	0.475826	1.64596	157	S100A9, S100A8, LRP1, SLC11A1, FPR1, CCL5, SLC24A4, CCL3, ITPR1, SLC8B1, BTBD9, HIF1A, LPAR6, TCIRG1, C5AR2, TSPOAP1, TMC8, ATP1A1, PRKCE, TPCN1, SLC12A6, JAK2, SLC25A37, CDH23, STIM1	R17_Program1	Bcells	4	0.0387079
GOBP_METAL_ION_TRANSPORT	0.027159	0.182371	0.00987196	0.447752	1.49176	115	KCNE3, SLC11A1, LILRB2, CCL5, SLC24A4, CCL3, LILRA2, SPG7, ITPR1, SLC8B1, ARRB2, UCN, ATP1A1, PRKCE, CTNNB1, CATSPER1, TPCN1, CDH23, STIM1, CCL2, GNB5, CXCL10, MYLK, FFAR1, F2R, CACNB4, KCNH2, AHNAK, P2RX1, ATP2B1, PTK2B, MCOLN2, ATP1A3, TRPM7, ATP2A3	R17_Program1	Bcells	4	0.162502
GOBP_METANEPHROS_DEVELOPMENT	0.0773283	0.319145	0.00797241	-0.540709	-1.43711	15	BASP1, ID3, MYC, STAT1	R17_Program1	Bcells	4	0.293324
GOBP_METAPHASE_ANAPHASE_TRANSITION_OF_CELL_CYCLE	0.881655	0.948282	0.00133182	0.258343	0.656401	22	CDK5RAP2, ANAPC4, ANAPC1, ZNF207, TACC3, GEN1	R17_Program1	Bcells	4	0.947017
GOBP_METAPHASE_PLATE_CONGRESSION	0.960765	0.981476	0.00119937	0.217799	0.558192	23	DYNC1H1, EML4, CENPC, CHMP1A, SPICE1, HNRNPU, TTL, CUL3, EML3, NUF2	R17_Program1	Bcells	4	0.984402
GOBP_METENCEPHALON_DEVELOPMENT	0.702325	0.855587	0.0015927	0.29537	0.810089	33	HERC1, RERE, MT-ND4, PTBP2, MT-CO1, SEC24B, MECP2, DLL1, KAT2A	R17_Program1	Bcells	4	0.856469
GOBP_METHYLATION	0.66653	0.8333	0.00139059	0.261099	0.877264	123	HNMT, BAZ2A, JARID2, ASH1L, PIK3CA, MTHFR, CTNNB1, TET3, MYB, AUTS2, TET2, RLF, PRDM2, SMYD4, SETD2, ATF7IP, RAB3D, SETD7, PRDM4, ZNF274, OGT, KDM3A, PHF1, NSUN7, MECP2, KMT2C, METTL22, TRDMT1, RNMT, TRMT2B, AASS, FAM98B, KDM6A, FOS, SMAD4	R17_Program1	Bcells	4	0.83689
GOBP_MICROGLIAL_CELL_ACTIVATION	0.000385778	0.0087694	0.0942002	0.813111	2.04662	21	TYROBP, AIF1, TLR2, CCL3, CLU, LRRK2	R17_Program1	Bcells	4	0.00892648
GOBP_MICROTUBULE_ANCHORING	0.506395	0.73969	0.00225152	0.434475	0.957157	11	CLASP2, CCDC187, CEP350, NIN, CLASP1, BBS4, PCM1, BICD2	R17_Program1	Bcells	4	0.740271
GOBP_MICROTUBULE_BASED_MOVEMENT	0.521961	0.748028	0.00374049	-0.243171	-0.97126	99	DYNLL1, ACTR2, IFT57, DNAJA1, KIF3B, CCR6, SNAPIN, PURA, KIF5B, KTN1, HSPB1, KPNB1, TRAF3IP1, BLOC1S6, TERF2, DTNBP1, DYNC1I2, LRPPRC, RAB6A, IFT74, TRIP11, PAFAH1B1	R17_Program1	Bcells	4	0.750594
GOBP_MICROTUBULE_BASED_PROCESS	0.998533	0.99923	0.000550879	0.172381	0.627594	263	CCDC88A, MACF1, CCDC88B, SFPQ, MAPK8IP3, HIF1A, ASH1L, KIFC2, CDK5RAP2, KIAA0753, CYLD, AKAP9, QRICH2, KAT2B, CTNNB1, CATSPER1, TTC21A, DYNC1H1, RAB27B, RTTN, TTLL3, EML4, TACC1, DNHD1, TUBGCP5, CSNK1D, CEP135, SETD2, TUBB1, AURKC, ATXN7, LMNA, FER, MEMO1, WDR19, ZNF207, RHOT2, TACC3, CLASP2, TRAK1, KIF21B, DYRK1A, MECP2, GEN1, SYNE2, CEP72, RBM14, KAT2A, SRGAP2C, TTC26, DYNC1LI2, CCDC187, PKD1, …	R17_Program1	Bcells	4	1
GOBP_MICROTUBULE_BASED_TRANSPORT	0.345766	0.621712	0.00428067	-0.284233	-1.05543	65	DYNLL1, IFT57, KIF3B, SNAPIN, PURA, KIF5B, HSPB1, TRAF3IP1, BLOC1S6, TERF2, DTNBP1, DYNC1I2, LRPPRC, RAB6A, IFT74, TRIP11, PAFAH1B1	R17_Program1	Bcells	4	0.622052
GOBP_MICROTUBULE_BUNDLE_FORMATION	0.296384	0.580722	0.00310344	0.469934	1.14688	18	CDK5RAP2, TTLL3, ZNF207, TTC26, CLASP1, LRRC6, CCDC39, SPEF2, MTCL1, TTC25, BBS2, SPAG1	R17_Program1	Bcells	4	0.57822
GOBP_MICROTUBULE_CYTOSKELETON_ORGANIZATION	0.977153	0.991336	0.000699451	0.193288	0.680296	184	CCDC88A, CCDC88B, KIFC2, CDK5RAP2, KIAA0753, CYLD, AKAP9, KAT2B, CTNNB1, DYNC1H1, RTTN, TTLL3, EML4, TACC1, TUBGCP5, CSNK1D, CEP135, SETD2, TUBB1, AURKC, ATXN7, LMNA, FER, ZNF207, TACC3, CLASP2, DYRK1A, MECP2, GEN1, SYNE2, CEP72, RBM14, KAT2A, SRGAP2C, TTC26, DYNC1LI2, CCDC187, PKD1, CUL9, BRCA2, CHMP1A, ALMS1, SPICE1, STARD9, TAOK1, HNRNPU, DOCK7, VAMP4, TTL, CENPJ, LIMK2, CKAP5, CEP350, NIN, MY…	R17_Program1	Bcells	4	0.992451
GOBP_MICROTUBULE_CYTOSKELETON_ORGANIZATION_INVOLVED_IN_MITOSIS	0.780981	0.89824	0.0025793	-0.230236	-0.839728	59	STMN1, VPS4B, ITGB1, ABRAXAS1, KIF3B, KPNB1, MCPH1, STAG2, SBDS, SMC1A	R17_Program1	Bcells	4	0.897305
GOBP_MICROTUBULE_DEPOLYMERIZATION	0.305431	0.587239	0.0037735	-0.441504	-1.12906	13	CIB1, STMN1	R17_Program1	Bcells	4	0.586573
GOBP_MICROTUBULE_NUCLEATION	0.227037	0.516515	0.00364604	0.51073	1.23173	17	AKAP9, TUBGCP5, CSNK1D, CLASP2, MECP2, CENPJ, CKAP5, NIN, TUBGCP4, CLASP1, TUBG2	R17_Program1	Bcells	4	0.508083
GOBP_MICROTUBULE_ORGANIZING_CENTER_LOCALIZATION	0.610771	0.800204	0.00191402	0.363552	0.866393	16	RANBP2, AKAP9, SYNE2, DYNC1LI2, CCDC141, NIN, DLG1	R17_Program1	Bcells	4	0.804458
GOBP_MICROTUBULE_ORGANIZING_CENTER_ORGANIZATION	0.961477	0.981844	0.00102421	0.205352	0.618205	57	CDK5RAP2, KIAA0753, KAT2B, CTNNB1, RTTN, CEP135, CLASP2, GEN1, CEP72, RBM14, KAT2A, BRCA2, CHMP1A, ALMS1, SPICE1, CENPJ, CKAP5, NIN, CHD3, USP33, CLASP1, BBS4	R17_Program1	Bcells	4	0.984792
GOBP_MICROTUBULE_POLYMERIZATION	0.876762	0.947302	0.00128937	0.250524	0.675268	30	CDK5RAP2, AKAP9, TUBGCP5, CSNK1D, ZNF207, CLASP2, DYRK1A, MECP2, CENPJ, CKAP5, NIN, TUBGCP4, CLASP1, TUBG2, GBA2	R17_Program1	Bcells	4	0.944723
GOBP_MICROTUBULE_POLYMERIZATION_OR_DEPOLYMERIZATION	0.567419	0.773727	0.00290368	-0.28214	-0.934673	37	RPS3, CIB1, STMN1, MAP7D3	R17_Program1	Bcells	4	0.77908
GOBP_MIDBRAIN_DEVELOPMENT	0.0403281	0.229182	0.0116647	-0.484948	-1.49473	27	DYNLL1, CALM2, CALM1, BASP1, ACTB, SUDS3, MAPKAP1, MBP, TAL2, HSPA5	R17_Program1	Bcells	4	0.205005
GOBP_MIRNA_METABOLIC_PROCESS	0.0967953	0.346974	0.0058624	0.617551	1.45282	15	RC3H1, DDX17, XPO5, TUT4, RC3H2, TENT4B, DICER1, NFKB1	R17_Program1	Bcells	4	0.330029
GOBP_MISMATCH_REPAIR	0.382774	0.654579	0.0033078	-0.41409	-1.05895	13	POLD4, HMGB1, TDG	R17_Program1	Bcells	4	0.652194
GOBP_MITOCHONDRIAL_ELECTRON_TRANSPORT_NADH_TO_UBIQUINONE	0.0978625	0.348122	0.00593173	0.67075	1.4472	10	MT-ND1, MT-ND2, MT-ND3, MT-ND4, MT-ND5, MT-ND4L	R17_Program1	Bcells	4	0.331974
GOBP_MITOCHONDRIAL_FISSION	0.583777	0.78337	0.00196601	0.364014	0.888381	18	LRRK2, TMEM135, MYO19, DDHD1, STAT2	R17_Program1	Bcells	4	0.788701
GOBP_MITOCHONDRIAL_FUSION	0.794454	0.905113	0.00157372	0.326295	0.718835	11	SPG7, TFRC	R17_Program1	Bcells	4	0.904268
GOBP_MITOCHONDRIAL_GENE_EXPRESSION	0.0854044	0.331431	0.00817762	-0.411951	-1.34807	35	MRPL21, MRPS18B, MRPS7, TEFM, MTERF4, MTIF3, TRMT10B, MRPS22, LRPPRC, FASTKD3, MRPS25, MTRF1L, RPUSD3, NGRN	R17_Program1	Bcells	4	0.309147
GOBP_MITOCHONDRIAL_GENOME_MAINTENANCE	0.392147	0.660508	0.00268676	0.493289	1.06431	10	TYMP, SLC25A36, TOP3A, MEF2A	R17_Program1	Bcells	4	0.659245
GOBP_MITOCHONDRIAL_MEMBRANE_ORGANIZATION	0.0101778	0.0984678	0.0244823	-0.476672	-1.61411	41	ATP5F1E, ATP5F1D, ATP5PD, MICOS10, CALM1, YWHAZ, HSP90AA1, PMAIP1, HEBP2, HSPA4, TOMM70, DMAC2L, THEM4, IMMT	R17_Program1	Bcells	4	0.0894312
GOBP_MITOCHONDRIAL_OUTER_MEMBRANE_PERMEABILIZATION	0.73043	0.871527	0.00227094	-0.285025	-0.81656	20	YWHAZ, PMAIP1, TP53, BNIP3L, PPP1R13B, TP53BP2, BAK1, MAPK8, BCL2	R17_Program1	Bcells	4	0.871713
GOBP_MITOCHONDRIAL_RESPIRATORY_CHAIN_COMPLEX_ASSEMBLY	0.426582	0.689038	0.00243482	0.403967	1.01679	21	MT-ND1, MT-ND2, FOXRED1, MT-ND3, MT-ND4, MT-ND5, COX18, SCO1, NUBPL	R17_Program1	Bcells	4	0.685188
GOBP_MITOCHONDRIAL_RNA_METABOLIC_PROCESS	0.952624	0.979229	0.00183708	-0.216761	-0.604669	18	TEFM, MTERF4, TRMT10B, LRPPRC	R17_Program1	Bcells	4	0.980612
GOBP_MITOCHONDRIAL_TRANSLATION	0.0272954	0.182371	0.0140082	-0.528881	-1.56846	23	MRPL21, MRPS18B, MRPS7, MTIF3, MRPS22, LRPPRC, FASTKD3, MRPS25, MTRF1L, RPUSD3, NGRN	R17_Program1	Bcells	4	0.162943
GOBP_MITOCHONDRIAL_TRANSMEMBRANE_TRANSPORT	0.0562193	0.274971	0.0098153	-0.473614	-1.44663	26	TOMM7, ATP5F1E, ATP5F1D, ATP5PD, UCP2, HSPD1	R17_Program1	Bcells	4	0.246833
GOBP_MITOCHONDRIAL_TRANSPORT	0.0719176	0.305595	0.0102337	-0.333077	-1.28679	81	TOMM7, ATP5F1E, ATP5F1D, ATP5PD, UCP2, HSPD1, YWHAZ, HSP90AA1, LMAN1, PMAIP1, HEBP2, HSPA4, HUWE1, MTERF4, TOMM70, DMAC2L, THEM4, UBE2D3, GDAP1, CSNK2A2, CHCHD4, TP53	R17_Program1	Bcells	4	0.281999
GOBP_MITOCHONDRION_DISTRIBUTION	0.20853	0.500043	0.00392527	0.586888	1.26626	10	LRRK2, MTM1, SLC4A5, TRAK1, KAT2A, MEF2A	R17_Program1	Bcells	4	0.487646
GOBP_MITOCHONDRION_LOCALIZATION	0.197311	0.484617	0.00395096	0.527332	1.27176	17	HIF1A, LRRK2, MYO19, MTM1, SLC4A5, RHOT2, TRAK1, KAT2A, MEF2A	R17_Program1	Bcells	4	0.474054
GOBP_MITOCHONDRION_MORPHOGENESIS	0.622138	0.805054	0.00194439	0.39909	0.86107	10	MTM1, NUBPL, CERT1, SUPV3L1	R17_Program1	Bcells	4	0.811131
GOBP_MITOCHONDRION_ORGANIZATION	0.385737	0.655356	0.00526076	-0.236742	-1.02267	170	TOMM7, ATP5F1E, ATP5F1D, ATP5PD, MICOS10, CALM1, HSPD1, YWHAZ, HSP90AA1, MAP1LC3B, JUN, NDUFAF2, LMAN1, IFIT2, PMAIP1, OPTN, HEBP2, HSPA4, HUWE1, ARMC1, MTERF4, TOMM70, TNFSF10, NIPSNAP2, ATG12, MIEF1, PET117, DMAC2L, THEM4, DNAJA3, TIGAR, IMMT, UBE2D3, IFI6, FASTKD3, WDR45B, GDAP1, CSNK2A2, CHCHD4, TP53, NDUFS1, TTC19, ZDHHC6, COX10, MX2, MPV17	R17_Program1	Bcells	4	0.654321
GOBP_MITOPHAGY	0.0350696	0.214093	0.0118349	-0.615706	-1.57455	13	TOMM7, MAP1LC3B, OPTN, HUWE1, TIGAR, TP53, SQSTM1	R17_Program1	Bcells	4	0.189255
GOBP_MITOTIC_CELL_CYCLE	0.572138	0.776175	0.0013847	0.256728	0.956307	354	EREG, AIF1, ANXA1, KLF4, MDM4, CDKN1C, TTN, CDK13, PHIP, CDK5RAP3, ID2, ADAM17, BCL6, NUP214, CACUL1, KIFC2, CDK5RAP2, E4F1, ACVR1, CYLD, AKAP9, AKAP8, CTNNB1, USP47, EIF4G1, DYNC1H1, MYB, EP300, USP8, CCL2, EML4, DDX3X, TACC1, CTC1, NABP1, TUBGCP5, PPP1R12B, CSNK1D, ANAPC4, CEP135, SETD2, TUBB1, LATS2, AURKC, ZNF385A, CENPC, LMNA, ZFYVE26, ANAPC1, MASTL, PKN2, ZNF207, TACC3	R17_Program1	Bcells	4	0.781987
GOBP_MITOTIC_CELL_CYCLE_CHECKPOINT	0.882146	0.948282	0.00231366	-0.215821	-0.767677	52	RPL26, SYF2, BUB3, BTG2, RAD17, PPP1R10, NBN, TP53, TAOK3, CNOT10, TPR, USP44, SOX4, XPC, CENPF	R17_Program1	Bcells	4	0.947308
GOBP_MITOTIC_CYTOKINESIS	0.241079	0.530752	0.00467325	-0.360232	-1.15486	32	STMN1, MITD1, VPS4B, CKAP2, ROCK2, TTC19, ARL3, CHMP7, CHMP1B, ANK3, SON, RACGAP1, ROCK1, RASA1	R17_Program1	Bcells	4	0.523135
GOBP_MITOTIC_DNA_INTEGRITY_CHECKPOINT	0.739316	0.876735	0.00246916	-0.251284	-0.84186	39	RPL26, SYF2, BTG2, RAD17, PPP1R10, NBN, TP53, TAOK3, CNOT10	R17_Program1	Bcells	4	0.876192
GOBP_MITOTIC_G1_S_TRANSITION_CHECKPOINT	0.848666	0.932732	0.00203683	-0.254742	-0.729803	20	RPL26, BTG2	R17_Program1	Bcells	4	0.930703
GOBP_MITOTIC_G2_DNA_DAMAGE_CHECKPOINT	0.925432	0.96699	0.00180456	-0.247217	-0.618187	12	SYF2, NBN, TAOK3	R17_Program1	Bcells	4	0.968011
GOBP_MITOTIC_G2_M_TRANSITION_CHECKPOINT	0.878291	0.947588	0.00194633	-0.252523	-0.694143	17	SYF2, RAD17, NBN, TAOK3	R17_Program1	Bcells	4	0.945423
GOBP_MITOTIC_METAPHASE_PLATE_CONGRESSION	0.956457	0.979939	0.00180772	-0.217107	-0.587172	16	VPS4B, KPNB1, CHMP7, CHMP1B	R17_Program1	Bcells	4	0.982413
GOBP_MITOTIC_NUCLEAR_DIVISION	0.461765	0.717115	0.0019733	0.303068	0.992613	101	EREG, TTN, CDK13, PHIP, KIFC2, CDK5RAP2, AKAP8, EML4, ANAPC4, AURKC, CENPC, LMNA, ANAPC1, ZNF207, TACC3, CLASP2	R17_Program1	Bcells	4	0.710422
GOBP_MITOTIC_RECOMBINATION	0.136318	0.409458	0.00578663	-0.567251	-1.34822	10	RAD51C, RAD50, SMC6, TERF2, SMC5, MLH1	R17_Program1	Bcells	4	0.393645
GOBP_MITOTIC_SISTER_CHROMATID_COHESION	0.803408	0.907164	0.00204377	-0.287439	-0.750091	14	RB1, SMC1A, SMC5, SGO1, ATRX, SLF2	R17_Program1	Bcells	4	0.908795
GOBP_MITOTIC_SISTER_CHROMATID_SEGREGATION	0.992502	0.995497	0.000941477	0.178101	0.548691	66	TTN, CDK5RAP2, AKAP8, EML4, ANAPC4, AURKC, CENPC, ANAPC1, ZNF207, TACC3, GEN1, PDS5B, POGZ, CHMP1A, HNRNPU, REC8, NIPBL, PDS5A, CUL3, EML3, NCAPH2	R17_Program1	Bcells	4	0.998929
GOBP_MITOTIC_SPINDLE_ASSEMBLY	0.601247	0.795592	0.00266857	-0.296932	-0.906966	26	VPS4B, ABRAXAS1, KIF3B, KPNB1, STAG2, SMC1A	R17_Program1	Bcells	4	0.799151
GOBP_MITOTIC_SPINDLE_ORGANIZATION	0.863778	0.939737	0.00232671	-0.220621	-0.778663	50	STMN1, VPS4B, ABRAXAS1, KIF3B, KPNB1, STAG2, SBDS, SMC1A	R17_Program1	Bcells	4	0.93831
GOBP_MODIFICATION_DEPENDENT_MACROMOLECULE_CATABOLIC_PROCESS	0.686073	0.846167	0.00460313	-0.207539	-0.940047	254	HSP90AB1, RPL5, RACK1, RPL23, UBA52, RPS7, SEC61B, UBE2J1, HSP90B1, RPS27A, RPL11, BUB3, UBE2K, VPS4B, USP1, TAF9, UBC, EXOSC8, DERL3, RNF8, UBA1, UBXN4, USP28, PSMC6, PSMC2, ATE1, HUWE1, ANKIB1, DTX3L, NFE2L2, USP10, ISG15, FBXO9, DNAJC10, MAN1A1, FBXO4, PSMD12, CBL, CSNK1A1, AUP1, AMN1, UBE2D3, PRICKLE1, FBXO10, SELENOS, FBXO22, XBP1, CSNK2A2, HSPA5, ZFAND2B, EXOSC10	R17_Program1	Bcells	4	0.847957
GOBP_MODIFICATION_OF_SYNAPTIC_STRUCTURE	0.390654	0.658787	0.00268103	0.482476	1.0629	11	ITSN1, CYFIP1, ARHGAP44	R17_Program1	Bcells	4	0.658106
GOBP_MODULATION_BY_HOST_OF_SYMBIONT_PROCESS	0.378173	0.650691	0.00261935	0.413318	1.05929	23	CCL5, CCL3, IFI27, SMARCA4, EP300, CHD1	R17_Program1	Bcells	4	0.648538
GOBP_MODULATION_BY_HOST_OF_VIRAL_PROCESS	0.406058	0.671813	0.00315806	-0.42694	-1.04222	11	PPIB, NUCKS1	R17_Program1	Bcells	4	0.669609
GOBP_MODULATION_BY_SYMBIONT_OF_ENTRY_INTO_HOST	0.0303239	0.19581	0.0106318	0.695901	1.6783	17	FCN1, CXCL8, IFITM3, LGALS1, CIITA, GSN, TRIM8, EXOC7	R17_Program1	Bcells	4	0.173416
GOBP_MODULATION_BY_SYMBIONT_OF_HOST_CELLULAR_PROCESS	0.770012	0.891819	0.00161903	0.335788	0.739748	11	ULK1, ATG7	R17_Program1	Bcells	4	0.892035
GOBP_MODULATION_BY_SYMBIONT_OF_HOST_PROCESS	0.357347	0.630666	0.00280308	0.469973	1.08982	14	RXRA, ULK1, ATG7	R17_Program1	Bcells	4	0.631694
GOBP_MODULATION_BY_VIRUS_OF_HOST_PROCESS	0.507308	0.74031	0.00223804	0.425325	0.954636	12	RXRA, ATG7, EIF2AK2	R17_Program1	Bcells	4	0.740754
GOBP_MODULATION_OF_PROCESS_OF_OTHER_ORGANISM	0.00323145	0.0428205	0.031048	0.644977	1.86055	44	S100A9, CLEC7A, CCL5, RXRA, CCL3, IFI27, ULK1, SMARCA4, ATG7, EP300	R17_Program1	Bcells	4	0.0415215
GOBP_MODULATION_OF_PROCESS_OF_OTHER_ORGANISM_INVOLVED_IN_SYMBIOTIC_INTERACTION	0.235117	0.526042	0.0033996	0.429948	1.19782	36	CCL5, RXRA, CCL3, IFI27, ULK1, SMARCA4, ATG7, EP300, CHD1	R17_Program1	Bcells	4	0.516968
GOBP_MOLTING_CYCLE	0.630246	0.810938	0.00184305	0.345708	0.852897	19	PER1, NOTCH1, SMAD4, PTCH2, APCDD1, GORAB, NIPBL, NOM1, RBPJ	R17_Program1	Bcells	4	0.815847
GOBP_MONOAMINE_TRANSPORT	0.521233	0.747368	0.00270363	-0.389397	-0.950569	11	ACTB, SYK, DTNBP1	R17_Program1	Bcells	4	0.750016
GOBP_MONOCARBOXYLIC_ACID_BIOSYNTHETIC_PROCESS	0.313518	0.595544	0.00282456	0.389788	1.11078	41	ANXA1, ACSM3, DAGLB, HACD1, PTGDS, ACSF3, ACACB, ERLIN2, PTGS1, PRKAG2, FADS2, ABHD2	R17_Program1	Bcells	4	0.594037
GOBP_MONOCARBOXYLIC_ACID_CATABOLIC_PROCESS	0.762425	0.888966	0.00150891	0.28838	0.762183	27	IRS2, ACACB, IRS1, ABHD2, PPARD, XYLB, LONP2, ALDH3A2, CNR1, ACOX1, ACAD10, MLYCD	R17_Program1	Bcells	4	0.88822
GOBP_MONOCARBOXYLIC_ACID_METABOLIC_PROCESS	0.206236	0.495818	0.00324842	0.342514	1.174	145	VNN1, ANXA1, CYP1B1, UCP3, ACSM3, IRS2, HIF1A, RANBP2, NUP58, DAGLB, ADPGK, HACD1, NUP214, PTGDS, PRKCE, ACSF3, FOXK1, ACACB, ZBTB7A, ERLIN2, PDK1, NR4A3, EP300, SREBF1, GPAT4, IRS1, SCPEP1, OGT, PTGS1, PRKAG2, FADS2, ABHD2, PPARD, PDHX, NUP160, XYLB, NUP153, SLC2A6, PDP1, ABCC2, PFKL, LONP2, FADS3, PFKFB2, ALDH3A2, NUP205, NUP98, NUP210, OSBPL2, NUP93, CNR1	R17_Program1	Bcells	4	0.484756
GOBP_MONOCARBOXYLIC_ACID_TRANSPORT	0.135397	0.409391	0.0046769	0.491353	1.3476	33	ANXA1, AQP9, RXRA, TSPOAP1, SLC25A13, SLC16A5, CLN8, MAP2K6, LRRC8A, NCOA2, ABCC2	R17_Program1	Bcells	4	0.392215
GOBP_MONOCYTE_CHEMOTAXIS	0.00072888	0.014177	0.0695985	0.847151	1.99297	15	S100A12, AIF1, ANXA1, CCL3L1, CCL5, CCL3	R17_Program1	Bcells	4	0.0143284
GOBP_MONOCYTE_DIFFERENTIATION	0.230983	0.520828	0.00446022	-0.45236	-1.2023	15	IFI16, HLA-DRB1, MYC, JUN, CD74	R17_Program1	Bcells	4	0.512487
GOBP_MONONUCLEAR_CELL_DIFFERENTIATION	0.359325	0.630666	0.00222329	0.301487	1.05746	178	FCER1G, VNN1, ANXA1, LILRB2, FGL2, LGALS1, BATF3, NFKBIZ, NFKBID, LMBR1L, ADAM17, ZMIZ1, CD83, BCL6, ZBTB16, TCIRG1, RC3H1, FNIP1, RUNX1, ZBTB7A, MYB, EP300, IL4R, INPP5D, RARA	R17_Program1	Bcells	4	0.633132
GOBP_MONONUCLEAR_CELL_MIGRATION	0.0120457	0.110699	0.0157416	0.561469	1.69028	57	S100A12, AIF1, ANXA1, CCL3L1, CCL5, CCL3, SLC8B1, ADAM17	R17_Program1	Bcells	4	0.0993407
GOBP_MONOSACCHARIDE_BIOSYNTHETIC_PROCESS	0.739965	0.876735	0.00226172	-0.280074	-0.812308	21	GAPDH, PGAM1, FAM3C, SELENOS, GOT2, MAEA, SLC25A11, ATF4, ARPP19	R17_Program1	Bcells	4	0.876534
GOBP_MONOSACCHARIDE_CATABOLIC_PROCESS	0.344708	0.620208	0.00358803	-0.395295	-1.0866	17	GAPDH, PGAM1, FOXK2, FUT7, TIGAR, TP53, FUT8, PGM2L1	R17_Program1	Bcells	4	0.621251
GOBP_MONOSACCHARIDE_METABOLIC_PROCESS	0.735609	0.87336	0.0013555	0.26006	0.81828	76	IRS2, RANBP2, HECTD4, ADPGK, PIK3CA, KAT2B, FOXK1, ACACB, PDK1, EP300, SLC25A13, MIDN, H6PD, IRS1, OGT, PPARD, GALM, MAN2B1, KAT2A, XYLB, NCOA2, PFKL, PFKFB2, SLC2A1, EPM2AIP1	R17_Program1	Bcells	4	0.874145
GOBP_MONOVALENT_INORGANIC_CATION_HOMEOSTASIS	0.0403077	0.229182	0.0087419	0.555834	1.57703	40	SLC11A1, DMXL2, SLC9A8, LRRK2, TCIRG1, SLC9A7, ATP1A1, MAFG, SLC12A6, ATP6V0A1, KCNH2, ATP6V1A, SLC4A5, ATP1A3	R17_Program1	Bcells	4	0.204945
GOBP_MORPHOGENESIS_OF_AN_EPITHELIAL_SHEET	0.404668	0.671813	0.00256698	0.436965	1.04134	16	HBEGF, ADAM17, RREB1, CLASP2, NOTCH1, ARHGAP35	R17_Program1	Bcells	4	0.668521
GOBP_MORPHOGENESIS_OF_AN_EPITHELIUM	0.6983	0.852597	0.00132495	0.256019	0.859301	122	KLF4, HBEGF, PLXND1, ITGAX, DAB2, HIF1A, ADAM17, ARRB2, ACVR1, MTHFR, CTNNB1, SOCS3, PLXNB2, KDM5B, SETD2, ZDHHC7, CXCL10, SEC24B, RREB1, RYK, CLASP2, PSME4, FOXP1, PRKD2, NOTCH1, DLL1, KAT2A, LRP5L, ARHGAP35, ST14, PKD1, SMURF2, SMAD4	R17_Program1	Bcells	4	0.854411
GOBP_MORPHOGENESIS_OF_A_BRANCHING_STRUCTURE	0.334244	0.611614	0.00272299	0.386459	1.0918	39	PLXND1, LRRK2, ACVR1, CTNNB1, SOCS3, RERE, KDM5B, SETD2, BCL11A, NOTCH1, LRP5L, ST14, PKD1, SMAD4	R17_Program1	Bcells	4	0.612251
GOBP_MORPHOGENESIS_OF_A_POLARIZED_EPITHELIUM	0.086315	0.333799	0.00793489	-0.439907	-1.36752	28	PFN1, ACTG1, ACTB, PSMC6, DAAM1, TRAF3IP1, PSMC2, PSMD12, PRICKLE1	R17_Program1	Bcells	4	0.310881
GOBP_MORPHOGENESIS_OF_EMBRYONIC_EPITHELIUM	0.950733	0.979098	0.00200727	-0.203868	-0.658019	33	RPS7, IFT57, LMO4, PRICKLE1, TCTN1, BCL10, SOX4, BRD2	R17_Program1	Bcells	4	0.979974
GOBP_MOVEMENT_IN_HOST_ENVIRONMENT	0.0629252	0.289373	0.00679168	0.49185	1.46781	54	FCN1, ANPEP, CXCL8, IFITM3, LGALS1, CIITA, CTNNB1, SCARB2, GSN, TRIM8, EXOC7	R17_Program1	Bcells	4	0.262357
GOBP_MRNA_3_END_PROCESSING	0.0369672	0.219828	0.0130794	-0.410546	-1.4367	48	SRSF5, PAPOLA, SRRM1, SLU7, CTR9, CDC40, NCBP2, THOC2, SRSF2, CPSF7, PAPOLG, PAF1, POLDIP3, BARD1, HSF1, PABPC1	R17_Program1	Bcells	4	0.195367
GOBP_MRNA_CIS_SPLICING_VIA_SPLICEOSOME	0.150477	0.427877	0.00562587	-0.490843	-1.30458	15	CWC15, PSIP1, RBM22, NCBP2, PRPF40A, SART1, WBP11, WBP4	R17_Program1	Bcells	4	0.413965
GOBP_MRNA_EXPORT_FROM_NUCLEUS	0.875324	0.947037	0.00243684	-0.212954	-0.788379	64	SRSF5, HHEX, SRRM1, SLU7, NUP42, CDC40, NCBP2, THOC2, SRSF2, POLDIP3, POM121, EIF4E, MCM3AP, HNRNPA2B1, TPR, U2AF2, NUP54, THOC3, NUP37, SRSF7	R17_Program1	Bcells	4	0.944051
GOBP_MRNA_METABOLIC_PROCESS	1.60059e-26	2.23762e-24	1.3345	-0.522399	-2.47263	400	RPS10, RPS5, RPS17, RPL31, RPL10A, RPL7, YBX1, RPL24, RPL5, RPS20, RPLP0, RPS13, RPL27, RPL7A, RPL15, RPL36A, RPS4X, RPL23, RPL22, RPS3, RPL18, RPS25, UBA52, RPSA, RPS21, RPS7, RPS15A, SRSF5, RPL23A, RPL27A, RPL26, RPS16, RPL35A, RPS26, RPL6, RPL17, RPL29, RPL3, RPS9, RPL35, RPL9, RPL39, RPS15, RPL36, RPL38, RPL12, HNRNPA1, RPL14, RPL8, RPS23, RPS8, RPS29, RPL30, RPS28, RPS2, RPL37, RPL37A, RPL10…	R17_Program1	Bcells	4	9.52661e-24
GOBP_MRNA_PROCESSING	0.0641575	0.292123	0.0147317	-0.268433	-1.1975	221	YBX1, SRSF5, HNRNPA1, SYF2, NCL, CWC15, PSIP1, GTF2H5, RBM3, PAPOLA, HTATSF1, SRRM1, LARP7, RBM17, SLU7, ZC3H13, CWC22, SREK1IP1, CTR9, SLTM, CDC40, RNGTT, RBM22, SF3B2, RBMX, RBM28, NCBP2, THOC2, TGS1, NCBP3, ZRSR2, DDX46, SRSF2, CWC27, U2SURP, CPSF7, PRPF40A, PAPOLG, PAF1, MFAP1, GEMIN6, POLDIP3, BARD1, RBM7, REST, EFTUD2, HSF1, PABPC1, SNRNP48, SART1, PPWD1, WBP11, DHX9, NSRP1, ZFP36L1, RPUSD3…	R17_Program1	Bcells	4	0.265231
GOBP_MRNA_SPLICE_SITE_SELECTION	0.427597	0.6893	0.00320681	-0.355548	-1.0186	20	SRSF5, PSIP1, SLU7, RBMX	R17_Program1	Bcells	4	0.685967
GOBP_MRNA_TRANSCRIPTION	0.0676755	0.298684	0.00719783	0.704629	1.5203	10	EREG, SREBF1	R17_Program1	Bcells	4	0.272841
GOBP_MRNA_TRANSPORT	0.217761	0.507818	0.00578942	-0.290909	-1.1287	83	SRSF5, HNRNPA1, HHEX, SRRM1, SLU7, NUP42, UPF3A, CDC40, NCBP2, THOC2, NCBP3, SRSF2, IGF2BP3, POLDIP3, LRPPRC, HSF1, DHX9, POM121, ZFP36L1, EIF4E, MCM3AP, FMR1, MX2, HNRNPA2B1, TPR, ZFP36, U2AF2, NUP54, THOC3, NUP37, SRSF7	R17_Program1	Bcells	4	0.498179
GOBP_MUCOPOLYSACCHARIDE_METABOLIC_PROCESS	0.0174599	0.140281	0.0138425	0.682506	1.74918	23	VCAN, CEMIP2, ITIH4, ABCC5	R17_Program1	Bcells	4	0.124881
GOBP_MULTICELLULAR_ORGANISMAL_HOMEOSTASIS	0.191913	0.478244	0.00340633	0.349057	1.18945	138	LYZ, SLC11A1, G0S2, ZNF516, METRNL, TNFAIP3, BTBD9, ADAM17, PRLR, TCIRG1, KDM6B, PIK3CA, ACACB, EIF4G1, DYNC1H1, JAK2, NR4A3, IL4R, INPP5D, CDH23	R17_Program1	Bcells	4	0.46723
GOBP_MULTICELLULAR_ORGANISMAL_MOVEMENT	0.741098	0.876898	0.00214106	-0.316904	-0.792447	12	C12orf57, RCSD1	R17_Program1	Bcells	4	0.87716
GOBP_MULTICELLULAR_ORGANISMAL_RESPONSE_TO_STRESS	0.57608	0.779783	0.0020107	0.380126	0.894266	15	UCN, EIF4G1, NR4A2, MECP2	R17_Program1	Bcells	4	0.784308
GOBP_MULTICELLULAR_ORGANISMAL_SIGNALING	0.1307	0.403358	0.00474854	0.488062	1.35278	35	KCNE3, TYMP, ITPR1, AKAP9, ATP1A1, STIM1, ASPH, CACNB4, KCNH2, P2RX1, ATP2B1, ATP1A3, ATP2A3	R17_Program1	Bcells	4	0.385474
GOBP_MULTICELLULAR_ORGANISM_GROWTH	0.528298	0.752099	0.00314463	-0.276305	-0.95833	46	PPIB, PLAC8, KLF2, ARID5B, EZR, CLIC4, WDR48, TAL2, TP53, ZFP36L1	R17_Program1	Bcells	4	0.754718
GOBP_MULTICELLULAR_ORGANISM_REPRODUCTION	0.247426	0.533085	0.00285097	0.323027	1.13236	177	EREG, RETN, ARRB2, ZMIZ1, BCL6, AGFG1, ASH1L, ZBTB16, LRRK2, ACVR1, NR2C2, AFF4, TGFB3, CATSPER1, TTC21A, MARF1, PTAFR, IL4R, ADAM28, UBR2, DDX3X, RGS2, USP9Y, CELF1, TGFBR1, ADAM10, AURKC, DIAPH2, P2RX1, MLH3, DDX3Y, USP9X, PTK2B, RFX2, TUT4, PSME4, KDM3A, MMP19, ABHD2, PPARD, USP42, PUM1, SP3, SUN1, IGF2R	R17_Program1	Bcells	4	0.530183
GOBP_MULTIVESICULAR_BODY_SORTING_PATHWAY	0.906018	0.958925	0.00137429	0.271693	0.609811	12	RAB27B, DENND10, RUBCN, CHMP1A	R17_Program1	Bcells	4	0.959114
GOBP_MULTI_MULTICELLULAR_ORGANISM_PROCESS	0.882135	0.948282	0.00118957	0.237242	0.694425	48	TIMP1, ASH1L, PRLR, UCN, TGFB3, PTAFR, RGS2, CAD, P2RX1, PPARD, SP3, STAT5B, FOS, ABCC2, SMURF2, LNPEP, SLC2A1	R17_Program1	Bcells	4	0.9473
GOBP_MULTI_ORGANISM_LOCALIZATION	0.394682	0.662867	0.00363839	-0.308811	-1.03459	39	UBA52, RPS27A, BST2, UBC, NUP42, KPNB1, POM121, FMR1, TPR, KPNA2, NUP54, KPNA6, NUP37	R17_Program1	Bcells	4	0.661218
GOBP_MULTI_ORGANISM_PROCESS	0.712147	0.859372	0.00113051	0.242792	0.88151	255	EREG, TIMP1, LILRA2, TNFAIP3, RANBP2, NUP58, ZMIZ1, BCL6, AGFG1, ASH1L, NUP214, TRIB1, ZBTB16, LRRK2, PRLR, ACVR1, NR2C2, UCN, AFF4, TGFB3, CATSPER1, TTC21A, MARF1, PTAFR, IL4R, ADAM28, UBR2, DDX3X, RGS2, USP9Y, KDM5B, CELF1, TGFBR1, ADAM10, AURKC, DIAPH2, ADAM20, CAD, P2RX1, MLH3, DDX3Y, USP9X, PTK2B, NMT2, RFX2, TUT4, PSME4, KDM3A, FCHSD1, MMP19, ABHD2, PPARD, USP42, PUM1, SP3, WBP2NL, SUN1, IG…	R17_Program1	Bcells	4	0.861507
GOBP_MUSCLE_ADAPTATION	0.267305	0.554028	0.00320821	0.438538	1.16718	28	KLF4, JARID2, UTRN, GSN, IL6ST, NR4A3, RGS2, FOXO3, LMNA, TNFRSF1B, CFLAR, NOTCH1, SMAD4, MEF2A, AKAP6, DDX39B	R17_Program1	Bcells	4	0.550494
GOBP_MUSCLE_CELL_APOPTOTIC_PROCESS	0.711435	0.859039	0.00164199	0.312534	0.79409	22	ARRB2, SOD2, JAK2, PTK2B, RGL2, RBM10, CFLAR	R17_Program1	Bcells	4	0.861175
GOBP_MUSCLE_CELL_DEVELOPMENT	0.777938	0.896922	0.00145091	0.277338	0.756342	32	TTN, RGS2, NEB, CFLAR, NOTCH1, CAPN3, SMAD4, HOMER1, HNRNPU, MEF2A, AKAP6, DDX39B	R17_Program1	Bcells	4	0.89589
GOBP_MUSCLE_CELL_DIFFERENTIATION	0.256449	0.542383	0.00303032	0.36698	1.15238	75	EREG, TTN, ID2, ARRB2, SPAG9, KDM6B, ACVR1, PLD3, CTNNB1, SOD2, IL4R, RGS2, CXCL10, NEB, MECP2, FOXO4, CFLAR, NOTCH1, DLL1, KAT2A, RBM38, CAPN3, SMAD4, HOMER1, HNRNPU, MYEF2, MEF2A	R17_Program1	Bcells	4	0.539258
GOBP_MUSCLE_CELL_MIGRATION	0.00137662	0.0234696	0.0496829	0.777833	1.97633	22	AIF1, LRP1, ANXA1, CCL5, S100A11, TRIB1, SORL1	R17_Program1	Bcells	4	0.022801
GOBP_MUSCLE_CELL_PROLIFERATION	0.00120179	0.0211334	0.0501618	0.63899	1.91271	55	EREG, AIF1, KLF4, CCL5, HBEGF, TNFAIP3, ID2, JARID2, TRIB1, TGFB3, CTNNB1, SOD2, RUNX1, PTAFR, JAK2, MYB, NR4A3, ARID2, TGFBR1	R17_Program1	Bcells	4	0.0207289
GOBP_MUSCLE_CONTRACTION	0.313534	0.595544	0.00269219	0.355554	1.10283	69	KCNE3, TTN, PIK3C2A, UTRN, UCN, AKAP9, ATP1A1, PIK3CA, PTAFR, GSN, RGS2, PPP1R12B, MYLK, ASPH, F2R, KCNH2, P2RX1, ATP2B1, NEB	R17_Program1	Bcells	4	0.594056
GOBP_MUSCLE_FIBER_DEVELOPMENT	0.881548	0.948282	0.00140434	0.280292	0.639978	13	TTN, NEB, HOMER1	R17_Program1	Bcells	4	0.946993
GOBP_MUSCLE_HYPERTROPHY	0.539807	0.756584	0.00203846	0.357151	0.922852	24	TTN, JARID2, IL6ST, NR4A3, RGS2, LMNA, TNFRSF1B, NOTCH1, SMAD4, MEF2A, AKAP6, DDX39B	R17_Program1	Bcells	4	0.762201
GOBP_MUSCLE_ORGAN_DEVELOPMENT	0.466631	0.720033	0.0019952	0.308246	0.987521	86	HBEGF, TTN, ZFHX3, UTRN, FOXK1, DDX17, EP300, SGCE, TGFBR1, SAP30, CXCL10, TAGLN, MTM1, MYLK, COL19A1, CCNT2, GTF3C5, GPCPD1, NEB, FOXO4, LEMD2, CFLAR, NOTCH1, DLL1, EGR3, CAPN3, FOS, SMAD4, HOMER1, FKTN, MEF2A, CHD7	R17_Program1	Bcells	4	0.713845
GOBP_MUSCLE_ORGAN_MORPHOGENESIS	0.594355	0.790347	0.00193891	0.360676	0.880236	18	TTN, TGFBR1, MYLK, NOTCH1, SMAD4, CHD7	R17_Program1	Bcells	4	0.794963
GOBP_MUSCLE_STRUCTURE_DEVELOPMENT	0.17225	0.455601	0.00361177	0.35192	1.20624	145	EREG, HBEGF, LGALS1, TTN, ID2, ZFHX3, ARRB2, SPAG9, KDM6B, ACVR1, UTRN, PLD3, FOXK1, CTNNB1, SOD2, IFRD1, DDX17, EP300, IL4R, SGCE, RGS2, TGFBR1, SAP30, CXCL10, TAGLN, MTM1, MYLK, COL19A1, CCNT2, GTF3C5, GPCPD1, NEB, MECP2, PPARD, FOXO4, LEMD2, CFLAR, NOTCH1, DLL1, EGR3, KAT2A, HIF1AN, RBM38, CAPN3, FOS, HINFP, SMAD4, HOMER1, FKTN, HNRNPU, MYEF2, MEF2A, CHD7, MAP3K5	R17_Program1	Bcells	4	0.442949
GOBP_MUSCLE_SYSTEM_PROCESS	0.258826	0.5455	0.00295904	0.354606	1.14493	91	KCNE3, KLF4, TTN, PIK3C2A, JARID2, UTRN, UCN, AKAP9, ATP1A1, PIK3CA, PTAFR, GSN, IL6ST, NR4A3, RGS2, PPP1R12B, FOXO3, MYLK, ASPH, LMNA, F2R, KCNH2, P2RX1, ATP2B1	R17_Program1	Bcells	4	0.541807
GOBP_MUSCLE_TISSUE_DEVELOPMENT	0.442457	0.699722	0.00207924	0.31376	1.00355	85	TTN, JARID2, ARRB2, KDM6B, ACVR1, RUNX1, DDX17, EP300, RGS2, ARID2, TGFBR1, SAP30, MTM1, MYLK, COL19A1, CCNT2, GTF3C5, GPCPD1, NEB, LEMD2, CFLAR, NOTCH1, DLL1, KAT2A, POGLUT1, FOS, ZFAND5, SMAD4, HOMER1, HNRNPU, MEF2A, CHD7, PIM1, AKAP6, DDX39B, EGR1	R17_Program1	Bcells	4	0.696655
GOBP_MYD88_DEPENDENT_TOLL_LIKE_RECEPTOR_SIGNALING_PATHWAY	0.470332	0.720256	0.00230207	0.4019	0.980843	18	TLR2, CD300LF, IRAK3, TAB3	R17_Program1	Bcells	4	0.71629
GOBP_MYD88_INDEPENDENT_TOLL_LIKE_RECEPTOR_SIGNALING_PATHWAY	0.388004	0.657093	0.00329808	-0.403486	-1.05292	14	UBA52, RPS27A, UBC	R17_Program1	Bcells	4	0.656212
GOBP_MYELOID_CELL_DEVELOPMENT	0.0700324	0.301711	0.00667873	0.553243	1.50018	31	TYROBP, TLR2, BCL6, ZBTB7A, EP300, SH2B3, ZNF385A	R17_Program1	Bcells	4	0.277832
GOBP_MYELOID_CELL_DIFFERENTIATION	0.11678	0.38641	0.0044727	0.366188	1.26482	155	TYROBP, CSF3R, TLR2, NFE2, CCL3, PF4, RASGRP4, BATF3, CDK5RAP3, HIF1A, BCL6, ACTN1, TRIB1, ZBTB16, TCIRG1, OSCAR, CEBPA, KAT2B, RUNX1, ZBTB7A, KLF10, JAK2, NR4A3, EP300, INPP5D, TET2, RARA, SH2B3, PKNOX1, FOXO3	R17_Program1	Bcells	4	0.363584
GOBP_MYELOID_CELL_HOMEOSTASIS	0.724785	0.868756	0.00142857	0.268758	0.815664	60	ANXA1, CDK5RAP3, HIF1A, ADAM17, BCL6, ZBTB7A, JAK2, INPP5D, SH2B3, PKNOX1, FOXO3	R17_Program1	Bcells	4	0.868712
GOBP_MYELOID_DENDRITIC_CELL_ACTIVATION	0.808862	0.909895	0.00155802	0.326926	0.70537	10	BATF3, RBPJ	R17_Program1	Bcells	4	0.911672
GOBP_MYELOID_LEUKOCYTE_ACTIVATION	5.11316e-15	4.33224e-13	0.996986	0.659321	2.38285	242	S100A9, S100A8, LYZ, CST3, TYROBP, FCN1, S100A12, CLEC12A, SERPINA1, FCER1G, AIF1, CFD, RETN, VNN1, ANPEP, CXCL8, CFP, RNASE2, SLC11A1, CDA, FPR1, ADGRE2, MGST1, LILRB2, TLR2, PRAM1, FGL2, CCL5, CD68, MNDA, BST1, CCL3, PPBP, CTSD, LILRA2, S100A11, CD300LF, CDK13, BATF3, PSAP, ITGAX, CLU, PRG2	R17_Program1	Bcells	4	1.28479e-12
GOBP_MYELOID_LEUKOCYTE_CYTOKINE_PRODUCTION	0.229392	0.519294	0.00366074	0.532213	1.23415	14	IRAK3, BCL6, TGFB3, MAVS, NR4A3, DDX21, LILRB1, DHX36	R17_Program1	Bcells	4	0.510811
GOBP_MYELOID_LEUKOCYTE_DIFFERENTIATION	0.127222	0.401258	0.00457911	0.424778	1.3146	68	TYROBP, TLR2, CCL3, PF4, BATF3, TRIB1, TCIRG1, OSCAR, CEBPA, RUNX1, KLF10, INPP5D, RARA	R17_Program1	Bcells	4	0.38016
GOBP_MYELOID_LEUKOCYTE_MEDIATED_IMMUNITY	5.73853e-13	3.82022e-11	0.921426	0.660393	2.34526	201	S100A9, S100A8, LYZ, CST3, TYROBP, FCN1, S100A12, CLEC12A, SERPINA1, FCER1G, CFD, RETN, VNN1, ANPEP, CFP, RNASE2, SLC11A1, CDA, FPR1, ADGRE2, MGST1, LILRB2, TLR2, PRAM1, FGL2, CD68, MNDA, BST1, CCL3, PPBP, CTSD, S100A11, CDK13, PSAP, ITGAX, PRG2	R17_Program1	Bcells	4	1.14754e-10
GOBP_MYELOID_LEUKOCYTE_MIGRATION	7.86572e-08	3.54718e-06	0.704976	0.766309	2.33796	62	S100A9, S100A8, S100A12, FCER1G, AIF1, ANXA1, CXCL8, CSF3R, ADGRE2, CCL3L1, CCL5, BST1, CCL3, PPBP, PF4	R17_Program1	Bcells	4	6.7998e-06
GOBP_MYOBLAST_DIFFERENTIATION	0.748121	0.882736	0.0015422	0.293908	0.771319	26	LGALS1, IFRD1, DDX17, CXCL10, PPARD, NOTCH1, DLL1, HIF1AN, CAPN3, HINFP, MAP3K5	R17_Program1	Bcells	4	0.880635
GOBP_MYOFIBRIL_ASSEMBLY	0.194002	0.481407	0.00405701	0.572298	1.28451	12	TTN, NEB, CFLAR, CAPN3, SMAD4, MEF2A	R17_Program1	Bcells	4	0.469851
GOBP_MYOTUBE_CELL_DEVELOPMENT	0.292699	0.577548	0.00380563	-0.48423	-1.15089	10	HDAC9, RIPOR2, FBXO22, PPP3CA, BCL2, SKI, NFATC2	R17_Program1	Bcells	4	0.574964
GOBP_MYOTUBE_DIFFERENTIATION	0.753976	0.883906	0.00226928	-0.270279	-0.809924	24	BHLHE41, CD9, HDAC9, MEF2C, RIPOR2, FBXO22, XBP1	R17_Program1	Bcells	4	0.883755
GOBP_NADH_DEHYDROGENASE_COMPLEX_ASSEMBLY	0.263925	0.550396	0.00337272	0.513871	1.19161	14	MT-ND1, MT-ND2, FOXRED1, MT-ND3, MT-ND4, MT-ND5, NUBPL	R17_Program1	Bcells	4	0.547094
GOBP_NADH_METABOLIC_PROCESS	0.360072	0.630666	0.00337395	-0.456732	-1.08554	10	GAPDH, PGAM1, FOXK2, TIGAR, TP53, PGM2L1	R17_Program1	Bcells	4	0.633713
GOBP_NAD_METABOLIC_PROCESS	0.706989	0.857589	0.00171525	0.341057	0.790876	14	BST1, ADPGK, FOXK1	R17_Program1	Bcells	4	0.858928
GOBP_NATURAL_KILLER_CELL_ACTIVATION	0.0619608	0.288257	0.00721319	0.590372	1.53738	25	TYROBP, AP1G1, FGR, UNC13D	R17_Program1	Bcells	4	0.260136
GOBP_NATURAL_KILLER_CELL_MEDIATED_IMMUNITY	0.610369	0.800204	0.00260511	-0.302931	-0.898378	23	CORO1A, HLA-E, RASGRP1, HLA-B, HLA-A, KLRK1, SLAMF6	R17_Program1	Bcells	4	0.804241
GOBP_NCRNA_3_END_PROCESSING	0.447912	0.704762	0.00302393	-0.384963	-1.00459	14	RPS21, LARP7, EXOSC8, DKC1, EXOSC10	R17_Program1	Bcells	4	0.7005
GOBP_NCRNA_CATABOLIC_PROCESS	0.951958	0.979229	0.00183812	-0.217199	-0.605889	18	EXOSC8, RBM7, EXOSC10	R17_Program1	Bcells	4	0.980355
GOBP_NCRNA_EXPORT_FROM_NUCLEUS	0.593003	0.790347	0.00188281	0.336644	0.883475	26	RANBP2, NUP58, NUP214, XPOT, NUP160, NUP153, NUP205, NUP98, NUP210, NUP93	R17_Program1	Bcells	4	0.794261
GOBP_NCRNA_METABOLIC_PROCESS	4.63203e-13	3.15882e-11	0.921426	-0.520121	-2.27925	190	RPS17, RPL10A, RPL7, ISG20, RPL5, NSA2, RPL27, RPL7A, RPS25, RPS21, RPS7, RPL26, RPS16, RPL35A, RPS9, RPL35, RPS15, RPL14, RPS8, RPS28, RPS2, RPS6, RPS14, RPS24, RPS19, RPL11, GTF2H5, RPS27, LARP7, RPF1, EXOSC8, WDR43, DPH3, RPL7L1, RBFA, RPF2, TYW3, MTERF4, METTL8, MPHOSPH10, RIOK3, SBDS, PUS3, TRMT10B, MAK16, REXO4, DKC1	R17_Program1	Bcells	4	9.34609e-11
GOBP_NCRNA_PROCESSING	6.44353e-14	5.00448e-12	0.954542	-0.55896	-2.41108	168	RPS17, RPL10A, RPL7, ISG20, RPL5, NSA2, RPL27, RPL7A, RPS25, RPS21, RPS7, RPL26, RPS16, RPL35A, RPS9, RPL35, RPS15, RPL14, RPS8, RPS28, RPS2, RPS6, RPS14, RPS24, RPS19, RPL11, GTF2H5, RPS27, LARP7, RPF1, EXOSC8, WDR43, DPH3, RPL7L1, RBFA, RPF2, TYW3, MTERF4, METTL8, MPHOSPH10, RIOK3, SBDS, PUS3, TRMT10B, MAK16, REXO4, DKC1	R17_Program1	Bcells	4	1.44941e-11
GOBP_NCRNA_TRANSCRIPTION	0.750962	0.883702	0.00144999	0.274211	0.784793	42	INTS6, TCOF1, GTF3C1, POU2F1, RPRD1B, SMARCA4, NABP1, CCNT2, GTF3C5, INTS8, INTS1, NCBP1, CCNT1	R17_Program1	Bcells	4	0.88207
GOBP_NECROPTOTIC_PROCESS	0.469096	0.720256	0.00232347	0.412628	0.983347	16	PELI1, CYLD, TRPM7, CFLAR	R17_Program1	Bcells	4	0.715382
GOBP_NECROTIC_CELL_DEATH	0.513113	0.743349	0.00212352	0.36828	0.943858	23	PELI1, CYLD, UCN, MT-CO2, TRPM7, CFLAR	R17_Program1	Bcells	4	0.744305
GOBP_NEGATIVE_REGULATION_OF_ACTIN_FILAMENT_BUNDLE_ASSEMBLY	0.466888	0.720033	0.00289874	-0.40662	-0.992615	11	PFN1, STMN1	R17_Program1	Bcells	4	0.714011
GOBP_NEGATIVE_REGULATION_OF_ACTIN_FILAMENT_DEPOLYMERIZATION	0.80275	0.907164	0.00203183	-0.292351	-0.74763	13	SWAP70, ADD3	R17_Program1	Bcells	4	0.908432
GOBP_NEGATIVE_REGULATION_OF_ACTIN_FILAMENT_POLYMERIZATION	0.165783	0.445708	0.00543415	-0.44857	-1.26864	19	PFN1, TMSB10, TMSB4X, ADD3	R17_Program1	Bcells	4	0.434554
GOBP_NEGATIVE_REGULATION_OF_ADAPTIVE_IMMUNE_RESPONSE	0.596782	0.792252	0.00194109	0.364099	0.878096	17	BCL6, RC3H1, IL4R, KLRD1, RC3H2, LILRB1	R17_Program1	Bcells	4	0.796384
GOBP_NEGATIVE_REGULATION_OF_ALPHA_BETA_T_CELL_ACTIVATION	0.0885013	0.33656	0.00614684	0.626046	1.47281	15	ANXA1, BCL6, RC3H1, RUNX1, IL4R	R17_Program1	Bcells	4	0.315189
GOBP_NEGATIVE_REGULATION_OF_ALPHA_BETA_T_CELL_DIFFERENTIATION	0.0626592	0.289373	0.00746388	0.69894	1.53978	11	ANXA1, BCL6, RC3H1, RUNX1, IL4R	R17_Program1	Bcells	4	0.261832
GOBP_NEGATIVE_REGULATION_OF_ANION_TRANSMEMBRANE_TRANSPORT	0.774735	0.895473	0.00156449	0.3102	0.739249	16	SLC43A2, IRS2, RGS2	R17_Program1	Bcells	4	0.89429
GOBP_NEGATIVE_REGULATION_OF_ANION_TRANSPORT	0.756827	0.886107	0.00135583	0.260702	0.797416	63	ANXA1, SLC43A2, IRS2, LRRK2, KLF7, RGS2, SREBF1, RHBDF2, MIDN, IRS1, F2R	R17_Program1	Bcells	4	0.885154
GOBP_NEGATIVE_REGULATION_OF_APOPTOTIC_SIGNALING_PATHWAY	0.240621	0.530162	0.00321014	0.38614	1.17506	61	VNN1, PF4, CLU, TNFAIP3, PHIP, HIF1A, ARRB2, LRRK2, ACVR1, USP47, SOD2, RB1CC1, DDX3X, TGFBR1, ZNF385A, NR4A2, IVNS1ABP, RFFL, MNT, CFLAR	R17_Program1	Bcells	4	0.522642
GOBP_NEGATIVE_REGULATION_OF_AUTOPHAGY	0.105499	0.36552	0.00531231	0.499862	1.39924	37	HERC1, LRRK2, SMG1, SNRNP70, PIK3CA, FOXK1, EIF4G1, ATG7, TAB3, USP36, MTMR9, MTM1, RUBCN	R17_Program1	Bcells	4	0.345313
GOBP_NEGATIVE_REGULATION_OF_AXONOGENESIS	0.615907	0.802398	0.00192885	0.377907	0.862858	13	ARHGAP4, RYK, GDI1, DIP2B, SEMA4D, SEMA7A, PLXNA3, PTPRS, RUFY3, PSEN1	R17_Program1	Bcells	4	0.807434
GOBP_NEGATIVE_REGULATION_OF_BINDING	0.250595	0.536182	0.00492148	-0.314912	-1.12454	53	RACK1, IFI16, MITD1, TMSB4X, ACTB, TLE5, JUN, IFIT2, B2M, ZNF675, WAPL, DTNBP1	R17_Program1	Bcells	4	0.533548
GOBP_NEGATIVE_REGULATION_OF_BIOMINERALIZATION	0.0612709	0.286481	0.0075511	0.700744	1.54375	11	SRGN, CCL3, HIF1A, PTK2B, ECM1, NOTCH1, RFLNB	R17_Program1	Bcells	4	0.25875
GOBP_NEGATIVE_REGULATION_OF_BIOSYNTHETIC_PROCESS	0.759507	0.888419	0.000885437	0.233659	0.893576	565	EREG, KLF4, RXRA, ETS2, HBEGF, IFI27, PF4, S100A11, AHR, MDM4, ZEB2, CDKN1C, BATF3, PARP14, SFPQ, DAB2, PER1, ID2, CIITA, SIN3B, BAZ2A, JARID2, CTBP2, ZFHX3, ZBTB21, KAT6B, BCL6, ZNF589, ZBTB16, MED25, E4F1, GZMB, ATAD2B, PHC3, NR2C2, CEBPA, SMCHD1, RC3H1, POU2F1, LCOR, ATP1A1, MFSD12, EIF2AK3, FNIP1, FOXK1, KDM5C, MTHFR, CTNNB1, CREG1, KLF7, USP47, RUNX1, EIF4G1, SMARCA4, TRPS1, ZBTB7A, KLF10, A…	R17_Program1	Bcells	4	0.886682
GOBP_NEGATIVE_REGULATION_OF_BLOOD_PRESSURE	0.474012	0.720256	0.00236908	0.458002	0.988177	10	UCN, SOD2, PTAFR, SCPEP1, CNR1, OXT	R17_Program1	Bcells	4	0.718866
GOBP_NEGATIVE_REGULATION_OF_BMP_SIGNALING_PATHWAY	0.537895	0.755756	0.00211605	0.393267	0.925183	15	SORL1, LEMD2, PPM1A, NOTCH1, SKIL, SMURF2	R17_Program1	Bcells	4	0.760856
GOBP_NEGATIVE_REGULATION_OF_B_CELL_ACTIVATION	0.0129926	0.116808	0.016328	0.742498	1.79068	17	TYROBP, MNDA, TNFAIP3, BCL6, RC3H1, INPP5D	R17_Program1	Bcells	4	0.104099
GOBP_NEGATIVE_REGULATION_OF_B_CELL_PROLIFERATION	0.026595	0.180047	0.0116213	0.776123	1.67455	10	TYROBP, MNDA, RC3H1, INPP5D	R17_Program1	Bcells	4	0.160693
GOBP_NEGATIVE_REGULATION_OF_CALCIUM_ION_TRANSPORT	0.747628	0.882736	0.00167234	0.351579	0.75856	10	LILRB2, GNB5	R17_Program1	Bcells	4	0.880427
GOBP_NEGATIVE_REGULATION_OF_CANONICAL_WNT_SIGNALING_PATHWAY	0.649735	0.823508	0.00167935	0.302159	0.849807	38	TMEM170B, DAB2, LMBR1L, CYLD, LATS2, PSME4, LIMD1, WWTR1, NOTCH1, CTNND1, INVS, TMEM131L	R17_Program1	Bcells	4	0.827235
GOBP_NEGATIVE_REGULATION_OF_CARBOHYDRATE_METABOLIC_PROCESS	0.186596	0.472987	0.00498647	-0.482088	-1.25804	14	PLEK, DDIT4, FAM3C, TIGAR, SELENOS, TP53, MAEA, NCOR1	R17_Program1	Bcells	4	0.460861
GOBP_NEGATIVE_REGULATION_OF_CATABOLIC_PROCESS	0.0667748	0.297138	0.0061841	0.410605	1.37254	118	CST3, SLC11A1, TIMP1, IRAK3, MDM4, CDK5RAP3, HERC1, SECISBP2, LRRK2, SORL1, SMG1, FUS, SNRNP70, QRICH2, PIK3CA, FOXK1, ACACB, EIF4G1, ATG7, TAB3, MAPKAPK2, ZDHHC7, USP36, MTMR9, MTM1	R17_Program1	Bcells	4	0.271023
GOBP_NEGATIVE_REGULATION_OF_CATALYTIC_ACTIVITY	0.0816817	0.323795	0.00527534	0.357959	1.28299	221	CST3, SERPINA1, CSTA, LRP1, ANXA1, KLF4, TIMP1, IRAK3, CDKN1C, TNFAIP3, IRS2, CDK5RAP3, TNK2, ARRB2, NAIP, TRIB1, LRRK2, SORL1, CEBPA, DUSP6, KAT2B, FNIP1, ITIH4, ACACB, USP47, MARF1, SOCS3, NEIL1, MICAL1, AKT1S1	R17_Program1	Bcells	4	0.302038
GOBP_NEGATIVE_REGULATION_OF_CATION_TRANSMEMBRANE_TRANSPORT	0.246166	0.5325	0.00348889	0.507366	1.20912	16	KCNE3, SLC43A2, PRKCE, RGS2, GNB5, KCNH2	R17_Program1	Bcells	4	0.528839
GOBP_NEGATIVE_REGULATION_OF_CD4_POSITIVE_ALPHA_BETA_T_CELL_ACTIVATION	0.040073	0.229182	0.00943023	0.747589	1.61299	10	ANXA1, BCL6, RC3H1, RUNX1, IL4R	R17_Program1	Bcells	4	0.204335
GOBP_NEGATIVE_REGULATION_OF_CD4_POSITIVE_ALPHA_BETA_T_CELL_DIFFERENTIATION	0.040073	0.229182	0.00943023	0.747589	1.61299	10	ANXA1, BCL6, RC3H1, RUNX1, IL4R	R17_Program1	Bcells	4	0.204335
GOBP_NEGATIVE_REGULATION_OF_CELLULAR_AMIDE_METABOLIC_PROCESS	0.261424	0.546702	0.00508196	-0.292707	-1.1047	71	YBX1, RACK1, RPS3, GAPDH, NCL, RPL13A, CALR, BTG2, PURA, BANK1, IGF2BP3, ROCK2, SHFL, ZFP36L1, EIF4E, CNOT10, FMR1, TPR, NOTCH4, ZFP36, DAPK3, EIF4ENIF1, EIF2AK4, ATF4, SPON1	R17_Program1	Bcells	4	0.544521
GOBP_NEGATIVE_REGULATION_OF_CELLULAR_CATABOLIC_PROCESS	0.0882834	0.33656	0.00539604	0.410029	1.34475	102	CST3, SLC11A1, TIMP1, CDK5RAP3, HERC1, SECISBP2, LRRK2, SORL1, SMG1, FUS, SNRNP70, QRICH2, PIK3CA, FOXK1, ACACB, EIF4G1, ATG7, TAB3, MAPKAPK2, USP36, MTMR9, MTM1	R17_Program1	Bcells	4	0.314801
GOBP_NEGATIVE_REGULATION_OF_CELLULAR_COMPONENT_ORGANIZATION	0.127066	0.401258	0.00413591	0.341471	1.22544	224	CST3, LRP1, LILRB2, TLR2, LGALS1, IRAK3, CLU, ANKRD13D, ARAP1, JARID2, ARRB2, GAK, LRRK2, SORL1, CDK5RAP2, ATAD2B, TMC8, UCN, ULK1, PIK3CA, KAT2B, FNIP1, GSN, EP300, DDX3X, CTC1, ARHGAP4, CXCL10, ZNF451, MTM1, MCTP1, ATXN7, CLDN7, NEU3, ZNF207, HIP1R, DNAJB2, RYK, FLCN, RUBCN, CLASP2, BCL11A, KDM3A, MYADM, DYRK1A, PHF1, F11R, RAPGEF2, GEN1, TENT4B, PPP1R9A, LDLRAD4, PPM1A, ABCA7, TNFRSF1B, SIN3A,…	R17_Program1	Bcells	4	0.379941
GOBP_NEGATIVE_REGULATION_OF_CELLULAR_PROTEIN_CATABOLIC_PROCESS	0.0140655	0.123282	0.0198502	-0.531074	-1.6369	27	HSP90AB1, RPL5, RPL23, RPS7, RPL11, TAF9	R17_Program1	Bcells	4	0.109398
GOBP_NEGATIVE_REGULATION_OF_CELLULAR_PROTEIN_LOCALIZATION	0.348024	0.622335	0.00386794	-0.323901	-1.06646	36	PKIG, UBE2J1, DNAJA1, LMAN1, DERL3, FBXO4, BARD1, RIPOR2, ROCK2, GPM6B, ILRUN, LEPROTL1	R17_Program1	Bcells	4	0.62395
GOBP_NEGATIVE_REGULATION_OF_CELLULAR_RESPONSE_TO_GROWTH_FACTOR_STIMULUS	0.902081	0.958409	0.00129863	0.25011	0.635482	22	SORL1, LEMD2, PPM1A, CFLAR, NOTCH1, SKIL, SMURF2, SULF2	R17_Program1	Bcells	4	0.957212
GOBP_NEGATIVE_REGULATION_OF_CELLULAR_RESPONSE_TO_INSULIN_STIMULUS	0.29609	0.580552	0.00318565	0.526489	1.15987	11	PTPRE, SOCS3, IRS1, PRKCD, GRB10	R17_Program1	Bcells	4	0.577918
GOBP_NEGATIVE_REGULATION_OF_CELL_ACTIVATION	0.00502403	0.0575432	0.0242582	0.577708	1.76705	63	TYROBP, ANXA1, LILRB2, FGL2, LST1, MNDA, CD300LF, TNFAIP3, PELI1, BCL6, RC3H1, FGR, RUNX1, IL4R, INPP5D	R17_Program1	Bcells	4	0.0561803
GOBP_NEGATIVE_REGULATION_OF_CELL_ADHESION	0.0256599	0.177029	0.0104403	0.485885	1.54575	82	LRP1, ANXA1, LILRB2, FGL2, KLF4, CYP1B1, LGALS1, PLXND1, AKNA, PELI1, BCL6, RC3H1, RUNX1, PLXNB2, JAK2, IL4R	R17_Program1	Bcells	4	0.157412
GOBP_NEGATIVE_REGULATION_OF_CELL_AGING	0.049249	0.257865	0.00991076	-0.610843	-1.52747	12	MIF, YBX1	R17_Program1	Bcells	4	0.229296
GOBP_NEGATIVE_REGULATION_OF_CELL_CELL_ADHESION	0.116	0.384858	0.0048852	0.447506	1.3472	57	ANXA1, LILRB2, FGL2, KLF4, AKNA, PELI1, BCL6, RC3H1, RUNX1, JAK2, IL4R, SH2B3	R17_Program1	Bcells	4	0.362375
GOBP_NEGATIVE_REGULATION_OF_CELL_CYCLE	0.943283	0.974296	0.000729804	0.205353	0.731713	208	CXCL8, KLF4, MDM4, CDKN1C, TNFAIP3, CDK5RAP3, ID2, ZFHX3, BCL6, MED25, CDK5RAP2, E4F1, PHC3, CEBPA, KAT2B, CTNNB1, NR4A1, USP47, TSPYL2, EP300, CCL2, NABP1, MGA, TGFBR1, LATS2, WHAMM, ADAM10, ZNF385A	R17_Program1	Bcells	4	0.976317
GOBP_NEGATIVE_REGULATION_OF_CELL_CYCLE_ARREST	0.0120755	0.110699	0.0199864	-0.718385	-1.70742	10	MIF, EVI2B, HSP90AB1, RPL23, CALR	R17_Program1	Bcells	4	0.0994865
GOBP_NEGATIVE_REGULATION_OF_CELL_CYCLE_G1_S_PHASE_TRANSITION	0.807458	0.909083	0.00138035	0.266286	0.738078	35	KLF4, MDM4, EP300, CCL2, ZNF385A	R17_Program1	Bcells	4	0.910864
GOBP_NEGATIVE_REGULATION_OF_CELL_CYCLE_G2_M_PHASE_TRANSITION	0.400618	0.668733	0.00345434	-0.332467	-1.03352	28	SYF2, ABRAXAS1, RAD17, PSMC6, PSMC2, PSMD12, BRCC3, NBN	R17_Program1	Bcells	4	0.66566
GOBP_NEGATIVE_REGULATION_OF_CELL_CYCLE_PHASE_TRANSITION	0.870175	0.944492	0.00252694	-0.211195	-0.801245	73	RPL26, SYF2, BUB3, BTG2, ABRAXAS1, RB1, RAD17, PSMC6, PSMC2, PRMT2, PSMD12, BRCC3, NBN, JADE1, TP53, ZFP36L1, TAOK3, CNOT10	R17_Program1	Bcells	4	0.941599
GOBP_NEGATIVE_REGULATION_OF_CELL_CYCLE_PROCESS	0.118983	0.390361	0.00839882	-0.297303	-1.19866	105	MIF, EVI2B, HSP90AB1, RPL23, RPL26, SYF2, CALR, BUB3, BTG2, ABRAXAS1, EPC1, RB1, RAD17, PSMC6, PSMC2, PRMT2, WAPL, TERF2, PSMD12, BRCC3, PPP1R10, NBN	R17_Program1	Bcells	4	0.367139
GOBP_NEGATIVE_REGULATION_OF_CELL_DEATH	0.412938	0.677965	0.00189835	0.279453	1.02615	292	LRP1, VNN1, ANXA1, IER3, KLF4, CCL5, PF4, TIMP1, MDM4, TMEM259, BRAF, CLU, TNFAIP3, PHIP, DAB2, IRS2, HIF1A, PELI1, ARRB2, BCL6, NAIP, LRRK2, SORL1, PRLR, PDE8A, ACVR1, UCN, PIK3CA, TGFB3, DSTYK, FNIP1, CTNNB1, USP47, SOD2, SOCS3, EIF4G1, ATG7, MICAL1, JAK2, RB1CC1, IL6ST, NR4A3, MTRNR2L12, CCL2, DDX3X, CPEB4, TIAF1	R17_Program1	Bcells	4	0.675128
GOBP_NEGATIVE_REGULATION_OF_CELL_DEVELOPMENT	0.798163	0.907164	0.001362	0.262882	0.752369	42	SORL1, ARHGAP4, RYK, BCL11A, RAPGEF2, DICER1, DUSP10, NOTCH1, RFLNB, GDI1, LILRB1	R17_Program1	Bcells	4	0.906067
GOBP_NEGATIVE_REGULATION_OF_CELL_DIFFERENTIATION	0.237506	0.527038	0.00293138	0.326226	1.14067	173	EREG, ANXA1, FGL2, CCL3, PF4, CDK13, ID2, ABCG1, BCL6, SPAG9, TRIB1, ZBTB16, SORL1, CDK5RAP2, RC3H1, RUNX1, IL4R, INPP5D, RARA, RGS2, ARHGAP4, TGFBR1, ABCA1, CXCL10, HDAC7, ZEB1, PTK2B, RYK, FLCN, LIMD1, BCL11A, ABCA5, RC3H2, MECP2, PPARD, TP53INP1, RAPGEF2, FOXO4, DICER1, LDLRAD4, DUSP10, WWTR1, NOTCH1, DLL1, RFLNB	R17_Program1	Bcells	4	0.519424
GOBP_NEGATIVE_REGULATION_OF_CELL_GROWTH	0.486097	0.725642	0.00207392	0.332874	0.967416	46	CDA, BCL6, SPAG9, SMARCA4, TSPYL2, DDX3X, RGS2, ARHGAP4, DNAJB2, RYK, FLCN, BCL11A, PPARD	R17_Program1	Bcells	4	0.726618
GOBP_NEGATIVE_REGULATION_OF_CELL_KILLING	0.260518	0.546443	0.00410854	-0.470942	-1.17763	12	HSP90AB1, HLA-E, HLA-B, HLA-A, PTPRC, PPP3CB, IL7R	R17_Program1	Bcells	4	0.543727
GOBP_NEGATIVE_REGULATION_OF_CELL_POPULATION_PROLIFERATION	0.000770923	0.0148655	0.056987	0.481735	1.69929	188	TYROBP, EREG, AIF1, CXCL8, LILRB2, TLR2, CCL3L1, LST1, KLF4, MNDA, CYP1B1, S100A11, MDM4, CDKN1C, TNFAIP3, JARID2, CTBP2, PELI1, BCL6, TRIB1, ZBTB16, RBM5, MED25, CLMN, CEBPA, RC3H1, TGFB3, KAT2B, CTNNB1, SOD2, KLF10, JAK2, INPP5D, CCL2, SH2B3, CELF1, ARID2, TGFBR1	R17_Program1	Bcells	4	0.0149366
GOBP_NEGATIVE_REGULATION_OF_CELL_PROJECTION_ORGANIZATION	0.580166	0.781742	0.00177817	0.30397	0.904289	53	LRP1, LGALS1, GAK, LRRK2	R17_Program1	Bcells	4	0.78692
GOBP_NEGATIVE_REGULATION_OF_CELL_SUBSTRATE_ADHESION	0.053363	0.268681	0.00805503	0.689844	1.57509	13	LRP1, LGALS1, BCL6	R17_Program1	Bcells	4	0.239714
GOBP_NEGATIVE_REGULATION_OF_CHEMOTAXIS	0.359219	0.630666	0.0028047	0.477283	1.08976	13	AIF1, C5AR2, CCL2	R17_Program1	Bcells	4	0.633057
GOBP_NEGATIVE_REGULATION_OF_CHROMATIN_ORGANIZATION	0.242153	0.531256	0.00347768	0.484161	1.20708	20	JARID2, ATAD2B, UCN, ZNF451, KDM3A, PHF1, SIN3A, AASS, UBR5, PHF2, TRIP12, KDM5A, ATAD2	R17_Program1	Bcells	4	0.524316
GOBP_NEGATIVE_REGULATION_OF_CHROMOSOME_ORGANIZATION	0.338259	0.614137	0.00388501	-0.333126	-1.07522	33	HNRNPA1, BUB3, RAD50, WAPL, TERF2, NBN, EXOSC10, MNAT1, TPR, POT1, USP44, CENPF, ATRX	R17_Program1	Bcells	4	0.615826
GOBP_NEGATIVE_REGULATION_OF_COLD_INDUCED_THERMOGENESIS	0.703277	0.855587	0.00170523	0.333569	0.794939	16	ADAM17, FLCN, NOTCH1, MAP2K6, LNPEP, DOCK7, RBPJ, PLCL1, ACVR2B	R17_Program1	Bcells	4	0.856998
GOBP_NEGATIVE_REGULATION_OF_CYCLIN_DEPENDENT_PROTEIN_KINASE_ACTIVITY	0.127536	0.401258	0.00511097	0.619616	1.39072	12	CDKN1C, TNFAIP3, CEBPA, KAT2B, LATS2	R17_Program1	Bcells	4	0.380643
GOBP_NEGATIVE_REGULATION_OF_CYSTEINE_TYPE_ENDOPEPTIDASE_ACTIVITY	0.474636	0.720256	0.00223214	0.374283	0.974663	25	KLF4, ARRB2, NAIP, FNIP1, USP47, MICAL1, DDX3X, CST7	R17_Program1	Bcells	4	0.719236
GOBP_NEGATIVE_REGULATION_OF_CYTOKINE_PRODUCTION	0.0435385	0.239633	0.00782898	0.442571	1.44952	101	TYROBP, ANXA1, SLC11A1, KLF4, SRGN, IRAK3, TNFAIP3, ARRB2, CD83, BCL6, C5AR2, CYLD, TGFB3, MAVS, AKAP8	R17_Program1	Bcells	4	0.213918
GOBP_NEGATIVE_REGULATION_OF_CYTOKINE_PRODUCTION_INVOLVED_IN_IMMUNE_RESPONSE	0.241461	0.530789	0.00359378	0.555437	1.22364	11	IRAK3, BCL6, TGFB3	R17_Program1	Bcells	4	0.52356
GOBP_NEGATIVE_REGULATION_OF_CYTOSKELETON_ORGANIZATION	0.218293	0.507818	0.0052351	-0.328546	-1.15467	49	PFN1, CIB1, CORO1A, STMN1, SWAP70, TMSB10, TMSB4X	R17_Program1	Bcells	4	0.498643
GOBP_NEGATIVE_REGULATION_OF_DEFENSE_RESPONSE	0.328561	0.608115	0.00266915	0.364906	1.09228	55	FGL2, KLF4, IRAK3, METRNL, PARP14, TNFAIP3, SAMHD1, ARRB2, ASH1L	R17_Program1	Bcells	4	0.607517
GOBP_NEGATIVE_REGULATION_OF_DEPHOSPHORYLATION	0.348116	0.622335	0.00387996	-0.321678	-1.06565	37	PPP1R14A, SWAP70, PPP1R15A, ZCCHC9, MPHOSPH10, PPP1R10, ROCK2, PHACTR1, CNST, SYTL2, PPP1R2C, ARPP19, MFHAS1	R17_Program1	Bcells	4	0.624026
GOBP_NEGATIVE_REGULATION_OF_DEVELOPMENTAL_GROWTH	0.798511	0.907164	0.00146756	0.28461	0.729421	23	JARID2, SPAG9, RGS2, ARHGAP4, RYK, BCL11A, DUSP10	R17_Program1	Bcells	4	0.906274
GOBP_NEGATIVE_REGULATION_OF_DEVELOPMENTAL_PROCESS	0.0579	0.277206	0.00631403	0.366863	1.3198	230	CST3, EREG, ANXA1, TLR2, FGL2, KLF4, SRGN, CCL3, PF4, CDK13, STAB1, ID2, ABCG1, HIF1A, JARID2, BCL6, SPAG9, TRIB1, ZBTB16, SORL1, CDK5RAP2, RC3H1, EPN1, CTNNB1, KLF7, RUNX1, IL4R, INPP5D, RARA, RGS2, ARHGAP4, TGFBR1, ABCA1, CXCL10, HDAC7, ZEB1, PTK2B, RYK, FLCN, LIMD1, BCL11A, ECM1, ABCA5, RC3H2, MECP2, PPARD, TP53INP1, RAPGEF2, FOXO4, DICER1, LDLRAD4, DUSP10, PDE3B, WWTR1, CFLAR, TFRC, NOTCH1, D…	R17_Program1	Bcells	4	0.251086
GOBP_NEGATIVE_REGULATION_OF_DNA_BINDING	0.279934	0.565531	0.00404159	-0.416656	-1.14532	17	IFI16, TMSB4X, JUN, ZNF675, ILRUN, FBXW7, LEF1, SP100, RSF1	R17_Program1	Bcells	4	0.563012
GOBP_NEGATIVE_REGULATION_OF_DNA_BINDING_TRANSCRIPTION_FACTOR_ACTIVITY	0.134523	0.40883	0.00455902	0.451419	1.32572	49	KLF4, CYP1B1, IRAK3, TNFAIP3, CDK5RAP3, ID2, PELI1, ARRB2, TRIB1, CYLD	R17_Program1	Bcells	4	0.390965
GOBP_NEGATIVE_REGULATION_OF_DNA_BIOSYNTHETIC_PROCESS	0.300969	0.584787	0.00386239	-0.416991	-1.12777	16	HNRNPA1, BMPR2, TERF2, TP53, EXOSC10, POT1	R17_Program1	Bcells	4	0.582568
GOBP_NEGATIVE_REGULATION_OF_DNA_METABOLIC_PROCESS	0.162039	0.439864	0.00603975	-0.354271	-1.21739	44	SUB1, RPS3, HNRNPA1, RAD50, BMPR2, ZNF93, TERF2, NBN, HSF1, TP53, EXOSC10	R17_Program1	Bcells	4	0.429651
GOBP_NEGATIVE_REGULATION_OF_DNA_RECOMBINATION	0.564659	0.772023	0.00209222	0.421384	0.90917	10	BCL6, SMCHD1, POLQ, THOC1, RIF1	R17_Program1	Bcells	4	0.777594
GOBP_NEGATIVE_REGULATION_OF_DNA_REPAIR	0.550008	0.764187	0.00264232	-0.363333	-0.929152	13	RPS3, TERF2, HSF1	R17_Program1	Bcells	4	0.768762
GOBP_NEGATIVE_REGULATION_OF_DNA_REPLICATION	0.38829	0.657179	0.00263726	0.443452	1.0568	16	S100A11, BCL6, ATG7, TSPYL2, ATR, BRCA2	R17_Program1	Bcells	4	0.656354
GOBP_NEGATIVE_REGULATION_OF_ENDOCYTOSIS	0.246554	0.5325	0.00355042	0.552541	1.21726	11	ANKRD13D, MCTP1, NEU3, RUBCN, ABCA7, LILRB1	R17_Program1	Bcells	4	0.52927
GOBP_NEGATIVE_REGULATION_OF_ENDOTHELIAL_CELL_PROLIFERATION	0.911518	0.961103	0.00137522	0.272801	0.600985	11	CCL2, TGFBR1, SPARC, SYNJ2BP	R17_Program1	Bcells	4	0.961717
GOBP_NEGATIVE_REGULATION_OF_EPITHELIAL_CELL_APOPTOTIC_PROCESS	0.622963	0.805496	0.00240335	-0.358699	-0.875631	11	CAST, TNIP2, NFE2L2	R17_Program1	Bcells	4	0.81147
GOBP_NEGATIVE_REGULATION_OF_EPITHELIAL_CELL_DIFFERENTIATION	0.939869	0.97285	0.00132124	0.250979	0.563319	12	ZEB1, NOTCH1, DLL1, EZH2, SPRY1	R17_Program1	Bcells	4	0.974809
GOBP_NEGATIVE_REGULATION_OF_EPITHELIAL_CELL_MIGRATION	0.605506	0.798454	0.00194525	0.3755	0.870745	14	KLF4, MECP2, DUSP10, NOTCH1	R17_Program1	Bcells	4	0.801596
GOBP_NEGATIVE_REGULATION_OF_EPITHELIAL_CELL_PROLIFERATION	0.213917	0.504386	0.0036254	0.450333	1.22813	32	EREG, CDKN1C, CCL2, TGFBR1, PPARD, KLF9, DUSP10	R17_Program1	Bcells	4	0.493837
GOBP_NEGATIVE_REGULATION_OF_ERBB_SIGNALING_PATHWAY	0.0454329	0.245979	0.0086214	0.658894	1.60804	18	EREG, HBEGF, EPN1	R17_Program1	Bcells	4	0.219081
GOBP_NEGATIVE_REGULATION_OF_ERK1_AND_ERK2_CASCADE	0.532827	0.752797	0.00207306	0.365348	0.928281	22	KLF4, DUSP6, FLCN, DUSP10, SMAD4, DLG1, SYNJ2BP	R17_Program1	Bcells	4	0.757462
GOBP_NEGATIVE_REGULATION_OF_ESTABLISHMENT_OF_PROTEIN_LOCALIZATION	0.655746	0.827319	0.00167593	0.303209	0.844726	36	ANXA1, LRRK2, KLF7, SREBF1, RHBDF2, MIDN, IRS1, F2R	R17_Program1	Bcells	4	0.830767
GOBP_NEGATIVE_REGULATION_OF_EXTRINSIC_APOPTOTIC_SIGNALING_PATHWAY	0.0807402	0.322499	0.00625085	0.559212	1.47799	27	PF4, TNFAIP3, PHIP, ACVR1, RB1CC1, DDX3X, TGFBR1, RFFL, CFLAR	R17_Program1	Bcells	4	0.300185
GOBP_NEGATIVE_REGULATION_OF_EXTRINSIC_APOPTOTIC_SIGNALING_PATHWAY_VIA_DEATH_DOMAIN_RECEPTORS	0.397162	0.663766	0.00261933	0.453194	1.05091	14	TNFAIP3, DDX3X, RFFL, CFLAR, RAF1, TNFRSF10A, FASLG, CASP8	R17_Program1	Bcells	4	0.663096
GOBP_NEGATIVE_REGULATION_OF_FAT_CELL_DIFFERENTIATION	0.912762	0.961103	0.00135409	0.264775	0.604549	13	FLCN, WWTR1, TRIO, ANKRD26, SMAD3, ZFP36L2, FOXO1	R17_Program1	Bcells	4	0.962326
GOBP_NEGATIVE_REGULATION_OF_FIBROBLAST_PROLIFERATION	0.138737	0.413108	0.00587408	-0.49762	-1.32259	15	MYC, MED31, MORC3, FBXO4, FTH1, PEX2, TP53	R17_Program1	Bcells	4	0.397448
GOBP_NEGATIVE_REGULATION_OF_GENE_EXPRESSION	3.29923e-16	2.9757e-14	1.0377	-0.426454	-2.04298	463	MIF, RPS10, RPS5, RPS17, RPL31, RPL10A, RPL7, YBX1, RPL24, HSP90AB1, RPL5, RPS20, RPLP0, RPS13, RACK1, RPL27, RPL7A, RPL15, RPL36A, RPS4X, RPL23, RPL22, RPS3, RPL18, RPS25, UBA52, RPSA, RPS21, RPS7, RPS15A, RPL23A, RPL27A, RPL26, RPS16, RPL35A, RPS26, RPL6, RPL17, RPL29, RPL3, RPS9, RPL35, RPL9, RPL39, RPS15, RPL36, RPL38, RPL12, CD24, RPL14, RPL8, GAPDH, RPS23, RPS8, RPS29, RPL30, RPS28, RPS2, R…	R17_Program1	Bcells	4	9.52345e-14
GOBP_NEGATIVE_REGULATION_OF_GENE_EXPRESSION_EPIGENETIC	0.698856	0.852904	0.00164096	0.307567	0.807167	26	JARID2, ATAD2B, SMCHD1, MTHFR, UBR2, PHF1, MECP2, SIN3A	R17_Program1	Bcells	4	0.854631
GOBP_NEGATIVE_REGULATION_OF_GENE_SILENCING	0.229472	0.519294	0.003673	0.541094	1.23546	13	NEAT1, ATAD2B, ADAR	R17_Program1	Bcells	4	0.510872
GOBP_NEGATIVE_REGULATION_OF_GROWTH	0.537616	0.755743	0.00185735	0.306701	0.935725	62	CDA, HIF1A, JARID2, BCL6, SPAG9, SMARCA4, TSPYL2, DDX3X, RGS2, ARHGAP4, MT1G, DNAJB2, RYK, FLCN, BCL11A, PPARD, DUSP10, NOTCH1	R17_Program1	Bcells	4	0.760653
GOBP_NEGATIVE_REGULATION_OF_GTPASE_ACTIVITY	0.394387	0.662867	0.00261999	0.447295	1.05229	15	TNK2, ARRB2, LRRK2, F11R	R17_Program1	Bcells	4	0.660973
GOBP_NEGATIVE_REGULATION_OF_G_PROTEIN_COUPLED_RECEPTOR_SIGNALING_PATHWAY	0.148876	0.42562	0.00462231	0.558563	1.34708	17	CXCL8, CCL5, ARRB2, RGS2	R17_Program1	Bcells	4	0.411631
GOBP_NEGATIVE_REGULATION_OF_HEMOPOIESIS	0.138509	0.413108	0.00459021	0.479902	1.33699	36	ANXA1, FGL2, CCL3, BCL6, TRIB1, RC3H1, RUNX1, IL4R, INPP5D, RARA	R17_Program1	Bcells	4	0.397065
GOBP_NEGATIVE_REGULATION_OF_HISTONE_MODIFICATION	0.253509	0.53943	0.0034188	0.496855	1.19826	17	JARID2, UCN, ZNF451, KDM3A, PHF1, SIN3A, AASS, UBR5	R17_Program1	Bcells	4	0.536488
GOBP_NEGATIVE_REGULATION_OF_HORMONE_SECRETION	0.633106	0.81295	0.00186032	0.356191	0.84885	16	UCN, KLF7, SREBF1, MIDN, IRS1	R17_Program1	Bcells	4	0.817604
GOBP_NEGATIVE_REGULATION_OF_HYDROLASE_ACTIVITY	0.00376624	0.0472215	0.0268093	0.50924	1.69083	112	CST3, SERPINA1, CSTA, LRP1, ANXA1, KLF4, TIMP1, TNK2, ARRB2, NAIP, LRRK2, SORL1, FNIP1, ITIH4, USP47, MARF1, NEIL1, MICAL1	R17_Program1	Bcells	4	0.0460444
GOBP_NEGATIVE_REGULATION_OF_IMMUNE_EFFECTOR_PROCESS	0.308329	0.590068	0.00283012	0.384841	1.11445	45	ANXA1, FGL2, IRAK3, ARRB2, BCL6, RC3H1, TGFB3, IL4R	R17_Program1	Bcells	4	0.5891
GOBP_NEGATIVE_REGULATION_OF_IMMUNE_RESPONSE	0.18246	0.469341	0.00386297	0.432196	1.25607	46	ANXA1, FGL2, IRAK3, PARP14, TNFAIP3, SAMHD1, ARRB2, BCL6, RC3H1, IL4R, INPP5D	R17_Program1	Bcells	4	0.455835
GOBP_NEGATIVE_REGULATION_OF_IMMUNE_SYSTEM_PROCESS	0.0341961	0.210923	0.00867525	0.426383	1.44521	132	TYROBP, ANXA1, LILRB2, FGL2, LST1, CD68, MNDA, CCL3, CD300LF, IRAK3, PARP14, TNFAIP3, SAMHD1, PELI1, ARRB2, BCL6, TRIB1, C5AR2, RC3H1, TGFB3, FGR, RUNX1, IL4R, INPP5D, CCL2, RARA	R17_Program1	Bcells	4	0.186445
GOBP_NEGATIVE_REGULATION_OF_INFLAMMATORY_RESPONSE	0.523046	0.748816	0.00206674	0.354263	0.93631	27	KLF4, METRNL, TNFAIP3, ASH1L, SOCS3, CST7, PPARD, DUSP10, TNFRSF1B, PRKCD, NFKB1, ADA, OTULIN	R17_Program1	Bcells	4	0.75133
GOBP_NEGATIVE_REGULATION_OF_INNATE_IMMUNE_RESPONSE	0.437134	0.694407	0.00238621	0.396469	1.00735	22	IRAK3, PARP14, TNFAIP3, SAMHD1, ARRB2	R17_Program1	Bcells	4	0.692614
GOBP_NEGATIVE_REGULATION_OF_INTERLEUKIN_6_PRODUCTION	0.310119	0.591093	0.00307267	0.49983	1.14124	13	IRAK3, TNFAIP3, ARRB2, C5AR2, INPP5D	R17_Program1	Bcells	4	0.590825
GOBP_NEGATIVE_REGULATION_OF_INTRACELLULAR_PROTEIN_TRANSPORT	0.0725917	0.306556	0.00816022	-0.570814	-1.45974	13	PKIG, UBE2J1, LMAN1, DERL3, BARD1	R17_Program1	Bcells	4	0.283405
GOBP_NEGATIVE_REGULATION_OF_INTRACELLULAR_SIGNAL_TRANSDUCTION	0.435519	0.694407	0.00192841	0.28898	1.01301	177	VNN1, KLF4, IRAK3, ITPR1, CLU, TNFAIP3, RNF149, PER1, CDK5RAP3, HIF1A, LZTR1, ARRB2, BCL6, ASH1L, LRRK2, SORL1, CYLD, DUSP6, FNIP1, DGKD, USP47, SOD2, AKT1S1, UBR2, DDX3X, RGS2, SH2B3, MTM1, ZNF385A, ERBIN, HDAC7, UACA, DUSP5, PPP2R5C, FLCN, IVNS1ABP, LIMD1, MYADM, DUSP8, DYRK1A, RFFL, CASTOR3, DEPDC5, DUSP10, PDE3B, LEMD2, PPM1A, ABCA7, ITCH	R17_Program1	Bcells	4	0.691499
GOBP_NEGATIVE_REGULATION_OF_INTRACELLULAR_STEROID_HORMONE_RECEPTOR_SIGNALING_PATHWAY	0.323248	0.603742	0.00295253	0.464368	1.11991	17	DAB2, PER1, SMARCA4, ZBTB7A, PIAS2, FOXP1, VPS11, CNOT2, CRY2	R17_Program1	Bcells	4	0.603038
GOBP_NEGATIVE_REGULATION_OF_INTRACELLULAR_TRANSPORT	0.060078	0.282791	0.00915035	-0.536127	-1.47372	17	PKIG, UBE2J1, LMAN1, DERL3, ARFIP1	R17_Program1	Bcells	4	0.25616
GOBP_NEGATIVE_REGULATION_OF_INTRINSIC_APOPTOTIC_SIGNALING_PATHWAY	0.4966	0.732967	0.00211588	0.350715	0.956452	32	VNN1, CLU, HIF1A, LRRK2, USP47, SOD2, DDX3X, ZNF385A	R17_Program1	Bcells	4	0.73382
GOBP_NEGATIVE_REGULATION_OF_INTRINSIC_APOPTOTIC_SIGNALING_PATHWAY_IN_RESPONSE_TO_DNA_DAMAGE	0.218545	0.507818	0.00448366	-0.519034	-1.23362	10	MIF, TPT1, TAF9, CD74	R17_Program1	Bcells	4	0.49894
GOBP_NEGATIVE_REGULATION_OF_ION_TRANSPORT	0.359328	0.630666	0.0024246	0.335561	1.06383	80	KCNE3, ANXA1, LILRB2, SLC43A2, IRS2, LRRK2, PRKCE, KLF7, RGS2, SREBF1, GNB5, RHBDF2, MIDN, IRS1, F2R, KCNH2	R17_Program1	Bcells	4	0.633132
GOBP_NEGATIVE_REGULATION_OF_I_KAPPAB_KINASE_NF_KAPPAB_SIGNALING	0.747781	0.882736	0.00159241	0.309827	0.764375	19	TNFAIP3, PER1, ASH1L	R17_Program1	Bcells	4	0.880478
GOBP_NEGATIVE_REGULATION_OF_JNK_CASCADE	0.888737	0.949889	0.00141175	0.285108	0.628098	11	PER1, CYLD, DUSP10, ITCH, FKTN	R17_Program1	Bcells	4	0.950611
GOBP_NEGATIVE_REGULATION_OF_KINASE_ACTIVITY	0.389443	0.657539	0.00422184	-0.265219	-1.02902	83	PPIA, RACK1, CIB1, PKIG, SNX6, HHEX, DNAJA1, RB1, PDCD4, RHOH, HSPB1, SOCS1, ZNF675, DNAJC3, DTNBP1, CBL, PRKAR2A, LYN	R17_Program1	Bcells	4	0.657205
GOBP_NEGATIVE_REGULATION_OF_LEUKOCYTE_APOPTOTIC_PROCESS	0.236542	0.526988	0.00353763	0.492841	1.21589	19	CCL5, IRS2, HIF1A, BCL6	R17_Program1	Bcells	4	0.518459
GOBP_NEGATIVE_REGULATION_OF_LEUKOCYTE_CELL_CELL_ADHESION	0.0591023	0.281037	0.00719753	0.539272	1.51668	38	ANXA1, LILRB2, FGL2, KLF4, PELI1, BCL6, RC3H1, RUNX1, IL4R	R17_Program1	Bcells	4	0.254023
GOBP_NEGATIVE_REGULATION_OF_LEUKOCYTE_MEDIATED_CYTOTOXICITY	0.636493	0.814105	0.00236834	-0.354814	-0.866147	11	HLA-E, HLA-B, HLA-A, PTPRC, PPP3CB, IL7R	R17_Program1	Bcells	4	0.8197
GOBP_NEGATIVE_REGULATION_OF_LEUKOCYTE_MEDIATED_IMMUNITY	0.607255	0.799381	0.00257399	-0.313103	-0.897001	20	BST2, HLA-E, HLA-B, HLA-A, CD84, PTPRC, PPP3CB, IL7R	R17_Program1	Bcells	4	0.80257
GOBP_NEGATIVE_REGULATION_OF_LEUKOCYTE_MIGRATION	0.046557	0.249374	0.0103834	-0.56173	-1.51922	16	MIF, STAP1, MIA3, CD200, CCL28, KLRK1, RIPOR2, IL27RA	R17_Program1	Bcells	4	0.222066
GOBP_NEGATIVE_REGULATION_OF_LEUKOCYTE_PROLIFERATION	0.00641918	0.0698367	0.0228098	0.710864	1.85115	25	TYROBP, LILRB2, LST1, MNDA, TNFAIP3, PELI1, RC3H1	R17_Program1	Bcells	4	0.0663459
GOBP_NEGATIVE_REGULATION_OF_LIPID_LOCALIZATION	0.34312	0.618544	0.00286374	0.468638	1.1025	15	IRS2, ABCG1, ABCA1, PPARD, NFKB1	R17_Program1	Bcells	4	0.619916
GOBP_NEGATIVE_REGULATION_OF_LIPID_METABOLIC_PROCESS	0.21251	0.504386	0.00377547	0.511664	1.24872	18	SORL1, ATP1A1, ACACB, ERLIN2, RUBCN, PDE3B, NFKB1, CNR1	R17_Program1	Bcells	4	0.492189
GOBP_NEGATIVE_REGULATION_OF_LOCOMOTION	0.217388	0.507818	0.00330971	0.371141	1.18707	85	AIF1, LRP1, KLF4, CYP1B1, TIMP1, TRIB1, C5AR2, CCL2, ARID2, ARHGAP4, FOXO3, MCTP1, RYK, FLCN, CLASP2, ABHD2, MECP2, PPARD, TP53INP1, LDLRAD4, DUSP10, NOTCH1, SRGAP2C	R17_Program1	Bcells	4	0.497739
GOBP_NEGATIVE_REGULATION_OF_LYMPHOCYTE_ACTIVATION	0.00148542	0.0247217	0.0452942	0.642242	1.90492	52	TYROBP, ANXA1, LILRB2, FGL2, LST1, MNDA, TNFAIP3, PELI1, BCL6, RC3H1, FGR, RUNX1, IL4R, INPP5D	R17_Program1	Bcells	4	0.0240715
GOBP_NEGATIVE_REGULATION_OF_LYMPHOCYTE_APOPTOTIC_PROCESS	0.160343	0.437292	0.0044499	0.557787	1.32928	16	CCL5, IRS2, HIF1A, BCL6	R17_Program1	Bcells	4	0.427305
GOBP_NEGATIVE_REGULATION_OF_LYMPHOCYTE_DIFFERENTIATION	0.0723583	0.306426	0.0067349	0.606662	1.51249	20	ANXA1, FGL2, BCL6, RC3H1, RUNX1, IL4R	R17_Program1	Bcells	4	0.282969
GOBP_NEGATIVE_REGULATION_OF_LYMPHOCYTE_MEDIATED_IMMUNITY	0.9371	0.972159	0.00128204	0.241263	0.581854	17	ARRB2, BCL6, KLRD1	R17_Program1	Bcells	4	0.973638
GOBP_NEGATIVE_REGULATION_OF_MACROAUTOPHAGY	0.327929	0.608115	0.00291628	0.456151	1.11324	18	LRRK2, SMG1, PIK3CA, USP36, MTM1, RUBCN	R17_Program1	Bcells	4	0.607059
GOBP_NEGATIVE_REGULATION_OF_MAPK_CASCADE	0.2804	0.565655	0.00294152	0.377535	1.13655	57	KLF4, IRAK3, RNF149, PER1, CDK5RAP3, ASH1L, SORL1, CYLD, DUSP6, RGS2, SH2B3, DUSP5, FLCN, DUSP8, DUSP10, LEMD2, ABCA7, ITCH, PRKCD, SMAD4, FKTN	R17_Program1	Bcells	4	0.563265
GOBP_NEGATIVE_REGULATION_OF_MAP_KINASE_ACTIVITY	0.279224	0.564505	0.00314127	0.44038	1.15572	26	IRAK3, CDK5RAP3, SORL1, DUSP6, RGS2, SH2B3, DUSP5, DUSP8, DUSP10, PRKCD	R17_Program1	Bcells	4	0.562314
GOBP_NEGATIVE_REGULATION_OF_METAPHASE_ANAPHASE_TRANSITION_OF_CELL_CYCLE	0.938694	0.972775	0.00132305	0.251792	0.565143	12	CDK5RAP2, ZNF207, GEN1, CHFR	R17_Program1	Bcells	4	0.974354
GOBP_NEGATIVE_REGULATION_OF_MICROTUBULE_POLYMERIZATION_OR_DEPOLYMERIZATION	0.314931	0.596577	0.00368835	-0.448518	-1.12156	12	CIB1, STMN1	R17_Program1	Bcells	4	0.595385
GOBP_NEGATIVE_REGULATION_OF_MITOCHONDRION_ORGANIZATION	0.318043	0.599561	0.0030256	0.496026	1.13255	13	CLU, ARRB2, FNIP1, FLCN, TFRC	R17_Program1	Bcells	4	0.598418
GOBP_NEGATIVE_REGULATION_OF_MITOTIC_CELL_CYCLE	0.724895	0.868756	0.0013372	0.257834	0.832477	91	KLF4, MDM4, CDKN1C, CDK5RAP3, BCL6, CDK5RAP2, E4F1, CTNNB1, USP47, EP300, CCL2, NABP1, ZNF385A, ZNF207, PSME4, GPR132, GEN1, FOXO4	R17_Program1	Bcells	4	0.868747
GOBP_NEGATIVE_REGULATION_OF_MOLECULAR_FUNCTION	0.139747	0.413662	0.00381294	0.322354	1.19076	315	CST3, SERPINA1, CSTA, LRP1, KCNE3, ANXA1, KLF4, CYP1B1, TIMP1, IRAK3, CDKN1C, TNFAIP3, DAB2, IRS2, CDK5RAP3, ID2, PELI1, TNK2, ARRB2, SYMPK, NAIP, TRIB1, LRRK2, SORL1, TMC8, CYLD, CEBPA, DUSP6, PRKCE, KAT2B, FNIP1, ITIH4, ACACB, USP47, MARF1, SOCS3, NEIL1, MICAL1, JAK2, AKT1S1	R17_Program1	Bcells	4	0.398902
GOBP_NEGATIVE_REGULATION_OF_MRNA_CATABOLIC_PROCESS	0.426413	0.689038	0.00241119	0.392981	1.01543	24	SLC11A1, SECISBP2, FUS, MAPKAPK2, TENT5A, RBM10, TENT4B	R17_Program1	Bcells	4	0.685057
GOBP_NEGATIVE_REGULATION_OF_MRNA_METABOLIC_PROCESS	0.682357	0.843817	0.00159393	0.291257	0.829997	41	SLC11A1, SECISBP2, FUS, SRSF10, MAPKAPK2, TENT5A, DYRK1A, RBM10, TENT4B, LARP4B, CCNT1, HNRNPU	R17_Program1	Bcells	4	0.845705
GOBP_NEGATIVE_REGULATION_OF_MRNA_PROCESSING	0.906198	0.958925	0.00189933	-0.241862	-0.664837	17	CTR9, RBMX, BARD1, HNRNPA2B1, U2AF2, SRSF7, RNPS1	R17_Program1	Bcells	4	0.959166
GOBP_NEGATIVE_REGULATION_OF_MRNA_SPLICING_VIA_SPLICEOSOME	0.93816	0.972597	0.00132388	0.252156	0.565961	12	SRSF10, DYRK1A, RBM10	R17_Program1	Bcells	4	0.974136
GOBP_NEGATIVE_REGULATION_OF_MULTICELLULAR_ORGANISMAL_PROCESS	0.0274764	0.18248	0.00918221	0.376941	1.37492	269	CST3, TYROBP, ANXA1, SLC11A1, TLR2, FGL2, KLF4, SRGN, CCL3, PF4, TIMP1, IRAK3, STAB1, TNFAIP3, HIF1A, JARID2, ADAM17, ARRB2, CD83, BCL6, TRIB1, SORL1, C5AR2, CYLD, UCN, RC3H1, ATP1A1, TGFB3, EIF2AK3, MAVS, AKAP8, EPN1, CTNNB1, KLF7, RUNX1, JAK2, IL4R, INPP5D, RARA, RGS2, SH2B3, ARHGAP4, TGFBR1, CXCL10, ERBIN, FFAR1, LMNA, F2R, HDAC7, ATP2B1, PTK2B, RYK, FLCN, BCL11A, NCKAP1L, ECM1, RC3H2, MECP2, …	R17_Program1	Bcells	4	0.163474
GOBP_NEGATIVE_REGULATION_OF_MUSCLE_CELL_APOPTOTIC_PROCESS	0.461701	0.717115	0.00241198	0.463108	0.999193	10	ARRB2, JAK2, PTK2B, RGL2, CFLAR	R17_Program1	Bcells	4	0.710397
GOBP_NEGATIVE_REGULATION_OF_MUSCLE_CELL_DIFFERENTIATION	0.171719	0.455095	0.00424557	0.529373	1.30602	19	EREG, ID2, RGS2, MECP2, FOXO4, NOTCH1, DLL1	R17_Program1	Bcells	4	0.442206
GOBP_NEGATIVE_REGULATION_OF_MYELOID_CELL_DIFFERENTIATION	0.78963	0.901885	0.00144069	0.276606	0.74557	30	CCL3, PF4, TRIB1, ZBTB16, INPP5D, RARA	R17_Program1	Bcells	4	0.901946
GOBP_NEGATIVE_REGULATION_OF_MYELOID_LEUKOCYTE_DIFFERENTIATION	0.783951	0.898699	0.00154738	0.307119	0.731906	16	CCL3, TRIB1, INPP5D, RARA	R17_Program1	Bcells	4	0.898956
GOBP_NEGATIVE_REGULATION_OF_NERVOUS_SYSTEM_DEVELOPMENT	0.35657	0.630587	0.00263565	0.387032	1.07276	35	TLR2, SORL1, ARHGAP4, RYK, RAPGEF2, DICER1, DUSP10, NOTCH1, GDI1	R17_Program1	Bcells	4	0.6312
GOBP_NEGATIVE_REGULATION_OF_NEURON_APOPTOTIC_PROCESS	0.163922	0.443683	0.00421747	0.476778	1.30025	32	LRP1, HIF1A, ARRB2, NAIP, PIK3CA, TGFB3, SOD2, JAK2, CCL2, CPEB4, F2R, NR4A2, PTK2B	R17_Program1	Bcells	4	0.432241
GOBP_NEGATIVE_REGULATION_OF_NEURON_DEATH	0.125025	0.399296	0.00469563	0.444124	1.33328	56	LRP1, TMEM259, HIF1A, ARRB2, NAIP, LRRK2, SORL1, UCN, PIK3CA, TGFB3, SOD2, EIF4G1, ATG7, JAK2, NR4A3, CCL2, CPEB4, F2R, SULT1A3, NR4A2, PTK2B	R17_Program1	Bcells	4	0.3768
GOBP_NEGATIVE_REGULATION_OF_NEURON_DIFFERENTIATION	0.753269	0.883819	0.00222209	-0.279521	-0.800794	20	CALR, B2M, NEPRO, REST, EIF4E, EIF4ENIF1, EIF2AK4, MIB1, ZHX2, MED1	R17_Program1	Bcells	4	0.88342
GOBP_NEGATIVE_REGULATION_OF_NEURON_PROJECTION_DEVELOPMENT	0.293568	0.578541	0.00298709	0.411334	1.1343	34	LRP1, LGALS1, GAK, LRRK2	R17_Program1	Bcells	4	0.57569
GOBP_NEGATIVE_REGULATION_OF_NF_KAPPAB_TRANSCRIPTION_FACTOR_ACTIVITY	0.070598	0.302748	0.00670713	0.57015	1.5069	27	KLF4, CYP1B1, IRAK3, TNFAIP3, CDK5RAP3, PELI1, ARRB2, CYLD	R17_Program1	Bcells	4	0.27912
GOBP_NEGATIVE_REGULATION_OF_NIK_NF_KAPPAB_SIGNALING	0.732347	0.871527	0.0017025	0.357412	0.771145	10	CYLD, DDX3X, HDAC7, UACA, PPM1A	R17_Program1	Bcells	4	0.872626
GOBP_NEGATIVE_REGULATION_OF_NOTCH_SIGNALING_PATHWAY	0.26417	0.550396	0.0034097	0.542937	1.1961	11	BCL6, ZBTB7A, DLL1, HIF1AN	R17_Program1	Bcells	4	0.547377
GOBP_NEGATIVE_REGULATION_OF_NUCLEAR_DIVISION	0.927383	0.96699	0.0013406	0.259206	0.581783	12	CDK5RAP2, ZNF207, GEN1	R17_Program1	Bcells	4	0.968991
GOBP_NEGATIVE_REGULATION_OF_NUCLEOBASE_CONTAINING_COMPOUND_METABOLIC_PROCESS	0.685433	0.84575	0.00105118	0.2417	0.922618	543	EREG, SLC11A1, CDA, KLF4, RXRA, ETS2, IFI27, AHR, MDM4, ZEB2, CDKN1C, BATF3, PARP14, SFPQ, DAB2, PER1, ID2, CIITA, SIN3B, BAZ2A, JARID2, CTBP2, SECISBP2, ZFHX3, ZBTB21, KAT6B, BCL6, ZNF589, ZBTB16, MED25, E4F1, FUS, ATAD2B, PHC3, NR2C2, CEBPA, SMCHD1, POU2F1, LCOR, SRSF10, KAT2B, FNIP1, FOXK1, KDM5C, MTHFR, CTNNB1, CREG1, KLF7, USP47, RUNX1, SMARCA4, TRPS1, ZBTB7A, KLF10, NEIL1, MYB, TCF25, NR4A3…	R17_Program1	Bcells	4	0.847601
GOBP_NEGATIVE_REGULATION_OF_ORGANELLE_ASSEMBLY	0.50864	0.741866	0.00215317	0.376468	0.947578	21	LRRK2, CDK5RAP2, KAT2B, MTM1, RBM14, KAT2A, SMAD4, LIMK2	R17_Program1	Bcells	4	0.741628
GOBP_NEGATIVE_REGULATION_OF_ORGANELLE_ORGANIZATION	0.941552	0.973227	0.000897478	0.2087	0.692092	111	LILRB2, CLU, ARAP1, ARRB2, LRRK2, CDK5RAP2, PIK3CA, KAT2B, FNIP1, GSN, CTC1, MTM1, ATXN7, ZNF207, HIP1R, FLCN, CLASP2, MYADM, DYRK1A, F11R, GEN1, TENT4B, PPP1R9A, TFRC, RBM14, KAT2A	R17_Program1	Bcells	4	0.975662
GOBP_NEGATIVE_REGULATION_OF_OSSIFICATION	0.0900089	0.337414	0.00615474	0.654445	1.46889	12	SRGN, CCL3, HIF1A, PTK2B, ECM1, NOTCH1, RFLNB	R17_Program1	Bcells	4	0.31807
GOBP_NEGATIVE_REGULATION_OF_OSTEOBLAST_DIFFERENTIATION	0.956104	0.979936	0.00128689	0.23614	0.539167	13	HDAC7, LIMD1, NOTCH1, SMAD3, SEMA4D, CRIM1	R17_Program1	Bcells	4	0.982244
GOBP_NEGATIVE_REGULATION_OF_OXIDATIVE_STRESS_INDUCED_CELL_DEATH	0.203923	0.492798	0.0038655	0.516397	1.26028	18	VNN1, HIF1A, LRRK2, PDE8A, SOD2, ATG7, NR4A3	R17_Program1	Bcells	4	0.482033
GOBP_NEGATIVE_REGULATION_OF_PEPTIDASE_ACTIVITY	0.00143404	0.024154	0.0462401	0.649262	1.91324	50	CST3, SERPINA1, CSTA, LRP1, KLF4, TIMP1, ARRB2, NAIP, SORL1, FNIP1, ITIH4, USP47, MICAL1	R17_Program1	Bcells	4	0.0234705
GOBP_NEGATIVE_REGULATION_OF_PEPTIDE_HORMONE_SECRETION	0.757121	0.886107	0.00164357	0.340622	0.750396	11	KLF7, SREBF1, MIDN, IRS1, PFKL	R17_Program1	Bcells	4	0.885296
GOBP_NEGATIVE_REGULATION_OF_PEPTIDE_SECRETION	0.270578	0.557095	0.00323731	0.460621	1.17035	22	ANXA1, KLF7, SREBF1, RHBDF2, MIDN, IRS1, F2R	R17_Program1	Bcells	4	0.553671
GOBP_NEGATIVE_REGULATION_OF_PEPTIDYL_TYROSINE_PHOSPHORYLATION	0.437256	0.694407	0.00313142	-0.362692	-1.01175	18	RACK1, SNX6, SOCS1, CBL, PTPRC	R17_Program1	Bcells	4	0.692683
GOBP_NEGATIVE_REGULATION_OF_PHOSPHORUS_METABOLIC_PROCESS	0.134186	0.40883	0.00896349	-0.268721	-1.15277	161	PPIA, PPP1R14A, RACK1, DYNLL1, CALM2, CALM1, CIB1, PKIG, SNX6, SWAP70, PLEK, HHEX, DNAJA1, DDIT4, PMEPA1, STAP1, RB1, PDCD4, PPP1R15A, RHOH, HSPB1, ZCCHC9, TRAF3IP1, SOCS1, ZNF675, MPHOSPH10, DNAJC3, DTNBP1, DNAJC10, PPP1R10, CBL, PRKAR2A, TIGAR, LYN, ROCK2, PHACTR1, TP53, STK38, PTPRC	R17_Program1	Bcells	4	0.3905
GOBP_NEGATIVE_REGULATION_OF_PHOSPHORYLATION	0.123159	0.397178	0.00856612	-0.286991	-1.18303	121	PPIA, RACK1, DYNLL1, CALM2, CALM1, CIB1, PKIG, SNX6, HHEX, DNAJA1, DDIT4, PMEPA1, STAP1, RB1, PDCD4, RHOH, HSPB1, TRAF3IP1, SOCS1, ZNF675, DNAJC3, DTNBP1, DNAJC10, CBL, PRKAR2A, TIGAR, LYN	R17_Program1	Bcells	4	0.37392
GOBP_NEGATIVE_REGULATION_OF_PLASMA_MEMBRANE_BOUNDED_CELL_PROJECTION_ASSEMBLY	0.656293	0.827319	0.00236218	-0.327861	-0.855575	14	ARHGAP24, STAP1, MAP4, EVL, ODF2L, CCP110	R17_Program1	Bcells	4	0.831064
GOBP_NEGATIVE_REGULATION_OF_POSTTRANSCRIPTIONAL_GENE_SILENCING	0.30479	0.587239	0.00313037	0.522161	1.15033	11	NEAT1, ADAR	R17_Program1	Bcells	4	0.586135
GOBP_NEGATIVE_REGULATION_OF_PRODUCTION_OF_MOLECULAR_MEDIATOR_OF_IMMUNE_RESPONSE	0.355078	0.62915	0.00280262	0.463477	1.09036	15	IRAK3, BCL6, TGFB3	R17_Program1	Bcells	4	0.629952
GOBP_NEGATIVE_REGULATION_OF_PROTEASOMAL_PROTEIN_CATABOLIC_PROCESS	0.0784258	0.319289	0.00784096	-0.565163	-1.44529	13	HSP90AB1, RPL11, TAF9	R17_Program1	Bcells	4	0.295503
GOBP_NEGATIVE_REGULATION_OF_PROTEASOMAL_UBIQUITIN_DEPENDENT_PROTEIN_CATABOLIC_PROCESS	0.102629	0.359079	0.00675384	-0.574633	-1.40276	11	HSP90AB1, RPL11, TAF9	R17_Program1	Bcells	4	0.340572
GOBP_NEGATIVE_REGULATION_OF_PROTEIN_BINDING	0.693424	0.849521	0.00161722	0.299093	0.815671	32	DAB2, ARRB2, SYMPK, LRRK2, SORL1, TMC8	R17_Program1	Bcells	4	0.851794
GOBP_NEGATIVE_REGULATION_OF_PROTEIN_CATABOLIC_PROCESS	0.0950705	0.343877	0.0055648	0.493819	1.41331	42	CST3, TIMP1, IRAK3, MDM4, CDK5RAP3, SNRNP70, QRICH2	R17_Program1	Bcells	4	0.326994
GOBP_NEGATIVE_REGULATION_OF_PROTEIN_CONTAINING_COMPLEX_ASSEMBLY	0.24437	0.531835	0.00484636	-0.331175	-1.13802	44	PFN1, STMN1, RPL13A, TMSB10, TMSB4X, PMEPA1, HMGB1, LMO4, ADD3, TRAF3IP1, RIOK3	R17_Program1	Bcells	4	0.526821
GOBP_NEGATIVE_REGULATION_OF_PROTEIN_CONTAINING_COMPLEX_DISASSEMBLY	0.809013	0.909895	0.0014057	0.271172	0.730923	30	IRAK3, PIK3CA, GSN, ATXN7, RUBCN, CLASP2	R17_Program1	Bcells	4	0.911711
GOBP_NEGATIVE_REGULATION_OF_PROTEIN_DEPHOSPHORYLATION	0.310207	0.591093	0.0039023	-0.37784	-1.10848	22	PPP1R14A, SWAP70, PPP1R15A, PPP1R10, ROCK2, PHACTR1	R17_Program1	Bcells	4	0.590896
GOBP_NEGATIVE_REGULATION_OF_PROTEIN_KINASE_B_SIGNALING	0.710979	0.859039	0.00166576	0.321017	0.791982	19	KLF4, ARRB2, SH2B3, MTM1, PPP2R5C, FLCN, LEMD2	R17_Program1	Bcells	4	0.860947
GOBP_NEGATIVE_REGULATION_OF_PROTEIN_METABOLIC_PROCESS	0.269856	0.556428	0.0025458	0.296687	1.09912	328	CST3, SERPINA1, CSTA, LRP1, LILRB2, KLF4, HBEGF, TIMP1, IRAK3, MDM4, CDKN1C, CLU, PARP14, TNFAIP3, CDK5RAP3, JARID2, ARRB2, NAIP, SPAG9, TRIB1, LRRK2, SORL1, GZMB, SNRNP70, UCN, CEBPA, RC3H1, DUSP6, QRICH2, PRKCE, KAT2B, EIF2AK3, FNIP1, CTNNB1, ITIH4, USP47, SOCS3, EIF4G1, TRIM44, MICAL1, AKT1S1, DAPK1, DDX3X, CPEB4, RGS2, SH2B3, CELF1, ZC3H12D, LATS2, ZNF451, MTM1, CST7	R17_Program1	Bcells	4	0.553172
GOBP_NEGATIVE_REGULATION_OF_PROTEIN_MODIFICATION_BY_SMALL_PROTEIN_CONJUGATION_OR_REMOVAL	0.0326302	0.204806	0.01362	-0.435314	-1.47407	41	PPIA, RPL5, RPL23, RPS3, RPS7, RPL11, DNAJA1	R17_Program1	Bcells	4	0.181463
GOBP_NEGATIVE_REGULATION_OF_PROTEIN_MODIFICATION_PROCESS	0.0316708	0.200515	0.0195296	-0.292656	-1.27721	184	PPIA, PPP1R14A, RPL5, DBI, RACK1, RPL23, RPS3, RPS7, CALM2, CALM1, CIB1, PKIG, SNX6, RPL11, SWAP70, HHEX, DNAJA1, DDIT4, PMEPA1, RB1, PDCD4, NCOA7, PPP1R15A, HSPB1, TRAF3IP1, SOCS1, ZNF675, DTX3L, DNAJC3, DTNBP1, ISG15, DNAJC10, PPP1R10, CBL, PRKAR2A	R17_Program1	Bcells	4	0.1782
GOBP_NEGATIVE_REGULATION_OF_PROTEIN_POLYMERIZATION	0.0932444	0.340458	0.00741828	-0.475569	-1.37931	21	PFN1, STMN1, TMSB10, TMSB4X, ADD3	R17_Program1	Bcells	4	0.323713
GOBP_NEGATIVE_REGULATION_OF_PROTEIN_SERINE_THREONINE_KINASE_ACTIVITY	0.477973	0.720256	0.00207822	0.329588	0.9742	51	IRAK3, CDKN1C, TNFAIP3, CDK5RAP3, SORL1, CEBPA, DUSP6, KAT2B, RGS2, SH2B3, LATS2, DUSP5, DUSP8, PRKAG2, DUSP10	R17_Program1	Bcells	4	0.721344
GOBP_NEGATIVE_REGULATION_OF_PROTEOLYSIS	0.0150051	0.12752	0.0137312	0.509175	1.61423	80	CST3, SERPINA1, CSTA, LRP1, KLF4, TIMP1, ARRB2, NAIP, LRRK2, SORL1, QRICH2, FNIP1, ITIH4, USP47, MICAL1	R17_Program1	Bcells	4	0.113722
GOBP_NEGATIVE_REGULATION_OF_PROTEOLYSIS_INVOLVED_IN_CELLULAR_PROTEIN_CATABOLIC_PROCESS	0.0052179	0.0583442	0.0322962	-0.587633	-1.76091	24	HSP90AB1, RPL5, RPL23, RPS7, RPL11, TAF9	R17_Program1	Bcells	4	0.0576477
GOBP_NEGATIVE_REGULATION_OF_REACTIVE_OXYGEN_SPECIES_METABOLIC_PROCESS	0.480406	0.721771	0.0028474	-0.402297	-0.98206	11	DYNLL1, TIGAR, ROCK2, TP53	R17_Program1	Bcells	4	0.722743
GOBP_NEGATIVE_REGULATION_OF_RESPONSE_TO_BIOTIC_STIMULUS	0.178635	0.464184	0.00399241	0.459659	1.27406	35	FGL2, LILRA2, IRAK3, PARP14, TNFAIP3, SAMHD1, ARRB2, TRIB1	R17_Program1	Bcells	4	0.451026
GOBP_NEGATIVE_REGULATION_OF_RESPONSE_TO_CYTOKINE_STIMULUS	0.121965	0.395609	0.00510522	0.558086	1.39138	20	KLF4, CCL5, IRAK3, PARP14, SAMHD1, SH2B3, RFFL, ECM1, ADAR	R17_Program1	Bcells	4	0.371995
GOBP_NEGATIVE_REGULATION_OF_RESPONSE_TO_DNA_DAMAGE_STIMULUS	0.186533	0.472987	0.00533037	-0.384189	-1.21371	30	MIF, RPS3, TPT1, TAF9, CD74, TERF2, PPP1R10, HSF1	R17_Program1	Bcells	4	0.460798
GOBP_NEGATIVE_REGULATION_OF_RESPONSE_TO_ENDOPLASMIC_RETICULUM_STRESS	0.471871	0.720256	0.00298895	-0.353672	-0.986589	18	RACK1, PPP1R15A, DNAJC3, SELENOS, XBP1, HSPA5	R17_Program1	Bcells	4	0.717287
GOBP_NEGATIVE_REGULATION_OF_RESPONSE_TO_EXTERNAL_STIMULUS	0.20083	0.488796	0.00344754	0.372006	1.20111	91	AIF1, FGL2, KLF4, LILRA2, IRAK3, METRNL, PARP14, TNFAIP3, SAMHD1, ARRB2, ASH1L, TRIB1, C5AR2, UCN	R17_Program1	Bcells	4	0.478313
GOBP_NEGATIVE_REGULATION_OF_RESPONSE_TO_STIMULUS	0.0714567	0.304562	0.00537188	0.323545	1.22735	479	EREG, AIF1, LRP1, VNN1, ANXA1, CXCL8, TMEM170B, FGL2, KLF4, CCL5, HBEGF, PTPRE, PF4, LILRA2, CD300LF, IRAK3, RGS18, ITPR1, METRNL, CLU, PARP14, TNFAIP3, RNF149, NOMO3, PHIP, DAB2, PER1, CDK5RAP3, LMBR1L, HIF1A, LZTR1, SAMHD1, ADAM17, ARRB2, BCL6, ASH1L, TRIB1, LRRK2, SORL1, PDE8A, ACVR1, C5AR2, CYLD, UCN, SMCHD1, RC3H1, DUSP6, TGFB3, SNX13, FNIP1, EPN1, DGKD, KLF7, USP47, SOD2, SOCS3, RNF213, SMA…	R17_Program1	Bcells	4	0.281056
GOBP_NEGATIVE_REGULATION_OF_RESPONSE_TO_WOUNDING	0.985571	0.994104	0.00120038	0.195098	0.476141	18	SH2B3, CLASP2, SERPINF2, PRKCD, LRIG2, SMAD3, CLASP1, CRK	R17_Program1	Bcells	4	0.996153
GOBP_NEGATIVE_REGULATION_OF_RHO_PROTEIN_SIGNAL_TRANSDUCTION	0.940143	0.97285	0.00134083	0.25876	0.558296	10	BCL6, FLCN, ARHGAP35, CUL3, SCAI, ABL2	R17_Program1	Bcells	4	0.974967
GOBP_NEGATIVE_REGULATION_OF_RNA_CATABOLIC_PROCESS	0.434652	0.694053	0.00233892	0.373359	1.00636	30	SLC11A1, SECISBP2, FUS, MAPKAPK2, TENT5A, NRDE2, RBM10, TENT4B, TRDMT1, LARP4B, HNRNPU, DHX36	R17_Program1	Bcells	4	0.691038
GOBP_NEGATIVE_REGULATION_OF_RNA_SPLICING	0.379301	0.651428	0.00336165	-0.398892	-1.06019	15	RPS13, RPS26, RBMX	R17_Program1	Bcells	4	0.649412
GOBP_NEGATIVE_REGULATION_OF_SECRETION	0.552162	0.764279	0.00193031	0.32897	0.916496	36	ANXA1, UCN, KLF7, SREBF1, RHBDF2, MIDN, IRS1, F2R, PPP1R9A, TNFRSF1B, NOTCH1, PFKL, LILRB1, ADA, CNR1, RSAD2, OSM	R17_Program1	Bcells	4	0.769934
GOBP_NEGATIVE_REGULATION_OF_SIGNALING	0.0586819	0.279991	0.00602372	0.335478	1.26045	404	EREG, LRP1, VNN1, CXCL8, LILRB2, TMEM170B, KLF4, CCL5, HBEGF, PTPRE, PF4, LILRA2, CD300LF, IRAK3, RGS18, ITPR1, CLU, PARP14, TNFAIP3, RNF149, NOMO3, PHIP, DAB2, PER1, CDK5RAP3, LMBR1L, HIF1A, LZTR1, SAMHD1, ADAM17, ARRB2, BCL6, ASH1L, TRIB1, LRRK2, SORL1, ACVR1, CYLD, UCN, DUSP6, TGFB3, SNX13, FNIP1, EPN1, DGKD, KLF7, USP47, SOD2, SOCS3, RNF213, SMARCA4, ZBTB7A, RB1CC1, AKT1S1, INPP5D, PIAS2, UBR…	R17_Program1	Bcells	4	0.252991
GOBP_NEGATIVE_REGULATION_OF_SIGNALING_RECEPTOR_ACTIVITY	0.194043	0.481407	0.00483486	-0.502381	-1.25625	12	SNX6, LY6E, CBL	R17_Program1	Bcells	4	0.469904
GOBP_NEGATIVE_REGULATION_OF_SIGNAL_TRANSDUCTION_BY_P53_CLASS_MEDIATOR	0.187527	0.472987	0.00490113	-0.519653	-1.26854	11	MIF, TAF9, CD74	R17_Program1	Bcells	4	0.462008
GOBP_NEGATIVE_REGULATION_OF_SMALL_GTPASE_MEDIATED_SIGNAL_TRANSDUCTION	0.776175	0.895613	0.00221184	-0.267236	-0.79252	23	STMN1, ARHGAP24, MAPKAP1, ARHGAP25, RIPOR2, ARHGAP12	R17_Program1	Bcells	4	0.895009
GOBP_NEGATIVE_REGULATION_OF_SMALL_MOLECULE_METABOLIC_PROCESS	0.471897	0.720256	0.0023056	0.40654	0.980449	17	CDA, ACACB, ERLIN2, EP300	R17_Program1	Bcells	4	0.71729
GOBP_NEGATIVE_REGULATION_OF_SMOOTH_MUSCLE_CELL_PROLIFERATION	0.0132719	0.117549	0.0162952	0.769799	1.78509	14	AIF1, KLF4, TNFAIP3, TRIB1, TGFB3, SOD2	R17_Program1	Bcells	4	0.105603
GOBP_NEGATIVE_REGULATION_OF_STEM_CELL_DIFFERENTIATION	0.837968	0.925705	0.00150692	0.314489	0.678536	10	CDK13, NOTCH1, HNRNPU, CDK12	R17_Program1	Bcells	4	0.925493
GOBP_NEGATIVE_REGULATION_OF_STRESS_ACTIVATED_PROTEIN_KINASE_SIGNALING_CASCADE	0.130702	0.403358	0.00613896	-0.474391	-1.32334	18	PPIA, MYC, DNAJA1, PDCD4, EZR, ZNF675	R17_Program1	Bcells	4	0.385474
GOBP_NEGATIVE_REGULATION_OF_SUPRAMOLECULAR_FIBER_ORGANIZATION	0.0545918	0.272206	0.0106345	-0.402985	-1.39124	45	PFN1, PFDN5, CIB1, CORO1A, STMN1, SWAP70, TMSB10, TMSB4X	R17_Program1	Bcells	4	0.242743
GOBP_NEGATIVE_REGULATION_OF_SYNAPTIC_TRANSMISSION	0.293616	0.578541	0.0031889	0.517495	1.16151	12	LILRB2, LRRK2, PTK2B, PPP1R9A	R17_Program1	Bcells	4	0.575729
GOBP_NEGATIVE_REGULATION_OF_TELOMERE_MAINTENANCE	0.405833	0.671813	0.00325905	-0.377015	-1.03635	17	HNRNPA1, RAD50, TERF2, NBN, EXOSC10	R17_Program1	Bcells	4	0.669458
GOBP_NEGATIVE_REGULATION_OF_TELOMERE_MAINTENANCE_VIA_TELOMERASE	0.594615	0.790347	0.00248006	-0.367186	-0.89635	11	HNRNPA1, TERF2, EXOSC10, POT1	R17_Program1	Bcells	4	0.795181
GOBP_NEGATIVE_REGULATION_OF_TELOMERE_MAINTENANCE_VIA_TELOMERE_LENGTHENING	0.635346	0.813383	0.00240094	-0.339788	-0.86894	13	HNRNPA1, TERF2, EXOSC10, POT1	R17_Program1	Bcells	4	0.818961
GOBP_NEGATIVE_REGULATION_OF_TOLL_LIKE_RECEPTOR_SIGNALING_PATHWAY	0.0148889	0.127307	0.0155287	0.797823	1.75762	11	LILRA2, CD300LF, IRAK3, TNFAIP3, ARRB2	R17_Program1	Bcells	4	0.113201
GOBP_NEGATIVE_REGULATION_OF_TOR_SIGNALING	0.346584	0.621747	0.00279695	0.438234	1.09258	20	HIF1A, FNIP1, AKT1S1, UBR2, MTM1, FLCN, CASTOR3, DEPDC5, SZT2	R17_Program1	Bcells	4	0.622723
GOBP_NEGATIVE_REGULATION_OF_TRANSCRIPTION_BY_RNA_POLYMERASE_II	0.651951	0.825568	0.0012065	0.247995	0.919735	333	KLF4, RXRA, ETS2, IFI27, MDM4, ZEB2, BATF3, SFPQ, DAB2, PER1, ID2, CIITA, SIN3B, JARID2, CTBP2, ZFHX3, ZBTB21, BCL6, ZNF589, ZBTB16, MED25, E4F1, NR2C2, CEBPA, LCOR, FNIP1, FOXK1, KLF7, RUNX1, SMARCA4, TRPS1, ZBTB7A, KLF10, MYB, TCF25, NR4A3, EP300, CBX7, RARA, SREBF1, PRDM2, FOXO3, SAP30, ATF7IP, ZNF451, PURB, ZEB1, BACH2, ZBTB25, NR4A2, ZNF274, USP9X, TCERG1, ZNF177, RREB1, BHLHE40, FLCN, BCL11…	R17_Program1	Bcells	4	0.828594
GOBP_NEGATIVE_REGULATION_OF_TRANSFERASE_ACTIVITY	0.0356026	0.215858	0.0151724	-0.339259	-1.34814	96	PPIA, RPL5, RACK1, RPL23, RPS7, CIB1, PKIG, SNX6, RPL11, HHEX, DNAJA1, RB1, PDCD4, RHOH, HSPB1, SOCS1, EIF4A2, ZNF675, DTX3L, DNAJC3, DTNBP1	R17_Program1	Bcells	4	0.191037
GOBP_NEGATIVE_REGULATION_OF_TRANSFORMING_GROWTH_FACTOR_BETA_RECEPTOR_SIGNALING_PATHWAY	0.346897	0.621747	0.00382957	-0.331111	-1.06872	33	UBA52, SNX6, RPS27A, UBC, PMEPA1, PEG10, TGFBR2, HSPA5, TP53	R17_Program1	Bcells	4	0.622926
GOBP_NEGATIVE_REGULATION_OF_TRANSMEMBRANE_RECEPTOR_PROTEIN_SERINE_THREONINE_KINASE_SIGNALING_PATHWAY	0.835356	0.923914	0.00232342	-0.229806	-0.789686	44	UBA52, SNX6, RPS27A, UBC, PMEPA1, PEG10, TGFBR2, SPART, HSPA5, TP53, HIPK2	R17_Program1	Bcells	4	0.924122
GOBP_NEGATIVE_REGULATION_OF_TRANSMEMBRANE_TRANSPORT	0.420282	0.685831	0.00239963	0.380333	1.01896	29	KCNE3, SLC43A2, IRS2, PRKCE, RGS2, GNB5, KCNH2	R17_Program1	Bcells	4	0.680741
GOBP_NEGATIVE_REGULATION_OF_TRANSPORT	0.369184	0.640498	0.00230273	0.31876	1.05446	109	KCNE3, ANXA1, LILRB2, TLR2, CD300LF, SLC43A2, ANKRD13D, IRS2, LRRK2, UCN, PRKCE, KLF7, RGS2, SREBF1, GNB5, RHBDF2, MIDN, MCTP1, CYFIP1, IRS1, F2R, KCNH2, NEU3	R17_Program1	Bcells	4	0.641216
GOBP_NEGATIVE_REGULATION_OF_TRANSPORTER_ACTIVITY	0.41392	0.67878	0.00255963	0.453985	1.03656	13	KCNE3, PRKCE, GNB5	R17_Program1	Bcells	4	0.675994
GOBP_NEGATIVE_REGULATION_OF_TUMOR_NECROSIS_FACTOR_SUPERFAMILY_CYTOKINE_PRODUCTION	0.0784822	0.319289	0.00659169	0.656333	1.49857	13	IRAK3, TNFAIP3, ARRB2, C5AR2, AKAP8, RARA, DICER1, LILRB1	R17_Program1	Bcells	4	0.295597
GOBP_NEGATIVE_REGULATION_OF_TYPE_I_INTERFERON_PRODUCTION	0.571654	0.775895	0.00275639	-0.30277	-0.924797	26	NMI, YY1, TRAF3IP1, TAX1BP1, HERC5, ISG15, IFIH1, DDX58, TBK1, ILRUN	R17_Program1	Bcells	4	0.781714
GOBP_NEGATIVE_REGULATION_OF_T_CELL_APOPTOTIC_PROCESS	0.229364	0.519294	0.00371741	0.574371	1.23925	10	CCL5, HIF1A	R17_Program1	Bcells	4	0.510783
GOBP_NEGATIVE_REGULATION_OF_T_CELL_PROLIFERATION	0.244556	0.531835	0.00350232	0.508212	1.21114	16	LILRB2, PELI1, RC3H1, SPN, LILRB1, TMEM131L	R17_Program1	Bcells	4	0.527024
GOBP_NEGATIVE_REGULATION_OF_UBIQUITIN_DEPENDENT_PROTEIN_CATABOLIC_PROCESS	0.00770384	0.0803729	0.0262543	-0.596575	-1.73027	21	HSP90AB1, RPL5, RPL23, RPS7, RPL11, TAF9	R17_Program1	Bcells	4	0.0748368
GOBP_NEGATIVE_REGULATION_OF_UBIQUITIN_PROTEIN_TRANSFERASE_ACTIVITY	0.00283719	0.0401172	0.0413214	-0.772393	-1.83579	10	RPL5, RPL23, RPS7, RPL11, DTX3L	R17_Program1	Bcells	4	0.0379567
GOBP_NEGATIVE_REGULATION_OF_VASCULATURE_DEVELOPMENT	0.266228	0.553025	0.00324225	0.449926	1.17164	25	KLF4, PF4, STAB1, EPN1, CTNNB1, CXCL10, MECP2, FOXO4, PDE3B	R17_Program1	Bcells	4	0.549377
GOBP_NEGATIVE_REGULATION_OF_VIRAL_GENOME_REPLICATION	0.22987	0.519294	0.00474382	-0.373618	-1.17092	29	ISG20, IFITM2, IFI16, BST2, OAS1, OAS2, ISG15, APOBEC3F, MPHOSPH8, SHFL, RESF1	R17_Program1	Bcells	4	0.511355
GOBP_NEGATIVE_REGULATION_OF_VIRAL_LIFE_CYCLE	0.181151	0.469341	0.00423179	0.59161	1.30333	11	FCN1, IFITM3, CIITA, GSN, TRIM8	R17_Program1	Bcells	4	0.454264
GOBP_NEGATIVE_REGULATION_OF_VIRAL_PROCESS	0.269756	0.556428	0.00308034	0.39987	1.1535	44	FCN1, IFITM3, CCL5, CIITA, MAVS, GSN, TRIM8	R17_Program1	Bcells	4	0.55305
GOBP_NEGATIVE_REGULATION_OF_WNT_SIGNALING_PATHWAY	0.384427	0.65461	0.00243313	0.356114	1.04583	49	LRP1, TMEM170B, DAB2, LMBR1L, CYLD, RNF213, LATS2, PSME4, LIMD1, WWTR1, NOTCH1, HMGXB4, CTNND1, INVS, TMEM131L, APCDD1	R17_Program1	Bcells	4	0.653465
GOBP_NEGATIVE_REGULATION_OF_WOUND_HEALING	0.906006	0.958925	0.00136483	0.268277	0.612544	13	SH2B3, CLASP2, SERPINF2, PRKCD, SMAD3, CLASP1, CRK	R17_Program1	Bcells	4	0.959112
GOBP_NEPHRON_DEVELOPMENT	0.425445	0.689038	0.00335984	-0.321827	-1.0167	30	CD24, BASP1, MYC, STAT1, MEF2C	R17_Program1	Bcells	4	0.684449
GOBP_NEPHRON_EPITHELIUM_DEVELOPMENT	0.165565	0.445708	0.00550909	-0.429662	-1.26051	22	CD24, BASP1, MYC, STAT1, MEF2C	R17_Program1	Bcells	4	0.434305
GOBP_NERVE_DEVELOPMENT	0.619067	0.803208	0.00244352	-0.344132	-0.880049	13	RPL24	R17_Program1	Bcells	4	0.809384
GOBP_NERVOUS_SYSTEM_PROCESS	0.145561	0.421065	0.00389368	0.346134	1.21886	185	LILRB2, TLR2, SLC24A4, CCL3, CYP1B1, TYMP, NRGN, ITGAX, PLCB2, OTOF, TAS2R30, HERC1, BTBD9, HIF1A, ARRB2, LRRK2, UCN, AKAP9, IMPG2, EIF2AK3, PDE4A, SOD2, OPA3, PTAFR, EP300, CDH23, CCL2, PGAP1, ATP8A1, ZNF385A, CST7, ATXN7, CYFIP1, F2R, CLN8, P2RX1, WDR19, PTK2B, UBA6, OTOA, MECP2, GPR155, PPP1R9A, DICER1, ABCA7, TNFRSF1B, CRYBG3, KAT2A	R17_Program1	Bcells	4	0.407313
GOBP_NEURAL_CREST_CELL_DIFFERENTIATION	0.152467	0.430518	0.00457516	0.563164	1.3421	16	HIF1A, TCOF1, ACVR1, TAPT1, SMAD4, FN1, SEMA4D, SEMA7A	R17_Program1	Bcells	4	0.416826
GOBP_NEURAL_NUCLEUS_DEVELOPMENT	0.00203527	0.0321504	0.0505303	-0.67099	-1.87177	18	DYNLL1, CALM2, CALM1, BASP1, ACTB, SUDS3, MAPKAP1, MBP	R17_Program1	Bcells	4	0.0300036
GOBP_NEURAL_PRECURSOR_CELL_PROLIFERATION	0.428294	0.6893	0.00233692	0.366682	1.01117	34	ID2, HIF1A, AKNA, DAGLB, LRRK2, CTNNB1, PLXNB2, RERE, PTBP2, RYK	R17_Program1	Bcells	4	0.686488
GOBP_NEURAL_RETINA_DEVELOPMENT	0.239982	0.52959	0.00354114	0.510655	1.21696	16	RAB11FIP4, SMARCA4, HIPK1, SDK1, ATP2B1	R17_Program1	Bcells	4	0.522041
GOBP_NEURAL_TUBE_DEVELOPMENT	0.975423	0.990827	0.00105279	0.197943	0.573219	45	HIF1A, MTHFR, PLXNB2, SETD2, WDR19, SEC24B, NOTCH1, KAT2A, ARHGAP35, ST14, PKD1	R17_Program1	Bcells	4	0.991627
GOBP_NEURAL_TUBE_FORMATION	0.939284	0.972775	0.00200404	-0.210072	-0.668687	31	RPS7, IFT57, LMO4, PRICKLE1, TCTN1, BCL10, SOX4, BRD2	R17_Program1	Bcells	4	0.974632
GOBP_NEUROBLAST_PROLIFERATION	0.13225	0.4054	0.00490156	0.556484	1.3729	19	HIF1A, AKNA, DAGLB, LRRK2, CTNNB1, PLXNB2	R17_Program1	Bcells	4	0.38768
GOBP_NEUROGENESIS	0.0179071	0.142934	0.0110698	0.355587	1.3424	438	S100A9, S100A8, LRP1, ANXA1, TLR2, SHTN1, LST1, KLF4, CCL3, LGALS1, GAB1, CCDC88A, PLXND1, CLU, MACF1, ITSN1, IRS2, CDK5RAP3, S100A6, MDGA1, ID2, MAPK8IP3, HERC1, HIF1A, AKNA, SECISBP2, ZFHX3, TUG1, MBOAT1, ZMIZ1, DAGLB, BCL6, SPAG9, GAK, LRRK2, SORL1, CDK5RAP2, UCN, CLMN, ULK1, PIK3CA, CTNNB1, GOLGA4, FRY, KLF7, RUNX1, EIF4G1, SCARB2, PLXNB2, JAK2, MYB, GSN, IL6ST, EP300, AUTS2, CDH23, RERE, MIC…	R17_Program1	Bcells	4	0.126945
GOBP_NEUROINFLAMMATORY_RESPONSE	0.681382	0.843666	0.00177847	0.355098	0.810779	13	CCL3, LRRK2, CST7, TNFRSF1B	R17_Program1	Bcells	4	0.845175
GOBP_NEUROMUSCULAR_JUNCTION_DEVELOPMENT	0.30629	0.587774	0.0031084	0.511168	1.14731	12	LRRK2, UTRN, F2R, CACNB4	R17_Program1	Bcells	4	0.587368
GOBP_NEUROMUSCULAR_PROCESS	0.48191	0.722865	0.00227202	0.402953	0.9718	17	HERC1, UCN, CDH23, CLN8, MECP2	R17_Program1	Bcells	4	0.723809
GOBP_NEUROMUSCULAR_PROCESS_CONTROLLING_BALANCE	0.43631	0.694407	0.00250547	0.473864	1.0224	10	HERC1, CDH23, CLN8	R17_Program1	Bcells	4	0.691999
GOBP_NEURON_APOPTOTIC_PROCESS	0.0156814	0.130538	0.0135664	0.524224	1.6295	70	TYROBP, LRP1, CCL3, NLRP1, HIF1A, ARRB2, NAIP, DIABLO, PIK3CA, TGFB3, CTNNB1, SOD2, JAK2, MYB, AKT1S1, RAPSN, CCL2, CPEB4, FOXO3	R17_Program1	Bcells	4	0.116759
GOBP_NEURON_CELLULAR_HOMEOSTASIS	0.117564	0.387173	0.0053796	0.652463	1.40774	10	TSPOAP1, P2RX1, ATP2B1, DNAJB2, CLCN3, TAOK1, CNR1, HAAO	R17_Program1	Bcells	4	0.364665
GOBP_NEURON_DEATH	0.0116454	0.108174	0.0152222	0.480279	1.59069	110	TYROBP, LRP1, CCL5, CCL3, TMEM259, CLU, NLRP1, HIF1A, ARRB2, NAIP, LRRK2, SORL1, UCN, DIABLO, PIK3CA, TGFB3, CTNNB1, SOD2, EIF4G1, ATG7, JAK2, MYB, AKT1S1, NR4A3, RAPSN, CCL2, CPEB4	R17_Program1	Bcells	4	0.0973201
GOBP_NEURON_DEATH_IN_RESPONSE_TO_OXIDATIVE_STRESS	0.75317	0.883819	0.00164144	0.335629	0.753314	12	HIF1A, ATG7, NR4A3	R17_Program1	Bcells	4	0.883351
GOBP_NEURON_DEVELOPMENT	0.177717	0.463524	0.00332174	0.315051	1.1615	307	S100A9, LRP1, SHTN1, LST1, KLF4, LGALS1, GAB1, CCDC88A, PLXND1, MACF1, ITSN1, IRS2, S100A6, MAPK8IP3, HERC1, SECISBP2, TUG1, MBOAT1, ZMIZ1, SPAG9, GAK, LRRK2, UCN, CLMN, ULK1, PIK3CA, CTNNB1, GOLGA4, FRY, KLF7, RUNX1, SCARB2, PLXNB2, JAK2, EP300, AUTS2, CDH23, RERE, MICALL2	R17_Program1	Bcells	4	0.449912
GOBP_NEURON_DIFFERENTIATION	0.187605	0.472987	0.00316937	0.306492	1.14526	371	S100A9, LRP1, SHTN1, LST1, KLF4, LGALS1, GAB1, CCDC88A, PLXND1, MACF1, ITSN1, IRS2, CDK5RAP3, S100A6, MDGA1, ID2, MAPK8IP3, HERC1, HIF1A, SECISBP2, ZFHX3, TUG1, MBOAT1, ZMIZ1, BCL6, SPAG9, GAK, LRRK2, CDK5RAP2, UCN, CLMN, ULK1, PIK3CA, CTNNB1, GOLGA4, FRY, KLF7, RUNX1, EIF4G1, SCARB2, PLXNB2, JAK2, EP300, AUTS2, CDH23, RERE, MICALL2, HIPK1, RGS2, ITSN2, CSNK1D, ARHGAP4, TGFBR1, CASZ1, WDPCP, ADAM…	R17_Program1	Bcells	4	0.462052
GOBP_NEURON_MATURATION	0.839141	0.926635	0.00145706	0.290812	0.684151	15	LRRK2, NR4A2, BCL11A, MECP2	R17_Program1	Bcells	4	0.92613
GOBP_NEURON_MIGRATION	0.268176	0.5546	0.0031426	0.416373	1.16	36	SHTN1, MDGA1, ZMIZ1, PLXNB2, AUTS2, NR4A2, USP9X, RAPGEF2, NSMF, CDKL5, SRGAP2C	R17_Program1	Bcells	4	0.551357
GOBP_NEURON_PROJECTION_EXTENSION	0.282544	0.567524	0.0029366	0.379312	1.13541	55	LRP1, SHTN1, MACF1, SPAG9, ULK1, CTNNB1, GOLGA4, AUTS2, ITSN2, ARHGAP4, CYFIP1, USP9X, RYK, BCL11A	R17_Program1	Bcells	4	0.565299
GOBP_NEURON_PROJECTION_GUIDANCE	0.275531	0.561915	0.00298264	0.381665	1.14245	55	LRP1, GAB1, PLXND1, IRS2, PIK3CA, KLF7, PLXNB2, CYFIP1, RYK, RPS6KA5, ZSWIM6, NOTCH1, PLXNC1, ARHGAP35	R17_Program1	Bcells	4	0.558904
GOBP_NEURON_PROJECTION_ORGANIZATION	0.906132	0.958925	0.00126518	0.243483	0.638987	26	LRRK2, ADAM10, ATP1A3, PPP1R9A, ZDHHC15, HOMER1, DHX36, ARHGAP44, DIP2A, SIPA1L1, ZMYND8, LZTS3, IGF1R, WASL, PSEN1	R17_Program1	Bcells	4	0.95914
GOBP_NEURON_PROJECTION_REGENERATION	0.00506826	0.0576051	0.0263466	0.798073	1.87751	15	LRP1, KLF4, MAPK8IP3, ULK1, JAK2	R17_Program1	Bcells	4	0.0564863
GOBP_NEURON_RECOGNITION	0.835257	0.923914	0.00192956	-0.297966	-0.708191	10	CNTNAP2, NEXN	R17_Program1	Bcells	4	0.924079
GOBP_NEUROTRANSMITTER_RECEPTOR_TRANSPORT	0.840841	0.927413	0.00201237	-0.264825	-0.727961	17	KIF5B, MX2, MX1, STX1B, GRIP1, STX3, USP46, EPS15, HIP1, GRIPAP1, DNM3, AP3D1, KIF5C, DNM2, NUMB, ARHGAP44, NSG1	R17_Program1	Bcells	4	0.926872
GOBP_NEUROTRANSMITTER_SECRETION	0.894507	0.953799	0.00123695	0.24108	0.664804	34	OTOF, CTBP2, LRRK2, TSPOAP1, MCTP1, P2RX1	R17_Program1	Bcells	4	0.953503
GOBP_NEUROTRANSMITTER_TRANSPORT	0.734761	0.873102	0.00148693	0.278964	0.794964	41	GLUL, OTOF, CTBP2, LRRK2, TSPOAP1, SLC28A2, MCTP1, CLN8, P2RX1	R17_Program1	Bcells	4	0.873879
GOBP_NEUROTROPHIN_SIGNALING_PATHWAY	0.6667	0.8333	0.00235201	-0.319745	-0.849827	15	CORO1A, DDIT4	R17_Program1	Bcells	4	0.837009
GOBP_NEUROTROPHIN_TRK_RECEPTOR_SIGNALING_PATHWAY	0.907565	0.95947	0.00138149	0.275095	0.606039	11	AKT1S1, CYFIP1, RAF1, SPRY1, ZDHHC17	R17_Program1	Bcells	4	0.959805
GOBP_NEUTRAL_AMINO_ACID_TRANSPORT	0.302777	0.587077	0.00314296	0.52319	1.1526	11	SLC43A2, RGS2, SLC7A5, CTNS	R17_Program1	Bcells	4	0.58424
GOBP_NEUTRAL_LIPID_METABOLIC_PROCESS	0.488919	0.727911	0.00217137	0.364327	0.962909	27	DAGLB, SORL1, DGKD, SREBF1, GPAT4, ABHD2	R17_Program1	Bcells	4	0.728596
GOBP_NEUTROPHIL_CHEMOTAXIS	1.63664e-08	8.63406e-07	0.733762	0.841425	2.35536	37	S100A9, S100A8, S100A12, FCER1G, CXCL8, CSF3R, CCL3L1, CCL5, BST1, CCL3, PPBP, PF4	R17_Program1	Bcells	4	1.67458e-06
GOBP_NEUTROPHIL_MIGRATION	1.34272e-07	5.86603e-06	0.690132	0.820136	2.33714	41	S100A9, S100A8, S100A12, FCER1G, CXCL8, CSF3R, CCL3L1, CCL5, BST1, CCL3, PPBP, PF4	R17_Program1	Bcells	4	1.09997e-05
GOBP_NIK_NF_KAPPAB_SIGNALING	0.740066	0.876735	0.00142779	0.269762	0.800127	52	TLR2, NFAT5, CYLD, RC3H1, TRIM44, EP300, DDX3X, NFKB2, HDAC7, UACA, PSME4, RC3H2, DICER1, PPM1A, EIF2AK2	R17_Program1	Bcells	4	0.876556
GOBP_NITRIC_OXIDE_SYNTHASE_BIOSYNTHETIC_PROCESS	0.0264811	0.180035	0.0116466	0.776432	1.67522	10	TLR2, NAMPT, LRRK2, JAK2, CCL2	R17_Program1	Bcells	4	0.160338
GOBP_NLS_BEARING_PROTEIN_IMPORT_INTO_NUCLEUS	0.928358	0.967097	0.00135907	0.267055	0.576194	10	RANBP2, RGPD5	R17_Program1	Bcells	4	0.969467
GOBP_NON_CANONICAL_WNT_SIGNALING_PATHWAY	0.81189	0.91184	0.00134283	0.260312	0.741813	41	PLCB2, DAB2, ARRB2, CTNNB1, RNF213, CSNK1D, PLCB3, RYK, PSME4	R17_Program1	Bcells	4	0.913134
GOBP_NON_MOTILE_CILIUM_ASSEMBLY	0.0912984	0.338623	0.00767716	-0.441546	-1.36095	27	DYNLL1, SEPTIN7, IFT57, TMEM216, IFT74, TMEM80, MAP4, IFT88	R17_Program1	Bcells	4	0.32045
GOBP_NON_RECOMBINATIONAL_REPAIR	0.064086	0.292123	0.00963463	-0.409787	-1.38043	40	ABRAXAS1, HMGB1, RNF8, RAD50, KMT5B, DTX3L, REXO4, BRCC3, BARD1, NBN, HSF1, XRCC4, MLH1, POT1	R17_Program1	Bcells	4	0.265082
GOBP_NOTCH_SIGNALING_PATHWAY	0.260892	0.546702	0.00306591	0.381608	1.15501	59	CFD, PLXND1, ADAM17, ZMIZ1, BCL6, CEBPA, KAT2B, ZBTB7A, IL6ST, EP300, ADAM10, NOTCH2NLC, SPEN, ITCH, NOTCH1, DLL1, HIF1AN, POGLUT1, AAK1	R17_Program1	Bcells	4	0.544086
GOBP_NUCLEAR_CHROMOSOME_SEGREGATION	0.972327	0.989232	0.00254198	-0.182638	-0.727085	97	ACTR2, BUB3, VPS4B, ABRAXAS1, RB1, RAD51C, KPNB1, STAG2, WAPL, SMC2, NSL1, SMC1A, SMC5, ESCO1, RCC2, SGO1, CHMP7, MLH1, TPR, CDC27, CHMP1B, FBXW7, USP44, TOP2B, ANAPC5, CENPF, ATRX, RACGAP1, MUS81, FEN1, STAG3	R17_Program1	Bcells	4	0.99026
GOBP_NUCLEAR_ENVELOPE_ORGANIZATION	0.989989	0.99542	0.00118581	0.186272	0.459553	19	LMNA, SUN1, LEMD2, NUP93, ANKLE2, TARDBP, SUN2	R17_Program1	Bcells	4	0.998072
GOBP_NUCLEAR_EXPORT	0.608658	0.800204	0.00341067	-0.234965	-0.93702	98	SRSF5, RPS15, HNRNPA1, CALR, HHEX, SRRM1, SLU7, NUP42, CDC40, RBM22, NCBP2, THOC2, SRSF2, POLDIP3, BARD1, TP53, DHX9, POM121, EIF4E, UHMK1, MCM3AP, HNRNPA2B1, TPR, LSG1, U2AF2, NUP54, THOC3, MALT1, NUP37, EIF4ENIF1, SRSF7	R17_Program1	Bcells	4	0.803264
GOBP_NUCLEAR_MIGRATION	0.373549	0.646715	0.00277159	0.501665	1.08238	10	CLMN, DYNC1H1, SYNE3, SYNE2, DOCK7	R17_Program1	Bcells	4	0.644891
GOBP_NUCLEAR_PORE_ORGANIZATION	0.577881	0.780876	0.0020566	0.416216	0.898019	10	AHCTF1, NUP153, NUP205, NUP98, NUP93, NUP107, SEH1L	R17_Program1	Bcells	4	0.785437
GOBP_NUCLEAR_TRANSCRIBED_MRNA_CATABOLIC_PROCESS	4.95778e-47	1.98028e-44	1.78578	-0.815989	-3.44161	142	RPS10, RPS5, RPS17, RPL31, RPL10A, RPL7, RPL24, RPL5, RPS20, RPLP0, RPS13, RPL27, RPL7A, RPL15, RPL36A, RPS4X, RPL23, RPL22, RPS3, RPL18, RPS25, UBA52, RPSA, RPS21, RPS7, RPS15A, RPL23A, RPL27A, RPL26, RPS16, RPL35A, RPS26, RPL6, RPL17, RPL29, RPL3, RPS9, RPL35, RPL9, RPL39, RPS15, RPL36, RPL38, RPL12, RPL14, RPL8, RPS23, RPS8, RPS29, RPL30, RPS28, RPS2, RPL37, RPL37A, RPL10, RPL19, RPS6, RPS12, …	R17_Program1	Bcells	4	9.712e-44
GOBP_NUCLEAR_TRANSCRIBED_MRNA_CATABOLIC_PROCESS_DEADENYLATION_DEPENDENT_DECAY	0.989297	0.99542	0.00106669	0.182823	0.51418	38	PAN3, RC3H1, EDC4, TUT4, RC3H2, TENT4B, DHX36, SAMD4B, CNOT2, PDE12, EXOSC2, PAN2, TUT7, DCP1A, TNRC6A	R17_Program1	Bcells	4	0.997833
GOBP_NUCLEAR_TRANSCRIBED_MRNA_CATABOLIC_PROCESS_EXONUCLEOLYTIC	0.920601	0.965491	0.00178469	-0.257396	-0.611767	10	EXOSC8	R17_Program1	Bcells	4	0.965959
GOBP_NUCLEAR_TRANSCRIBED_MRNA_CATABOLIC_PROCESS_NONSENSE_MEDIATED_DECAY	1e-50	5.592e-48	NA	-0.892932	-3.57186	100	RPS10, RPS5, RPS17, RPL31, RPL10A, RPL7, RPL24, RPL5, RPS20, RPLP0, RPS13, RPL27, RPL7A, RPL15, RPL36A, RPS4X, RPL23, RPL22, RPS3, RPL18, RPS25, UBA52, RPSA, RPS21, RPS7, RPS15A, RPL23A, RPL27A, RPL26, RPS16, RPL35A, RPS26, RPL6, RPL17, RPL29, RPL3, RPS9, RPL35, RPL9, RPL39, RPS15, RPL36, RPL38, RPL12, RPL14, RPL8, RPS23, RPS8, RPS29, RPL30, RPS28, RPS2, RPL37, RPL37A, RPL10, RPL19, RPS6, RPS12, …	R17_Program1	Bcells	4	2.65488e-47
GOBP_NUCLEAR_TRANSCRIBED_MRNA_POLY_A_TAIL_SHORTENING	0.982571	0.993305	0.00183939	-0.186951	-0.548461	22	BTG2, PABPC1, CNOT10, MLH1, ZFP36, EIF4ENIF1	R17_Program1	Bcells	4	0.994763
GOBP_NUCLEAR_TRANSPORT	0.0439981	0.241213	0.0155885	-0.297079	-1.26807	155	HSP90AB1, RPL23, SRSF5, RPS15, HNRNPA1, PKIG, TXNIP, APPL1, CALR, PSIP1, HHEX, SRRM1, SYK, SLU7, NUP42, UPF3A, CDC40, RBM22, KPNB1, NCBP2, THOC2, SRSF2, PPP1R10, GEMIN6, POLDIP3, BARD1, JUP, PRICKLE1, IPO8, TP53, DHX9, POM121, EIF4E, UHMK1, MCM3AP, MX2, HNRNPA2B1, TPR, FAM53C, LSG1, PPP3CA, KPNA2, U2AF2, RPAIN, NUP54, THOC3, KPNA6, MALT1, NUP37, EIF4ENIF1, SRSF7	R17_Program1	Bcells	4	0.215273
GOBP_NUCLEIC_ACID_PHOSPHODIESTER_BOND_HYDROLYSIS	0.187501	0.472987	0.00676365	-0.278006	-1.13426	113	ISG20, POLD4, UBA52, RPS21, RNASE6, RPS27A, GTF2H5, UBC, DNASE1L3, EXOSC8, HMGB1, RAD50, XPA, KPNB1, NCBP2, REXO4, CPSF7, ENDOD1, HSF1	R17_Program1	Bcells	4	0.461977
GOBP_NUCLEOBASE_CONTAINING_COMPOUND_TRANSPORT	0.203469	0.492128	0.00652371	-0.273718	-1.12134	116	YBX1, SRSF5, RPS15, HNRNPA1, HHEX, SRRM1, SLU7, NUP42, PURA, UPF3A, CDC40, NCBP2, THOC2, NCBP3, SRSF2, TERF2, SLC25A17, IGF2BP3, TGFBR2, POLDIP3, LRPPRC, HSF1, DHX9, POM121, ZFP36L1, EIF4E, SLC35A4, MCM3AP, FMR1, MX2, HNRNPA2B1, TPR, LSG1, ZFP36, U2AF2, NUP54, THOC3	R17_Program1	Bcells	4	0.481482
GOBP_NUCLEOBASE_CONTAINING_SMALL_MOLECULE_BIOSYNTHETIC_PROCESS	0.24043	0.530159	0.00340163	0.444128	1.19711	30	CDA, TYMP, SAMHD1, PDE8A, PDE4A, NEIL1, ADA2, CAD, ENTPD4	R17_Program1	Bcells	4	0.522436
GOBP_NUCLEOBASE_CONTAINING_SMALL_MOLECULE_CATABOLIC_PROCESS	0.214338	0.504386	0.00380636	0.540761	1.25397	14	CDA, TYMP, ADA2, ENTPD4, ENTPD7, ENTPD1, ADA	R17_Program1	Bcells	4	0.494306
GOBP_NUCLEOBASE_CONTAINING_SMALL_MOLECULE_METABOLIC_PROCESS	0.602419	0.796389	0.00145464	0.263604	0.923444	176	CDA, NAMPT, TYMP, SULT1A1, ACSM3, HIF1A, RANBP2, SAMHD1, NUP58, ADPGK, HACD1, NUP214, LRRK2, PDE8A, ACSF3, PDE4A, FOXK1, PANK3, MT-ATP6, ACACB, MT-CO2, ZBTB7A, NEIL1, PDK1, EP300, GPAT4, ADA2, GTPBP1, SLC25A13, GFPT1, SULT1A3, CAD, ATP6V1A, FLCN, OGT, VPS9D1, ENTPD4, PRKAG2, PDHX, TJP2, FAR1, ENTPD7, NUP160, AASS, NUP153, SLC2A6, PDP1, MVD	R17_Program1	Bcells	4	0.799788
GOBP_NUCLEOBASE_METABOLIC_PROCESS	0.0900179	0.337414	0.00619944	0.678803	1.46457	10	CDA, TYMP, CAD	R17_Program1	Bcells	4	0.31808
GOBP_NUCLEOSIDE_BISPHOSPHATE_BIOSYNTHETIC_PROCESS	0.454478	0.711091	0.0023232	0.390625	0.992505	22	HACD1, ACSF3, PANK3, ACACB, PDK1, PDHX, PDP1	R17_Program1	Bcells	4	0.705296
GOBP_NUCLEOSIDE_BISPHOSPHATE_METABOLIC_PROCESS	0.444243	0.701754	0.00224008	0.350361	0.998423	41	SULT1A1, ACSM3, HACD1, ACSF3, PANK3, ACACB, PDK1, GPAT4, SULT1A3, PDHX, FAR1, AASS, PDP1, MVD	R17_Program1	Bcells	4	0.697981
GOBP_NUCLEOSIDE_CATABOLIC_PROCESS	0.16837	0.449202	0.00440742	0.600272	1.32241	11	CDA, TYMP, ADA2, ENTPD4	R17_Program1	Bcells	4	0.437793
GOBP_NUCLEOSIDE_DIPHOSPHATE_METABOLIC_PROCESS	0.782077	0.898699	0.00133272	0.258397	0.775719	56	HIF1A, RANBP2, NUP58, ADPGK, NUP214, FOXK1, ZBTB7A, EP300, OGT, ENTPD4, PRKAG2, TJP2, ENTPD7, NUP160, NUP153, SLC2A6, PFKL, PFKFB2, ENTPD1, NUP205, NUP98, NUP210, NUP93	R17_Program1	Bcells	4	0.897945
GOBP_NUCLEOSIDE_METABOLIC_PROCESS	0.445529	0.70299	0.00229917	0.370036	0.997401	30	CDA, TYMP, LRRK2, ADA2, GTPBP1, CAD, ENTPD4, TJP2, ENTPD7	R17_Program1	Bcells	4	0.698978
GOBP_NUCLEOSIDE_MONOPHOSPHATE_METABOLIC_PROCESS	0.667871	0.834019	0.00179898	0.35412	0.821169	14	TYMP, CAD, TJP2, ADA, DLG1, AK9	R17_Program1	Bcells	4	0.837592
GOBP_NUCLEOSIDE_PHOSPHATE_BIOSYNTHETIC_PROCESS	0.404678	0.671813	0.003869	-0.279002	-1.02386	61	NME2, ATP5F1E, ATP5F1D, ATP5PD, TMSB4X, RAD50, TECR, GART, GCDH	R17_Program1	Bcells	4	0.668524
GOBP_NUCLEOSIDE_PHOSPHATE_CATABOLIC_PROCESS	0.274087	0.560605	0.00323151	0.468991	1.16926	20	TYMP, SAMHD1, PDE8A, PDE4A, NEIL1, ENTPD4, ENTPD7, ENTPD1, ADA, NUDT4, MLYCD	R17_Program1	Bcells	4	0.55728
GOBP_NUCLEOSIDE_TRIPHOSPHATE_BIOSYNTHETIC_PROCESS	0.0328892	0.205723	0.0127475	-0.519709	-1.54126	23	NME2, ATP5F1E, ATP5F1D, ATP5PD, TMSB4X	R17_Program1	Bcells	4	0.18233
GOBP_NUCLEOSIDE_TRIPHOSPHATE_METABOLIC_PROCESS	0.146935	0.423538	0.00612017	-0.3889	-1.25524	33	NME2, ATP5F1E, ATP5F1D, ATP5PD, TMSB4X	R17_Program1	Bcells	4	0.408981
GOBP_NUCLEOSOME_ASSEMBLY	0.225528	0.515481	0.00473841	-0.386589	-1.18082	26	NAP1L1, DAXX, NAP1L4, ITGB3BP, SMARCA5, SPTY2D1, TSPYL1, MIS18BP1, BRD2, SART3, ATRX, CENPU, NAA60, RSF1	R17_Program1	Bcells	4	0.506447
GOBP_NUCLEOSOME_ORGANIZATION	0.353076	0.627735	0.00389162	-0.314973	-1.06103	40	NAP1L1, DAXX, ACTR6, POLE3, NAP1L4, SMARCE1, ITGB3BP, RNF8, SMARCA5, PAF1, SPTY2D1, TSPYL1, MIS18BP1, MCM3AP	R17_Program1	Bcells	4	0.628246
GOBP_NUCLEOTIDE_BINDING_DOMAIN_LEUCINE_RICH_REPEAT_CONTAINING_RECEPTOR_SIGNALING_PATHWAY	0.706546	0.857423	0.00234909	-0.285102	-0.836411	22	UBA52, RPS27A, UBC	R17_Program1	Bcells	4	0.85872
GOBP_NUCLEOTIDE_EXCISION_REPAIR	0.0102744	0.0990598	0.0240536	-0.49184	-1.62936	37	POLD4, UBA52, RPS27A, GTF2H5, UBC, HMGB1, XPA, COPS2, TP53, MNAT1, RFC1, XPC, GTF2H3, GTF2H1, GTF2H2, CDK7, ERCC6	R17_Program1	Bcells	4	0.0900011
GOBP_NUCLEOTIDE_EXCISION_REPAIR_DNA_DUPLEX_UNWINDING	0.00295779	0.0405392	0.0410356	-0.721172	-1.84425	13	UBA52, RPS27A, GTF2H5, UBC, XPA	R17_Program1	Bcells	4	0.0390175
GOBP_NUCLEOTIDE_EXCISION_REPAIR_DNA_INCISION	0.00235299	0.0357142	0.0467973	-0.677467	-1.86224	17	POLD4, UBA52, RPS27A, GTF2H5, UBC, XPA	R17_Program1	Bcells	4	0.0333339
GOBP_NUCLEOTIDE_EXCISION_REPAIR_PREINCISION_COMPLEX_ASSEMBLY	0.00293009	0.0405392	0.0419292	-0.670031	-1.8418	17	UBA52, RPS27A, GTF2H5, UBC, XPA, MNAT1, XPC, GTF2H3, GTF2H1, GTF2H2, CDK7	R17_Program1	Bcells	4	0.0388033
GOBP_NUCLEOTIDE_EXCISION_REPAIR_PREINCISION_COMPLEX_STABILIZATION	0.119407	0.39048	0.00620664	-0.579222	-1.37667	10	GTF2H5, XPA, GTF2H3, GTF2H1, GTF2H2	R17_Program1	Bcells	4	0.367944
GOBP_NUCLEOTIDE_PHOSPHORYLATION	0.888145	0.949889	0.00116752	0.234434	0.692941	51	HIF1A, RANBP2, NUP58, ADPGK, NUP214, FOXK1, ZBTB7A, EP300, OGT, PRKAG2, NUP160, NUP153, SLC2A6, PFKL, PFKFB2, NUP205, NUP98, NUP210, NUP93	R17_Program1	Bcells	4	0.950273
GOBP_NUCLEOTIDE_SUGAR_METABOLIC_PROCESS	0.727624	0.870232	0.00215543	-0.327594	-0.799702	11	UXS1, PMM2, FUT8, CSGALNACT1, NAGK	R17_Program1	Bcells	4	0.870165
GOBP_NUCLEUS_LOCALIZATION	0.430474	0.690537	0.00251605	0.465277	1.02501	11	CLMN, DYNC1H1, SYNE3, SYNE2, DOCK7, MTOR, TMEM201, SUN2, PCM1	R17_Program1	Bcells	4	0.688228
GOBP_NUCLEUS_ORGANIZATION	0.916766	0.962553	0.00221369	-0.209267	-0.73233	48	RPS19, ETS1, VPS4B, RNF8, PPP2R2A, HIPK2, CHMP7, TPR, CHMP1B, NUP54	R17_Program1	Bcells	4	0.964311
GOBP_N_TERMINAL_PROTEIN_AMINO_ACID_ACETYLATION	0.631789	0.812175	0.00191053	0.386551	0.851579	11	KAT2B, EP300, NAA40	R17_Program1	Bcells	4	0.816805
GOBP_N_TERMINAL_PROTEIN_AMINO_ACID_MODIFICATION	0.603749	0.797547	0.00194964	0.376109	0.872158	14	KAT2B, EP300, NMT2, PPM1A, NAA40, PPM1B	R17_Program1	Bcells	4	0.800514
GOBP_ODONTOGENESIS	0.0786078	0.319289	0.00646846	0.606072	1.49524	19	CSF3R, SLC24A4, TCIRG1, TGFB3, ANKRD11, STIM1, RELT	R17_Program1	Bcells	4	0.295899
GOBP_ODONTOGENESIS_OF_DENTIN_CONTAINING_TOOTH	0.0385357	0.22541	0.00945906	0.696493	1.63854	15	CSF3R, SLC24A4, TCIRG1, ANKRD11, STIM1, RELT	R17_Program1	Bcells	4	0.199882
GOBP_OLEFINIC_COMPOUND_METABOLIC_PROCESS	0.254688	0.540271	0.00340946	0.496264	1.19684	17	CYP1B1, DAGLB, PTGDS, H6PD, PTGS1, FADS2, STAT5B, EGR1, ALDH8A1, ACOX1	R17_Program1	Bcells	4	0.537656
GOBP_OLIGODENDROCYTE_DEVELOPMENT	0.120923	0.393508	0.0052989	0.649491	1.40133	10	TLR2, CLU, GSN, HDAC10	R17_Program1	Bcells	4	0.37047
GOBP_OLIGODENDROCYTE_DIFFERENTIATION	0.106459	0.366126	0.00550909	0.578131	1.42631	19	TLR2, CLU, GSN, HDAC10, DUSP10, TNFRSF1B, NOTCH1	R17_Program1	Bcells	4	0.346799
GOBP_OLIGOSACCHARIDE_METABOLIC_PROCESS	0.276486	0.563051	0.00326788	0.499331	1.1747	15	BRAF, MAN1B1, MANBA, NEU3, ST6GALNAC6, MAN2B1, SLC2A1	R17_Program1	Bcells	4	0.559739
GOBP_OOCYTE_DIFFERENTIATION	0.0503289	0.260314	0.00832995	0.705194	1.5828	12	EREG, AURKC, PTK2B, TUT4	R17_Program1	Bcells	4	0.232075
GOBP_OOGENESIS	0.107211	0.367313	0.00550442	0.584083	1.42546	18	EREG, MARF1, AURKC, DIAPH2, PTK2B, TUT4	R17_Program1	Bcells	4	0.348073
GOBP_ORGANELLE_ASSEMBLY	0.0024622	0.0362333	0.086593	-0.298967	-1.37511	293	RPS10, RPS5, RPL24, RPL5, RPLP0, DYNLL1, RPS3, RPSA, RPL23A, RPL6, SEPTIN7, RPL3, RPS15, RPL38, RPS23, RPS28, RPL10, RPS14, LCP1, ACTR2, RPS19, CORO1A, RPL11, IFT57, RPS27, HSP90AA1, VPS4B, IQCB1, RILPL2, TUBA1A, MAP1LC3B, ABRAXAS1, KIF3B, MRPS7, TMEM216, KPNB1, RPF2, TRAF3IP1, POC1B, MTERF4, EZR, STAG2	R17_Program1	Bcells	4	0.034376
GOBP_ORGANELLE_DISASSEMBLY	0.572855	0.776395	0.00292161	-0.277017	-0.933176	40	TOMM7, MAP1LC3B, OPTN, KIF5B, HUWE1, MTIF3, ATG12, TIGAR, WDR45B, CSNK2A2, TP53, RETREG1, SQSTM1, FBXW7	R17_Program1	Bcells	4	0.782411
GOBP_ORGANELLE_FISSION	0.630733	0.811191	0.00142855	0.263061	0.903049	147	EREG, TTN, CDK13, PHIP, LRRK2, KIFC2, CDK5RAP2, AKAP8, MARF1, TMEM135, UBR2, EML4, MYO19, ANAPC4, DDHD1, AURKC, CENPC, LMNA, ANAPC1, MLH3, ZNF207, TACC3, CLASP2	R17_Program1	Bcells	4	0.816206
GOBP_ORGANELLE_FUSION	0.722587	0.867849	0.00147103	0.274905	0.810089	50	ANXA1, SPG7, STX7	R17_Program1	Bcells	4	0.867499
GOBP_ORGANELLE_LOCALIZATION	0.650328	0.823886	0.00127263	0.251528	0.909783	244	SERPINA1, ADGRE2, MYO1F, HIF1A, RANBP2, CTBP2, SPAG9, LRRK2, TCIRG1, CDK5RAP2, FAM91A1, CLMN, AKAP9, PTGDS, SEC24C, STX7, FGR, ANKRD28, UNC13D, DYNC1H1, NR4A3, RAB27B, IL4R, EML4, SAR1A, MYO19, CSNK1D, RIPOR1, CEP135, RAB12, RAB3D, MTM1, MYO1C, WIPI1, CENPC, LMNA, FER, SLC4A5, RHOT2, SEC24B, FLCN, CLASP2, SYNE3, TRAK1	R17_Program1	Bcells	4	0.827603
GOBP_ORGANELLE_MEMBRANE_FUSION	0.762281	0.888966	0.0014386	0.273279	0.775357	40	ANXA1, STX7	R17_Program1	Bcells	4	0.888141
GOBP_ORGANELLE_TRANSPORT_ALONG_MICROTUBULE	0.531693	0.752797	0.00292364	-0.303254	-0.950401	29	KIF3B, SNAPIN, KIF5B, BLOC1S6, DTNBP1, LRPPRC, RAB6A, PAFAH1B1	R17_Program1	Bcells	4	0.756816
GOBP_ORGANIC_ACID_BIOSYNTHETIC_PROCESS	0.278894	0.564505	0.00291205	0.368397	1.13495	66	ANXA1, GLUL, ACSM3, DAGLB, HACD1, PTGDS, ACSF3, MTHFR, ACACB, ERLIN2, SERINC5, CAD, RIMKLB, PTGS1, CSAD, PRKAG2, FADS2, ABHD2	R17_Program1	Bcells	4	0.561992
GOBP_ORGANIC_ACID_CATABOLIC_PROCESS	0.535847	0.754395	0.00189202	0.313107	0.93439	54	HNMT, GLUL, ASRGL1, IRS2, ACSF3, AMT, ACACB, IRS1, CSAD, ABHD2, PPARD, AASS, XYLB, LONP2, ALDH3A2, CNR1, HAAO, ALDH8A1, ACOX1, ACAD10, MLYCD, ENOSF1	R17_Program1	Bcells	4	0.75943
GOBP_ORGANIC_ACID_METABOLIC_PROCESS	0.110189	0.371638	0.0044665	0.345047	1.24178	231	VNN1, ANXA1, TLR2, HNMT, CYP1B1, SULT1A1, SLC7A7, GLUL, UCP3, ASRGL1, ACSM3, IRS2, HIF1A, RANBP2, NUP58, DAGLB, ADPGK, HACD1, NUP214, PTGDS, PRKCE, ACSF3, FOXK1, MTHFR, AMT, ACACB, ZBTB7A, SLC2A9, ERLIN2, PDK1, NR4A3, EP300, PDXDC1, MAPKAPK2, SREBF1, GPAT4, FARSB, SERINC5, IRS1, GFPT1, SULT1A3, CAD, SCPEP1, BNIPL, OGT, PSME4, RIMKLB, PTGS1, CSAD, PRKAG2, FADS2, ABHD2, MECP2, PPARD, D2HGDH	R17_Program1	Bcells	4	0.352943
GOBP_ORGANIC_ACID_TRANSMEMBRANE_TRANSPORT	0.0786803	0.319289	0.00620881	0.522554	1.46276	37	AQP9, SLC7A7, SLC43A2, IRS2, SLC25A29, ACACB, RGS2, SLC25A13, SLC7A5, CLN8, PRKAG2	R17_Program1	Bcells	4	0.296067
GOBP_ORGANIC_ACID_TRANSPORT	0.0407814	0.231219	0.00836642	0.489155	1.51041	67	ANXA1, SLC11A1, AQP9, RXRA, SLC7A7, SLC43A2, IRS2, SLC25A29, TSPOAP1, ACACB, RGS2, SLC25A13, SLC7A5, CLN8	R17_Program1	Bcells	4	0.206324
GOBP_ORGANIC_ANION_TRANSPORT	0.024448	0.174686	0.0107007	0.487815	1.55189	82	ANXA1, SLC11A1, AQP9, RXRA, SLC7A7, SLC43A2, PSAP, SLC25A29, TSPOAP1, SLC2A9, ABCC5, RGS2, SLC25A13, SLC16A5, SLC7A5, CLN8, SLC4A5	R17_Program1	Bcells	4	0.153072
GOBP_ORGANIC_CATION_TRANSPORT	0.792599	0.903795	0.00200888	-0.313807	-0.745841	10	RALBP1, SLC25A17	R17_Program1	Bcells	4	0.903316
GOBP_ORGANIC_CYCLIC_COMPOUND_CATABOLIC_PROCESS	1.15802e-25	1.54182e-23	1.31101	-0.585888	-2.67266	271	RPS10, RPS5, RPS17, RPL31, RPL10A, RPL7, ISG20, YBX1, RPL24, RPL5, RPS20, RPLP0, RPS13, RPL27, RPL7A, RPL15, RPL36A, RPS4X, RPL23, RPL22, RPS3, RPL18, RPS25, UBA52, RPSA, RPS21, RPS7, RPS15A, RPL23A, RPL27A, RPL26, RPS16, RPL35A, RPS26, RPL6, RPL17, RPL29, RPL3, RPS9, RPL35, RPL9, RPL39, RPS15, RPL36, RPL38, RPL12, RPL14, RPL8, RPS23, RPS8, RPS29, RPL30, RPS28, RPS2, RPL37, RPL37A, RPL10, NT5C3A,…	R17_Program1	Bcells	4	6.58181e-23
GOBP_ORGANIC_HYDROXY_COMPOUND_BIOSYNTHETIC_PROCESS	0.503866	0.738478	0.00198894	0.321467	0.95634	53	ZEB2, IMPA2, ABCG1, MFSD12, ACACB, PTAFR, ERLIN2, SREBF1, H6PD, NR4A2, PTK2B, PRKAG2, RAPGEF2, PDXK, PLCG2, MVD, NFKB1, CTNS, MBTPS1	R17_Program1	Bcells	4	0.738549
GOBP_ORGANIC_HYDROXY_COMPOUND_CATABOLIC_PROCESS	0.248857	0.534822	0.00351745	0.540519	1.21319	12	SULT1A1, IMPA2, SULT1A3	R17_Program1	Bcells	4	0.53157
GOBP_ORGANIC_HYDROXY_COMPOUND_METABOLIC_PROCESS	0.300125	0.584367	0.00263867	0.332783	1.10494	112	RXRA, CYP1B1, SULT1A1, ZEB2, PLCB2, IMPA2, ABCG1, BTBD9, HIF1A, CEBPA, MFSD12, ACACB, PTAFR, ERLIN2, INPP5D, SREBF1, ABCA1, H6PD, PLCB3, SULT1A3, CLN8, NR4A2, PTK2B, PRKAG2, MECP2, PPARD, RAPGEF2, PDXK, PLCG2, NFE2L1, MVD, PFKFB2, NFKB1, ALDH3A2, CTNS, MBTPS1	R17_Program1	Bcells	4	0.58171
GOBP_ORGANIC_HYDROXY_COMPOUND_TRANSPORT	0.21948	0.507818	0.00344895	0.409228	1.20591	50	LRP1, AQP9, RXRA, CLU, ABCG1, RELCH, MYB, KDM5B, ABCA1	R17_Program1	Bcells	4	0.499855
GOBP_ORGANONITROGEN_COMPOUND_BIOSYNTHETIC_PROCESS	2.86232e-23	3.47958e-21	1.24623	-0.455333	-2.21036	553	NME2, RPS10, EEF1B2, RPL22L1, RPS5, RPL36AL, RPS17, RPL31, RPL10A, RPL7, EEF1G, YBX1, RPL24, RPL5, RPS20, RPLP0, ATP5F1E, DBI, ATP5F1D, OAZ1, RPS13, RACK1, RPL27, RPL7A, RPL15, RPL36A, RPS4X, RPL23, RPL22, RPS3, RPL18, RPS25, UBA52, ATP5PD, RPSA, RPS21, RPS7, RPS15A, RPL23A, RPL27A, RPL26, RPS16, RPL35A, RPS26, RPL6, RPL17, RPL29, RPL3, RPS9, RPL35, RPL9, RPL39, RPS15, RPL36, RPL38, RPL12, RPL14,…	R17_Program1	Bcells	4	1.41206e-20
GOBP_ORGANONITROGEN_COMPOUND_CATABOLIC_PROCESS	0.0324444	0.204312	0.00817916	0.345694	1.30299	426	CST3, VCAN, LRP1, ANPEP, CDA, HNMT, CTSD, IFI27, TYMP, TIMP1, IRAK3, MDM4, TMEM259, GLUL, OGA, CLU, TNFAIP3, RNF149, DENND3, ASRGL1, DAB2, CDK5RAP3, SAMHD1, PELI1, ARRB2, TRIB1, CACUL1, LRRK2, SORL1, TCIRG1, PDE8A, MAN1B1, GZMB, FOXRED2, UBE3C, CYLD, SNRNP70, WDR91, CEBPA, RC3H1, QRICH2, CEMIP2, MANBA, PDE4A, CTNNB1, C18orf25, AMT, USP47, TET3, RNF213, FBXL18, UBR4, ATG7, NEIL1, ERLIN2, USP15, SA…	R17_Program1	Bcells	4	0.180843
GOBP_ORGANOPHOSPHATE_BIOSYNTHETIC_PROCESS	0.683362	0.844312	0.00129787	0.25353	0.877001	157	NAMPT, PIK3C2A, MBOAT1, HACD1, MTMR6, PIK3CA, ACSF3, PANK3, MT-ATP6, DGKD, ACACB, MT-CO2, CEPT1, PTAFR, PDK1, AGPAT4, INPP5D, CDS2, PGAP1, GPAT4, DDHD1, SLC25A13, MTMR9, MTM1, SERINC5, CAD, MTMR3, ATP6V1A, PTK2B, FLCN, VPS9D1, CHKB, PRKAG2, PPARD, PDHX, FAR1, PDXK, PIK3R5, PLCG2, XYLB, PISD, PDP1, MVD	R17_Program1	Bcells	4	0.846367
GOBP_ORGANOPHOSPHATE_CATABOLIC_PROCESS	0.1266	0.401258	0.00482161	0.487793	1.35897	36	PLBD1, TYMP, IMPA2, SAMHD1, PDE8A, PDE4A, NEIL1, GPCPD1, ENTPD4, ENTPD7, PLCG2, PRKCD, PNPLA7	R17_Program1	Bcells	4	0.379249
GOBP_ORGANOPHOSPHATE_ESTER_TRANSPORT	0.661461	0.830497	0.00167988	0.305752	0.838563	33	ABCG1, ATP11A, ATP9B, SCARB2, ABCC5, ATP8A1, ABCA1, SLC25A36, ABCA7, PRKCD, CERT1, OSBPL2, ABCB4, EPG5, SLC25A42, SLC17A9	R17_Program1	Bcells	4	0.834044
GOBP_ORGANOPHOSPHATE_METABOLIC_PROCESS	0.24733	0.533085	0.0027222	0.303868	1.1158	292	PLBD1, CDA, NAMPT, TYMP, SULT1A1, PLCB2, IMPA2, PIK3C2A, PLPPR2, ACSM3, HIF1A, RANBP2, SAMHD1, NUP58, MBOAT1, ADPGK, HACD1, NUP214, LRRK2, MTMR6, PDE8A, SMG1, PIK3CA, ACSF3, PDE4A, FOXK1, PANK3, MT-ATP6, DGKD, ACACB, MT-CO2, CEPT1, SOCS3, ZBTB7A, PTAFR, NEIL1, PDK1, AGPAT4, EP300, INPP5D, CDS2, PGAP1, GPAT4, GTPBP1, DDHD1, SLC25A13, MTMR9, MTM1, H6PD, SERINC5, PLCB3, GFPT1, SULT1A3, CAD, CLN8, MT…	R17_Program1	Bcells	4	0.530107
GOBP_ORGAN_GROWTH	0.534962	0.754091	0.00194724	0.32521	0.930753	42	PSAP, JARID2, DUSP6, ACACB, RUNX1, RGS2, ARID2, TGFBR1, LATS2, ECM1, NOTCH1, DLL1	R17_Program1	Bcells	4	0.758916
GOBP_OSSIFICATION	0.134559	0.40883	0.00428085	0.386781	1.27169	104	VCAN, SRGN, CCL3, HIF1A, ZBTB16, TCIRG1, ACVR1, TAPT1, CEBPA, TGFB3, EIF2AK3, FGR, RUNX1, KLF10, IL6ST, SNRNP200, HDAC7, ATP2B1, PTK2B, LIMD1, SUCO, ECM1, SP3, WWTR1, NOTCH1, ADAR, RFLNB, LRP5L, DDX21	R17_Program1	Bcells	4	0.391
GOBP_OSTEOBLAST_DIFFERENTIATION	0.191264	0.477903	0.00368989	0.408873	1.2342	58	VCAN, CCL3, TCIRG1, ACVR1, CEBPA, IL6ST, SNRNP200, HDAC7, LIMD1, SUCO, WWTR1, NOTCH1, ADAR, LRP5L, DDX21	R17_Program1	Bcells	4	0.466447
GOBP_OSTEOCLAST_DIFFERENTIATION	0.0308305	0.198166	0.0102809	0.627073	1.65734	27	TYROBP, CCL3, TCIRG1, OSCAR, KLF10, INPP5D	R17_Program1	Bcells	4	0.175202
GOBP_OUTFLOW_TRACT_MORPHOGENESIS	0.505998	0.739556	0.00222205	0.410856	0.952733	14	PLXND1, HIF1A, CTNNB1, SEC24B, NOTCH1, SMAD4, NIPBL, RBPJ	R17_Program1	Bcells	4	0.740001
GOBP_OVARIAN_FOLLICLE_DEVELOPMENT	0.0206725	0.157925	0.0132039	0.792005	1.70882	10	EREG, ARRB2	R17_Program1	Bcells	4	0.138485
GOBP_OVULATION_CYCLE	0.0341201	0.210923	0.0100659	0.705194	1.65901	15	EREG, RETN, ARRB2, TGFB3	R17_Program1	Bcells	4	0.186187
GOBP_OVULATION_CYCLE_PROCESS	0.0178465	0.142934	0.0141715	0.788279	1.73659	11	EREG, RETN, ARRB2, TGFB3	R17_Program1	Bcells	4	0.126681
GOBP_OXIDATIVE_PHOSPHORYLATION	0.0552632	0.273255	0.00997551	-0.463902	-1.44211	28	UQCRB, COX4I1, ATP5F1E, ATP5F1D, COX5A, ATP5PD	R17_Program1	Bcells	4	0.244432
GOBP_O_GLYCAN_PROCESSING	0.285191	0.569567	0.0039038	-0.460266	-1.15094	12	ST6GAL1, GALNT1, C1GALT1	R17_Program1	Bcells	4	0.567847
GOBP_P38MAPK_CASCADE	0.874965	0.947037	0.00136551	0.266569	0.657654	19	PER1, CYLD, MAPKAPK2, DUSP10, PHLPP1, MAP3K5, DLG1	R17_Program1	Bcells	4	0.943858
GOBP_PALLIUM_DEVELOPMENT	0.428569	0.6893	0.00225308	0.34301	1.01078	50	LRP1, HIF1A, ZMIZ1, KDM6B, TACC1, TRA2B, NOTCH2NLC, TACC3, UBA6	R17_Program1	Bcells	4	0.686647
GOBP_PANCREAS_DEVELOPMENT	0.117119	0.387075	0.00527994	0.590649	1.4076	16	ANXA1, EIF2AK3	R17_Program1	Bcells	4	0.364067
GOBP_PATHWAY_RESTRICTED_SMAD_PROTEIN_PHOSPHORYLATION	0.449325	0.70619	0.00237583	0.409404	0.999158	18	DAB2, ACVR1, TGFB3, USP15, TGFBR1, LDLRAD4, SMAD4	R17_Program1	Bcells	4	0.701551
GOBP_PATTERN_RECOGNITION_RECEPTOR_SIGNALING_PATHWAY	0.000730147	0.014177	0.0621534	0.581116	1.86761	88	S100A9, S100A8, FCN1, TLR2, LILRA2, CD300LF, IRAK3, CLEC4E, TNFAIP3, CLPB, PELI1, ARRB2	R17_Program1	Bcells	4	0.0143449
GOBP_PATTERN_SPECIFICATION_PROCESS	0.971294	0.98898	0.00247063	-0.183697	-0.71967	88	BASP1, IFT57, BHLHE41, BTG2, HHEX, KIF3B, YY1, BMPR2, MEF2C, TGFBR2, IFT74, TCTN1, TP53, LDB1, MTF2, SRF, HIPK2	R17_Program1	Bcells	4	0.989766
GOBP_PEPTIDE_BIOSYNTHETIC_PROCESS	6.37428e-41	1.78225e-38	1.66579	-0.669781	-3.05762	273	RPS10, EEF1B2, RPL22L1, RPS5, RPL36AL, RPS17, RPL31, RPL10A, RPL7, EEF1G, YBX1, RPL24, RPL5, RPS20, RPLP0, RPS13, RACK1, RPL27, RPL7A, RPL15, RPL36A, RPS4X, RPL23, RPL22, RPS3, RPL18, RPS25, UBA52, RPSA, RPS21, RPS7, RPS15A, RPL23A, RPL27A, RPL26, RPS16, RPL35A, RPS26, RPL6, RPL17, RPL29, RPL3, RPS9, RPL35, RPL9, RPL39, RPS15, RPL36, RPL38, RPL12, RPL14, RPL8, GAPDH, RPS23, RPS8, RPS29, RPL30, RP…	R17_Program1	Bcells	4	8.51751e-38
GOBP_PEPTIDE_HORMONE_SECRETION	0.0548977	0.272891	0.00719008	0.478138	1.46964	65	LRP1, ANXA1, CCL5, ITPR1, SLC8B1, ITSN1, IRS2, HIF1A, TCIRG1, UCN, PRKCE, KLF7, JAK2, SREBF1, MIDN, IRS1, FFAR1	R17_Program1	Bcells	4	0.243595
GOBP_PEPTIDE_METABOLIC_PROCESS	1.20572e-35	2.40799e-33	1.54988	-0.620985	-2.86967	308	RPS10, EEF1B2, SPCS2, RPL22L1, RPS5, RPL36AL, RPS17, RPL31, RPL10A, RPL7, EEF1G, YBX1, RPL24, RPL5, RPS20, RPLP0, RPS13, RACK1, RPL27, RPL7A, RPL15, RPL36A, RPS4X, RPL23, RPL22, RPS3, RPL18, RPS25, UBA52, RPSA, RPS21, RPS7, RPS15A, RPL23A, RPL27A, RPL26, RPS16, RPL35A, RPS26, RPL6, RPL17, RPL29, RPL3, RPS9, RPL35, SEC11C, RPL9, RPL39, RPS15, RPL36, RPL38, RPL12, RPL14, RPL8, GAPDH, RPS23, RPS8, R…	R17_Program1	Bcells	4	1.20435e-32
GOBP_PEPTIDE_SECRETION	0.00278459	0.039723	0.0312816	0.521581	1.72345	108	S100A8, LRP1, ANXA1, TLR2, CCL5, TTN, ITPR1, SLC8B1, ITSN1, PORCN, IRS2, ABCG1, HIF1A, TCIRG1, UCN, TGFB3, PRKCE, KLF7, JAK2, SREBF1, RAB12, GNPTAB, ABCA1, RHBDF2, RAB3D, MIDN, IRS1, FFAR1, F2R	R17_Program1	Bcells	4	0.0374916
GOBP_PEPTIDYL_AMINO_ACID_MODIFICATION	0.0913736	0.338623	0.0047157	0.31979	1.20986	455	S100A9, S100A8, EREG, CLEC7A, CCL5, BST1, HBEGF, TTN, BRAF, NKTR, PARP14, PER1, CLK1, RANBP2, JARID2, ADAM17, RICTOR, KANSL1, TNK2, NUP58, ARRB2, ZMIZ1, KAT6B, ASH1L, NUP214, LRRK2, PRLR, SMG1, ACVR1, UCN, AKAP9, ULK1, PIK3CA, PRKCE, KAT2B, EIF2AK3, DSTYK, FNIP1, MAP2K7, CTNNB1, FGR, TET3, SOCS3, KANSL3, EIF4G1, JAK2, MYB, IL6ST, EP300, PIAS2, AUTS2, TET2, MAPKAPK2, HIPK1, TTLL3, CDC42BPG, RLF, C…	R17_Program1	Bcells	4	0.320597
GOBP_PEPTIDYL_ASPARAGINE_MODIFICATION	0.0904488	0.337772	0.00721367	-0.584607	-1.4271	11	UBE2J1, ST6GAL1, LMAN1, DERL3	R17_Program1	Bcells	4	0.318865
GOBP_PEPTIDYL_CYSTEINE_MODIFICATION	0.000198223	0.00473702	0.130876	0.814444	2.08732	23	S100A9, S100A8, ZDHHC7, RAB3D	R17_Program1	Bcells	4	0.00533916
GOBP_PEPTIDYL_LYSINE_ACETYLATION	0.973047	0.989247	0.00095471	0.197216	0.614322	71	PER1, KANSL1, KAT6B, KAT2B, KANSL3, EP300, AUTS2, ZNF451, FLCN, OGT, KAT6A, MECP2, RPS6KA5, SIN3A, MSL2, KAT2A, BRCA2, SMAD4, TAF1	R17_Program1	Bcells	4	0.990568
GOBP_PEPTIDYL_LYSINE_METHYLATION	0.28359	0.5684	0.00295561	0.385674	1.1365	50	JARID2, ASH1L, CTNNB1, TET3, MYB, AUTS2, TET2, RLF, SETD2, SETD7, ZNF274, OGT, KDM3A, PHF1, MECP2, KMT2C, METTL22, KDM6A, SMAD4	R17_Program1	Bcells	4	0.566303
GOBP_PEPTIDYL_LYSINE_MODIFICATION	0.620882	0.804442	0.0014279	0.262315	0.911303	163	PER1, RANBP2, JARID2, KANSL1, NUP58, ZMIZ1, KAT6B, ASH1L, NUP214, KAT2B, CTNNB1, TET3, KANSL3, MYB, EP300, PIAS2, AUTS2, TET2, RLF, SETD2, ZNF451, SETD7, ZNF274, FLCN, OGT, BCL11A, KDM3A, KAT6A, PHF1, SENP3, HDAC10, MECP2, RPS6KA5, KMT2C, METTL22, SIN3A, MSL2, KAT2A, NUP160, NUP153, KDM6A, CAPN3, BRCA2, SMAD4, SENP5, TAF1, TRRAP, NUP205, NUP98, NUP210, NUP93, MDM2, SENP7	R17_Program1	Bcells	4	0.810349
GOBP_PEPTIDYL_LYSINE_TRIMETHYLATION	0.790819	0.902502	0.00151145	0.296198	0.73075	19	TET3, TET2, SETD2, ZNF274, OGT, MECP2	R17_Program1	Bcells	4	0.902457
GOBP_PEPTIDYL_L_CYSTEINE_S_PALMITOYLATION	0.94983	0.978528	0.00176616	-0.231654	-0.579271	12	ZDHHC2, ZDHHC6, ZDHHC19	R17_Program1	Bcells	4	0.979431
GOBP_PEPTIDYL_PROLINE_MODIFICATION	0.0522328	0.265051	0.00987076	-0.535046	-1.49255	18	PPIA, PPIB, PPIG, PRDX4, FKBP11, P4HA1, CWC27, PPWD1, ERO1A	R17_Program1	Bcells	4	0.236989
GOBP_PEPTIDYL_SERINE_MODIFICATION	0.861469	0.938971	0.00100839	0.22705	0.764449	125	BRAF, CLK1, RICTOR, ARRB2, LRRK2, SMG1, UCN, AKAP9, ULK1, PIK3CA, PRKCE, EIF2AK3, FNIP1, EIF4G1, MAPKAPK2, HIPK1, CSNK1D, TGFBR1, LATS2, AURKC, MASTL, PKN2, DYRK1A, RPS6KA5, GALNT4, ATR, PRKD2, TFRC, PRKCD, LMTK2, POGLUT1, PRKY, PKD1	R17_Program1	Bcells	4	0.937241
GOBP_PEPTIDYL_THREONINE_DEPHOSPHORYLATION	0.161906	0.439864	0.00450379	0.604989	1.3328	11	DUSP6, DUSP5, DUSP8, DUSP10, PPM1A, PDP1, PPM1B	R17_Program1	Bcells	4	0.429473
GOBP_PEPTIDYL_THREONINE_MODIFICATION	0.763815	0.889844	0.00137885	0.264001	0.785385	53	CLK1, LRRK2, ACVR1, ULK1, EIF4G1, HIPK1, CDC42BPG, TGFBR1, CAD, DCAF1, DYRK1A, PRKAG2, GALNT4, PRKD2, PRKCD, LMTK2	R17_Program1	Bcells	4	0.888938
GOBP_PEPTIDYL_TYROSINE_DEPHOSPHORYLATION	0.407291	0.672644	0.00246514	0.389816	1.03028	27	PTPRE, MTMR6, DUSP6, MTM1, MTMR3, DUSP5, DUSP8, DUSP10	R17_Program1	Bcells	4	0.670449
GOBP_PEPTIDYL_TYROSINE_MODIFICATION	0.0184762	0.145111	0.0120779	0.46841	1.54588	107	EREG, CLEC7A, CCL5, BST1, HBEGF, TTN, PARP14, CLK1, ADAM17, RICTOR, TNK2, ARRB2, PRLR, ACVR1, PRKCE, DSTYK, MAP2K7, FGR, SOCS3, JAK2, IL6ST, HIPK1	R17_Program1	Bcells	4	0.129385
GOBP_PERIPHERAL_NERVOUS_SYSTEM_DEVELOPMENT	0.55039	0.764187	0.00209078	0.394741	0.915363	14	RUNX1, DICER1, EGR3, ALDH3A2, NAB1, NDRG1, SCN8A, ERBB2, CNTNAP1	R17_Program1	Bcells	4	0.768919
GOBP_PEROXISOMAL_TRANSPORT	0.048905	0.257027	0.0101653	-0.5485	-1.50773	17	UBA52, RPS27A, UBC, RAB8B, HSD17B4, UBE2D3, PEX2, MPV17	R17_Program1	Bcells	4	0.228471
GOBP_PEROXISOME_ORGANIZATION	0.201504	0.489067	0.00497799	-0.409322	-1.21389	23	UBA52, RPS27A, UBC, RAB8B, HSD17B4, UBE2D3, PEX2, MPV17, MFF, PEX1, ACAA1	R17_Program1	Bcells	4	0.479059
GOBP_PHAGOCYTOSIS	0.00310195	0.0418988	0.0287287	0.47251	1.63792	160	TYROBP, FCN1, FCER1G, CLEC7A, AIF1, LRP1, ANXA1, SLC11A1, TLR2, CD302, FCGR3A, CEACAM4, CD300LF, KIAA1109	R17_Program1	Bcells	4	0.0403204
GOBP_PHAGOCYTOSIS_RECOGNITION	0.127584	0.401258	0.00468642	0.453533	1.33647	50	FCN1, CLEC7A	R17_Program1	Bcells	4	0.380721
GOBP_PHAGOSOME_MATURATION	0.670032	0.835597	0.0018229	0.372552	0.820738	11	TCIRG1, ATP6V0A1, ATP6V1A, SPG11	R17_Program1	Bcells	4	0.838714
GOBP_PHENOL_CONTAINING_COMPOUND_METABOLIC_PROCESS	0.197591	0.484617	0.00398658	0.550594	1.27677	14	SULT1A1, ZEB2, BTBD9, MFSD12, SULT1A3, NR4A2, RAPGEF2, CTNS, ITGAM	R17_Program1	Bcells	4	0.474354
GOBP_PHOSPHATIDIC_ACID_METABOLIC_PROCESS	0.286327	0.569801	0.00322471	0.511284	1.16739	13	DGKD, AGPAT4, GPAT4, DDHD1	R17_Program1	Bcells	4	0.568764
GOBP_PHOSPHATIDYLCHOLINE_BIOSYNTHETIC_PROCESS	0.906452	0.958925	0.00187571	-0.247128	-0.656824	15	FABP5, LPIN2, CSNK2A2, ACSL3, CAPN2, CSNK2A1	R17_Program1	Bcells	4	0.959285
GOBP_PHOSPHATIDYLCHOLINE_METABOLIC_PROCESS	0.531629	0.752797	0.00205553	0.356822	0.929195	25	PLBD1, MBOAT1, CEPT1, GPAT4, CHKB, MECP2	R17_Program1	Bcells	4	0.756802
GOBP_PHOSPHATIDYLETHANOLAMINE_METABOLIC_PROCESS	0.929731	0.967476	0.00135693	0.266131	0.5742	10	CEPT1, CHKB, PISD	R17_Program1	Bcells	4	0.970083
GOBP_PHOSPHATIDYLINOSITOL_3_KINASE_SIGNALING	0.0311258	0.19936	0.00989349	0.553336	1.60239	45	IER3, KLF4, CCL5, GAB1, PIK3C2A, IRS2, PIK3CA, FGR, JAK2, HCST, IRS1, F2R, PPP2R5C, RGL2, PPARD	R17_Program1	Bcells	4	0.176254
GOBP_PHOSPHATIDYLINOSITOL_BIOSYNTHETIC_PROCESS	0.555549	0.766691	0.00189621	0.321404	0.915906	41	PIK3C2A, MTMR6, PIK3CA, INPP5D, PGAP1, MTMR9, MTM1, MTMR3, PIK3R5, PLCG2, PLEKHA1, INPPL1, PIGN	R17_Program1	Bcells	4	0.771979
GOBP_PHOSPHATIDYLINOSITOL_DEPHOSPHORYLATION	0.327916	0.608115	0.00294579	0.475273	1.11811	15	MTMR6, INPP5D, MTMR9, MTM1, MTMR3	R17_Program1	Bcells	4	0.607059
GOBP_PHOSPHATIDYLINOSITOL_METABOLIC_PROCESS	0.155139	0.433044	0.00411688	0.41519	1.27616	65	PLBD1, PLCB2, IMPA2, PIK3C2A, MTMR6, SMG1, PIK3CA, SOCS3, INPP5D, PGAP1, MTMR9, MTM1, PLCB3, MTMR3	R17_Program1	Bcells	4	0.420353
GOBP_PHOSPHATIDYLINOSITOL_PHOSPHORYLATION	0.225683	0.515481	0.00356404	0.464721	1.21959	26	IMPA2, PIK3C2A, SMG1, PIK3CA, SOCS3	R17_Program1	Bcells	4	0.506618
GOBP_PHOSPHOLIPASE_C_ACTIVATING_G_PROTEIN_COUPLED_RECEPTOR_SIGNALING_PATHWAY	0.353157	0.627735	0.00285869	0.499111	1.09955	11	FPR1, LPAR6, C5AR2, F2R	R17_Program1	Bcells	4	0.628315
GOBP_PHOSPHOLIPID_BIOSYNTHETIC_PROCESS	0.497296	0.732967	0.0018968	0.301633	0.967909	87	PIK3C2A, MBOAT1, MTMR6, PIK3CA, DGKD, CEPT1, AGPAT4, INPP5D, CDS2, PGAP1, GPAT4, DDHD1, MTMR9, MTM1, SERINC5, MTMR3, CHKB, PPARD, FAR1, PIK3R5, PLCG2, PISD, MVD	R17_Program1	Bcells	4	0.734255
GOBP_PHOSPHOLIPID_DEPHOSPHORYLATION	0.341335	0.616919	0.00283437	0.445328	1.09867	19	PLPPR2, MTMR6, INPP5D, MTMR9, MTM1, MTMR3	R17_Program1	Bcells	4	0.618542
GOBP_PHOSPHOLIPID_METABOLIC_PROCESS	0.331966	0.609131	0.002426	0.318232	1.07863	132	PLBD1, PLCB2, IMPA2, PIK3C2A, PLPPR2, MBOAT1, MTMR6, SMG1, PIK3CA, DGKD, CEPT1, SOCS3, AGPAT4, INPP5D, CDS2, PGAP1, GPAT4, DDHD1, MTMR9, MTM1, SERINC5, PLCB3, CLN8, MTMR3, GPCPD1, CHKB, MECP2, PPARD, FAR1, PIK3R5, PLCG2, FAM126B, PRKCD, PISD, PNPLA7, MVD	R17_Program1	Bcells	4	0.610317
GOBP_PHOSPHOLIPID_TRANSPORT	0.597914	0.792908	0.00188394	0.340227	0.879123	24	ABCG1, ATP11A, ATP9B, SCARB2, ATP8A1, ABCA1, ABCA7, PRKCD, CERT1, OSBPL2, ABCB4	R17_Program1	Bcells	4	0.797099
GOBP_PHOTOPERIODISM	0.32414	0.6046	0.00301497	0.512772	1.12965	11	PER1, ID2, BHLHE40, FBXL3, CRY2, PML, CLOCK, CRY1	R17_Program1	Bcells	4	0.603835
GOBP_PHOTORECEPTOR_CELL_DEVELOPMENT	0.799027	0.907164	0.00157573	0.331055	0.714279	10	TUG1, NR2E3, C8orf37, BBS4	R17_Program1	Bcells	4	0.906518
GOBP_PHOTORECEPTOR_CELL_DIFFERENTIATION	0.627704	0.808411	0.00189119	0.367964	0.853271	14	TUG1, NOTCH1, NR2E3, AGTPBP1, C8orf37, BBS4	R17_Program1	Bcells	4	0.814263
GOBP_PHOTORECEPTOR_CELL_MAINTENANCE	0.913667	0.961103	0.00138211	0.276322	0.596188	10	CDH23, CLN8, CLCN3, SLC2A1, BBS4	R17_Program1	Bcells	4	0.962644
GOBP_PH_REDUCTION	0.0571363	0.275771	0.00766009	0.640803	1.56389	18	SLC11A1, DMXL2, TCIRG1, SLC9A7, ATP6V0A1, ATP6V1A	R17_Program1	Bcells	4	0.249188
GOBP_PIGMENTATION	0.295879	0.580552	0.00302472	0.430192	1.13699	27	LRMDA, ZEB2, AP1G1, RAB27B	R17_Program1	Bcells	4	0.577702
GOBP_PIGMENT_BIOSYNTHETIC_PROCESS	0.525093	0.749593	0.00216385	0.403833	0.936447	14	ZEB2, MFSD12, RAPGEF2, NFE2L1, CTNS, IREB2, ADA, IBA57	R17_Program1	Bcells	4	0.752594
GOBP_PIGMENT_CELL_DIFFERENTIATION	0.0868732	0.334569	0.00629297	0.669606	1.47515	11	LRMDA, ZEB2, AP1G1	R17_Program1	Bcells	4	0.312145
GOBP_PIGMENT_GRANULE_ORGANIZATION	0.532335	0.752797	0.00216229	0.415666	0.932956	12	ZEB2, AP1G1, AP1M1, AP3B1, HPS4	R17_Program1	Bcells	4	0.757223
GOBP_PIGMENT_METABOLIC_PROCESS	0.554687	0.766273	0.00206017	0.382327	0.911136	16	ZEB2, MFSD12, RAPGEF2, NFE2L1, CTNS, IREB2, ADA, IBA57	R17_Program1	Bcells	4	0.77139
GOBP_PINOCYTOSIS	0.709412	0.859039	0.00218012	-0.341217	-0.810988	10	APPL1, DOCK2	R17_Program1	Bcells	4	0.860162
GOBP_PLACENTA_BLOOD_VESSEL_DEVELOPMENT	0.987675	0.995149	0.0012693	0.207492	0.447681	10	SOCS3, PKD1, RBPJ, MAPK1	R17_Program1	Bcells	4	0.9971
GOBP_PLACENTA_DEVELOPMENT	0.977772	0.991603	0.00110042	0.19749	0.547391	35	HIF1A, ASH1L, CEBPA, SOCS3, SETD2, PPARD, SP3, ST14, PKD1, BPTF, ADA	R17_Program1	Bcells	4	0.992739
GOBP_PLASMA_MEMBRANE_ORGANIZATION	0.00402691	0.0498196	0.0286262	0.708532	1.88577	28	S100A9, CLU, OTOF, CAVIN2, GSN	R17_Program1	Bcells	4	0.0481746
GOBP_PLATELET_ACTIVATION	0.402119	0.669916	0.00234168	0.346625	1.03118	53	FCER1G, PF4, GP1BB, ITPR1, ARRB2, PIK3CA, PRKCE, DGKD, GNA13, SH2B3, VAV2, F2R, PF4V1, P2RX1	R17_Program1	Bcells	4	0.666786
GOBP_PLATELET_AGGREGATION	0.00147589	0.0247102	0.0598615	-0.661378	-1.89477	20	PPIA, MYL12A, ACTG1, PLEK, ACTB, SYK, CD9, HSPB1, STXBP3, LYN	R17_Program1	Bcells	4	0.0239593
GOBP_PLATELET_DEGRANULATION	0.0220728	0.165902	0.0118034	0.573045	1.65305	44	SERPINA1, CFD, SRGN, PPBP, PF4, TIMP1, TTN, PSAP, CLU, ACTN1, TGFB3, ITIH4	R17_Program1	Bcells	4	0.144017
GOBP_PLATELET_DERIVED_GROWTH_FACTOR_RECEPTOR_SIGNALING_PATHWAY	0.124974	0.399296	0.00502582	0.550205	1.38488	21	LRP1, PIK3C2A, JAK2, NR4A3, FER, HIP1R	R17_Program1	Bcells	4	0.376782
GOBP_POLYOL_BIOSYNTHETIC_PROCESS	0.771958	0.892636	0.00158723	0.318931	0.739567	14	IMPA2, PTAFR, PTK2B, PLCG2, SPTLC2	R17_Program1	Bcells	4	0.892912
GOBP_POLYOL_METABOLIC_PROCESS	0.917605	0.963072	0.00120551	0.233126	0.639376	33	PLCB2, IMPA2, PTAFR, INPP5D, PLCB3, PTK2B, MECP2, PLCG2	R17_Program1	Bcells	4	0.96464
GOBP_POLYSACCHARIDE_BIOSYNTHETIC_PROCESS	0.679238	0.842894	0.00172404	0.327543	0.816608	20	IRS2, IRS1, CSGALNACT2, NFKB1, EPM2AIP1, GYG1	R17_Program1	Bcells	4	0.844048
GOBP_POLYSACCHARIDE_METABOLIC_PROCESS	0.87931	0.948149	0.00129062	0.250528	0.671198	29	IRS2, RB1CC1, IL6ST, IRS1, PRKAG2, CSGALNACT2, NFKB1, EPM2AIP1, GYG1	R17_Program1	Bcells	4	0.945972
GOBP_POSITIVE_CHEMOTAXIS	0.044329	0.24137	0.00883389	0.695239	1.61219	14	LRP1, CXCL8, CCL5, CCL3	R17_Program1	Bcells	4	0.216176
GOBP_POSITIVE_REGULATION_OF_ACTIN_FILAMENT_BUNDLE_ASSEMBLY	0.384197	0.65461	0.00341766	-0.366983	-1.05136	20	PFN1, SWAP70, PLEK, GPR65	R17_Program1	Bcells	4	0.653308
GOBP_POSITIVE_REGULATION_OF_ACTIN_FILAMENT_POLYMERIZATION	0.120983	0.393508	0.00685152	-0.390308	-1.28511	36	ARPC3, PFN1, ARPC1B, ACTR2, CORO1A, ARFIP1	R17_Program1	Bcells	4	0.370577
GOBP_POSITIVE_REGULATION_OF_ADAPTIVE_IMMUNE_RESPONSE	0.687311	0.846339	0.00157389	0.288222	0.828106	43	SLC11A1, NFKBIZ, TNFSF13B, NFKBID, STX7, IL6ST	R17_Program1	Bcells	4	0.848469
GOBP_POSITIVE_REGULATION_OF_ALPHA_BETA_T_CELL_ACTIVATION	0.224332	0.514126	0.00353458	0.448314	1.21565	31	ANXA1, NFKBIZ, NFKBID, CD83, ZBTB16, RUNX1, MYB, IL4R, RARA	R17_Program1	Bcells	4	0.505257
GOBP_POSITIVE_REGULATION_OF_ALPHA_BETA_T_CELL_DIFFERENTIATION	0.129646	0.403358	0.00489933	0.535626	1.37275	23	ANXA1, NFKBIZ, NFKBID, CD83, ZBTB16, RUNX1, MYB, IL4R, RARA	R17_Program1	Bcells	4	0.383824
GOBP_POSITIVE_REGULATION_OF_AMYLOID_PRECURSOR_PROTEIN_CATABOLIC_PROCESS	0.280874	0.566203	0.00328799	0.534073	1.17657	11	CLU, ABCG1, GSAP	R17_Program1	Bcells	4	0.563745
GOBP_POSITIVE_REGULATION_OF_ANION_TRANSMEMBRANE_TRANSPORT	0.624006	0.805509	0.00184923	0.344135	0.857972	20	BRAF, IRS2, PTAFR, NR4A3, IRS1	R17_Program1	Bcells	4	0.812082
GOBP_POSITIVE_REGULATION_OF_ANION_TRANSPORT	0.0967274	0.346974	0.00496311	0.375031	1.29349	153	S100A8, LRP1, RETN, TLR2, TTN, BRAF, ITSN1, IRS2, ABCG1, HIF1A, SORL1, GZMB, UCN, TGFB3, PRKCE, MAVS, PTAFR, JAK2, MYB, NR4A3, MICALL2, SAR1A, RIPOR1, ATP8A1, ABCA1, USP36, MYO1C, IRS1, FFAR1	R17_Program1	Bcells	4	0.329948
GOBP_POSITIVE_REGULATION_OF_ANTIGEN_RECEPTOR_MEDIATED_SIGNALING_PATHWAY	0.30541	0.587239	0.00371395	-0.478807	-1.13801	10	RPS3, STAP1, PTPRC, CCR7	R17_Program1	Bcells	4	0.58655
GOBP_POSITIVE_REGULATION_OF_APOPTOTIC_SIGNALING_PATHWAY	0.00451056	0.0543261	0.0264489	0.649541	1.8429	40	S100A9, S100A8, G0S2, SFPQ	R17_Program1	Bcells	4	0.0521099
GOBP_POSITIVE_REGULATION_OF_ATPASE_ACTIVITY	0.0326694	0.204806	0.0124789	-0.571169	-1.57005	17	PFN1, DYNLL1, DNAJA1, DNAJC10, DHX9	R17_Program1	Bcells	4	0.181613
GOBP_POSITIVE_REGULATION_OF_AUTOPHAGY	0.417473	0.683805	0.00231763	0.351976	1.01928	45	PIK3C2A, HIF1A, LRRK2, ULK1, TPCN1, DAPK1, TRIM8, FOXO3, FLCN, TP53INP1, RAB3GAP2, VPS13D, TRIM13, SPTLC2, SUPT5H	R17_Program1	Bcells	4	0.678534
GOBP_POSITIVE_REGULATION_OF_AXONOGENESIS	0.0771101	0.319145	0.00637558	0.553863	1.48387	29	LRP1, SHTN1, PLXND1, MACF1, GOLGA4, PLXNB2, CYFIP1, CDKL5, PLXNC1, GDI1, LIMK1, SKIL	R17_Program1	Bcells	4	0.292834
GOBP_POSITIVE_REGULATION_OF_AXON_EXTENSION	0.0914378	0.338623	0.00599034	0.599517	1.46313	18	LRP1, SHTN1, MACF1, GOLGA4, CYFIP1, CDKL5, GDI1, LIMK1	R17_Program1	Bcells	4	0.320677
GOBP_POSITIVE_REGULATION_OF_BINDING	0.297218	0.58133	0.0028021	0.363718	1.11795	65	LRP1, KLF4, PLXND1, CTBP2, LRRK2, MED25, CTNNB1, EIF3C, EIF4G1, JAK2, EP300, RARA	R17_Program1	Bcells	4	0.578953
GOBP_POSITIVE_REGULATION_OF_BIOMINERALIZATION	0.877508	0.947302	0.00141097	0.282092	0.644088	13	ACVR1, TGFB3, ATP2B1	R17_Program1	Bcells	4	0.945114
GOBP_POSITIVE_REGULATION_OF_BIOSYNTHETIC_PROCESS	0.111202	0.374153	0.00414726	0.30168	1.16281	687	EREG, CLEC7A, ANXA1, CEBPD, CXCL8, CREB5, SLC11A1, TLR2, NAMPT, KLF4, CCL5, NFE2, RXRA, ETS2, ZNF516, PF4, AHR, MDM4, ZEB2, CDKN1C, ARID1B, PLXND1, CDK13, CLU, SFPQ, PHIP, DAB2, IRS2, PER1, CDK5RAP3, ID2, ABCG1, CIITA, HIF1A, AKNA, CTBP2, MLXIP, ZFHX3, ARRB2, ZMIZ1, KAT6B, ASH1L, ACTN1, ZBTB16, LRRK2, KDM6B, MED25, CDK5RAP2, E4F1, ACVR1, FUS, ATAD2B, NFAT5, NR2C2, EDRF1, UCN, CEBPA, POU2F1, RPRD1…	R17_Program1	Bcells	4	0.354613
GOBP_POSITIVE_REGULATION_OF_BLOOD_VESSEL_ENDOTHELIAL_CELL_MIGRATION	0.270571	0.557095	0.00326789	0.476201	1.17484	19	ANXA1, PIK3C2A, HIF1A, ADAM17	R17_Program1	Bcells	4	0.553671
GOBP_POSITIVE_REGULATION_OF_BONE_MINERALIZATION	0.832878	0.922633	0.00149576	0.30546	0.6856	12	ACVR1, TGFB3, ATP2B1	R17_Program1	Bcells	4	0.922868
GOBP_POSITIVE_REGULATION_OF_B_CELL_ACTIVATION	0.00182037	0.0297151	0.0654598	-0.42316	-1.64498	84	MIF, TRBC2, GPR183, IGLC3, IGKC, TNFRSF13C, CD27, IGLC1, SYK, IGHG1, KMT5B, IGHD, IGHG2, IGHA2, IGLC2, FCRL3, IGHV3-30, CD74, CD38, TNIP2, MEF2C, IGHV3-23, IGHG3, IGLC6, XBP1, IGHV3-21, IGLC7, IGHV1-18, PTPRC, IGHV3-15, IGHV3-74, IGHV3-7, IGHV3-33, IGHV6-1, MLH1, IGHV2-5, IGHE, IGHA1, IGHV1-69D, IGHV3-13, IGHV5-51	R17_Program1	Bcells	4	0.0277247
GOBP_POSITIVE_REGULATION_OF_B_CELL_MEDIATED_IMMUNITY	0.34223	0.618136	0.00353333	-0.428059	-1.09468	13	HLA-E, KMT5B, PTPRC, MLH1, FCER2	R17_Program1	Bcells	4	0.61929
GOBP_POSITIVE_REGULATION_OF_B_CELL_PROLIFERATION	0.529518	0.752797	0.00207488	0.363224	0.9309	23	BST1, TNFSF13B, IRS2, PELI1, BCL6	R17_Program1	Bcells	4	0.755505
GOBP_POSITIVE_REGULATION_OF_CALCIUM_ION_TRANSMEMBRANE_TRANSPORT	0.45575	0.711091	0.00238984	0.429766	0.996583	14	KCNE3, STIM1, CXCL10, F2R	R17_Program1	Bcells	4	0.706242
GOBP_POSITIVE_REGULATION_OF_CALCIUM_ION_TRANSPORT	0.0763457	0.317181	0.00638316	0.546453	1.48176	31	KCNE3, CCL5, CCL3, LILRA2, ARRB2, UCN, STIM1, CCL2, CXCL10, MYLK, FFAR1, F2R, ATP2B1	R17_Program1	Bcells	4	0.291379
GOBP_POSITIVE_REGULATION_OF_CALCIUM_ION_TRANSPORT_INTO_CYTOSOL	0.108515	0.36911	0.0065595	-0.570099	-1.39169	11	CALM2, CALM1, P2RX5	R17_Program1	Bcells	4	0.350105
GOBP_POSITIVE_REGULATION_OF_CALCIUM_MEDIATED_SIGNALING	0.495817	0.73272	0.00279124	-0.397383	-0.970066	11	CIB1, SYK, P2RX5	R17_Program1	Bcells	4	0.733233
GOBP_POSITIVE_REGULATION_OF_CANONICAL_WNT_SIGNALING_PATHWAY	0.827155	0.921303	0.00132061	0.25703	0.729253	40	LRRK2, USP47, USP8, DDX3X, CSNK1D, PSME4, FAM53B, PPM1A, UBR5, SMURF2, NFKB1, SULF2, RECK, RBPJ, SMAD3, PPM1B, USP34	R17_Program1	Bcells	4	0.92018
GOBP_POSITIVE_REGULATION_OF_CARBOHYDRATE_METABOLIC_PROCESS	0.285611	0.569593	0.00313353	0.454058	1.15368	22	IRS2, HIF1A, PRKCE, KAT2B, PTAFR, IRS1, KAT2A, PFKFB2, NFKB1, EPM2AIP1	R17_Program1	Bcells	4	0.568167
GOBP_POSITIVE_REGULATION_OF_CATABOLIC_PROCESS	0.247529	0.533085	0.00287498	0.327084	1.13544	162	LRP1, TMEM259, CLU, PIK3C2A, TNFAIP3, DAB2, IRS2, HIF1A, DAGLB, TRIB1, LRRK2, SORL1, CEBPA, RC3H1, ULK1, PRKCE, TPCN1, ATG7, DAPK1, TRIM8, RNF144B, CSNK1D, CELF1, FOXO3, GTPBP1, ZC3H12D, IRS1, HECTD1, PTK2B, DNAJB2, FLCN, ZYG11B, TP53INP1, PUM1, TNFRSF1B, ITCH, RAB3GAP2, VPS11, AREL1, PRKCD, COP1, GGA1, VPS13D, MOV10, SNX9, SMURF2, PFKFB2, CHFR, TAF1, UPF1, NNT, DHX36	R17_Program1	Bcells	4	0.53026
GOBP_POSITIVE_REGULATION_OF_CATALYTIC_ACTIVITY	0.00680815	0.0723922	0.0180334	0.370641	1.40041	445	S100A9, S100A8, S100A12, EREG, CLEC7A, SLC11A1, FPR1, CCL3L1, KLF4, CCL5, CCL3, HBEGF, CTSD, ARHGAP26, CARD9, RASGRP4, RGS18, BRAF, CCDC88A, ARHGEF10L, CLU, PLCB2, ARAP1, NLRP1, MAPK8IP3, HIF1A, RANBP2, ADAM17, RICTOR, AGFG1, SPAG9, CACUL1, LRRK2, CHN2, SORL1, PRLR, PILRB, RALGAPA1, UCN, DIABLO, DUSP6, PIK3CA, TGFB3, EIF2AK3, SNX13, DSTYK, MYO9B, MAP2K7, CHML, ARHGEF1, FGR, TBC1D8B, MAP4K3, PTAFR…	R17_Program1	Bcells	4	0.0689256
GOBP_POSITIVE_REGULATION_OF_CATION_CHANNEL_ACTIVITY	0.565755	0.772403	0.00202203	0.374285	0.902661	17	KCNE3, STIM1, CCL2	R17_Program1	Bcells	4	0.778143
GOBP_POSITIVE_REGULATION_OF_CATION_TRANSMEMBRANE_TRANSPORT	0.4119	0.677455	0.00244655	0.388313	1.0263	27	KCNE3, AKAP9, STIM1, CCL2, CXCL10, F2R, KCNH2	R17_Program1	Bcells	4	0.674287
GOBP_POSITIVE_REGULATION_OF_CD4_POSITIVE_ALPHA_BETA_T_CELL_ACTIVATION	0.129465	0.403358	0.00497319	0.565393	1.37985	18	ANXA1, NFKBIZ, NFKBID, CD83, MYB, IL4R, RARA	R17_Program1	Bcells	4	0.383611
GOBP_POSITIVE_REGULATION_OF_CD4_POSITIVE_ALPHA_BETA_T_CELL_DIFFERENTIATION	0.111807	0.375735	0.00542899	0.603636	1.42009	15	ANXA1, NFKBIZ, NFKBID, CD83, MYB, IL4R, RARA	R17_Program1	Bcells	4	0.355467
GOBP_POSITIVE_REGULATION_OF_CELLULAR_AMIDE_METABOLIC_PROCESS	0.0353153	0.214656	0.014222	-0.37132	-1.39424	69	RPL5, RACK1, RPS4X, RPL26, RPS9, RPL30, RBM3, VIM, EIF4G2, PPP1R15A, UPF3A, DNAJC3, NFE2L2, RPS6KB2, POLDIP3, PABPC1, FASTKD3, ROCK2, DHX9, PAIP1, UHMK1, RPUSD3, FMR1, NGRN	R17_Program1	Bcells	4	0.190052
GOBP_POSITIVE_REGULATION_OF_CELLULAR_CARBOHYDRATE_METABOLIC_PROCESS	0.410363	0.675721	0.00256383	0.447762	1.03831	14	IRS2, PRKCE, KAT2B, PTAFR, IRS1, KAT2A, EPM2AIP1	R17_Program1	Bcells	4	0.672967
GOBP_POSITIVE_REGULATION_OF_CELLULAR_COMPONENT_BIOGENESIS	0.253708	0.539443	0.00664325	-0.248148	-1.07589	175	ARPC3, PFN1, ARPC1B, RACK1, DYNLL1, RPS3, TCL1A, SEPTIN7, LCP1, ACTR2, CORO1A, SWAP70, GTF2H5, PLEK, GPR65, HSP90AA1, VPS4B, SYK, ARFIP1, PSMC6, XPA	R17_Program1	Bcells	4	0.536706
GOBP_POSITIVE_REGULATION_OF_CELLULAR_COMPONENT_ORGANIZATION	0.021673	0.163777	0.0101402	0.361246	1.35031	373	S100A9, TYROBP, EREG, CLEC7A, LRP1, ANXA1, SHTN1, CCDC88A, PLXND1, ARHGEF10L, CLU, MACF1, ITSN1, ARAP1, SFPQ, PHIP, DAB2, COLGALT1, HIF1A, JARID2, RICTOR, ARRB2, BCL6, LRRK2, MED25, CDK5RAP2, GZMB, TAPT1, AKAP9, ULK1, PIK3CA, TGFB3, PRKCE, FNIP1, AKAP8, MAP2K7, CTNNB1, GOLGA4, DGKD, RUNX1, EIF4G1, SCARB2, PLXNB2, DYNC1H1, MYB, GSN, EP300, IL4R, AUTS2, DDX3X, RGS2, SREBF1, ANAPC4, CEP135, DDHD1, T…	R17_Program1	Bcells	4	0.142475
GOBP_POSITIVE_REGULATION_OF_CELLULAR_PROTEIN_CATABOLIC_PROCESS	0.247667	0.533085	0.00319838	0.395261	1.17236	52	LRP1, TMEM259, CLU, TNFAIP3, DAB2, TRIB1, LRRK2, CEBPA, RNF144B, CSNK1D, HECTD1, PTK2B, DNAJB2, ZYG11B	R17_Program1	Bcells	4	0.530339
GOBP_POSITIVE_REGULATION_OF_CELLULAR_PROTEIN_LOCALIZATION	0.301711	0.585822	0.00264176	0.334636	1.10439	107	TYROBP, LRP1, CCDC88A, CDK5RAP3, SORL1, GZMB, PRKCE, EIF2AK3, MAVS, JAK2, MICALL2, TRIM8, USP36, MYO1C	R17_Program1	Bcells	4	0.583284
GOBP_POSITIVE_REGULATION_OF_CELLULAR_RESPONSE_TO_TRANSFORMING_GROWTH_FACTOR_BETA_STIMULUS	0.411497	0.677189	0.00259199	0.473359	1.04282	11	CDKN1C, DAB2, ADAM17, EP300, FLCN	R17_Program1	Bcells	4	0.673923
GOBP_POSITIVE_REGULATION_OF_CELL_ACTIVATION	0.0179434	0.142934	0.0117481	0.417509	1.46868	183	TYROBP, CLEC7A, AIF1, VNN1, ANXA1, LILRB2, CCL5, BST1, CCL3, LILRA2, LGALS1, NFKBIZ, CCDC88B, TNFSF13B, IRS2, NFKBID, AP1G1, PELI1, ZMIZ1, CD83, BCL6, ZBTB16, LRRK2, CEBPA, PIK3CA, ICOSLG, FGR, RUNX1, PTAFR, JAK2, MYB, IL6ST, NR4A3, IL4R, INPP5D, CCL2, RARA	R17_Program1	Bcells	4	0.127087
GOBP_POSITIVE_REGULATION_OF_CELL_ADHESION	0.133143	0.407297	0.00416043	0.36073	1.24509	154	AIF1, VNN1, ANXA1, LILRB2, CCL5, LGALS1, NFKBIZ, CCDC88B, TNFSF13B, NFKBID, ZFHX3, ZMIZ1, CD83, BCL6, ZBTB16, UTRN, NFAT5, PIK3CA, PRKCE, ICOSLG, RUNX1, PTAFR, UNC13D, JAK2, MYB, IL6ST, NR4A3, IL4R, CCL2, RARA	R17_Program1	Bcells	4	0.389109
GOBP_POSITIVE_REGULATION_OF_CELL_CELL_ADHESION	0.0952636	0.344131	0.00514755	0.400345	1.32595	110	AIF1, VNN1, ANXA1, LILRB2, CCL5, LGALS1, NFKBIZ, CCDC88B, TNFSF13B, NFKBID, ZMIZ1, CD83, BCL6, ZBTB16, NFAT5, PIK3CA, ICOSLG, RUNX1, PTAFR, MYB, IL6ST, NR4A3, IL4R, CCL2, RARA	R17_Program1	Bcells	4	0.327312
GOBP_POSITIVE_REGULATION_OF_CELL_CYCLE	0.261274	0.546702	0.00284265	0.334848	1.13173	129	EREG, AIF1, ANXA1, MDM4, SFPQ, PHIP, ID2, ADAM17, MED25, RAB11FIP4, PRKCE, EIF4G1, DYNC1H1, EP300, RARA, DDX3X, ANAPC4, ADAM10, AURKC, ZNF385A	R17_Program1	Bcells	4	0.544432
GOBP_POSITIVE_REGULATION_OF_CELL_CYCLE_ARREST	0.694261	0.849521	0.00243782	-0.276519	-0.8523	27	RPL23, RPL26, BTG2	R17_Program1	Bcells	4	0.852245
GOBP_POSITIVE_REGULATION_OF_CELL_CYCLE_G1_S_PHASE_TRANSITION	0.0132329	0.117549	0.0161329	0.732949	1.78878	18	AIF1, ANXA1, ADAM17, EIF4G1, DDX3X	R17_Program1	Bcells	4	0.105415
GOBP_POSITIVE_REGULATION_OF_CELL_CYCLE_PHASE_TRANSITION	0.100235	0.353862	0.00550241	0.51714	1.41832	33	AIF1, ANXA1, ADAM17, EIF4G1, DDX3X, ANAPC4	R17_Program1	Bcells	4	0.336404
GOBP_POSITIVE_REGULATION_OF_CELL_CYCLE_PROCESS	0.0426376	0.235137	0.00794695	0.448566	1.459	96	EREG, AIF1, ANXA1, MDM4, SFPQ, PHIP, ID2, ADAM17, MED25, RAB11FIP4, PRKCE, EIF4G1, DYNC1H1, EP300, DDX3X, ANAPC4, AURKC, ZNF385A	R17_Program1	Bcells	4	0.211434
GOBP_POSITIVE_REGULATION_OF_CELL_DEATH	0.000252054	0.0059222	0.0982661	0.476909	1.71569	230	S100A9, S100A8, TYROBP, CLEC7A, LRP1, ANXA1, G0S2, CCL5, MNDA, CCL3, CYP1B1, CTSD, CLU, ITSN1, SFPQ, ADAMTSL4, ARRB2, BCL6, ZBTB16, LRRK2, RBM5, CYLD, DIABLO, DUSP6, TGFB3, FNIP1, CTNNB1, ARHGEF1, MT-CO2, SOD2, EIF4G1, ATG7, JAK2, MYB, GSN, ABR, INPP5D, RAPSN, DAPK1, CCL2, DDX3X, CDK19, GNA13, CELF1, VAV2, FOXO3, TGFBR1, LATS2, ADAM10	R17_Program1	Bcells	4	0.0064165
GOBP_POSITIVE_REGULATION_OF_CELL_DEVELOPMENT	0.00513174	0.0580904	0.0233545	0.529032	1.70556	90	TYROBP, CLEC7A, LRP1, TLR2, SHTN1, PLXND1, MACF1, HIF1A, TRIB1, CTNNB1, GOLGA4, PLXNB2, UNC13D, MYB, IL6ST	R17_Program1	Bcells	4	0.0569171
GOBP_POSITIVE_REGULATION_OF_CELL_DIFFERENTIATION	0.00917871	0.0923174	0.016173	0.412072	1.48591	236	TYROBP, CLEC7A, LRP1, VNN1, ANXA1, LILRB2, TLR2, SHTN1, PF4, ZEB2, PLXND1, METRNL, MACF1, NFKBIZ, DAB2, NFKBID, HIF1A, ARRB2, ZMIZ1, CD83, BCL6, SPAG9, TRIB1, ZBTB16, ACVR1, CEBPA, TGFB3, CTNNB1, GOLGA4, WDFY2, SOD2, RUNX1, SOCS3, EIF4G1, PLXNB2, KLF10, UNC13D, JAK2, MYB, IL6ST, IL4R, INPP5D	R17_Program1	Bcells	4	0.0837873
GOBP_POSITIVE_REGULATION_OF_CELL_DIVISION	0.105042	0.364388	0.00551787	0.567022	1.42721	21	EREG, PPBP, TGFB3, PRKCE, AURKC, PKN2	R17_Program1	Bcells	4	0.344531
GOBP_POSITIVE_REGULATION_OF_CELL_GROWTH	0.000536488	0.0114505	0.0749376	0.65294	1.96565	57	S100A9, S100A8, LRP1, SHTN1, HBEGF, MACF1, ADAM17, UCN, GOLGA4, USP47, EIF4G1, DDX3X, ITSN2, TGFBR1, ADAM10, CYFIP1	R17_Program1	Bcells	4	0.0113993
GOBP_POSITIVE_REGULATION_OF_CELL_JUNCTION_ASSEMBLY	0.80616	0.908514	0.00203854	-0.286537	-0.747737	14	S100A10, IQGAP1, ROCK1, EPB41L5, PTPRJ, ABL1, AMIGO1, LRRC24, TSC1, SEMA4D, OXT, SMAD3, MAP4K4, AGRN	R17_Program1	Bcells	4	0.910216
GOBP_POSITIVE_REGULATION_OF_CELL_KILLING	0.0983019	0.34924	0.00560682	0.533799	1.43012	29	TYROBP, CLEC7A, AP1G1	R17_Program1	Bcells	4	0.332788
GOBP_POSITIVE_REGULATION_OF_CELL_MATRIX_ADHESION	0.289675	0.573165	0.00400125	-0.400272	-1.13204	19	CIB1, SKAP1, CCL28, S100A10, JUP, CCR7, PLEKHA2, CD3E, IQGAP1	R17_Program1	Bcells	4	0.572079
GOBP_POSITIVE_REGULATION_OF_CELL_MORPHOGENESIS_INVOLVED_IN_DIFFERENTIATION	0.299566	0.583685	0.00406392	-0.360367	-1.11074	27	CIB1, ACTR2, CALR, DBNL, S100A10	R17_Program1	Bcells	4	0.581156
GOBP_POSITIVE_REGULATION_OF_CELL_POPULATION_PROLIFERATION	0.107427	0.367313	0.00451182	0.343499	1.24143	242	EREG, CLEC7A, AIF1, ANXA1, LILRB2, NAMPT, CCL5, BST1, NEAT1, HBEGF, TIMP1, CDK13, ITGAX, CCDC88B, TNFSF13B, TNFAIP3, PHIP, IRS2, S100A6, ID2, HIF1A, ADAM17, RICTOR, PELI1, ZMIZ1, BCL6, CACUL1, PRLR, TCIRG1, C5AR2, RPRD1B, TGFB3, CTNNB1, NR4A1, ICOSLG, PTAFR, JAK2, MYB, IL6ST, NR4A3, HIPK1, RARA, CTC1	R17_Program1	Bcells	4	0.348384
GOBP_POSITIVE_REGULATION_OF_CELL_PROJECTION_ORGANIZATION	0.0549492	0.272891	0.0068543	0.419514	1.40077	117	S100A9, LRP1, SHTN1, CCDC88A, PLXND1, MACF1, ARAP1, TAPT1, PIK3CA, TGFB3, GOLGA4, SCARB2, PLXNB2, EP300, AUTS2, RGS2, CEP135, TGFBR1	R17_Program1	Bcells	4	0.243678
GOBP_POSITIVE_REGULATION_OF_CELL_SUBSTRATE_ADHESION	0.936475	0.972159	0.00204133	-0.209251	-0.6803	34	CIB1, CALR, SKAP1, CCL28, S100A10, JUP	R17_Program1	Bcells	4	0.973362
GOBP_POSITIVE_REGULATION_OF_CELL_SUBSTRATE_JUNCTION_ORGANIZATION	0.891633	0.952157	0.0018462	-0.26845	-0.655321	11	S100A10, IQGAP1, ROCK1, PIK3R1, EPB41L5, PTPRJ, ABL1, TSC1, SMAD3, MAP4K4, IQSEC1	R17_Program1	Bcells	4	0.951974
GOBP_POSITIVE_REGULATION_OF_CHEMOKINE_PRODUCTION	0.00441786	0.0534733	0.0274458	0.717566	1.88315	26	CLEC7A, AIF1, LRP1, TLR2, IL17RA, HIF1A, ADAM17, MAVS, IL4R, DDX3X	R17_Program1	Bcells	4	0.0513444
GOBP_POSITIVE_REGULATION_OF_CHEMOTAXIS	0.096331	0.346974	0.00557714	0.507198	1.41977	37	AIF1, CXCL8, CCL5, CCL3, ADAM17	R17_Program1	Bcells	4	0.329348
GOBP_POSITIVE_REGULATION_OF_CHROMATIN_ORGANIZATION	0.33417	0.611614	0.00270082	0.379616	1.09069	43	JARID2, BCL6, LRRK2, AKAP8, CTNNB1, MYB, AUTS2, SREBF1, ATF7IP, OGT, PHF1, MECP2, RPS6KA5, PRKD2, SIN3A, KAT2A	R17_Program1	Bcells	4	0.612194
GOBP_POSITIVE_REGULATION_OF_CHROMOSOME_ORGANIZATION	0.829944	0.921613	0.00118907	0.241988	0.756867	73	SFPQ, JARID2, BCL6, LRRK2, AKAP8, MAP2K7, CTNNB1, MYB, AUTS2, SREBF1, ATF7IP, OGT, PHF1, MECP2, RPS6KA5, ATR, PRKD2, SIN3A, KAT2A	R17_Program1	Bcells	4	0.921378
GOBP_POSITIVE_REGULATION_OF_CILIUM_ASSEMBLY	0.396587	0.663766	0.00320331	-0.430323	-1.05048	11	DYNLL1, SEPTIN7	R17_Program1	Bcells	4	0.662728
GOBP_POSITIVE_REGULATION_OF_COLD_INDUCED_THERMOGENESIS	0.310345	0.591093	0.00292153	0.418104	1.12016	29	G0S2, ZNF516, PRLR, KDM6B, DYNC1H1, JAK2, IL4R, OGT, KDM3A	R17_Program1	Bcells	4	0.591029
GOBP_POSITIVE_REGULATION_OF_COLLAGEN_METABOLIC_PROCESS	0.150972	0.427877	0.00469846	0.625621	1.34983	10	ARRB2, UCN, TGFB3, RUNX1, MYB, F2R, SUCO, SERPINF2	R17_Program1	Bcells	4	0.414722
GOBP_POSITIVE_REGULATION_OF_CYCLIN_DEPENDENT_PROTEIN_KINASE_ACTIVITY	0.677965	0.84211	0.00225165	-0.351031	-0.834313	10	HSP90AB1	R17_Program1	Bcells	4	0.843427
GOBP_POSITIVE_REGULATION_OF_CYSTEINE_TYPE_ENDOPEPTIDASE_ACTIVITY	0.00622563	0.068531	0.0218885	0.580691	1.75758	59	S100A9, S100A8, CLEC7A, CTSD, CARD9, NLRP1, DIABLO, EIF2AK3, JAK2, GSN, DAPK1, DDX3X	R17_Program1	Bcells	4	0.0649497
GOBP_POSITIVE_REGULATION_OF_CYTOKINESIS	0.886155	0.949889	0.00138796	0.274823	0.637285	14	PRKCE, AURKC, PKN2	R17_Program1	Bcells	4	0.949319
GOBP_POSITIVE_REGULATION_OF_CYTOKINE_PRODUCTION	2.58944e-05	0.000786964	0.57561	0.55924	1.94414	164	TYROBP, FCN1, EREG, FCER1G, CLEC7A, AIF1, LRP1, ANXA1, SLC11A1, LILRB2, TLR2, MNDA, CCL3, CYP1B1, PF4, CARD9, LILRA2, CLU, IL17RA, CCDC88B, NLRP1, HIF1A, ADAM17, PELI1, CD83, SORL1, UCN, EIF2AK3, MAVS, CTNNB1, FGR, RUNX1, PTAFR, JAK2, MYB, IL6ST, NR4A3, EP300, IL4R, MAPKAPK2, RARA, DDX3X	R17_Program1	Bcells	4	0.00104203
GOBP_POSITIVE_REGULATION_OF_CYTOKINE_PRODUCTION_INVOLVED_IN_IMMUNE_RESPONSE	0.448346	0.705048	0.00232972	0.385724	0.996684	24	CLEC7A, MAVS, NR4A3, SLC7A5	R17_Program1	Bcells	4	0.700821
GOBP_POSITIVE_REGULATION_OF_CYTOSKELETON_ORGANIZATION	0.0783902	0.319289	0.00956595	-0.340394	-1.28791	72	ARPC3, PFN1, ARPC1B, RPS3, ACTR2, CORO1A, SWAP70, PLEK, GPR65, VPS4B, STAP1, ARFIP1	R17_Program1	Bcells	4	0.295442
GOBP_POSITIVE_REGULATION_OF_DEFENSE_RESPONSE	7.3148e-07	3.00767e-05	0.659444	0.663056	2.19092	108	S100A9, S100A8, TYROBP, FCN1, S100A12, EREG, FCER1G, TLR2, CCL5, MNDA, NEAT1, CCL3, CARD9, LILRA2, CLEC4E, NFKBIZ, SFPQ, AP1G1	R17_Program1	Bcells	4	4.93287e-05
GOBP_POSITIVE_REGULATION_OF_DEFENSE_RESPONSE_TO_VIRUS_BY_HOST	0.0888998	0.33656	0.00741722	-0.531048	-1.41143	15	SELENOK, AIM2, HSP90AA1, STAT1, DTX3L, TOMM70, APOBEC3F, DDX58	R17_Program1	Bcells	4	0.315966
GOBP_POSITIVE_REGULATION_OF_DENDRITE_MORPHOGENESIS	0.547352	0.76291	0.00265063	-0.36407	-0.931037	13	ACTR2, DBNL	R17_Program1	Bcells	4	0.767007
GOBP_POSITIVE_REGULATION_OF_DENDRITIC_SPINE_DEVELOPMENT	0.534706	0.754091	0.00272238	-0.353876	-0.940541	15	ACTR2, EIF4G2, LLPH, DBNL	R17_Program1	Bcells	4	0.758691
GOBP_POSITIVE_REGULATION_OF_DEPHOSPHORYLATION	0.138687	0.413108	0.00614938	-0.420775	-1.28524	26	PPIA, HSP90AB1, CALM2, CALM1, PLEK, PPP1R15A, FCRL3, MEF2C	R17_Program1	Bcells	4	0.397346
GOBP_POSITIVE_REGULATION_OF_DEVELOPMENTAL_GROWTH	0.532726	0.752797	0.00188903	0.311316	0.937204	57	LRP1, SHTN1, MACF1, GOLGA4, ACACB, ITSN2, MTM1, CYFIP1, PPARD, CDKL5, NOTCH1, DLL1, GDI1, STAT5B, LIMK1, CAPN3, CHD7, IST1, AGRN, PIM1, AKAP6, DDX39B, NIPBL	R17_Program1	Bcells	4	0.757405
GOBP_POSITIVE_REGULATION_OF_DEVELOPMENTAL_PROCESS	0.00858981	0.0879748	0.0163057	0.385442	1.43098	338	TYROBP, CLEC7A, LRP1, RETN, VNN1, ANXA1, CXCL8, LILRB2, TLR2, SHTN1, KLF4, CYP1B1, PF4, ZEB2, GAB1, PLXND1, ITGAX, METRNL, MACF1, NFKBIZ, TNFSF13B, ITSN1, DAB2, NFKBID, HIF1A, ARRB2, ZMIZ1, CD83, BCL6, SPAG9, TRIB1, ZBTB16, SORL1, ACVR1, TAPT1, NR2C2, CEBPA, TGFB3, CTNNB1, GOLGA4, ACACB, WDFY2, SOD2, RUNX1, SOCS3, EIF4G1, PLXNB2, KLF10, UNC13D, JAK2, MYB, IL6ST, IL4R, INPP5D, STIM1, HIPK1, RARA, …	R17_Program1	Bcells	4	0.0803372
GOBP_POSITIVE_REGULATION_OF_DNA_BINDING	0.418886	0.684915	0.00250038	0.425946	1.02725	17	KLF4, CTNNB1, JAK2, EP300	R17_Program1	Bcells	4	0.67953
GOBP_POSITIVE_REGULATION_OF_DNA_BINDING_TRANSCRIPTION_FACTOR_ACTIVITY	0.00196925	0.0312843	0.0380904	0.571295	1.81117	80	S100A9, S100A8, S100A12, TLR2, IRAK3, CLU, MAVS, CTNNB1, SMARCA4, ZBTB7A, JAK2, TAB3, EP300	R17_Program1	Bcells	4	0.0293152
GOBP_POSITIVE_REGULATION_OF_DNA_BIOSYNTHETIC_PROCESS	0.488919	0.727911	0.00302407	-0.322328	-0.97557	25	HSP90AB1, HNRNPA1, HSP90AA1, MYC, DKC1, FBXO4	R17_Program1	Bcells	4	0.728596
GOBP_POSITIVE_REGULATION_OF_DNA_METABOLIC_PROCESS	0.0444576	0.24137	0.0128976	-0.354196	-1.35349	76	HSP90AB1, RPS3, HNRNPA1, ACTR2, HSP90AA1, MYC, ABRAXAS1, HMGB1, RNF8, RAD50, KMT5B, DTX3L, TERF2, DKC1, FBXO4, BRCC3, PPP1R10, NBN, TIGAR, HSF1, WDR48, DHX9, PTPRC, PARM1, HNRNPA2B1, MLH1	R17_Program1	Bcells	4	0.216441
GOBP_POSITIVE_REGULATION_OF_DNA_RECOMBINATION	0.703151	0.855587	0.00227922	-0.305713	-0.82681	16	ACTR2, KMT5B, WDR48, PTPRC, MLH1	R17_Program1	Bcells	4	0.856907
GOBP_POSITIVE_REGULATION_OF_DNA_REPAIR	0.0366011	0.219007	0.0123421	-0.478861	-1.50076	29	RPS3, ACTR2, ABRAXAS1, HMGB1, RNF8, KMT5B, DTX3L, BRCC3, TIGAR, WDR48, DHX9	R17_Program1	Bcells	4	0.194285
GOBP_POSITIVE_REGULATION_OF_DNA_REPLICATION	0.0438088	0.240647	0.00891561	0.705743	1.61139	13	EREG, UCN, CTC1	R17_Program1	Bcells	4	0.214668
GOBP_POSITIVE_REGULATION_OF_DNA_TEMPLATED_TRANSCRIPTION_ELONGATION	0.191605	0.47797	0.0040564	0.554325	1.28542	14	CDK13, CCNT2, TCERG1, CCNT1, CDK12, SUPT5H, DDX39B, THOC1, CDC73	R17_Program1	Bcells	4	0.466825
GOBP_POSITIVE_REGULATION_OF_DNA_TEMPLATED_TRANSCRIPTION_INITIATION	0.216366	0.507515	0.00468419	-0.433609	-1.20958	18	SUB1, JUN, PSMC6, PSMC2, TP53, SRF	R17_Program1	Bcells	4	0.496568
GOBP_POSITIVE_REGULATION_OF_DOUBLE_STRAND_BREAK_REPAIR	0.825688	0.921098	0.00205272	-0.26645	-0.743278	18	ACTR2, KMT5B, DTX3L, WDR48	R17_Program1	Bcells	4	0.919396
GOBP_POSITIVE_REGULATION_OF_ENDOCYTOSIS	0.110111	0.371638	0.00524374	0.512999	1.39903	32	LRP1, CLU, ITSN1, DAB2, ARRB2, LRRK2, DGKD	R17_Program1	Bcells	4	0.352854
GOBP_POSITIVE_REGULATION_OF_ENDOTHELIAL_CELL_MIGRATION	0.451069	0.707738	0.00227941	0.368353	0.992865	30	ANXA1, PIK3C2A, HIF1A, ADAM17	R17_Program1	Bcells	4	0.702708
GOBP_POSITIVE_REGULATION_OF_ENDOTHELIAL_CELL_PROLIFERATION	0.570918	0.775895	0.0019757	0.357052	0.898708	21	HIF1A, ADAM17, RICTOR, NR4A1, TGFBR1, ECM1, PRKD2, EGR3	R17_Program1	Bcells	4	0.781253
GOBP_POSITIVE_REGULATION_OF_EPITHELIAL_CELL_DIFFERENTIATION	0.0402951	0.229182	0.0109269	-0.639682	-1.56155	11	NME2, CD24	R17_Program1	Bcells	4	0.204909
GOBP_POSITIVE_REGULATION_OF_EPITHELIAL_CELL_MIGRATION	0.570151	0.775361	0.0018373	0.313407	0.907588	45	ANXA1, HBEGF, PIK3C2A, HIF1A, ADAM17, PRKCE, HDAC7, PTK2B, RREB1, CLASP2, FOXP1, PRKD2, CCBE1, PLCG2	R17_Program1	Bcells	4	0.780768
GOBP_POSITIVE_REGULATION_OF_EPITHELIAL_CELL_PROLIFERATION	0.575728	0.779783	0.00182747	0.313124	0.903263	44	TNFAIP3, HIF1A, ADAM17, RICTOR, C5AR2, NR4A1, NR4A3, KDM5B, TGFBR1, RREB1, ECM1, PRKD2, CFLAR, STXBP4, NOTCH1, EGR3	R17_Program1	Bcells	4	0.784191
GOBP_POSITIVE_REGULATION_OF_EPITHELIAL_TO_MESENCHYMAL_TRANSITION	0.325565	0.606045	0.00291952	0.451793	1.11462	19	DAB2, ACVR1, TGFB3, CTNNB1, TGFBR1, WWTR1, NOTCH1, SMAD4, ZNF703, SMAD3, MTOR, EZH2	R17_Program1	Bcells	4	0.605172
GOBP_POSITIVE_REGULATION_OF_ERBB_SIGNALING_PATHWAY	0.012398	0.112184	0.0166258	0.72785	1.79568	19	EREG, HBEGF, CCDC88A, ARAP1, ADAM17, DGKD, NEU3, HIP1R	R17_Program1	Bcells	4	0.101032
GOBP_POSITIVE_REGULATION_OF_ERK1_AND_ERK2_CASCADE	0.146928	0.423538	0.00434213	0.444546	1.30554	49	LRP1, CCL3L1, CCL5, CCL3, BRAF, ARRB2, PDE8A, C5AR2, DSTYK, MAP2K7, CCL2, F2R, PTK2B, RAPGEF2, PRKD2, ABCA7, CFLAR, NOTCH1, SERPINF2, CCL4	R17_Program1	Bcells	4	0.408981
GOBP_POSITIVE_REGULATION_OF_ERYTHROCYTE_DIFFERENTIATION	0.761369	0.888966	0.00161617	0.327389	0.747513	13	HIF1A, INPP5D, FOXO3, NCKAP1L, ZNF16, STAT5B	R17_Program1	Bcells	4	0.887686
GOBP_POSITIVE_REGULATION_OF_ESTABLISHMENT_OF_PROTEIN_LOCALIZATION	0.753902	0.883906	0.00122821	0.24782	0.824765	114	LRP1, TLR2, TTN, IRS2, ABCG1, HIF1A, SORL1, GZMB, TGFB3, PRKCE, MAVS, JAK2, MICALL2, SAR1A, RIPOR1, CEP135, USP36, MYO1C, FFAR1	R17_Program1	Bcells	4	0.883714
GOBP_POSITIVE_REGULATION_OF_ESTABLISHMENT_OF_PROTEIN_LOCALIZATION_TO_MITOCHONDRION	0.303335	0.587239	0.0040354	-0.359348	-1.1076	27	TOMM7, YWHAZ, PMAIP1, HUWE1, UBE2D3, CSNK2A2, TP53	R17_Program1	Bcells	4	0.584813
GOBP_POSITIVE_REGULATION_OF_EXOCYTOSIS	0.311318	0.592543	0.00295512	0.435135	1.12436	24	AP1G1, FGR, PTAFR, UNC13D, RAB27B, IL4R, RAB3D, CLASP2	R17_Program1	Bcells	4	0.591918
GOBP_POSITIVE_REGULATION_OF_EXTRACELLULAR_MATRIX_ORGANIZATION	0.476453	0.720256	0.00236074	0.456986	0.985985	10	COLGALT1, RUNX1, CLASP2, CFLAR, SMAD3, CLASP1	R17_Program1	Bcells	4	0.720453
GOBP_POSITIVE_REGULATION_OF_EXTRINSIC_APOPTOTIC_SIGNALING_PATHWAY	0.539837	0.756584	0.00214047	0.412793	0.926508	12	G0S2, CYLD	R17_Program1	Bcells	4	0.762204
GOBP_POSITIVE_REGULATION_OF_FAT_CELL_DIFFERENTIATION	0.279115	0.564505	0.00320757	0.472206	1.16498	19	METRNL, ZBTB16, CEBPA, WDFY2, ZNF385A, RREB1, PPARD	R17_Program1	Bcells	4	0.562229
GOBP_POSITIVE_REGULATION_OF_FIBROBLAST_PROLIFERATION	0.160466	0.437292	0.00446152	0.565701	1.33084	15	EREG, S100A6, ZMIZ1, MYB, CTC1	R17_Program1	Bcells	4	0.427479
GOBP_POSITIVE_REGULATION_OF_FILOPODIUM_ASSEMBLY	0.627637	0.808411	0.00187326	0.357963	0.853073	16	ARAP1, TGFB3, TGFBR1, DOCK11, AGRN	R17_Program1	Bcells	4	0.814245
GOBP_POSITIVE_REGULATION_OF_G1_S_TRANSITION_OF_MITOTIC_CELL_CYCLE	0.00393158	0.0488564	0.0301166	0.826153	1.88632	13	AIF1, ANXA1, ADAM17, EIF4G1, DDX3X	R17_Program1	Bcells	4	0.0474165
GOBP_POSITIVE_REGULATION_OF_GENE_EXPRESSION	0.00123235	0.0214016	0.0430366	0.411531	1.53434	359	TYROBP, FCN1, EREG, FCER1G, CLEC7A, AIF1, LRP1, ANXA1, CXCL8, SLC11A1, LILRB2, TLR2, KLF4, CCL5, MNDA, NEAT1, CCL3, CYP1B1, PF4, CARD9, LILRA2, TTN, ARID1B, BRAF, ITGAX, CLU, IL17RA, CCDC88B, NLRP1, ID2, HIF1A, SECISBP2, ADAM17, PELI1, ARRB2, ZMIZ1, CD83, SORL1, FUS, ATAD2B, SNRNP70, UCN, KAT2B, EIF2AK3, MAVS, POLR1A, CTNNB1, FGR, RUNX1, EIF3C, EIF4G1, PLXNB2, PTAFR, JAK2, MYB, GSN, FTX, IL6ST, N…	R17_Program1	Bcells	4	0.0210754
GOBP_POSITIVE_REGULATION_OF_GENE_EXPRESSION_EPIGENETIC	0.455528	0.711091	0.00229756	0.380302	0.990339	25	ARID1B, ZMIZ1, ATAD2B, KAT2B, POLR1A, EP300, MYO1C, POLR1C, KAT2A, DDX21	R17_Program1	Bcells	4	0.706076
GOBP_POSITIVE_REGULATION_OF_GLIOGENESIS	0.0831483	0.326449	0.00635217	0.631998	1.48681	15	TLR2, MYB, IL6ST, DICER1, TNFRSF1B, NOTCH1	R17_Program1	Bcells	4	0.304957
GOBP_POSITIVE_REGULATION_OF_GLUCOSE_IMPORT	0.785117	0.899667	0.00203795	-0.309488	-0.755502	11	APPL1, NFE2L2, OSBPL8	R17_Program1	Bcells	4	0.899639
GOBP_POSITIVE_REGULATION_OF_GLUCOSE_METABOLIC_PROCESS	0.704241	0.855587	0.00173958	0.353259	0.792883	12	IRS2, KAT2B, IRS1, KAT2A, EPM2AIP1	R17_Program1	Bcells	4	0.85754
GOBP_POSITIVE_REGULATION_OF_GLUCOSE_TRANSMEMBRANE_TRANSPORT	0.497051	0.732967	0.00225029	0.414089	0.96023	14	BRAF, IRS2, NR4A3, IRS1	R17_Program1	Bcells	4	0.734073
GOBP_POSITIVE_REGULATION_OF_GROWTH	0.00285504	0.0401172	0.0314754	0.553328	1.76979	85	S100A9, S100A8, LRP1, SHTN1, HBEGF, MACF1, ADAM17, UCN, GOLGA4, ACACB, USP47, EIF4G1, DDX3X, ITSN2, TGFBR1, ADAM10, MTM1, CYFIP1	R17_Program1	Bcells	4	0.0381424
GOBP_POSITIVE_REGULATION_OF_GTPASE_ACTIVITY	0.155595	0.433044	0.00381756	0.354853	1.22115	150	CCL3L1, CCL5, CCL3, ARHGAP26, RGS18, ARHGEF10L, ARAP1, RANBP2, AGFG1, LRRK2, CHN2, RALGAPA1, SNX13, MYO9B, CHML, ARHGEF1, TBC1D8B, ABR, DENND1B, RALGAPA2, ARAP2, CCL2, RGS2, TBC1D2B, GNB5, ARHGAP4, F2R, SGSM2, PTK2B, FLCN, VPS9D1, NCKAP1L, F11R, AGAP9, RAPGEF2, DEPDC5, RAB3GAP2, CDKL5, RGPD5, ARHGAP35, GDI1, CCL4, USP6NL, TBCK, ARHGAP45, SNX9, ARHGEF7, DOCK11, ACAP1, TBC1D22B, FAM13A, DOCK7	R17_Program1	Bcells	4	0.421001
GOBP_POSITIVE_REGULATION_OF_HEART_GROWTH	0.828833	0.921458	0.0019694	-0.289171	-0.723098	12	BASP1, MEF2C	R17_Program1	Bcells	4	0.920966
GOBP_POSITIVE_REGULATION_OF_HEMOPOIESIS	0.00974274	0.095223	0.017367	0.55327	1.6965	64	TYROBP, VNN1, ANXA1, LILRB2, PF4, NFKBIZ, NFKBID, ZMIZ1, CD83, BCL6, TRIB1, ZBTB16, RUNX1, KLF10, MYB, IL4R, INPP5D, RARA	R17_Program1	Bcells	4	0.087036
GOBP_POSITIVE_REGULATION_OF_HISTONE_METHYLATION	0.526417	0.750951	0.00211597	0.37849	0.933772	19	JARID2, CTNNB1, MYB, AUTS2, OGT, PHF1, MECP2, SMAD4	R17_Program1	Bcells	4	0.753514
GOBP_POSITIVE_REGULATION_OF_HORMONE_SECRETION	0.0562207	0.274971	0.0075183	0.577757	1.54789	29	LRP1, RETN, ITSN1, IRS2, HIF1A, UCN, PRKCE, JAK2, MYB	R17_Program1	Bcells	4	0.246833
GOBP_POSITIVE_REGULATION_OF_HYDROLASE_ACTIVITY	0.0277097	0.183593	0.00915538	0.377969	1.37647	264	S100A9, S100A8, CLEC7A, CCL3L1, CCL5, CCL3, CTSD, ARHGAP26, CARD9, RASGRP4, RGS18, ARHGEF10L, PLCB2, ARAP1, NLRP1, RANBP2, AGFG1, LRRK2, CHN2, RALGAPA1, DIABLO, EIF2AK3, SNX13, MYO9B, CHML, ARHGEF1, TBC1D8B, PTAFR, JAK2, GSN, ABR, DENND1B, RALGAPA2, ARAP2, DAPK1, CCL2, DDX3X, RGS2, GNA13, TBC1D2B, GNB5, ARHGAP4	R17_Program1	Bcells	4	0.164298
GOBP_POSITIVE_REGULATION_OF_IMMUNE_EFFECTOR_PROCESS	0.0512601	0.262497	0.00729393	0.452825	1.44834	85	TYROBP, CLEC7A, ANXA1, ADGRE2, NFKBIZ, NFKBID, AP1G1, MAVS, STX7, FGR, PTAFR, UNC13D, MYB, NR4A3, IL4R, RARA	R17_Program1	Bcells	4	0.234504
GOBP_POSITIVE_REGULATION_OF_IMMUNE_RESPONSE	0.0351845	0.214327	0.0080377	0.365254	1.34161	293	TYROBP, FCN1, EREG, FCER1G, CFD, ANXA1, CFP, SLC11A1, FPR1, PRAM1, CCL5, MNDA, FCGR3A, CARD9, LILRA2, CLEC4E, CLU, NFKBIZ, TNFSF13B, SFPQ, THEMIS2, NFKBID, FYB1, AP1G1, C5AR2, RC3H1, CLEC10A, PIK3CA, PRKCE, MAVS, STX7, ICOSLG, FGR, RUNX1, PTAFR, MYB, TAB3, IL6ST, NR4A3, DENND1B, EP300, IL4R, INPP5D	R17_Program1	Bcells	4	0.189616
GOBP_POSITIVE_REGULATION_OF_IMMUNE_SYSTEM_PROCESS	0.00182797	0.0297151	0.0351006	0.397429	1.49194	399	TYROBP, FCN1, EREG, FCER1G, CLEC7A, AIF1, CFD, VNN1, ANXA1, CXCL8, CFP, SLC11A1, FPR1, ADGRE2, LILRB2, PRAM1, CCL5, MNDA, BST1, CCL3, FCGR3A, PF4, CARD9, LILRA2, LGALS1, IRAK3, CLEC4E, CLU, NFKBIZ, CCDC88B, TNFSF13B, SFPQ, IRS2, THEMIS2, NFKBID, FYB1, AP1G1, ADAM17, PELI1, ZMIZ1, CD83, BCL6, TRIB1, ZBTB16, LRRK2, C5AR2, CEBPA, RC3H1, CLEC10A, PIK3CA, PRKCE, MAVS, STX7, ICOSLG, FGR, RUNX1, KLF10, …	R17_Program1	Bcells	4	0.0277967
GOBP_POSITIVE_REGULATION_OF_IMMUNOGLOBULIN_PRODUCTION	0.289357	0.573165	0.00393197	-0.429217	-1.14079	15	MZB1, HLA-E, KMT5B, XBP1, PTPRC, MLH1	R17_Program1	Bcells	4	0.571794
GOBP_POSITIVE_REGULATION_OF_INFLAMMATORY_RESPONSE	0.000195662	0.00471613	0.128263	0.747899	2.08361	36	S100A9, S100A8, S100A12, TLR2, NEAT1, CCL3, NFKBIZ, LRRK2, CEBPA	R17_Program1	Bcells	4	0.00528712
GOBP_POSITIVE_REGULATION_OF_INSULIN_SECRETION	0.280363	0.565655	0.00320947	0.477284	1.16482	18	LRP1, IRS2, HIF1A, PRKCE, JAK2, FFAR1	R17_Program1	Bcells	4	0.563246
GOBP_POSITIVE_REGULATION_OF_INTERFERON_ALPHA_PRODUCTION	0.307618	0.58977	0.00379724	-0.422642	-1.12331	15	HSPD1, HMGB1, STAT1, IFIH1, DDX58, DHX9, TBK1	R17_Program1	Bcells	4	0.588494
GOBP_POSITIVE_REGULATION_OF_INTERFERON_BETA_PRODUCTION	0.617432	0.802398	0.00188177	0.353441	0.86258	18	TLR2, MAVS, DDX3X	R17_Program1	Bcells	4	0.808388
GOBP_POSITIVE_REGULATION_OF_INTERFERON_GAMMA_PRODUCTION	0.166912	0.447018	0.00428828	0.520565	1.31027	21	CLEC7A, SLC11A1, SLC7A5	R17_Program1	Bcells	4	0.436036
GOBP_POSITIVE_REGULATION_OF_INTERLEUKIN_10_PRODUCTION	0.0771827	0.319145	0.00669589	0.680468	1.49908	11	CLEC7A, TLR2, CD83	R17_Program1	Bcells	4	0.293011
GOBP_POSITIVE_REGULATION_OF_INTERLEUKIN_12_PRODUCTION	0.176815	0.462949	0.00421462	0.546939	1.30343	16	CLEC7A, TLR2	R17_Program1	Bcells	4	0.44883
GOBP_POSITIVE_REGULATION_OF_INTERLEUKIN_1_PRODUCTION	0.00348732	0.0454893	0.0310407	0.738503	1.90824	24	TYROBP, CLEC7A, MNDA, CCL3, LILRA2, NLRP1	R17_Program1	Bcells	4	0.043718
GOBP_POSITIVE_REGULATION_OF_INTERLEUKIN_2_PRODUCTION	0.0456964	0.246179	0.00859581	0.658467	1.607	18	CLEC7A, ANXA1, CD83, RUNX1	R17_Program1	Bcells	4	0.219759
GOBP_POSITIVE_REGULATION_OF_INTERLEUKIN_6_PRODUCTION	0.000223476	0.00529523	0.119185	0.72821	2.0661	40	TYROBP, EREG, CLEC7A, AIF1, LILRB2, TLR2, CARD9, LILRA2, IL17RA	R17_Program1	Bcells	4	0.00585591
GOBP_POSITIVE_REGULATION_OF_INTERLEUKIN_8_PRODUCTION	0.00479728	0.0560771	0.0267907	0.764251	1.88549	19	FCN1, CLEC7A, TLR2, MAVS	R17_Program1	Bcells	4	0.0542909
GOBP_POSITIVE_REGULATION_OF_INTRACELLULAR_PROTEIN_TRANSPORT	0.181898	0.469341	0.00628298	-0.302281	-1.16056	78	TOMM7, HSP90AB1, OAZ1, CIB1, YWHAZ, PMAIP1, B3GAT3, KIF5B, RBM22, HUWE1, ZDHHC2, MIEF1, JUP, UBE2D3, CSNK2A2, TP53	R17_Program1	Bcells	4	0.455273
GOBP_POSITIVE_REGULATION_OF_INTRACELLULAR_SIGNAL_TRANSDUCTION	0.000431702	0.00950425	0.0735602	0.440417	1.62243	304	S100A9, S100A8, S100A12, EREG, CLEC7A, LRP1, FPR1, TLR2, CCL3L1, CCL5, CCL3, HBEGF, CARD9, LGALS1, RASGRP4, GAB1, BRAF, S100A4, SFPQ, IRS2, CDK5RAP3, MAPK8IP3, RICTOR, PELI1, LPAR6, ARRB2, SPAG9, LRRK2, PDE8A, C5AR2, NFAT5, UCN, RC3H1, DUSP6, PIK3CA, TGFB3, PRKCE, DSTYK, FNIP1, MAVS, MAP2K7, FGR, MAP4K3, TRIM44, JAK2, RB1CC1, TAB3, USP15, EP300, AUTS2, MAPKAPK2, CCL2, DDX3X, HCST, TRIM8	R17_Program1	Bcells	4	0.00966935
GOBP_POSITIVE_REGULATION_OF_INTRACELLULAR_TRANSPORT	0.255128	0.540407	0.00540821	-0.280234	-1.09994	89	TOMM7, HSP90AB1, OAZ1, CIB1, YWHAZ, PMAIP1, B3GAT3, KIF5B, RBM22, HUWE1, NCBP2, EZR, ZDHHC2, MIEF1, JUP, UBE2D3, CSNK2A2, TP53, DHX9	R17_Program1	Bcells	4	0.538009
GOBP_POSITIVE_REGULATION_OF_INTRINSIC_APOPTOTIC_SIGNALING_PATHWAY	0.00759507	0.0795349	0.0211063	0.7255	1.84336	22	S100A9, S100A8, SFPQ	R17_Program1	Bcells	4	0.0741826
GOBP_POSITIVE_REGULATION_OF_ION_TRANSPORT	0.037407	0.220654	0.00803398	0.391833	1.38649	194	S100A8, LRP1, RETN, KCNE3, TLR2, CCL5, CCL3, LILRA2, TTN, BRAF, ITSN1, IRS2, ABCG1, HIF1A, ARRB2, SORL1, GZMB, UCN, AKAP9, TGFB3, PRKCE, MAVS, PTAFR, JAK2, MYB, NR4A3, STIM1, MICALL2, CCL2, SAR1A, RIPOR1, ATP8A1, ABCA1, USP36, CXCL10, MYLK, MYO1C, IRS1, FFAR1, F2R, KCNH2	R17_Program1	Bcells	4	0.196706
GOBP_POSITIVE_REGULATION_OF_I_KAPPAB_KINASE_NF_KAPPAB_SIGNALING	0.216039	0.507174	0.00338059	0.385006	1.19675	70	S100A12, CARD9, LGALS1, S100A4, PELI1, PRKCE, MAVS, TAB3, TRIM8, F2R, SLC20A1, ECM1, ALPK1, PPM1A, CFLAR, TFRC, DDX21	R17_Program1	Bcells	4	0.496177
GOBP_POSITIVE_REGULATION_OF_JNK_CASCADE	0.718761	0.86474	0.00241505	-0.266583	-0.842172	30	CD27, GADD45B, HMGB1, RASGRP1, NCF1, HIPK2, TAOK3, CCR7, TRAF4, AXIN1, MFHAS1	R17_Program1	Bcells	4	0.86514
GOBP_POSITIVE_REGULATION_OF_JUN_KINASE_ACTIVITY	0.850069	0.933173	0.002137	-0.240153	-0.752644	29	RPS3, DAXX, SYK	R17_Program1	Bcells	4	0.931413
GOBP_POSITIVE_REGULATION_OF_LAMELLIPODIUM_ASSEMBLY	0.794162	0.905113	0.00156455	0.320509	0.719376	12	PIK3CA, AUTS2, CYFIP1	R17_Program1	Bcells	4	0.90415
GOBP_POSITIVE_REGULATION_OF_LAMELLIPODIUM_ORGANIZATION	0.801926	0.907164	0.00152254	0.304388	0.716089	15	PIK3CA, AUTS2, CYFIP1, RREB1, ARHGEF7	R17_Program1	Bcells	4	0.90799
GOBP_POSITIVE_REGULATION_OF_LEUKOCYTE_APOPTOTIC_PROCESS	0.108703	0.369301	0.00560971	0.660496	1.42507	10	ANXA1, CCL5, FNIP1	R17_Program1	Bcells	4	0.350457
GOBP_POSITIVE_REGULATION_OF_LEUKOCYTE_CELL_CELL_ADHESION	0.0740339	0.310809	0.00593196	0.419315	1.37335	101	AIF1, VNN1, ANXA1, LILRB2, CCL5, LGALS1, NFKBIZ, CCDC88B, TNFSF13B, NFKBID, ZMIZ1, CD83, BCL6, ZBTB16, NFAT5, PIK3CA, ICOSLG, RUNX1, PTAFR, MYB, IL6ST, NR4A3, IL4R, CCL2, RARA	R17_Program1	Bcells	4	0.28665
GOBP_POSITIVE_REGULATION_OF_LEUKOCYTE_CHEMOTAXIS	0.0564271	0.274971	0.00755299	0.592509	1.55495	26	AIF1, CXCL8, CCL5, CCL3, ADAM17	R17_Program1	Bcells	4	0.24737
GOBP_POSITIVE_REGULATION_OF_LEUKOCYTE_MEDIATED_IMMUNITY	0.17372	0.457365	0.00395288	0.430947	1.2656	49	TYROBP, CLEC7A, AP1G1, MAVS, STX7, PTAFR	R17_Program1	Bcells	4	0.44488
GOBP_POSITIVE_REGULATION_OF_LEUKOCYTE_MIGRATION	0.117985	0.388101	0.00502025	0.496966	1.37746	35	AIF1, CXCL8, CCL5, CCL3, ADAM17, PTAFR, CXCL10, ADAM10, PTK2B, SPN, NCKAP1L	R17_Program1	Bcells	4	0.365318
GOBP_POSITIVE_REGULATION_OF_LEUKOCYTE_PROLIFERATION	0.186404	0.472987	0.00371358	0.402992	1.2357	64	AIF1, ANXA1, LILRB2, CCL5, BST1, CCDC88B, TNFSF13B, IRS2, PELI1, BCL6	R17_Program1	Bcells	4	0.460552
GOBP_POSITIVE_REGULATION_OF_LIPASE_ACTIVITY	0.0515727	0.262654	0.00828464	0.727952	1.57062	10	CCL5, RASGRP4, PLCB2, PTAFR, GNA13	R17_Program1	Bcells	4	0.235282
GOBP_POSITIVE_REGULATION_OF_LIPID_BIOSYNTHETIC_PROCESS	0.23998	0.52959	0.00354115	0.510656	1.21696	16	ANXA1, ABCG1, SREBF1	R17_Program1	Bcells	4	0.522041
GOBP_POSITIVE_REGULATION_OF_LIPID_KINASE_ACTIVITY	0.359965	0.630666	0.00281266	0.486089	1.09102	12	FGR, VAV2, IRS1, PTK2B	R17_Program1	Bcells	4	0.633648
GOBP_POSITIVE_REGULATION_OF_LIPID_LOCALIZATION	0.0887627	0.33656	0.00595879	0.555858	1.45877	26	LRP1, RETN, ACACB, MYB, ATP8A1, ABCA1	R17_Program1	Bcells	4	0.315701
GOBP_POSITIVE_REGULATION_OF_LIPID_METABOLIC_PROCESS	0.102308	0.35878	0.00542068	0.508692	1.40997	35	ANXA1, IRS2, ABCG1, DAGLB, PRKCE, FGR, NR4A3, SREBF1, VAV2, IRS1, PTK2B, PPARD	R17_Program1	Bcells	4	0.340079
GOBP_POSITIVE_REGULATION_OF_LIPID_TRANSPORT	0.0972996	0.347445	0.00576178	0.58024	1.44661	20	LRP1, RETN, MYB, ATP8A1, ABCA1	R17_Program1	Bcells	4	0.330967
GOBP_POSITIVE_REGULATION_OF_LOCOMOTION	0.0132853	0.117549	0.0138017	0.435983	1.51464	163	CLEC7A, AIF1, LRP1, ANXA1, CXCL8, SHTN1, CCL5, CCL3, HBEGF, S100A11, GAB1, ITGAX, PIK3C2A, DAB2, IRS2, HIF1A, ADAM17, SPAG9, ACVR1, PRKCE, FGR, SOD2, PTAFR, JAK2, NR4A3, RIPOR1, TGFBR1, ATP8A1, CXCL10, ADAM10, MYLK, MYO1C, F2R, FER, CLDN7, HDAC7, MGAT5, PTK2B, RREB1, CLASP2, SPN, MYADM, NCKAP1L, RAPGEF2, FOXO4, SYNE2, FOXP1, MALAT1, NSMF, PRKD2, CCBE1, NOTCH1, SRGAP2C	R17_Program1	Bcells	4	0.105679
GOBP_POSITIVE_REGULATION_OF_LYMPHOCYTE_DIFFERENTIATION	0.0515275	0.262654	0.00763555	0.525887	1.5229	45	VNN1, ANXA1, LILRB2, NFKBIZ, NFKBID, ZMIZ1, CD83, BCL6, ZBTB16, RUNX1, MYB, IL4R, INPP5D, RARA	R17_Program1	Bcells	4	0.235163
GOBP_POSITIVE_REGULATION_OF_LYMPHOCYTE_MIGRATION	0.0608794	0.285602	0.00752434	0.67873	1.54971	13	AIF1, CCL5, CCL3, ADAM17, CXCL10, ADAM10, PTK2B, SPN	R17_Program1	Bcells	4	0.257942
GOBP_POSITIVE_REGULATION_OF_MACROAUTOPHAGY	0.915112	0.962261	0.00127781	0.244395	0.620963	22	HIF1A, ULK1, RAB3GAP2, VPS13D, TRIM13, SPTLC2, SUPT5H, NOD1, SESN1	R17_Program1	Bcells	4	0.963469
GOBP_POSITIVE_REGULATION_OF_MAPK_CASCADE	0.0546165	0.272206	0.00677816	0.405138	1.38168	139	S100A12, CLEC7A, LRP1, FPR1, CCL3L1, CCL5, CCL3, CARD9, BRAF, MAPK8IP3, ARRB2, SPAG9, LRRK2, PDE8A, C5AR2, DUSP6, TGFB3, PRKCE, DSTYK, MAP2K7, MAP4K3, RB1CC1, TAB3, MAPKAPK2, CCL2	R17_Program1	Bcells	4	0.2428
GOBP_POSITIVE_REGULATION_OF_MAP_KINASE_ACTIVITY	0.340434	0.616086	0.00255161	0.348132	1.07981	69	S100A12, FPR1, MAPK8IP3, SPAG9, LRRK2, DUSP6, TGFB3, MAP2K7, MAP4K3, TAB3, MAPKAPK2	R17_Program1	Bcells	4	0.617728
GOBP_POSITIVE_REGULATION_OF_MEMBRANE_PERMEABILITY	0.902536	0.958409	0.00197886	-0.231772	-0.687347	23	YWHAZ, PMAIP1, HEBP2	R17_Program1	Bcells	4	0.957438
GOBP_POSITIVE_REGULATION_OF_MICROTUBULE_POLYMERIZATION_OR_DEPOLYMERIZATION	0.7762	0.895613	0.00206947	-0.306352	-0.766059	12	RPS3	R17_Program1	Bcells	4	0.895016
GOBP_POSITIVE_REGULATION_OF_MITOCHONDRIAL_OUTER_MEMBRANE_PERMEABILIZATION_INVOLVED_IN_APOPTOTIC_SIGNALING_PATHWAY	0.469388	0.720256	0.00295505	-0.371908	-0.988468	15	YWHAZ, PMAIP1, TP53, PPP1R13B, TP53BP2, BAK1, MAPK8, BCL2	R17_Program1	Bcells	4	0.715598
GOBP_POSITIVE_REGULATION_OF_MITOCHONDRION_ORGANIZATION	0.619577	0.803496	0.00264196	-0.288982	-0.898346	28	YWHAZ, PMAIP1, TNFSF10, MIEF1, TP53, ZDHHC6, MFF, HRK, PPP1R13B, TP53BP2, BAK1, MAPK8, BCL2	R17_Program1	Bcells	4	0.809643
GOBP_POSITIVE_REGULATION_OF_MITOTIC_CELL_CYCLE	0.141125	0.414585	0.00451767	0.470145	1.32823	39	AIF1, ANXA1, ADAM17, EIF4G1, DDX3X, ANAPC4	R17_Program1	Bcells	4	0.401069
GOBP_POSITIVE_REGULATION_OF_MITOTIC_NUCLEAR_DIVISION	0.0414449	0.23177	0.00926911	0.745037	1.60748	10	EREG, PHIP, ANAPC4	R17_Program1	Bcells	4	0.208049
GOBP_POSITIVE_REGULATION_OF_MOLECULAR_FUNCTION	0.00130862	0.0225858	0.040821	0.379225	1.44815	548	S100A9, S100A8, S100A12, EREG, CLEC7A, LRP1, KCNE3, SLC11A1, FPR1, TLR2, CCL3L1, KLF4, CCL5, CCL3, HBEGF, CTSD, ARHGAP26, CARD9, IRAK3, RASGRP4, RGS18, BRAF, CCDC88A, PLXND1, ARHGEF10L, CLU, PLCB2, ARAP1, NLRP1, MAPK8IP3, HIF1A, RANBP2, CTBP2, ADAM17, RICTOR, AGFG1, SPAG9, CACUL1, LRRK2, CHN2, SORL1, PRLR, MED25, PILRB, RALGAPA1, UCN, AKAP9, DIABLO, DUSP6, PIK3CA, TGFB3, EIF2AK3, SNX13, DSTYK, MA…	R17_Program1	Bcells	4	0.021987
GOBP_POSITIVE_REGULATION_OF_MONONUCLEAR_CELL_MIGRATION	0.145051	0.421065	0.00464584	0.540635	1.34787	20	AIF1, CCL5, CCL3, ADAM17, CXCL10, ADAM10, PTK2B, SPN	R17_Program1	Bcells	4	0.406652
GOBP_POSITIVE_REGULATION_OF_MRNA_CATABOLIC_PROCESS	0.923794	0.966664	0.00123107	0.234911	0.620865	27	RC3H1, CELF1, GTPBP1, ZC3H12D, PUM1, MOV10, UPF1, DHX36	R17_Program1	Bcells	4	0.967393
GOBP_POSITIVE_REGULATION_OF_MRNA_METABOLIC_PROCESS	0.819061	0.917139	0.00230228	-0.23676	-0.793202	39	NCL, RBM3, BTG2, RBMX, NCBP2, PAF1, HSF1, PABPC1, ROCK2, ZFP36L1	R17_Program1	Bcells	4	0.916466
GOBP_POSITIVE_REGULATION_OF_MRNA_PROCESSING	0.299396	0.583685	0.00381685	-0.443811	-1.13496	13	NCL, RBM3, RBMX, NCBP2, PAF1, HSF1	R17_Program1	Bcells	4	0.58096
GOBP_POSITIVE_REGULATION_OF_MULTICELLULAR_ORGANISMAL_PROCESS	4.01016e-05	0.00115592	0.238785	0.444994	1.67028	398	TYROBP, FCN1, EREG, FCER1G, CLEC7A, AIF1, LRP1, RETN, VNN1, ANXA1, CXCL8, SLC11A1, LILRB2, TLR2, G0S2, SHTN1, KLF4, MNDA, CCL3, CYP1B1, ZNF516, PF4, CARD9, LILRA2, IRAK3, GAB1, PLXND1, ITGAX, CLU, IL17RA, MACF1, NFKBIZ, CCDC88B, DAB2, NLRP1, NFKBID, HIF1A, ADAM17, PELI1, ARRB2, ZMIZ1, CD83, BCL6, TRIB1, ZBTB16, SORL1, PRLR, KDM6B, ACVR1, TAPT1, NR2C2, UCN, ATP1A1, TGFB3, PRKCE, EIF2AK3, MAVS, CTN…	R17_Program1	Bcells	4	0.00148902
GOBP_POSITIVE_REGULATION_OF_MUSCLE_CELL_APOPTOTIC_PROCESS	0.829979	0.921613	0.00195352	-0.293898	-0.717444	11	PDCD4, TIGAR, TP53, ATF4, CAPN2	R17_Program1	Bcells	4	0.921401
GOBP_POSITIVE_REGULATION_OF_MUSCLE_CELL_DIFFERENTIATION	0.266006	0.552975	0.00334392	0.504558	1.187	15	ARRB2, SPAG9, CTNNB1, SOD2, KAT2A, MEF2A, AKAP6, DDX39B	R17_Program1	Bcells	4	0.549124
GOBP_POSITIVE_REGULATION_OF_MUSCLE_HYPERTROPHY	0.712954	0.859602	0.00174183	0.364808	0.787104	10	IL6ST, NR4A3, MEF2A, AKAP6, DDX39B, MTOR	R17_Program1	Bcells	4	0.861908
GOBP_POSITIVE_REGULATION_OF_MYELOID_CELL_DIFFERENTIATION	0.139658	0.413662	0.00456941	0.479202	1.33504	36	TYROBP, PF4, HIF1A, TRIB1, RUNX1, KLF10, INPP5D, FOXO3	R17_Program1	Bcells	4	0.398751
GOBP_POSITIVE_REGULATION_OF_MYELOID_LEUKOCYTE_CYTOKINE_PRODUCTION_INVOLVED_IN_IMMUNE_RESPONSE	0.731471	0.871527	0.00170425	0.357745	0.771864	10	MAVS, NR4A3, DDX21, LILRB1, DHX36, SEMA7A	R17_Program1	Bcells	4	0.872229
GOBP_POSITIVE_REGULATION_OF_MYELOID_LEUKOCYTE_DIFFERENTIATION	0.0679889	0.298904	0.00694078	0.605886	1.52503	21	TYROBP, PF4, TRIB1, RUNX1, KLF10	R17_Program1	Bcells	4	0.273576
GOBP_POSITIVE_REGULATION_OF_NATURAL_KILLER_CELL_MEDIATED_CYTOTOXICITY	0.557554	0.76832	0.00257183	-0.388654	-0.923733	10	HLA-E, RASGRP1, KLRK1, SLAMF6	R17_Program1	Bcells	4	0.773078
GOBP_POSITIVE_REGULATION_OF_NATURAL_KILLER_CELL_MEDIATED_IMMUNITY	0.532093	0.752797	0.00266795	-0.386047	-0.942391	11	HLA-E, RASGRP1, KLRK1, SLAMF6	R17_Program1	Bcells	4	0.757051
GOBP_POSITIVE_REGULATION_OF_NERVOUS_SYSTEM_DEVELOPMENT	0.0911377	0.338623	0.00547846	0.444172	1.3777	69	LRP1, TLR2, SHTN1, PLXND1, MACF1, HIF1A, CTNNB1, GOLGA4, PLXNB2, MYB, IL6ST	R17_Program1	Bcells	4	0.320149
GOBP_POSITIVE_REGULATION_OF_NEUROGENESIS	0.0829432	0.326401	0.00578196	0.454011	1.39871	66	LRP1, TLR2, SHTN1, PLXND1, MACF1, HIF1A, CTNNB1, GOLGA4, PLXNB2, MYB, IL6ST, CYFIP1, DICER1, TNFRSF1B, SPEN, CDKL5, NOTCH1, PLXNC1, GDI1, LIMK1, SKIL	R17_Program1	Bcells	4	0.304515
GOBP_POSITIVE_REGULATION_OF_NEURON_APOPTOTIC_PROCESS	0.0169589	0.13737	0.0142347	0.720909	1.75939	18	TYROBP, CCL3, CTNNB1, MYB, RAPSN, FOXO3	R17_Program1	Bcells	4	0.122545
GOBP_POSITIVE_REGULATION_OF_NEURON_DEATH	0.0477291	0.253708	0.00808488	0.563467	1.56179	35	TYROBP, CCL3, CLU, CTNNB1, MYB, RAPSN, FOXO3	R17_Program1	Bcells	4	0.225208
GOBP_POSITIVE_REGULATION_OF_NEURON_DIFFERENTIATION	0.43022	0.690525	0.002438	0.41139	1.01494	19	BCL6, SPAG9, EIF4G1, CSNK1D, ZEB1, SIN3A, KDM4C	R17_Program1	Bcells	4	0.688034
GOBP_POSITIVE_REGULATION_OF_NEURON_PROJECTION_DEVELOPMENT	0.0254283	0.175984	0.0109514	0.560151	1.62794	46	S100A9, LRP1, SCARB2, PLXNB2, EP300, RGS2	R17_Program1	Bcells	4	0.156534
GOBP_POSITIVE_REGULATION_OF_NF_KAPPAB_TRANSCRIPTION_FACTOR_ACTIVITY	0.000636498	0.0130857	0.0689589	0.653052	1.9548	55	S100A9, S100A8, S100A12, TLR2, IRAK3, CLU	R17_Program1	Bcells	4	0.0129345
GOBP_POSITIVE_REGULATION_OF_NIK_NF_KAPPAB_SIGNALING	0.584165	0.78337	0.00190528	0.339094	0.889904	26	TLR2, NFAT5, RC3H1, TRIM44, EP300, DDX3X	R17_Program1	Bcells	4	0.788923
GOBP_POSITIVE_REGULATION_OF_NITRIC_OXIDE_METABOLIC_PROCESS	0.125804	0.400167	0.00506616	0.57583	1.38873	17	CLEC7A, KLF4, CLU, JAK2	R17_Program1	Bcells	4	0.378056
GOBP_POSITIVE_REGULATION_OF_NOTCH_SIGNALING_PATHWAY	0.329186	0.608152	0.00288066	0.440489	1.10872	21	ZMIZ1, KAT2B, IL6ST, EP300, NOTCH2NLC, NOTCH1, DLL1, POGLUT1, AAK1, MAML3	R17_Program1	Bcells	4	0.607933
GOBP_POSITIVE_REGULATION_OF_NUCLEAR_DIVISION	0.0414449	0.23177	0.00926911	0.745037	1.60748	10	EREG, PHIP, ANAPC4	R17_Program1	Bcells	4	0.208049
GOBP_POSITIVE_REGULATION_OF_NUCLEOBASE_CONTAINING_COMPOUND_METABOLIC_PROCESS	0.514754	0.743941	0.00144655	0.257224	0.990313	666	CEBPD, CREB5, SLC11A1, TLR2, NAMPT, KLF4, NFE2, RXRA, ETS2, ZNF516, PF4, AHR, MDM4, ZEB2, CDKN1C, ARID1B, PLXND1, CDK13, SFPQ, PHIP, DAB2, PER1, CDK5RAP3, ID2, CIITA, HIF1A, AKNA, CTBP2, MLXIP, ZFHX3, ARRB2, ZMIZ1, KAT6B, ASH1L, ACTN1, ZBTB16, KDM6B, MED25, CDK5RAP2, E4F1, ACVR1, FUS, ATAD2B, NFAT5, SNRNP70, NR2C2, EDRF1, UCN, CEBPA, SMCHD1, RC3H1, POU2F1, RPRD1B, TGFB3, KAT2B, EIF2AK3, MAVS, FOX…	R17_Program1	Bcells	4	0.745496
GOBP_POSITIVE_REGULATION_OF_NUCLEOCYTOPLASMIC_TRANSPORT	0.662538	0.830629	0.00250399	-0.284809	-0.869937	26	HSP90AB1, RBM22, NCBP2, JUP, TP53, DHX9, TPR	R17_Program1	Bcells	4	0.83462
GOBP_POSITIVE_REGULATION_OF_ORGANELLE_ASSEMBLY	0.276661	0.563051	0.00426747	-0.363388	-1.12965	28	DYNLL1, SEPTIN7, LCP1, VPS4B	R17_Program1	Bcells	4	0.559913
GOBP_POSITIVE_REGULATION_OF_ORGANELLE_ORGANIZATION	0.611315	0.800204	0.00140029	0.259504	0.92334	205	EREG, ANXA1, CCDC88A, ARHGEF10L, SFPQ, PHIP, HIF1A, JARID2, RICTOR, BCL6, LRRK2, CDK5RAP2, GZMB, TAPT1, AKAP9, ULK1, TGFB3, PRKCE, AKAP8, MAP2K7, CTNNB1, DYNC1H1, MYB, GSN, AUTS2, SREBF1, ANAPC4, CEP135, DDHD1, TGFBR1, WHAMM, ATF7IP, MYO1C, CYFIP1, FER, HIP1R, PTK2B, OGT, FCHSD1, NCKAP1L, PHF1, MECP2, FCHSD2, RPS6KA5, ATR, PRKD2, SIN3A, RAB3GAP2, KAT2A	R17_Program1	Bcells	4	0.804826
GOBP_POSITIVE_REGULATION_OF_ORGAN_GROWTH	0.90297	0.958506	0.00186734	-0.251813	-0.657121	14	BASP1, MEF2C	R17_Program1	Bcells	4	0.957646
GOBP_POSITIVE_REGULATION_OF_OSSIFICATION	0.691225	0.84943	0.00173055	0.337461	0.804214	16	ZBTB16, ACVR1, TGFB3, ATP2B1, NIPBL, SMAD3, OXT, ACVR2B	R17_Program1	Bcells	4	0.850548
GOBP_POSITIVE_REGULATION_OF_OSTEOBLAST_DIFFERENTIATION	0.518431	0.745733	0.00217346	0.400083	0.941217	15	ACVR1, CEBPA, IL6ST, SUCO, WWTR1	R17_Program1	Bcells	4	0.748062
GOBP_POSITIVE_REGULATION_OF_OXIDOREDUCTASE_ACTIVITY	0.594739	0.790347	0.00251002	-0.350728	-0.896917	13	CALM1, KRAS, TERF2	R17_Program1	Bcells	4	0.795231
GOBP_POSITIVE_REGULATION_OF_PATHWAY_RESTRICTED_SMAD_PROTEIN_PHOSPHORYLATION	0.255325	0.540416	0.003465	0.537032	1.20536	12	DAB2, ACVR1, TGFB3, TGFBR1, SMAD4, RBPMS	R17_Program1	Bcells	4	0.538174
GOBP_POSITIVE_REGULATION_OF_PATTERN_RECOGNITION_RECEPTOR_SIGNALING_PATHWAY	0.359063	0.630666	0.00275441	0.443377	1.08207	18	TLR2, PELI1, USP15, DDX3X	R17_Program1	Bcells	4	0.632945
GOBP_POSITIVE_REGULATION_OF_PEPTIDASE_ACTIVITY	0.00650953	0.0701304	0.0211498	0.556762	1.72692	69	S100A9, S100A8, CLEC7A, CTSD, CARD9, NLRP1	R17_Program1	Bcells	4	0.0669812
GOBP_POSITIVE_REGULATION_OF_PEPTIDE_HORMONE_SECRETION	0.183689	0.469895	0.00404091	0.50003	1.28152	23	LRP1, ITSN1, IRS2, HIF1A, UCN, PRKCE, JAK2	R17_Program1	Bcells	4	0.457287
GOBP_POSITIVE_REGULATION_OF_PEPTIDE_SECRETION	0.00519293	0.0583109	0.0247713	0.656726	1.83834	37	S100A8, LRP1, TLR2, TTN, ITSN1, IRS2, ABCG1, HIF1A, UCN, TGFB3, PRKCE	R17_Program1	Bcells	4	0.0574253
GOBP_POSITIVE_REGULATION_OF_PEPTIDYL_LYSINE_ACETYLATION	0.568677	0.774109	0.00208129	0.419826	0.905808	10	AUTS2, RPS6KA5, KAT2A, SMAD4, PAXIP1, DIP2B, DIP2A	R17_Program1	Bcells	4	0.779861
GOBP_POSITIVE_REGULATION_OF_PEPTIDYL_SERINE_PHOSPHORYLATION	0.348714	0.623006	0.0038339	-0.328158	-1.06688	34	MIF, HSP90AB1, TCL1A, HSP90AA1	R17_Program1	Bcells	4	0.624488
GOBP_POSITIVE_REGULATION_OF_PEPTIDYL_THREONINE_PHOSPHORYLATION	0.00952951	0.0948203	0.0225111	-0.728455	-1.73136	10	CALM2, CALM1, UBE2K	R17_Program1	Bcells	4	0.0858307
GOBP_POSITIVE_REGULATION_OF_PEPTIDYL_TYROSINE_PHOSPHORYLATION	0.0122929	0.111594	0.0155996	0.563183	1.6907	56	EREG, CLEC7A, CCL5, HBEGF, PARP14, ADAM17, RICTOR, TNK2, ARRB2, ACVR1, SOCS3, JAK2, IL6ST	R17_Program1	Bcells	4	0.100492
GOBP_POSITIVE_REGULATION_OF_PHAGOCYTOSIS	0.00314719	0.0419042	0.0327525	0.748185	1.91751	23	FCER1G, CLEC7A, LRP1, SLC11A1, CD300LF	R17_Program1	Bcells	4	0.0407518
GOBP_POSITIVE_REGULATION_OF_PHOSPHATASE_ACTIVITY	0.0146038	0.126025	0.0186625	-0.621734	-1.6815	16	HSP90AB1, CALM2, CALM1, PLEK, PPP1R15A, FCRL3, MEF2C	R17_Program1	Bcells	4	0.111835
GOBP_POSITIVE_REGULATION_OF_PHOSPHATIDYLINOSITOL_3_KINASE_SIGNALING	0.15769	0.433591	0.00435779	0.498201	1.31673	27	CCL5, GAB1, IRS2, PIK3CA, FGR, JAK2, HCST, F2R, RGL2, PPARD, PIK3R5	R17_Program1	Bcells	4	0.423763
GOBP_POSITIVE_REGULATION_OF_PHOSPHOPROTEIN_PHOSPHATASE_ACTIVITY	0.0284069	0.186446	0.0130476	-0.65945	-1.60981	11	HSP90AB1, CALM2, CALM1, PPP1R15A, FCRL3	R17_Program1	Bcells	4	0.166774
GOBP_POSITIVE_REGULATION_OF_PHOSPHORUS_METABOLIC_PROCESS	0.0418225	0.232476	0.00737325	0.363661	1.33084	280	S100A12, EREG, CLEC7A, SLC11A1, FPR1, LILRB2, CCL5, HBEGF, BRAF, CCDC88A, CLU, PARP14, DAB2, MAPK8IP3, HIF1A, RANBP2, ADAM17, RICTOR, TNK2, ARRB2, SYMPK, SPAG9, CACUL1, LRRK2, PRLR, PDE8A, ACVR1, PILRB, UCN, AKAP9, DUSP6, PIK3CA, TGFB3, DSTYK, FNIP1, MAVS, MAP2K7, MT-CO2, FGR, WDFY2, SOCS3, EIF4G1, MAP4K3, PTAFR, JAK2, MOB1B, RB1CC1, TAB3, IL6ST	R17_Program1	Bcells	4	0.20901
GOBP_POSITIVE_REGULATION_OF_PLASMA_MEMBRANE_BOUNDED_CELL_PROJECTION_ASSEMBLY	0.494069	0.731295	0.00323545	-0.285282	-0.975754	43	PFN1, DYNLL1, SEPTIN7, ACTR2	R17_Program1	Bcells	4	0.732064
GOBP_POSITIVE_REGULATION_OF_POSTTRANSCRIPTIONAL_GENE_SILENCING	0.887598	0.949889	0.00136065	0.265946	0.64138	17	EIF4G1, XPO5, LIMD1, PUM1	R17_Program1	Bcells	4	0.949982
GOBP_POSITIVE_REGULATION_OF_PRI_MIRNA_TRANSCRIPTION_BY_RNA_POLYMERASE_II	0.478094	0.720256	0.00228471	0.404328	0.975115	17	KLF4, HIF1A, SMARCA4, FOXO3	R17_Program1	Bcells	4	0.721405
GOBP_POSITIVE_REGULATION_OF_PRODUCTION_OF_MOLECULAR_MEDIATOR_OF_IMMUNE_RESPONSE	0.648859	0.823112	0.00169134	0.304864	0.849337	36	CLEC7A, MAVS, NR4A3, IL4R	R17_Program1	Bcells	4	0.826688
GOBP_POSITIVE_REGULATION_OF_PROTEASOMAL_UBIQUITIN_DEPENDENT_PROTEIN_CATABOLIC_PROCESS	0.538948	0.756321	0.00197803	0.335561	0.925347	34	CLU, DAB2, TRIB1, LRRK2, CEBPA, RNF144B, CSNK1D, HECTD1, DNAJB2, ZYG11B, COP1, CHFR, TAF1, MDM2, FZR1	R17_Program1	Bcells	4	0.761665
GOBP_POSITIVE_REGULATION_OF_PROTEIN_ACETYLATION	0.473855	0.720256	0.00232671	0.4227	0.980198	14	AUTS2, DDX3X, RPS6KA5, KAT2A, SMAD4, TAOK1, PAXIP1, DIP2B, DIP2A	R17_Program1	Bcells	4	0.718772
GOBP_POSITIVE_REGULATION_OF_PROTEIN_BINDING	0.425686	0.689038	0.00235997	0.371614	1.01345	32	LRP1, PLXND1, LRRK2, EP300	R17_Program1	Bcells	4	0.684582
GOBP_POSITIVE_REGULATION_OF_PROTEIN_CATABOLIC_PROCESS	0.355774	0.629983	0.00244094	0.336402	1.06649	80	LRP1, TMEM259, CLU, TNFAIP3, DAB2, TRIB1, LRRK2, SORL1, CEBPA, ATG7, RNF144B, CSNK1D, HECTD1, PTK2B, DNAJB2, ZYG11B, TNFRSF1B, ITCH, VPS11, AREL1, COP1, GGA1, SNX9, SMURF2, CHFR, TAF1	R17_Program1	Bcells	4	0.630598
GOBP_POSITIVE_REGULATION_OF_PROTEIN_CONTAINING_COMPLEX_ASSEMBLY	0.0606331	0.284924	0.0116741	-0.321761	-1.28516	99	ARPC3, PFN1, ARPC1B, RACK1, RPS3, TCL1A, LCP1, ACTR2, CORO1A, GTF2H5, PLEK, HSP90AA1, SYK, ARFIP1, PSMC6, XPA, PSMC2, SKAP1	R17_Program1	Bcells	4	0.257341
GOBP_POSITIVE_REGULATION_OF_PROTEIN_CONTAINING_COMPLEX_DISASSEMBLY	0.264371	0.550396	0.00403209	-0.497068	-1.18141	10	PLEK	R17_Program1	Bcells	4	0.547595
GOBP_POSITIVE_REGULATION_OF_PROTEIN_DEACETYLATION	0.100745	0.355211	0.00584116	0.667932	1.44112	10	BCL6, LRRK2, AKAP8, SREBF1, DYRK1A, PRKD2	R17_Program1	Bcells	4	0.337289
GOBP_POSITIVE_REGULATION_OF_PROTEIN_DEPHOSPHORYLATION	0.210708	0.503188	0.00481583	-0.41633	-1.2075	21	PPIA, HSP90AB1, CALM2, CALM1, PPP1R15A, FCRL3	R17_Program1	Bcells	4	0.49007
GOBP_POSITIVE_REGULATION_OF_PROTEIN_IMPORT	0.653299	0.8269	0.00243729	-0.306175	-0.865919	19	HSP90AB1, RBM22, JUP	R17_Program1	Bcells	4	0.829334
GOBP_POSITIVE_REGULATION_OF_PROTEIN_KINASE_ACTIVITY	0.0970958	0.347161	0.00492604	0.370616	1.28755	163	S100A12, EREG, SLC11A1, FPR1, CCL5, HBEGF, BRAF, CCDC88A, CLU, MAPK8IP3, ADAM17, RICTOR, SPAG9, CACUL1, LRRK2, PRLR, PILRB, UCN, DUSP6, PIK3CA, TGFB3, MAP2K7, MAP4K3, JAK2, TAB3, MAPKAPK2, DDX3X	R17_Program1	Bcells	4	0.330624
GOBP_POSITIVE_REGULATION_OF_PROTEIN_KINASE_B_SIGNALING	0.0393211	0.229045	0.00885385	0.557199	1.5809	40	EREG, CCL3, HBEGF, GAB1, IRS2, RICTOR, ARRB2, PIK3CA	R17_Program1	Bcells	4	0.202296
GOBP_POSITIVE_REGULATION_OF_PROTEIN_LOCALIZATION_TO_CELL_PERIPHERY	0.487948	0.72724	0.00218855	0.370173	0.963962	25	LRP1, PRKCE	R17_Program1	Bcells	4	0.727993
GOBP_POSITIVE_REGULATION_OF_PROTEIN_LOCALIZATION_TO_MEMBRANE	0.565766	0.772403	0.00301595	-0.270756	-0.939082	46	RACK1, CIB1, YWHAZ, ITGB1, PMAIP1, KIF5B, EZR, ZDHHC2, MIEF1, TP53, CNST, ACSL3, SQSTM1, ANK3, MFF	R17_Program1	Bcells	4	0.778143
GOBP_POSITIVE_REGULATION_OF_PROTEIN_LOCALIZATION_TO_NUCLEUS	0.811472	0.91184	0.00223082	-0.246453	-0.784493	31	HSP90AB1, LARP7, RBM22, DTX3L, DKC1, JUP	R17_Program1	Bcells	4	0.912873
GOBP_POSITIVE_REGULATION_OF_PROTEIN_METABOLIC_PROCESS	0.00652142	0.0701304	0.0183302	0.364778	1.3857	492	S100A9, S100A8, S100A12, EREG, CLEC7A, LRP1, SLC11A1, FPR1, LILRB2, KLF4, CCL5, HBEGF, CTSD, CARD9, TMEM259, BRAF, CCDC88A, CLU, PARP14, TNFAIP3, DAB2, NLRP1, CDK5RAP3, ABCG1, MAPK8IP3, JARID2, ADAM17, RICTOR, PELI1, TNK2, ARRB2, SYMPK, BCL6, SPAG9, TRIB1, CACUL1, LRRK2, SORL1, PRLR, PDE8A, ACVR1, PILRB, UCN, CEBPA, AKAP9, DIABLO, DUSP6, PIK3CA, TGFB3, EIF2AK3, FNIP1, MAVS, AKAP8, MAP2K7, CTNNB1,…	R17_Program1	Bcells	4	0.0670376
GOBP_POSITIVE_REGULATION_OF_PROTEIN_MODIFICATION_BY_SMALL_PROTEIN_CONJUGATION_OR_REMOVAL	0.58003	0.781742	0.00299228	-0.266532	-0.93273	48	RPS2, NMI, CTR9, HUWE1, DCUN1D5, FBXO4, PRICKLE1, WDR48, HSPA5, DERL1, BCL10, UBE2S, FBXW7, MALT1, SART3, BIRC2, AXIN1, GOLGA2	R17_Program1	Bcells	4	0.786825
GOBP_POSITIVE_REGULATION_OF_PROTEIN_MODIFICATION_PROCESS	0.0694253	0.301711	0.00558294	0.341106	1.26429	330	S100A12, EREG, CLEC7A, SLC11A1, FPR1, LILRB2, CCL5, HBEGF, BRAF, CCDC88A, CLU, PARP14, DAB2, CDK5RAP3, MAPK8IP3, JARID2, ADAM17, RICTOR, PELI1, TNK2, ARRB2, SYMPK, BCL6, SPAG9, CACUL1, LRRK2, PRLR, PDE8A, ACVR1, PILRB, UCN, AKAP9, DUSP6, PIK3CA, TGFB3, FNIP1, MAVS, AKAP8, MAP2K7, CTNNB1, WDFY2, SOCS3, EIF4G1, MAP4K3, ATG7, JAK2, MYB, RB1CC1, TAB3, IL6ST, AUTS2, MAPKAPK2, DDX3X	R17_Program1	Bcells	4	0.276535
GOBP_POSITIVE_REGULATION_OF_PROTEIN_PHOSPHORYLATION	0.0487165	0.256653	0.00689377	0.369697	1.33417	238	S100A12, EREG, CLEC7A, SLC11A1, FPR1, CCL5, HBEGF, BRAF, CCDC88A, CLU, PARP14, DAB2, MAPK8IP3, ADAM17, RICTOR, TNK2, ARRB2, SPAG9, CACUL1, LRRK2, PRLR, PDE8A, ACVR1, PILRB, UCN, AKAP9, DUSP6, PIK3CA, TGFB3, FNIP1, MAVS, MAP2K7, WDFY2, SOCS3, EIF4G1, MAP4K3, JAK2, RB1CC1, TAB3, IL6ST, MAPKAPK2, DDX3X	R17_Program1	Bcells	4	0.227922
GOBP_POSITIVE_REGULATION_OF_PROTEIN_POLYMERIZATION	0.0711798	0.30431	0.00939957	-0.382165	-1.34312	49	ARPC3, PFN1, ARPC1B, RPS3, ACTR2, CORO1A, HSP90AA1, ARFIP1	R17_Program1	Bcells	4	0.28046
GOBP_POSITIVE_REGULATION_OF_PROTEIN_SERINE_THREONINE_KINASE_ACTIVITY	0.243318	0.531835	0.00562039	-0.27919	-1.10558	94	PPIA, HSP90AB1, RPS3, TCL1A, UBA52, CALM2, CALM1, CD24, CIB1, RPS27A, DAXX, SYK, UBC, GADD45B	R17_Program1	Bcells	4	0.525644
GOBP_POSITIVE_REGULATION_OF_PROTEIN_TARGETING_TO_MEMBRANE	0.496586	0.732967	0.00280466	-0.38744	-0.968828	12	CIB1, MIEF1, ANK3, MFF	R17_Program1	Bcells	4	0.73382
GOBP_POSITIVE_REGULATION_OF_PROTEIN_TARGETING_TO_MITOCHONDRION	0.510822	0.742339	0.00278597	-0.366855	-0.957333	14	TOMM7, HUWE1, UBE2D3, CSNK2A2	R17_Program1	Bcells	4	0.742835
GOBP_POSITIVE_REGULATION_OF_PROTEIN_TYROSINE_KINASE_ACTIVITY	0.0263906	0.179971	0.0114721	0.722197	1.69901	15	EREG, CCL5, HBEGF, ADAM17	R17_Program1	Bcells	4	0.159998
GOBP_POSITIVE_REGULATION_OF_PROTEOLYSIS	0.00840444	0.0867115	0.0177627	0.475069	1.5995	125	S100A9, S100A8, CLEC7A, CTSD, CARD9, TMEM259, CLU, DAB2, NLRP1, TRIB1, LRRK2, CEBPA, DIABLO, EIF2AK3, JAK2, GSN, DAPK1, DDX3X, RNF144B, CSNK1D, ASPH, F2R, HECTD1, P2RX1, UACA, HIP1R, PTK2B, DNAJB2, OGT, PSME4	R17_Program1	Bcells	4	0.0792338
GOBP_POSITIVE_REGULATION_OF_PROTEOLYSIS_INVOLVED_IN_CELLULAR_PROTEIN_CATABOLIC_PROCESS	0.563475	0.771736	0.00185059	0.313933	0.912367	46	TMEM259, CLU, DAB2, TRIB1, LRRK2, CEBPA, RNF144B, CSNK1D, HECTD1, PTK2B, DNAJB2, ZYG11B	R17_Program1	Bcells	4	0.776768
GOBP_POSITIVE_REGULATION_OF_REACTIVE_OXYGEN_SPECIES_BIOSYNTHETIC_PROCESS	0.160426	0.437292	0.00437096	0.519315	1.31948	22	CLEC7A, KLF4, CLU, MT-CO2, SOD2, JAK2	R17_Program1	Bcells	4	0.427407
GOBP_POSITIVE_REGULATION_OF_REACTIVE_OXYGEN_SPECIES_METABOLIC_PROCESS	0.0471556	0.251137	0.00810632	0.557047	1.55931	37	TYROBP, CLEC7A, KLF4, CLU, MT-CO2, SOD2, JAK2	R17_Program1	Bcells	4	0.223532
GOBP_POSITIVE_REGULATION_OF_RECEPTOR_MEDIATED_ENDOCYTOSIS	0.320277	0.600655	0.00297894	0.471928	1.12467	16	CLU, DAB2, ARRB2, DGKD	R17_Program1	Bcells	4	0.600308
GOBP_POSITIVE_REGULATION_OF_RECEPTOR_SIGNALING_PATHWAY_VIA_STAT	0.0749848	0.312922	0.00670594	0.64155	1.50928	15	CCL5, CYP1B1, PRLR, JAK2, F2R, MGAT5, PTK2B, NOTCH1	R17_Program1	Bcells	4	0.288536
GOBP_POSITIVE_REGULATION_OF_REGULATED_SECRETORY_PATHWAY	0.169704	0.451038	0.00434125	0.568252	1.31772	14	AP1G1, FGR, PTAFR, UNC13D, IL4R, RAB3D	R17_Program1	Bcells	4	0.439527
GOBP_POSITIVE_REGULATION_OF_REPRODUCTIVE_PROCESS	0.28411	0.569034	0.00326558	0.532431	1.17296	11	RETN, PTAFR	R17_Program1	Bcells	4	0.566795
GOBP_POSITIVE_REGULATION_OF_RESPONSE_TO_BIOTIC_STIMULUS	0.00426381	0.0518331	0.0257943	0.544997	1.73682	83	TYROBP, FCN1, EREG, FCER1G, CCL5, MNDA, CARD9, LILRA2, CLEC4E, SFPQ, AP1G1	R17_Program1	Bcells	4	0.0501231
GOBP_POSITIVE_REGULATION_OF_RESPONSE_TO_CYTOKINE_STIMULUS	0.0935063	0.340458	0.00588467	0.583939	1.45584	20	TLR2, CD300LF, PARP14, HIF1A, ADAM17, MAVS, TRIM44	R17_Program1	Bcells	4	0.324156
GOBP_POSITIVE_REGULATION_OF_RESPONSE_TO_DNA_DAMAGE_STIMULUS	0.0160149	0.132478	0.0196243	-0.454872	-1.55581	43	RPS3, RPL26, ACTR2, MYC, ABRAXAS1, PMAIP1, HMGB1, NSMCE4A, RNF8, KMT5B, DTX3L, BRCC3, TIGAR, WDR48, DHX9	R17_Program1	Bcells	4	0.118321
GOBP_POSITIVE_REGULATION_OF_RESPONSE_TO_ENDOPLASMIC_RETICULUM_STRESS	0.842505	0.928882	0.00199783	-0.267578	-0.723674	16	PMAIP1, PPP1R15A, NFE2L2, XBP1	R17_Program1	Bcells	4	0.927781
GOBP_POSITIVE_REGULATION_OF_RESPONSE_TO_EXTERNAL_STIMULUS	1.77519e-07	7.63607e-06	0.690132	0.63149	2.16956	148	S100A9, S100A8, TYROBP, FCN1, S100A12, EREG, FCER1G, AIF1, LRP1, CXCL8, TLR2, CCL5, MNDA, NEAT1, CCL3, CARD9, LILRA2, CLEC4E, NFKBIZ, SFPQ, AP1G1, ADAM17	R17_Program1	Bcells	4	1.41407e-05
GOBP_POSITIVE_REGULATION_OF_RESPONSE_TO_WOUNDING	0.0225146	0.168064	0.0121177	0.656643	1.70995	25	CLEC7A, LRP1, ANXA1, HBEGF, PRKCE	R17_Program1	Bcells	4	0.145764
GOBP_POSITIVE_REGULATION_OF_RNA_SPLICING	0.135604	0.409391	0.00599463	-0.479951	-1.3193	17	SRSF5, NCL, RBM3, RBM22, RBMX	R17_Program1	Bcells	4	0.392525
GOBP_POSITIVE_REGULATION_OF_SECRETION	0.00113251	0.020298	0.0504993	0.594301	1.8662	75	S100A8, LRP1, RETN, TLR2, TTN, ITSN1, IRS2, ABCG1, AP1G1, HIF1A, UCN, TGFB3, PRKCE, FGR, PTAFR, UNC13D, JAK2, MYB, RAB27B, IL4R	R17_Program1	Bcells	4	0.0198546
GOBP_POSITIVE_REGULATION_OF_SIGNALING	2.22106e-05	0.00069001	0.318603	0.431887	1.64187	499	S100A9, S100A8, TYROBP, S100A12, EREG, CLEC7A, LRP1, RETN, FPR1, LILRB2, TLR2, G0S2, CCL3L1, CCL5, CCL3, HBEGF, CYP1B1, CARD9, NRGN, CD300LF, LGALS1, CDKN1C, RASGRP4, GAB1, BRAF, CCDC88A, S100A4, MACF1, PARP14, TNFAIP3, ITSN1, ARAP1, SFPQ, PHIP, DAB2, IRS2, CDK5RAP3, MAPK8IP3, HIF1A, CTBP2, ADAM17, RICTOR, PELI1, LPAR6, ARRB2, ZMIZ1, SPAG9, LRRK2, SORL1, PRLR, PDE8A, ACVR1, C5AR2, NFAT5, CYLD, UC…	R17_Program1	Bcells	4	0.000920217
GOBP_POSITIVE_REGULATION_OF_SIGNALING_RECEPTOR_ACTIVITY	0.0209387	0.159088	0.0129841	0.756155	1.72649	13	EREG, HBEGF, HIF1A, ADAM17, JAK2, CCL2	R17_Program1	Bcells	4	0.139553
GOBP_POSITIVE_REGULATION_OF_SIGNAL_TRANSDUCTION_BY_P53_CLASS_MEDIATOR	0.0361536	0.217388	0.0115462	-0.645949	-1.57685	11	RPL23, RPS7, RPL26, RPL11, PMAIP1	R17_Program1	Bcells	4	0.192709
GOBP_POSITIVE_REGULATION_OF_SMAD_PROTEIN_SIGNAL_TRANSDUCTION	0.127349	0.401258	0.00515332	0.644103	1.3897	10	DAB2, TGFB3, JAK2, TGFBR1, SMAD4, NUP93, RBPMS	R17_Program1	Bcells	4	0.380361
GOBP_POSITIVE_REGULATION_OF_SMALL_GTPASE_MEDIATED_SIGNAL_TRANSDUCTION	0.479303	0.721477	0.0022303	0.378917	0.971121	23	RASGRP4, IRS2, LPAR6, JAK2, AUTS2, ERBIN, F2R, F11R, SOS2, NOTCH1	R17_Program1	Bcells	4	0.722061
GOBP_POSITIVE_REGULATION_OF_SMALL_MOLECULE_METABOLIC_PROCESS	0.0782277	0.319289	0.00627533	0.536856	1.47239	33	ANXA1, IRS2, ABCG1, HIF1A, PRKCE, KAT2B, MT-CO2, PTAFR, NR4A3, SREBF1, IRS1	R17_Program1	Bcells	4	0.295219
GOBP_POSITIVE_REGULATION_OF_SMOOTH_MUSCLE_CELL_MIGRATION	0.00358072	0.0460373	0.0316652	0.840075	1.88553	12	AIF1, LRP1, CCL5, S100A11, NR4A3	R17_Program1	Bcells	4	0.0445127
GOBP_POSITIVE_REGULATION_OF_SMOOTH_MUSCLE_CELL_PROLIFERATION	0.00477656	0.0560771	0.0263378	0.708532	1.87264	27	EREG, AIF1, CCL5, HBEGF, ID2, PTAFR, JAK2, MYB, NR4A3	R17_Program1	Bcells	4	0.0541342
GOBP_POSITIVE_REGULATION_OF_STRESS_ACTIVATED_PROTEIN_KINASE_SIGNALING_CASCADE	0.384017	0.65461	0.00248674	0.370801	1.04757	39	CLEC7A, CARD9, RB1CC1	R17_Program1	Bcells	4	0.653158
GOBP_POSITIVE_REGULATION_OF_STRESS_FIBER_ASSEMBLY	0.462175	0.717115	0.0023391	0.410111	0.989062	17	CCDC88A, ARHGEF10L, TGFB3, TGFBR1, SERPINF2, LIMK1	R17_Program1	Bcells	4	0.710633
GOBP_POSITIVE_REGULATION_OF_SUBSTRATE_ADHESION_DEPENDENT_CELL_SPREADING	0.522858	0.748816	0.00274501	-0.363556	-0.948724	14	CIB1, CALR	R17_Program1	Bcells	4	0.751187
GOBP_POSITIVE_REGULATION_OF_SYNAPTIC_TRANSMISSION	0.00205622	0.0322988	0.0391444	0.66979	1.9087	41	TYROBP, RETN, LILRB2, NRGN, ARRB2, PRKCE, RAPSN, CCL2	R17_Program1	Bcells	4	0.030222
GOBP_POSITIVE_REGULATION_OF_TELOMERASE_ACTIVITY	0.489745	0.728525	0.00286099	-0.372814	-0.972882	14	HSP90AB1, HSP90AA1, MYC	R17_Program1	Bcells	4	0.729126
GOBP_POSITIVE_REGULATION_OF_TELOMERE_MAINTENANCE	0.165838	0.445708	0.00552789	-0.424045	-1.25755	23	HNRNPA1, RAD50, TERF2, DKC1, FBXO4, PPP1R10, NBN, HNRNPA2B1, POT1, ATRX	R17_Program1	Bcells	4	0.434621
GOBP_POSITIVE_REGULATION_OF_TELOMERE_MAINTENANCE_VIA_TELOMERE_LENGTHENING	0.612704	0.800801	0.00250379	-0.328268	-0.887813	16	HNRNPA1, DKC1, FBXO4, HNRNPA2B1, POT1	R17_Program1	Bcells	4	0.805572
GOBP_POSITIVE_REGULATION_OF_TOLL_LIKE_RECEPTOR_SIGNALING_PATHWAY	0.386469	0.655725	0.00267673	0.465486	1.06282	13	TLR2, PELI1, DDX3X	R17_Program1	Bcells	4	0.654938
GOBP_POSITIVE_REGULATION_OF_TOR_SIGNALING	0.388985	0.657432	0.00263419	0.443168	1.05613	16	RICTOR, PIK3CA, FNIP1, FLCN, WDR59, CLEC16A	R17_Program1	Bcells	4	0.65689
GOBP_POSITIVE_REGULATION_OF_TRANSCRIPTION_BY_RNA_POLYMERASE_I	0.693223	0.849521	0.00224598	-0.330768	-0.827114	12	NCL, WDR43	R17_Program1	Bcells	4	0.851676
GOBP_POSITIVE_REGULATION_OF_TRANSCRIPTION_BY_RNA_POLYMERASE_II	0.359345	0.630666	0.00203561	0.278422	1.04969	428	CEBPD, SLC11A1, TLR2, NAMPT, KLF4, RXRA, PF4, MDM4, ZEB2, PLXND1, CDK13, SFPQ, PHIP, DAB2, PER1, CDK5RAP3, CIITA, HIF1A, AKNA, CTBP2, MLXIP, ZFHX3, ZMIZ1, KAT6B, ASH1L, ZBTB16, KDM6B, MED25, E4F1, ACVR1, ATAD2B, NFAT5, NR2C2, UCN, CEBPA, POU2F1, RPRD1B, TGFB3, KAT2B, MAVS, CTNNB1, NR4A1, KLF7, TET3, MAFG, RUNX1, KANSL3, SMARCA4, KLF10, DDX17, MYB, NR4A3, EP300, AUTS2, TET2, RARA, DDX3X, RLF, ECD,…	R17_Program1	Bcells	4	0.63315
GOBP_POSITIVE_REGULATION_OF_TRANSCRIPTION_FROM_RNA_POLYMERASE_II_PROMOTER_INVOLVED_IN_CELLULAR_RESPONSE_TO_CHEMICAL_STIMULUS	0.56456	0.772023	0.00207119	0.40359	0.905852	12	HIF1A, EP300, CARF, NOTCH1, SMAD4, CHD6	R17_Program1	Bcells	4	0.777536
GOBP_POSITIVE_REGULATION_OF_TRANSCRIPTION_FROM_RNA_POLYMERASE_II_PROMOTER_IN_RESPONSE_TO_STRESS	0.675018	0.840057	0.00233198	-0.31767	-0.844313	15	KLF2, NFE2L2, HSF1, HSPA5, TP53	R17_Program1	Bcells	4	0.84153
GOBP_POSITIVE_REGULATION_OF_TRANSCRIPTION_INITIATION_FROM_RNA_POLYMERASE_II_PROMOTER	0.156225	0.433044	0.00548665	-0.498081	-1.29977	14	SUB1, PSMC6, PSMC2, TP53, SRF	R17_Program1	Bcells	4	0.42187
GOBP_POSITIVE_REGULATION_OF_TRANSCRIPTION_OF_NOTCH_RECEPTOR_TARGET	0.484335	0.725319	0.00232272	0.443282	0.976559	11	PLXND1, KAT2B, EP300, NOTCH1, MAML3	R17_Program1	Bcells	4	0.725408
GOBP_POSITIVE_REGULATION_OF_TRANSFERASE_ACTIVITY	0.17704	0.462949	0.00343119	0.330151	1.18025	215	S100A12, EREG, SLC11A1, FPR1, KLF4, CCL5, HBEGF, BRAF, CCDC88A, CLU, MAPK8IP3, RANBP2, ADAM17, RICTOR, SPAG9, CACUL1, LRRK2, SORL1, PRLR, PILRB, UCN, DUSP6, PIK3CA, TGFB3, DSTYK, MAP2K7, FGR, MAP4K3, JAK2, MOB1B, TAB3	R17_Program1	Bcells	4	0.449136
GOBP_POSITIVE_REGULATION_OF_TRANSLATION	0.0253608	0.175984	0.0162479	-0.402825	-1.45912	57	RPL5, RPS4X, RPL26, RPS9, RPL30, RBM3, VIM, EIF4G2, PPP1R15A, UPF3A, DNAJC3, RPS6KB2, POLDIP3, PABPC1, FASTKD3, DHX9, PAIP1, UHMK1, RPUSD3, FMR1, NGRN	R17_Program1	Bcells	4	0.156313
GOBP_POSITIVE_REGULATION_OF_TRANSLATIONAL_INITIATION	0.535091	0.754091	0.002144	0.406988	0.929257	13	CCL5, DDX3X	R17_Program1	Bcells	4	0.759003
GOBP_POSITIVE_REGULATION_OF_TRANSMEMBRANE_RECEPTOR_PROTEIN_SERINE_THREONINE_KINASE_SIGNALING_PATHWAY	0.341003	0.616717	0.00273303	0.399168	1.08859	32	CDKN1C, DAB2, ADAM17, ACVR1, TGFB3, JAK2, EP300, TGFBR1, FLCN	R17_Program1	Bcells	4	0.618206
GOBP_POSITIVE_REGULATION_OF_TRANSMEMBRANE_TRANSPORT	0.346836	0.621747	0.00261476	0.36968	1.07831	47	KCNE3, BRAF, IRS2, AKAP9, PTAFR, NR4A3, STIM1, CCL2, CXCL10, IRS1, F2R, KCNH2	R17_Program1	Bcells	4	0.622879
GOBP_POSITIVE_REGULATION_OF_TRANSPORT	0.00230799	0.0354569	0.0321189	0.4304	1.5654	260	S100A8, FCER1G, CLEC7A, LRP1, RETN, KCNE3, ANXA1, SLC11A1, TLR2, CCL5, CCL3, LILRA2, CD300LF, TTN, BRAF, CLU, ITSN1, DAB2, IRS2, ABCG1, AP1G1, HIF1A, ARRB2, LRRK2, SORL1, GZMB, UCN, AKAP9, TGFB3, PRKCE, MAVS, DGKD, FGR, PTAFR, UNC13D, DYNC1H1, JAK2, MYB, NR4A3, RAB27B, IL4R, STIM1, MICALL2, CCL2, SAR1A, PGAP1, RIPOR1, ATP8A1, ABCA1, USP36, RAB3D, CXCL10, MYLK, MYO1C, IRS1, FFAR1, F2R, KCNH2	R17_Program1	Bcells	4	0.0328828
GOBP_POSITIVE_REGULATION_OF_TRANSPORTER_ACTIVITY	0.430928	0.690869	0.00237264	0.382245	1.01027	27	KCNE3, AKAP9, PTAFR, STIM1, CCL2	R17_Program1	Bcells	4	0.688529
GOBP_POSITIVE_REGULATION_OF_TUMOR_NECROSIS_FACTOR_SUPERFAMILY_CYTOKINE_PRODUCTION	0.00967916	0.095223	0.0179343	0.611079	1.75573	43	TYROBP, CLEC7A, TLR2, CCL3, PF4, CARD9, LILRA2, CLU, MAVS, PTAFR, JAK2, MAPKAPK2	R17_Program1	Bcells	4	0.086664
GOBP_POSITIVE_REGULATION_OF_TYPE_I_INTERFERON_PRODUCTION	0.732506	0.871527	0.00247387	-0.253478	-0.844472	38	HSPD1, IFI16, HSP90AA1, SYK, HMGB1, STAT1, RIOK3, TOMM70, IFIH1, DDX58, DHX9	R17_Program1	Bcells	4	0.872673
GOBP_POSITIVE_REGULATION_OF_TYROSINE_PHOSPHORYLATION_OF_STAT_PROTEIN	0.0529112	0.268007	0.00799326	0.655013	1.57969	17	CCL5, PARP14, SOCS3, JAK2, IL6ST	R17_Program1	Bcells	4	0.238689
GOBP_POSITIVE_REGULATION_OF_T_CELL_MEDIATED_CYTOTOXICITY	0.0112899	0.106644	0.0209641	-0.671348	-1.71684	13	HLA-DRA, CD1C, HLA-DRB1, HLA-E, B2M, HLA-B, HLA-A	R17_Program1	Bcells	4	0.0954246
GOBP_POSITIVE_REGULATION_OF_T_CELL_MEDIATED_IMMUNITY	0.0115596	0.108096	0.0214162	-0.58103	-1.68518	21	HLA-DRA, CD1C, HSPD1, HLA-DRB1, HLA-E, B2M, HLA-B, HLA-A	R17_Program1	Bcells	4	0.0969139
GOBP_POSITIVE_REGULATION_OF_T_CELL_MIGRATION	0.0946121	0.343354	0.00603868	0.674001	1.45421	10	AIF1, CCL5, ADAM17, CXCL10, ADAM10, SPN	R17_Program1	Bcells	4	0.326202
GOBP_POSITIVE_REGULATION_OF_T_CELL_PROLIFERATION	0.167099	0.44709	0.00410545	0.452866	1.28489	40	AIF1, ANXA1, LILRB2, CCL5, CCDC88B, TNFSF13B	R17_Program1	Bcells	4	0.436265
GOBP_POSITIVE_REGULATION_OF_UBIQUITIN_DEPENDENT_PROTEIN_CATABOLIC_PROCESS	0.580435	0.781742	0.00184036	0.317768	0.897741	39	CLU, DAB2, TRIB1, LRRK2, CEBPA, RNF144B, CSNK1D, HECTD1, PTK2B, DNAJB2, ZYG11B, COP1, CHFR, TAF1, MDM2, FZR1	R17_Program1	Bcells	4	0.78709
GOBP_POSITIVE_REGULATION_OF_UBIQUITIN_PROTEIN_TRANSFERASE_ACTIVITY	0.305965	0.587554	0.00376973	-0.441283	-1.12849	13	RPS2, DCUN1D5, UBE2S, FBXW7, AXIN1, GOLGA2	R17_Program1	Bcells	4	0.587007
GOBP_POSITIVE_REGULATION_OF_VASCULAR_ENDOTHELIAL_GROWTH_FACTOR_PRODUCTION	0.143462	0.417016	0.00483116	0.631313	1.36211	10	CYP1B1, HIF1A, EIF2AK3, IL6ST, CCBE1	R17_Program1	Bcells	4	0.404472
GOBP_POSITIVE_REGULATION_OF_VASCULATURE_DEVELOPMENT	0.158903	0.435155	0.00423002	0.459712	1.29875	39	CXCL8, KLF4, CYP1B1, GAB1, ITGAX, HIF1A, RUNX1, STIM1, HIPK1	R17_Program1	Bcells	4	0.425375
GOBP_POSITIVE_REGULATION_OF_VIRAL_GENOME_REPLICATION	0.723863	0.868756	0.00168077	0.33532	0.777573	14	CCL5, DDX3X, PKN2, NOTCH1, ADAR	R17_Program1	Bcells	4	0.868224
GOBP_POSITIVE_REGULATION_OF_VIRAL_LIFE_CYCLE	0.436661	0.694407	0.00302134	-0.416494	-1.01672	11	HLA-DRB1, VPS4B, CD74, FMR1, KPNA2, KPNA6	R17_Program1	Bcells	4	0.692262
GOBP_POSITIVE_REGULATION_OF_VIRAL_PROCESS	0.925307	0.96699	0.00120504	0.231417	0.627511	31	CCL5, LGALS1, DDX3X, PKN2, NOTCH1, ADAR, CCNT1, POLR2B, PDE12, NELFA, SUPT5H	R17_Program1	Bcells	4	0.96794
GOBP_POSITIVE_REGULATION_OF_WNT_SIGNALING_PATHWAY	0.243747	0.531835	0.00323564	0.39825	1.17715	51	TLR2, MACF1, TNFAIP3, DAB2, LRRK2, USP47, SMARCA4, USP8, DDX3X, CSNK1D, PSME4, FAM53B, ZRANB1, PPM1A, UBR5, SMURF2, NFKB1, SULF2, RECK, RBPJ, SMAD3, PPM1B, CDC73, USP34	R17_Program1	Bcells	4	0.526198
GOBP_POSITIVE_REGULATION_OF_WOUND_HEALING	0.0854655	0.331431	0.00615611	0.586137	1.47532	21	CLEC7A, ANXA1, HBEGF, PRKCE, MYLK, F2R, RREB1	R17_Program1	Bcells	4	0.309257
GOBP_POSITIVE_T_CELL_SELECTION	0.250563	0.536182	0.00426337	-0.444188	-1.18058	15	BCL11B, CD74, DOCK2, SLAMF6, PTPRC, SRF, CD3E, CD3G, BCL2	R17_Program1	Bcells	4	0.533531
GOBP_POSTREPLICATION_REPAIR	0.0188344	0.147098	0.0165501	-0.588123	-1.64061	18	POLD4, UBA52, RPS27A, UBC, USP10, ISG15, RAD18, RFC1, ZBTB1	R17_Program1	Bcells	4	0.130909
GOBP_POSTSYNAPSE_ORGANIZATION	0.505383	0.739151	0.00204441	0.335416	0.951655	40	LILRB2, SRGN, ACTN1, LRRK2, LRFN4, RAPSN, ADAM10, PPP1R9A, ZDHHC15, CDKL5	R17_Program1	Bcells	4	0.739628
GOBP_POSTTRANSCRIPTIONAL_REGULATION_OF_GENE_EXPRESSION	0.0204736	0.157375	0.0280015	-0.279591	-1.26741	256	YBX1, RPL5, RACK1, RPS4X, RPL22, RPS3, UBA52, RPL26, RPS9, RPL38, GAPDH, RPL30, RPL10, RPS14, YWHAZ, RPS27A, NCL, RPL13A, CALR, RBM3, VIM, BTG2, UBC, EXOSC8, EIF1B, EIF4G2, NUP42, PPP1R15A, PURA, UPF3A, DPH3, PSMC6, BANK1, HSPB1, EIF1, PSMC2, NCBP2, DPH6, EIF4A2, DNAJC3, CARHSP1, DKC1, FBXO4, PSMD12, DPH7, IGF2BP3, RPS6KB2, POLDIP3, GCNT2, LRPPRC, PABPC1, IPO8, PUM3, FASTKD3, ROCK2, TP53, DHX9, P…	R17_Program1	Bcells	4	0.137628
GOBP_POST_EMBRYONIC_DEVELOPMENT	0.647709	0.822058	0.00168944	0.303877	0.850629	37	KLF4, ITPR1, ASH1L, KDM5B, TGFBR1, NR4A2, RC3H2, MECP2, IGF2R, SZT2, IREB2, PLEKHA1, INPPL1	R17_Program1	Bcells	4	0.825948
GOBP_POST_GOLGI_VESICLE_MEDIATED_TRANSPORT	0.80653	0.908565	0.00131228	0.255891	0.754061	50	MACF1, AP1G1, MON2, GAK, SORL1, GOLGA4, CORO7, WIPI1, ARFGEF2, ANKFY1, GGA1, VPS13C	R17_Program1	Bcells	4	0.910457
GOBP_POST_TRANSLATIONAL_PROTEIN_MODIFICATION	0.00331663	0.0435366	0.0290962	0.542731	1.74709	89	CST3, VCAN, SERPINA1, TIMP1, LGALS1, UBXN7, HIF1A, ZBTB16, CHML, SOCS3, FBXL18, ATG7	R17_Program1	Bcells	4	0.0422527
GOBP_POTASSIUM_ION_IMPORT_ACROSS_PLASMA_MEMBRANE	0.09928	0.351376	0.00588671	0.669317	1.44411	10	ATP1A1, SLC12A6, KCNH2, KCNJ1, ATP1A3, SLC12A9, DLG1, SLC12A3	R17_Program1	Bcells	4	0.334555
GOBP_POTASSIUM_ION_TRANSPORT	0.0712983	0.304351	0.00647966	0.514287	1.47189	42	KCNE3, SLC24A4, SLC9A8, SLC9A7, AKAP9, ATP1A1, SLC12A6, KCNH8, KCNAB2, KCNH2, KCNJ1, PTK2B, ATP1A3, KLHL24, SLC12A9	R17_Program1	Bcells	4	0.280723
GOBP_PRESYNAPTIC_ENDOCYTOSIS	0.218033	0.507818	0.00369627	0.496446	1.2377	20	ITSN1, KIAA1109, BTBD9, GAK, LRRK2, RAB27B, ITSN2	R17_Program1	Bcells	4	0.4984
GOBP_PRIMARY_ALCOHOL_METABOLIC_PROCESS	0.150212	0.427877	0.00467593	0.602097	1.3514	12	CYP1B1, SULT1A1, H6PD, SULT1A3	R17_Program1	Bcells	4	0.41362
GOBP_PRIMARY_NEURAL_TUBE_FORMATION	0.913387	0.961103	0.00124092	0.238512	0.634804	28	HIF1A, MTHFR, PLXNB2, SETD2, SEC24B, KAT2A, ARHGAP35, ST14	R17_Program1	Bcells	4	0.962546
GOBP_PRI_MIRNA_TRANSCRIPTION_BY_RNA_POLYMERASE_II	0.668332	0.834222	0.00174099	0.327623	0.824636	21	KLF4, HIF1A, SMARCA4, FOXO3, PPARD, FOS, SMAD4, EGR1, SMAD3, NFATC3	R17_Program1	Bcells	4	0.837793
GOBP_PROCESS_UTILIZING_AUTOPHAGIC_MECHANISM	0.0139615	0.122755	0.0132678	0.417524	1.47965	197	S100A9, S100A8, ITPR1, GABARAPL1, PSAP, CLU, PIK3C2A, HERC1, HIF1A, LRRK2, TCIRG1, SMG1, ATG16L2, SNRNP70, ULK1, PIK3CA, FOXK1, TPCN1, EIF4G1, ATG7, RB1CC1, TAB3, EP300, DAPK1, SREBF1, TRIM8, ATP6V0A1, FOXO3, RAB12, EXOC7, ATG2A, USP36, MTMR9, MTM1, WIPI1	R17_Program1	Bcells	4	0.108924
GOBP_PRODUCTION_OF_MOLECULAR_MEDIATOR_INVOLVED_IN_INFLAMMATORY_RESPONSE	0.200868	0.488796	0.00387399	0.505783	1.26098	20	CLEC7A, PER1, HIF1A, PLD3, IL4R	R17_Program1	Bcells	4	0.478357
[truncated: 200,301+ more rows]
