# Supplementary material for: Coordinated immune dysregulation in juvenile dermatomyositis revealed by single-cell genomics
Source: JCI Insight. 2024 May 14;9(12):e176963. doi: 10.1172/jci.insight.176963 (PMC11383589; doi:10.1172/jci.insight.176963)
Supplement: Supplemental table 4 [file jciinsight-9-176963-s182.xls]

## Sheet: Bcells
genes	R17_Program1	R17_Program2	R17_Program3	R17_Program4	R17_Program5	R17_Program6	R17_Program7	R17_Program8	R17_Program9	R17_Program10	R17_Program11	R17_Program12	R17_Program13	R17_Program14	R17_Program15	R17_Program16	R17_Program17
ISG15	-0.00980568	0.00228605	-0.0203614	0.00786246	-0.00948993	-0.0125632	0.181684	0.0174396	0.0328298	-0.030725	-0.0262276	-0.0235305	0.00656066	-0.0170058	-0.0319459	0.0286948	0.00307206
MIB2	-0.00116141	0.00830278	-0.00457606	0.00719479	0.000207119	-0.00873268	0.000494852	-0.000550461	0.00253484	0.00255488	0.00118627	0.00231269	0.013102	0.00324455	7.36578e-05	0.00344726	-0.00682024
SLC35E2B	0.000896032	0.00607969	-0.00534876	0.00138294	0.0142113	-0.0113399	-0.000533228	0.00292496	8.03394e-05	-0.00175331	-0.010966	0.00543045	0.0110381	0.0223911	-0.00234535	0.00525917	0.00797008
TNFRSF14-AS1	-0.00396086	0.00274605	-0.00232804	0.0018653	0.00259167	-0.00635237	0.00268779	-0.0092724	-0.00853068	-0.0051978	0.00114298	0.000795628	0.00439054	0.000351131	0.00659502	0.00858614	0.0120945
TNFRSF14	-0.00975863	0.00497542	-0.00481438	0.0103255	-0.00340303	0.00584781	0.0095261	0.00774139	0.00486842	-0.00102724	7.02423e-05	-0.00170602	0.000661483	-0.00130561	-0.00319413	-0.0033291	0.000581825
WRAP73	-0.000549265	0.00196602	-0.00216339	0.00945312	0.00644758	-0.003196	0.00362953	0.00726727	0.00327621	-0.00700085	-0.00914862	0.002401	-0.00412952	0.00374785	0.000459504	0.00140017	0.00615448
CEP104	0.00293594	0.00250089	-0.00111818	0.00392066	0.0199926	-0.00825436	0.00390881	0.0102941	0.00659411	-0.00262337	-0.0047433	0.00837284	0.00449342	0.00906343	-0.00529522	0.00261049	-0.000604097
RPL22	-0.0304997	0.00296575	-0.0168075	0.0037371	-0.00775275	0.0377706	-0.00482221	0.00398962	-0.00318833	0.00575094	-0.00127795	-0.0009512	-0.00943701	-0.0218622	-0.000468357	-0.00560867	0.00208471
NOL9	0.00028553	0.00998378	0.0197623	-0.000982888	0.0155477	-0.0220999	0.000796564	0.000402981	0.002456	-0.00946134	0.00263899	-0.000370665	0.0145515	0.0140711	0.00187064	0.00347493	0.0018979
RERE	0.0127449	-0.00477874	0.0163812	-0.0123745	0.0441615	-0.0268385	0.00752477	0.0175551	0.00332577	0.00610189	0.00795584	0.0333338	0.00111637	0.0241159	0.0260803	-0.0119962	-0.020719
TMEM201	0.00350049	0.000522525	0.00061157	0.00605372	0.00191276	-0.00611253	-0.00123665	-0.00241741	-0.00285558	-0.00262024	0.00502648	-0.0042833	-0.000914074	0.00370718	0.00256158	0.00073567	-0.000177608
PIK3CD-AS2	-0.00131596	-0.0016467	-0.000406903	-0.00404222	-0.0069217	-0.0169328	0.000970123	-0.00640978	-0.0105142	-0.00996911	-0.00255394	-0.00891903	0.00656859	-0.00762548	-0.000401862	0.0458714	-0.000436944
RBP7	0.0416781	-0.000456004	0.00304613	-0.0057502	-0.00464543	-0.0168253	-0.00055956	-0.00319573	-0.00140601	-0.00296008	0.00128454	-0.000468325	0.0193778	0.0130934	-0.00198775	-0.000802661	-0.000101326
CASZ1	0.0113137	-0.002507	0.0750249	-0.0091056	-0.00728164	-0.0388911	-0.00513771	-0.00845872	0.000994971	-0.00383993	0.0314046	-0.00736852	0.0196895	0.00207309	-0.00802302	-0.00545661	-0.00760058
TARDBP	0.00248431	0.00696134	0.00779186	0.00194464	0.036646	-0.0219817	0.00704393	0.00320733	0.00662488	-0.00948065	0.00160889	0.000906458	0.00496052	0.0245855	0.00408842	0.00202426	0.00300322
AL031731.1	0.0142838	-0.00135124	-0.000679024	0.00293191	0.00161453	-0.00209775	0.00144398	-0.000331677	-0.00321482	0.00249504	-0.00291815	-0.00135817	0.020075	0.000973796	0.00168474	-0.0008026	0.00200488
PRDM2	0.0120847	-0.0053186	0.0503902	0.00577612	0.0336651	-0.048935	-0.00643846	-0.0296172	-0.00759916	0.000868565	0.0431291	0.00663606	0.00384246	0.0198759	0.0033431	-0.0115606	0.00665052
DDI2	0.00228448	0.00117285	0.00611078	0.00576433	0.0161568	-0.0210369	0.0106493	0.00925223	0.00374191	-0.0115202	-0.00239756	0.00547238	-0.00372538	0.0318969	0.00504797	0.00506367	0.00170821
PLEKHM2	0.0092394	0.000434821	0.0349324	0.00935472	0.00398418	-0.0253225	-0.00506467	-0.00340016	0.00437498	-0.00166517	0.0177934	-0.0131358	-0.000792116	0.00742467	-0.00253722	-0.00429084	0.00605559
SPEN	0.0080885	0.0033153	0.0151485	0.000963049	0.0521932	-0.0338351	0.00704469	0.00536924	0.00740857	-0.00113271	-0.00163381	0.0126498	0.004097	0.0301693	0.00909951	-0.00177361	0.00182199
PADI4	0.00405768	0.00448621	-0.000660228	0.00696301	-0.000269059	-0.000942804	0.00212273	0.00979883	0.0149362	-0.00490188	0.00311819	-0.00172703	-0.00112153	-0.00346166	-0.00922503	-0.0029281	-0.00902984
RCC2	-0.00650981	-0.000190472	0.00277968	0.00619252	0.0153077	-0.0147558	0.0162146	0.0231031	0.0198432	-0.00183412	-0.00537773	-0.003876	0.00434461	0.00988767	-0.00798476	0.00615066	0.00967355
UBR4	0.0136629	0.00453865	0.0363254	0.00880394	0.0224774	-0.0379467	0.00145146	-0.00277477	-0.00072095	-0.00704859	0.00376944	-0.00240937	0.00428364	0.0291207	-0.00544041	-0.002265	0.0042679
USP48	-0.00329128	0.000946272	-0.00438699	0.0160443	0.0255491	-0.020527	0.00501204	-0.00237139	-0.000596749	-0.00095638	-0.00658821	-0.00839083	0.00672928	0.0215855	-0.000244102	0.0186911	0.0154942
ZBTB40	0.00201743	0.00705132	0.000810462	-0.00218124	0.0255484	-0.0144722	0.00161947	-0.00249394	-0.000826149	0.00234901	-0.00478316	0.00840692	0.000109222	0.0229166	0.00650879	-0.00122863	0.00379668
ZNF436	-0.000150818	0.00176319	-0.000303094	-0.00195974	0.00367416	-0.00210376	-0.00154723	-0.00174585	-0.00294959	0.00111016	-0.00364306	0.00471262	-0.000403251	-0.000228835	0.000423592	0.00347223	0.00247566
ID3	-0.0186561	-0.00240535	-0.0105592	0.011493	-0.00848937	0.0182046	-0.00650618	0.0125201	-0.0167861	0.0201529	-0.00938426	0.00162821	-0.00545721	-0.0130495	0.00411022	-0.00528879	0.0298851
MDS2	-0.0049999	0.0177223	-0.00727994	-0.00361237	-0.00747081	0.00294761	-0.00867124	-0.00327268	-0.0180886	-0.00241319	-0.00561764	0.0056979	-0.00466202	-0.00589961	0.0144931	-0.00266168	0.0185374
RPL11	-0.0215301	0.00113264	-0.013074	0.00532682	-0.00750834	0.0289552	-0.00285472	0.0015922	-0.00467042	0.00313863	-0.000481335	-0.00110835	-0.00704754	-0.0179877	0.000662905	-0.00548578	0.00137236
ELOA	-0.00717179	-0.00596656	-0.00510869	0.00330874	0.0104513	0.00641269	-0.000106096	-0.00638471	0.0083083	-0.00742619	-0.00447937	-0.0106921	-0.00201747	-0.00274908	0.00319733	0.00728526	0.027742
CNR2	-0.00222831	-0.0102173	-0.00863783	0.0112604	0.0110931	0.0121888	0.00438413	0.0225295	0.000869513	-0.000728669	-0.0145523	-0.00244224	-0.000635114	0.024458	0.0155894	-0.0114876	-0.000659832
SRSF10	0.0154988	0.00571944	0.053693	-0.0118036	0.0123051	-0.0370173	0.0021895	-0.0105627	0.00158362	-0.00632525	0.0333443	-0.00670682	0.000675182	0.00979467	-0.00030072	-0.00393302	-0.00512591
SRRM1	-0.01646	0.00501443	0.00846835	0.00118345	0.000558828	0.00691484	0.0014529	0.0023491	0.00182641	0.00614638	0.0223822	-0.0120253	-0.00204959	-0.0121161	-0.00324386	-0.00554697	-0.000138842
RSRP1	0.00299675	0.00265902	0.00355019	0.00939463	0.0208724	-0.0174776	-0.00254509	-0.00875128	0.00328935	0.028404	0.0031581	0.00640428	0.00324103	0.0176134	0.0037673	-0.00610157	0.00614573
MACO1	-0.00760924	0.00461169	0.00595028	-0.00257007	0.00992341	-0.00208488	0.00548016	0.0148637	0.00815325	-0.00211537	-0.00598926	-0.00330272	0.00427799	0.00618333	0.000821986	0.00432721	0.0023178
PDIK1L	-0.00237218	0.00353437	0.00338303	-0.00166103	0.0141122	-0.00609598	0.00259388	-0.00373467	0.00269416	-0.0068302	-0.00134243	-0.00427442	-0.0050176	-0.00253514	0.00876843	0.00763233	0.00388851
SH3BGRL3	-0.0274756	-0.000334767	-0.032515	0.034701	-0.0100505	0.042021	-0.0017319	0.0108086	-0.0102241	0.00696784	-0.0170027	-0.00477311	-0.00143257	-0.0237426	-0.00810644	-0.00432217	0.0199504
CD52	-0.0362281	-0.00735083	-0.0315914	0.0171606	-0.00549632	0.0480608	0.00115186	0.0195495	0.00590427	0.0084355	-0.0118434	0.0078448	-0.00886161	-0.0227259	-0.000467764	-0.0111161	0.00575816
IFI6	-0.00772498	0.0052645	-0.0101189	-0.0133914	-0.000438088	-0.0228313	0.163705	0.00724589	0.0318191	-0.0305662	-0.0165295	-0.0158893	0.00965294	-0.00995203	-0.0192116	0.0377335	-0.0116861
STX12	-0.00460464	-0.000241525	0.0119955	0.0107233	0.00818167	-0.00720819	0.00517406	-0.00341674	0.00647955	-0.00821715	0.00413855	-0.00125647	0.00374089	0.00333287	-0.00776978	-0.000274984	0.00370067
AL360012.1	0.01328	0.000471129	0.0280063	-0.0165193	0.00700637	-0.0159448	-0.00282061	-0.00853813	-0.00459582	0.0459751	0.00304407	-0.00837226	0.00354228	0.00113806	0.0279423	0.000577511	-0.00545628
GMEB1	-0.00329626	-0.0017127	0.0104193	-0.000146338	0.0119905	-0.00895694	0.007498	0.013697	0.00466396	0.00736886	0.00154468	-0.00310811	0.00214611	0.011016	0.00408946	-0.00379689	-0.00074963
EPB41	0.00289747	0.0231362	0.00530199	-0.0023037	0.0487464	-0.0293254	0.00323158	-0.0299017	0.00393702	-0.00148861	-0.00419129	0.0216057	0.00617852	0.0252353	0.00223685	-0.000554204	0.0218429
SRSF4	0.00391626	0.00434208	0.0419641	0.00430641	0.0241946	-0.0337244	0.0112328	0.00561948	0.0129895	-0.0182743	0.00559746	-0.00238643	0.00618414	0.0191875	-0.00205418	0.00380739	-0.00129349
LAPTM5	0.00272962	-0.00823346	0.0207749	-0.00928641	-0.0101483	-0.000556651	-0.0115058	0.000764365	-0.00551368	0.00874671	0.029657	0.014668	-0.00568638	-0.0117356	0.0176623	-0.0206231	0.000486269
PUM1	0.00867884	0.00545353	0.0138195	0.00361008	0.0373413	-0.0241472	0.00784523	0.00519752	0.0103785	0.0015332	0.00282932	0.00607994	0.00350711	0.0167981	0.00124873	-0.00285071	-0.00158709
ZBTB8A	0.00787381	-0.00100546	-0.00220231	-0.00332316	-0.00220561	-0.00748324	-0.00332164	-0.00130247	-0.00433474	-0.00010789	-0.000909376	-0.00338072	0.00227952	0.000557853	-0.00313249	0.0096114	0.00801236
PHC2	0.00728845	0.00254559	0.00319462	-0.00193103	-0.000608747	-0.00427143	0.000756655	0.00658269	0.00310938	0.00756696	0.00455327	0.0012755	-0.00124113	0.00159422	-0.00247754	-0.00194366	-0.00640741
DLGAP3	-0.000612583	0.00365	-0.00232661	-0.00176905	0.00721618	-0.00145616	0.00225522	0.00430079	0.00468439	0.00338437	-2.70888e-06	-0.00187853	0.00140151	0.00209043	0.000505691	-0.001339	-0.00468529
ZMYM6	0.00705295	0.00445792	0.015612	0.00182136	0.0214413	-0.0198732	-0.000619099	-0.00273797	-0.00195687	-0.00923316	-0.00349302	0.0123075	0.00599021	0.0267734	0.00167673	-0.00119377	8.71767e-05
SFPQ	0.0230181	0.00218593	0.0510076	-0.00959111	0.0326983	-0.0575484	-0.00294686	-0.0064247	0.0167705	0.0132324	0.0375673	-0.00666487	0.00204848	0.029589	-0.0158876	-0.0034786	-0.00402811
ZMYM4	-0.00386542	0.00032302	0.00487252	0.00455736	0.0328152	-0.0102937	0.0142269	0.0107104	0.0141265	-0.00397996	-0.0051157	0.000571417	-0.00142445	0.010808	0.00259913	-0.00188098	0.000484405
KIAA0319L	0.0147403	0.00497661	0.00589701	-0.000912228	0.00911025	-0.0255658	0.0047371	0.00117971	8.56567e-05	-0.000878916	0.000260853	-0.00230141	0.00618634	0.0292372	0.00725727	0.00247722	0.00113725
AGO3	0.00333396	0.00796771	0.00422867	8.7402e-05	0.0232784	-0.0250434	0.0040291	0.00825831	0.00437421	0.00525524	-0.00175049	0.00106351	-0.000649511	0.0374022	0.00274182	-0.00110943	0.0049043
ZC3H12A	-0.000629985	-0.00223483	0.0273756	-0.00518105	-0.00388618	-0.0156633	-0.000360809	-0.00850402	-0.0024222	0.0114972	0.0271983	-0.0084066	-0.000791625	-0.00153005	-0.00747622	-0.00319921	-0.00248907
MACF1	0.0249373	0.00624567	0.0178969	-0.00691785	0.0558947	-0.055847	0.00507617	0.0356958	0.013814	-0.00337109	0.00556431	0.0180994	0.0168112	0.0483333	0.0097907	-0.00815727	-0.00663862
RLF	0.0123139	0.00722733	0.043447	-0.00770162	0.0186503	-0.0356888	-0.00144926	-0.00319598	-0.00148881	-0.00201896	0.0336424	0.000454088	0.00800065	0.00196307	0.00287712	-0.00334337	-0.0134849
SMAP2	-0.0190978	0.000556341	-0.00248622	-0.0150153	0.0124985	0.0265461	-0.00929967	-0.00755999	-0.022506	0.00604763	-0.00602524	0.0296653	-0.00950781	-0.0159849	0.054772	-0.0111409	0.0171132
CTPS1	-0.00123919	0.0002595	0.0344634	0.00764066	0.00108712	-0.0256334	-0.00634406	-0.00323049	0.0103442	-0.0105658	0.03514	-0.0205149	0.00445661	0.00193504	-0.0234109	0.000317372	0.00239852
YBX1	-0.0343035	-0.00402901	-0.00333722	0.0108881	0.0025902	0.0283446	-0.00212679	0.0152415	0.00549468	-0.00325386	0.0133646	-0.00864642	-0.00836283	-0.0297552	-0.0129572	0.000911803	0.00815728
P3H1	-0.00280319	0.00384151	-0.00140133	0.0126543	0.00148708	-0.00909453	0.00462479	0.000102801	0.00314607	-0.00307485	-0.00585505	-3.09114e-05	0.00692545	0.0095179	-0.00221662	0.0064189	-0.00357164
SZT2	0.00711408	0.00417593	0.00776105	0.000837759	0.0191062	-0.0169152	0.00494492	-0.00490677	-0.000399748	0.00326634	-0.00715325	3.07333e-06	0.00947435	0.0210112	0.0057067	0.00171456	-3.17799e-05
ST3GAL3	0.00283594	0.000552894	0.00221575	-0.004361	0.00862381	-0.000886451	0.00384391	-0.00142873	-0.00314834	0.00147635	-0.00290124	-0.000286246	0.00156409	0.0116984	0.0115052	-0.00321793	-0.000541559
RPS8	-0.025407	0.00021115	-0.0113122	0.00496285	-0.00545412	0.0299636	-0.0050931	0.00394211	-0.000650019	0.00327799	-8.30166e-05	-0.00183437	-0.00811502	-0.0183966	-0.00279485	-0.00358274	0.000766146
TOE1	-0.00246246	0.00196974	0.0119776	-0.00461296	-0.00146197	-0.0103425	-0.00104702	-0.00818279	-0.00397658	0.0131414	0.0139431	0.00153204	-0.00089616	-0.000948145	0.00240064	-0.00097233	-0.000131137
LRRC41	0.00328645	0.00139255	0.0174714	0.00227758	0.00241963	-0.0206714	0.00195475	0.00410043	0.00311549	-0.00266028	0.00380203	0.00280598	0.00534221	0.0095552	-0.00876596	0.00702055	-0.000186343
TUT4	0.00963593	0.00245612	0.0377623	-0.00205215	0.0515329	-0.0389831	0.00171449	0.0020522	0.0103764	-0.0105805	0.0147371	0.00769087	0.00644286	0.0247996	0.00465283	-0.00442479	-0.00764633
ZYG11B	0.0092595	0.00465592	0.00865757	0.00387023	0.00858201	-0.0104867	-0.00091309	0.00291087	0.004539	7.94191e-05	-0.00217805	0.0017699	0.0040109	0.00854435	0.00043167	-0.00067054	0.00292937
ZYG11A	0.0046638	0.00187535	0.0109895	-0.000715875	-0.00104077	-0.0165703	-0.00439641	-0.0083959	-0.00718389	-0.00710681	-0.00103691	-0.0110996	-0.000918833	0.00404616	-0.00991462	0.0205071	0.029037
AL606760.2	-0.00169193	-0.00178475	0.00544303	-0.00203618	0.00292913	-0.00793329	-8.11809e-05	0.00472911	-0.0012277	-0.00217173	-0.00259528	-0.00325371	0.0412447	0.00876552	0.00290714	-0.000539192	0.000769967
SSBP3	-0.00226294	0.0135324	0.00306783	-0.00471336	-0.00318832	-0.0216894	0.00500574	-0.012368	0.0369953	-0.00915862	0.00755046	-0.00914201	0.0169458	-0.000917361	-0.0251173	0.00773546	0.0283508
USP24	0.0105108	0.00374256	0.0279842	0.00588842	0.0486298	-0.0308856	0.00478623	0.0107709	0.00885288	-0.00815705	-0.00153591	-0.000992549	-0.00294919	0.025988	-0.000855982	-0.0081684	0.00699998
MYSM1	-0.00228925	0.00375565	0.0158644	0.00452998	0.0231076	-0.0226304	0.00365327	0.000126007	0.000111878	-0.00954223	0.00527112	-0.00429419	0.000577993	0.0202221	0.0177338	0.00572276	0.00553632
JUN	-0.016049	0.00825967	-0.0026894	-0.0057565	-0.00372286	-0.000235599	-0.0278179	-0.0117605	-0.0234534	0.160195	0.00276288	0.020247	-0.00120726	-0.0246888	-0.0127996	-0.000266688	-0.0108277
EFCAB7	0.00208671	0.00127935	0.00264692	-0.00392059	0.00878091	-0.00768832	0.00314474	-9.47588e-05	0.00663991	-0.0077613	-0.00272785	0.00287055	0.0092008	0.00683821	0.00922121	0.0024553	0.00130109
PDE4B	0.00108822	-0.00623335	0.0118876	-0.00958241	0.0152007	-0.0222357	-0.0134368	-0.00482976	-0.0152603	0.0278083	0.057534	0.0137145	-0.00278123	-0.000155173	0.0019088	-0.00645705	-0.021493
SRSF11	0.0129394	0.0120358	0.0358241	0.00157936	0.0117729	-0.0381288	0.00245703	-0.00538708	0.0105864	-0.0103947	0.0128987	-0.00426935	0.00771922	0.0260339	-0.00128474	-0.000727803	0.00232327
ZRANB2	0.00486361	0.00880763	0.00557727	-0.00173494	0.0168526	-0.0120515	0.0122205	0.00337068	0.0105248	-0.019897	-0.0080281	0.00304048	0.00155154	0.0170243	0.0114876	0.00311117	-3.30007e-05
RABGGTB	-0.00419279	0.000534044	0.0169369	0.0026024	0.0084409	-0.0144929	0.00418755	0.00270457	0.0131427	0.00757826	0.0119651	-0.0166685	0.00147083	0.00874119	-0.00733082	-0.000195368	0.00281938
AC118549.1	0.00759845	0.00689761	0.0107784	-0.00406356	0.0257923	-0.0171732	0.00686262	0.00535753	0.00346706	-0.00303552	-0.000327259	-0.0014329	0.00335107	0.017912	0.00876767	-9.41966e-06	-0.00212545
USP33	0.00458259	0.00521173	-0.00196723	-0.00521227	0.022503	-0.00768254	0.0103976	0.00236544	0.00776858	0.00205481	-0.00925971	0.00640508	0.00604749	0.0130107	0.008638	0.00031507	0.000725856
AC103591.3	0.01222	-0.00560016	0.0325731	-0.012288	-0.0133579	-0.011546	-0.0114321	-0.00571189	0.00596593	0.0198356	0.0190512	-0.00979115	0.000971166	0.00454378	-0.00586169	-0.00256947	-0.0140918
IFI44L	0.0215823	-0.000724714	0.0208822	-0.0254097	0.0283911	-0.0377712	0.186698	0.0370658	0.0556522	-0.034293	-0.015824	0.00263038	0.00523959	0.0287398	-0.00466905	-0.0132344	-0.0333914
IFI44	0.0122132	0.000605809	0.0153331	-0.0149462	0.0185377	-0.0306458	0.137222	0.0211545	0.0355421	-0.0248738	-0.00674423	-0.00508589	0.0106038	0.0175867	-0.00594773	-0.00386522	-0.018958
LINC01781	-0.0240862	-0.0123657	-0.0179906	-0.011736	-0.00829223	0.0370694	0.00660376	-0.0327764	0.00752587	-0.00142358	-0.0193913	-0.0148266	-0.00774949	-0.0182733	-0.00902644	0.00361029	0.0760577
LMO4	-0.012406	-0.00619552	-0.00646964	0.0150991	0.00526011	-0.0061816	0.0111224	-0.0105563	-0.00564891	0.00400354	-0.0122553	-0.018227	0.0123789	-0.00258116	-0.00700344	0.0284801	0.0354714
PKN2	0.0102384	0.00509274	0.0165589	-0.00566924	0.0264619	-0.0214777	0.0094163	-0.00546682	0.00955328	-0.00602248	0.00178873	0.013245	-0.00346786	0.0211237	0.00956946	-0.0023378	-0.00591392
GBP4	-0.00788614	0.013425	0.00504123	-0.00586924	0.011331	-0.00355022	0.0422486	0.00600002	-0.0167363	0.0026977	-0.00793548	0.0244931	0.00735943	0.00626687	0.0199996	-0.0100318	-0.0148879
AL596214.1	0.00862857	-0.000908748	-0.000500869	-0.0027479	-0.000394437	-0.00741424	0.000475715	-0.0035108	0.00107226	-0.00125004	-0.00299039	0.00340426	0.00200125	0.0153458	0.00640175	-0.000815379	-0.00260581
ZNF326	-0.000276112	-0.000181695	0.0421371	-0.00847208	0.0174185	-0.0328726	0.00259374	-0.00528758	0.0146003	-0.0120469	0.0397218	0.00234532	0.00508726	0.00338908	-0.00633506	-0.00232497	-0.00873068
ZNF644	0.00999426	0.00191634	0.049174	-0.00984294	0.0345	-0.0379547	0.00296175	-0.00611001	0.0137239	-0.00485558	0.02712	0.00195802	0.00342502	0.0127475	0.00440697	-0.00721963	-0.00893881
RPAP2	-0.007653	0.0101927	0.0037918	0.0069742	0.0218216	-0.0120064	0.0104435	0.0092603	0.00316125	-0.0107226	-0.00978889	-0.00170018	0.00549636	0.0212022	0.00616895	0.00125135	0.0054225
EVI5	0.0046207	-0.00560952	0.00341823	0.00711483	0.0156957	-0.00562566	-0.00317249	0.00291644	0.00485459	0.000142264	0.000392623	0.00243393	0.00137	0.00511804	-0.00391522	0.00208943	0.00125684
RPL5	-0.0332216	0.00331501	-0.0160183	0.00365522	-0.0044284	0.0373149	-0.00653544	0.00560131	-0.00379346	0.0041511	-0.0014599	-0.00181478	-0.00865925	-0.0231051	0.00226835	-0.00317252	0.00170612
CCDC18	0.00277152	-0.00142645	-0.00130865	-0.00252959	0.0099486	-0.00552371	0.00674777	0.0210382	0.00923404	0.00314654	-0.00562184	0.00721568	-0.00253846	0.0090124	0.00590435	-0.00166405	-0.00180571
CCDC18-AS1	-0.00446034	0.00847002	0.00410749	0.0174264	0.0120615	-0.00762965	0.000927177	0.00236352	0.00703653	-0.0291111	-0.0093215	0.00714585	0.00102364	0.0248147	0.0126272	-0.00705661	0.00349744
PTBP2	0.0105635	0.00595758	0.0339542	-0.0110506	0.0111739	-0.0279673	-0.0016359	-0.00237599	0.00642529	-0.00957743	0.0129853	0.00438182	0.00318898	0.0188754	0.00832508	-0.00641088	-0.00441689
MFSD14A	0.00172447	0.00562919	0.00888991	-0.00287735	0.00976441	-0.0243296	0.00542197	0.00369328	0.00363813	-0.00378768	0.0228885	-0.0050872	0.00858237	0.00546275	-0.00734251	0.00542791	-0.00120101
SASS6	-0.00664619	-0.000851694	-0.00628522	-0.00671348	0.00712241	0.00871776	0.00609097	0.0113683	0.00720896	0.000822619	-0.00687714	0.00376622	0.00309106	0.00223602	0.0109075	-0.00119097	0.000391959
DBT	-0.00279929	0.00886362	-0.00699611	0.00538979	0.0124079	-0.00550958	0.0132076	0.00468425	-0.00069277	0.00154132	-0.0108886	0.00390885	-0.000712715	0.0162716	0.00581274	-0.0027838	0.00448057
S1PR1	-0.00607024	0.00949913	0.00777146	0.0013239	0.00988713	-0.00365208	0.00734185	0.00339401	0.00209376	-0.00812662	-0.00477236	0.00989586	-0.000798755	0.00762875	0.00983606	-0.00610113	0.00322558
RNPC3	0.00394215	0.00999743	0.00796224	-0.00301597	0.0188145	-0.0113991	0.00652082	-0.00230066	0.00139028	-0.0152695	0.00107706	-0.00287536	0.00347634	0.0200382	0.0258368	-0.00616028	-0.00377241
VAV3	-0.000253894	-0.00989403	0.00951099	-0.0117899	0.0304104	-0.00799954	0.0179531	0.0419397	0.00987558	0.00242183	0.00477358	0.0255911	-0.00443824	0.0129304	0.0191346	-0.0157405	-0.0293667
PRPF38B	0.00922002	0.0092396	0.0270699	-0.0092038	0.028176	-0.0284543	0.00372511	-0.000209665	0.00444627	-0.00743698	0.0131499	0.00599423	0.0118635	0.0205658	0.00906644	-0.00472785	0.000873715
AMIGO1	0.00098854	0.0101781	0.00241599	-0.00262773	-0.000800708	-0.00727261	0.00241704	-0.00474339	-0.00163362	-0.00197188	-0.000370745	-0.00489541	0.00407826	0.0065177	0.00354514	-0.000211873	0.00061233
AL160006.1	0.00526595	0.0021963	0.0134162	-0.0024718	0.00115199	-0.00998232	0.000238117	-0.00467035	-0.00213139	0.00164278	-0.000499482	0.00397048	-0.000790349	0.00754209	-0.00581743	-0.000660026	0.00392314
LAMTOR5-AS1	0.00547968	0.000518044	0.00553918	-0.00363016	0.00445048	-0.0108157	-0.000134357	-0.00500494	0.00315639	-0.0121532	0.00690108	-0.00275381	0.00972602	0.00833431	0.00654506	0.00135756	0.0023181
LRIF1	-0.0181812	0.000170163	-0.0150698	0.0121793	0.0053514	0.0178004	0.00920146	0.00843431	-0.0116559	-0.00531079	-0.0197135	-0.00564817	0.00403956	-0.0030668	0.0173458	0.0032966	0.0163172
CEPT1	0.0139761	-0.000336655	-0.00342871	0.00661634	0.0210489	-0.00964626	0.0110479	0.0341113	0.00461342	-0.0143484	-0.0175265	0.00775492	-0.002027	0.0354699	0.0122357	-0.00947053	-0.00639008
C1orf162	-0.0192106	-0.00264773	-0.0298873	0.00317205	0.00036271	0.0489434	0.016677	0.0693664	0.00861797	0.014812	-0.0237812	0.0125313	-0.00739182	-0.0126031	0.0190869	-0.019636	-0.0305363
LRIG2	0.00542207	0.00835781	0.000319976	-0.00505317	0.015191	-0.0116694	0.00326939	0.000921424	0.00462946	-0.00517641	-0.00280016	0.00573784	0.00838416	0.016926	0.00414698	-0.00159794	-4.89323e-05
HIPK1-AS1	-0.0011103	0.0145865	0.012937	-0.00597168	-0.000837287	-0.0132588	-0.00182526	-0.00485212	-0.00604644	0.0195974	0.00569683	0.0022903	0.00186828	0.00125911	-0.00108587	-0.00227367	-0.00723193
HIPK1	0.0125676	0.0201848	0.0364013	-0.000361084	0.0120164	-0.0404545	-0.00522336	-0.00668729	0.00756546	-0.00315766	0.0253707	-0.00841262	0.0124898	0.00349074	-0.00718049	0.000380536	-0.00647676
TRIM33	0.00123022	0.00554286	0.00885313	0.00499808	0.020009	-0.019253	0.00884326	0.00240706	0.00619365	-0.00910014	-0.000468405	0.00674926	0.00946083	0.0269668	0.00763779	-0.00420189	-7.5784e-05
NRAS	-0.00690165	-0.00527605	0.0209933	0.00550147	0.00591305	-0.0153311	0.0024106	0.00254212	0.0116027	-0.0124634	0.0206188	-0.00482129	-0.00278015	0.00214578	-0.00958166	0.00449938	-0.000430802
ATP1A1	0.0155493	0.0277882	0.0191739	0.0133116	0.0105343	-0.0310269	-0.00921059	-0.0263074	-0.0214124	-5.32896e-05	0.00422857	-0.0157109	0.00676015	0.0115714	0.00112815	0.006775	0.0162517
WARS2	-0.00217296	0.0029501	0.0123262	0.00101501	0.0119645	-0.0127517	-0.00275595	-0.00302575	0.00588514	0.0141985	0.00194003	-0.00499368	-0.0027617	0.00466054	-0.00540287	0.00267733	-0.000146235
AC253572.2	0.0101294	5.9323e-06	0.0322126	-0.0245049	-0.0111718	-0.0075136	0.00115233	-0.0127933	0.00563338	0.0353356	0.0106397	-0.0165279	0.0024169	-0.00828319	0.0186177	0.00429554	-0.00793379
SRGAP2C	0.00788371	-8.69347e-05	0.00123762	0.0193324	0.0078913	-0.0192936	-0.000654276	-0.0080926	-0.00434917	0.00124853	0.00248956	0.00610319	0.00847357	0.0155255	-0.002345	-0.00144155	0.00871602
AC245014.3	0.00718513	-0.000974961	0.0277202	-0.0163484	-0.007419	-0.000965037	-0.00460763	-0.0124022	-0.00493186	0.0174442	-0.000602284	-0.0172122	-0.00184453	-0.00432776	0.0207011	0.00325072	0.00141055
RNF115	0.00276886	0.00720207	0.00577405	0.0036661	0.0182856	-0.0170685	0.00502936	0.00846049	0.00134912	-0.007951	-0.00171801	-0.000957517	0.00587141	0.0144783	0.00597893	0.00492509	0.00203457
LIX1L-AS1	-0.00664903	0.00273117	-0.00105049	0.00246086	0.00170148	0.00114271	-0.00177938	-0.00282984	-0.00420619	0.011616	-0.00037906	0.000213249	0.00014299	-0.00285725	0.000968306	0.00199191	0.00312107
TXNIP	-0.0213434	0.0110984	-0.0218264	-0.0233849	0.0152935	0.0356195	0.00830759	0.00297397	0.000549488	-0.0107388	-0.0191937	0.0260483	-0.0008738	-0.00538255	0.0488691	-0.0157458	0.00347338
AC239799.2	0.00213172	-0.00149393	0.01591	-0.0151484	-0.0115805	-0.00924613	-0.00668857	-0.00562525	-0.00272256	0.0692461	0.00245817	-0.0142097	-0.00179951	-0.00566506	0.00962182	0.014159	-0.0065625
NOTCH2NLA	0.000920356	-0.00155605	-0.00213429	0.0191118	0.0395471	-0.0144566	0.00614644	-0.00341594	0.007821	-0.00675932	-0.00547226	0.00193158	-0.00268661	0.0268572	-0.00370398	-0.0048845	0.00214358
AC245407.2	-0.010961	0.00902137	0.00604437	-0.00660398	-0.0105769	-0.00567801	-0.00741932	-0.00888366	0.000533427	0.0233244	0.0176992	0.000229146	0.00177306	-0.0112034	-0.0013251	0.00174176	-0.00453984
PPIAL4G	0.00295878	0.00654008	-0.000616176	-0.00659188	0.0028742	-0.00663889	7.32394e-06	-0.0018581	-0.00580297	-0.00507506	-0.00572099	0.013619	0.00305139	0.018924	0.0112594	-0.00253342	-0.000571776
PDE4DIP	-0.00786305	0.00219628	-0.00425259	-0.00829574	0.0291233	-0.0053207	0.00862153	0.00630483	0.00550721	0.00176755	-0.0118225	0.0227423	-0.0011243	0.0141588	0.00601231	0.000393174	-0.0071612
NBPF9	0.000585484	0.00271894	0.000767203	0.0138993	0.0122482	-0.0125505	-0.0040177	-0.00446205	-0.00045903	-0.00258693	-0.000782239	-0.00128193	-0.00445454	0.026214	0.00262602	-0.00125109	0.00208878
HIST2H2BE	0.00596005	0.00182064	0.0164822	-0.00508745	-0.000316322	-0.0140614	0.00882089	-0.00392997	0.020657	0.00496581	0.0156865	-0.00567576	-0.000440835	-0.00533713	0.00110558	0.000146821	-0.0100314
AC244033.2	0.000381881	0.000190422	-0.00460733	0.000986278	-1.59506e-05	0.00107665	0.00410534	9.76586e-05	-0.00306225	-0.00762223	-0.00402297	0.00156186	0.00078576	0.00622259	0.017215	-0.00091188	0.00310203
PRPF3	0.00925289	0.00203692	0.0136669	-0.0076419	0.022149	-0.01023	0.00346392	-0.00419323	0.0112964	-0.00289333	-0.000188972	0.00156106	-0.00113662	0.0113891	0.00527011	-0.000341183	0.000301029
MCL1	0.00255266	0.0062241	0.0110281	0.0261067	0.0192499	-0.0409599	0.0225313	-0.0101712	0.00660289	0.028343	0.00505811	-0.0126778	0.00450531	0.00708332	-0.0220221	0.0168385	0.0151461
CTSS	-0.00802944	-0.0158642	-0.0221494	0.0205947	0.0198408	0.0285252	0.0160427	0.0157264	0.00825744	0.0117666	-0.0146342	0.0127374	-0.00975177	-0.0045256	0.00567688	-0.0136202	-0.00173643
PRUNE1	-0.00662118	0.00781492	-0.00505581	-0.000423868	0.00489393	0.00312538	0.0047232	-0.00176504	0.00307451	0.00169563	-0.00977847	0.00501178	-0.00268527	-0.000569617	0.00679454	-0.000312232	0.00950968
S100A10	-0.00906968	0.0233844	-0.0193135	0.0389735	-0.0204512	-0.00450851	-0.0160087	-0.0493853	-0.0463395	-0.0143204	-0.0243519	-0.0247661	0.0135349	-0.0184292	-0.0204047	0.0362004	0.0994999
S100A11	0.0313148	0.0131448	-0.0143221	0.036195	-0.00790354	-0.0120924	0.0149091	-0.0204057	-0.00902594	-0.0152982	-0.0172263	-0.0226959	0.0207998	-0.00908382	-0.0199006	0.0116935	0.0354023
S100A9	0.299629	-0.00740204	0.0638369	-0.0265627	-0.00419436	-0.12744	-0.0127281	-0.0357418	-0.0132112	-0.0268158	0.0144993	-0.00875584	0.0336291	0.0576528	-0.00893445	-0.00895545	-0.015724
S100A12	0.152117	-0.00166175	0.0209643	-0.00818478	-0.00283432	-0.0428115	-0.00728509	-0.0137199	-0.00282104	-0.00812858	0.00337384	-0.00395794	0.00356644	0.0136121	-0.000148959	-0.00271246	-0.00252877
S100A8	0.278674	-0.00635799	0.0488428	-0.0215188	-0.000459985	-0.109681	-0.00987086	-0.0325015	-0.00923584	-0.0185896	0.0102883	-0.00739569	0.0296853	0.0504953	-0.00508144	-0.00719758	-0.0130987
S100A6	0.0211576	0.0241257	-0.0167936	0.0319828	-0.0176982	-0.00559034	0.00715483	-0.0323371	-0.0219017	-0.0178191	-0.025642	-0.0314598	0.0201273	-0.0065306	-0.0147354	0.0259147	0.039238
S100A4	0.0258282	0.0175125	-0.0114799	0.0412059	-0.0191358	-0.0170488	0.0102113	-0.018488	-0.0161798	-0.0263227	-0.0153469	-0.0358571	0.0388363	-0.00492584	-0.0361038	0.0246802	0.0477698
RPS27	-0.0185288	0.000642188	-0.00912735	0.00151528	-0.00538699	0.0259365	-0.0013826	0.00171027	-0.00459454	0.00436916	0.000146192	0.00120985	-0.00577332	-0.0149699	0.00344687	-0.00839498	-0.000798288
ADAR	0.00797378	0.00723913	0.0296258	-0.000596491	0.0280156	-0.0380818	0.0707927	0.0043059	0.0147168	-0.0147002	-0.00318409	-0.0109476	0.010308	0.018232	-0.0109735	0.00842098	0.010924
ASH1L	0.0183209	0.0109668	0.0203506	-0.00651833	0.052341	-0.0401064	0.00307139	0.00121494	0.0120879	-0.0118963	-0.002813	0.00627475	0.00687025	0.0475627	0.0116107	-0.00510427	0.00456714
KHDC4	0.00741162	0.00241328	0.00733269	0.00364442	0.008153	-0.0171417	0.00532083	-0.00578359	0.00238635	-0.0206904	-0.00198237	-0.000256503	0.00509841	0.0236144	0.0174756	0.000288283	0.00948711
MEF2D	0.00280629	-0.000787405	0.0388786	0.00613338	0.000524073	-0.0397143	-0.00504695	-0.00776668	0.0119086	-0.00621073	0.0377982	-0.0187776	0.00754217	0.000676372	-0.0141008	0.00673018	0.00188375
FCRL5	0.00183145	-0.0130313	-0.0027703	0.0325851	0.0198773	-0.0345186	0.0177251	0.0505426	0.0281481	-0.0115471	-0.00467228	0.0119972	-0.00269322	0.0248595	-0.0168831	-0.000798881	-0.00658148
FCRL3	-0.0108393	-0.00966156	-0.0123913	0.042787	0.0212166	0.00397662	-0.0147665	0.0146029	-0.0490966	0.0288047	-0.0174097	0.0578595	-0.00201254	0.00555628	0.0169628	-0.0158721	-0.0150887
FCRL2	-0.00107003	-0.0106531	-0.00826261	0.0505968	0.0259026	-0.0196191	-0.000400679	0.010559	0.00519697	-0.00675658	-0.0122142	0.0143801	0.00125838	0.0435925	0.00365405	-0.0122292	-0.00760036
FCRL1	-0.00111834	-0.0167677	-0.0125744	-0.0154122	0.0339821	-0.0011611	0.0165783	0.0243203	0.0270294	0.00202481	-0.00442786	0.063106	-0.00731179	0.0215552	0.034931	-0.0189481	-0.0306417
CD1C	-0.0271016	-0.0161546	-0.0221189	0.122827	0.00545724	0.0231254	-0.0224074	0.0124741	-0.0142234	0.00338777	-0.01201	-0.0402305	-0.0102606	0.000867546	-0.036671	-0.00935021	-0.00352521
IFI16	-0.0228932	-0.0101458	-0.0318752	0.00149008	0.0251227	0.0286886	0.0670456	0.0367393	0.00434217	-0.0038712	-0.0367643	0.0209929	-0.00220112	0.00420203	0.0184173	-0.00169354	0.00166009
AIM2	-0.0190643	-0.0113958	-0.0167625	0.0484494	0.00429572	0.015337	0.000183296	-0.0641013	-0.0538232	-0.0219176	-0.029422	-0.0682194	-0.00218823	0.00828067	-0.0264169	0.0112943	0.16388
TAGLN2	-0.0309292	-0.00915047	-0.0159309	0.0420035	-0.00445756	0.0241419	-0.0038166	-0.0172857	0.00875454	-0.000927996	-0.00721498	0.000876175	-0.00464721	-0.0209874	-0.0325014	0.00998773	0.0357528
DCAF8	0.00608137	0.00226952	0.0132984	0.00528386	0.0291107	-0.0172888	0.00354343	0.00379042	0.000232769	0.0013143	-0.0029777	0.000340944	0.00314727	0.0160482	0.00783689	0.000751245	0.00269414
COPA	0.0075812	0.00378088	0.0235692	0.0105122	0.0240664	-0.0322993	0.00180884	-0.00466784	0.00141374	-0.0113713	0.00800833	-0.00575203	0.00119049	0.0138878	-0.00678514	0.0134951	0.00147422
CD84	-0.00846271	0.0144567	-0.00639725	0.0315852	0.0226005	-0.0114006	0.00220278	0.0036578	-0.00677537	0.0111698	-0.00880979	-0.00746587	0.00889351	0.0200341	0.0101393	-0.00847839	-0.0126774
LY9	-0.00189414	0.00357133	0.00262021	-0.0054226	-3.43544e-06	-0.0210205	-0.0100282	0.00936207	-0.012311	0.0258519	0.0443223	-0.00561628	-0.00257555	0.00634252	-0.00993252	-0.00519982	-0.0031659
TSTD1	-0.0350178	-0.0011231	-0.0259277	0.0132495	-0.00371939	0.0377654	0.0180032	0.0111474	0.00154525	0.0155536	-0.00334696	0.0232681	-0.00997875	-0.0280969	-0.00552495	-0.00696799	-0.00953317
ARHGAP30	-0.00500187	0.00999459	-0.0111266	0.0263612	0.0409556	-0.0119939	0.00903382	0.0197496	0.00567444	-0.0132653	-0.0206035	0.000990678	0.0109656	0.0224175	-0.00817955	-0.00112576	0.0147053
FCER1G	0.112586	0.0110624	0.0133569	-0.00855009	-0.000490248	-0.0486003	-0.00121863	-0.0194815	-0.00579754	-0.00963377	0.000557458	-0.00731807	0.113525	0.013327	-0.0088506	0.00671926	-0.00556695
AL592295.4	-0.00352506	0.00515643	-0.00216424	0.00142984	0.0102784	-0.00225142	-0.00394258	2.47198e-05	0.00294465	0.00239267	-0.000154157	0.00316667	1.48956e-05	-0.000548113	0.000489331	-0.000701321	-0.00293861
AL592295.5	0.00436253	0.000500633	-0.00297062	0.0013902	0.00560358	-0.00838501	0.00298039	0.00147598	0.000350125	0.00109266	-0.00653512	0.0038279	0.0048689	0.0176494	0.00281803	0.000992028	0.00219811
ATF6	0.000869229	0.00422373	0.00728526	0.00408304	0.0254834	-0.00896162	0.00356276	-0.0027263	-0.0039963	0.00939482	-0.00668113	0.00106385	0.0116682	0.00208753	0.0105466	0.00496475	0.00221314
AL358115.1	-0.00271787	-0.00269845	0.0044486	0.00436193	0.00192964	0.00100319	-0.00115647	0.000787588	-0.00371023	-0.00112895	-0.00105582	-0.0021732	-0.00241385	-0.00219112	0.0019466	0.00319029	-0.00109944
POU2F1	0.0156406	-0.000765353	0.0147562	0.00650999	0.0311849	-0.0266498	0.0102418	-0.00158672	0.00431965	-0.000576007	-0.00385772	0.000776765	0.00186508	0.0273187	-0.00175326	0.0024471	0.00833294
RCSD1	-0.0127825	-0.00484632	-0.018602	0.0129731	0.0240736	0.00813105	0.0113235	0.0102905	0.0244147	-0.0106269	-0.0107189	0.02886	-0.0035033	0.0140096	0.0110346	-0.00917016	-0.00636651
SFT2D2	0.015834	-0.00242256	0.0206784	0.0161864	0.018329	-0.0284987	0.00327748	0.0079027	0.0118375	-0.00656936	0.010311	0.00656781	0.00664649	0.0260837	-0.00957068	-0.0080812	-0.00490018
SELL	-0.0253079	0.0104703	-0.0331453	-0.0188054	0.0254417	0.0361542	0.0135121	0.0207956	-0.0339348	0.020252	-0.0313146	0.0698363	-0.00958028	-0.00296785	0.0413564	-0.0204724	0.00777298
PRRC2C	0.0121415	0.00802006	0.0504538	-0.0100851	0.0235427	-0.0424877	-0.000255519	-0.00719316	0.00178351	-0.0105287	0.0296873	-0.000600414	0.00854327	0.0160922	0.00220824	-0.00446694	0.000208072
SUCO	0.00913786	0.00325376	0.0541873	-0.00488905	0.0140543	-0.0396743	-0.000299006	-0.0117197	0.00398057	-0.00737404	0.0339356	-0.0114476	0.0176224	0.0041686	-0.0115384	0.00653447	-0.00488306
ZBTB37	0.00905479	0.00371471	0.00695166	-0.00123122	0.0245337	-0.026305	0.0037801	0.00910739	0.00619262	-0.0083631	-0.00531522	0.00920123	0.00469761	0.038707	0.0135723	-0.00559197	-0.00184067
RC3H1	0.0157192	0.00391472	0.0139695	-0.0032643	0.0194208	-0.0233014	0.00176993	0.00524847	0.00294518	0.00291795	-0.00246847	0.0119367	0.00678228	0.0219192	0.0123546	-0.00362734	0.000758579
RABGAP1L	0.00162328	0.000430371	0.0082298	0.0149578	0.0278781	-0.0310658	0.0420517	-0.00428414	-0.00270463	-0.00225916	-0.00611169	0.00724165	0.00436402	0.0202273	-0.00164814	-0.000198829	0.0293847
RALGPS2	-0.00208328	-0.0199822	-0.0124865	0.0211786	0.0268645	0.0108501	0.00615787	0.0210585	0.0160546	0.00799168	-0.0100976	0.00356627	-0.00507578	0.0222147	-0.00126491	-0.0209134	-0.00266451
ABL2	0.00360688	0.000993449	-7.51113e-05	-0.0039185	0.0141428	-0.0141717	0.00188571	0.00228986	0.0103377	-0.00464705	-0.00494423	0.00384415	0.00643236	0.0189179	0.0106419	0.000374952	-0.00327638
SOAT1	0.00496832	0.00805846	0.00223304	0.00118454	0.00814407	-0.00862311	0.00179506	-0.00140133	-0.00525624	-0.00793573	-0.00431889	-0.00309239	0.00299428	0.0147849	0.0231072	0.00189608	-2.24025e-05
CEP350	0.00560544	0.00568857	-0.00049185	0.00423497	0.0516246	-0.0237143	0.00943284	0.0103054	0.00249772	-0.00411699	-0.0100929	0.0126815	0.00403803	0.0229671	0.0074815	0.00450831	0.011381
IVNS1ABP	0.00961473	0.00633166	0.015314	0.019783	0.0214673	-0.0294451	0.00525578	-0.00819877	0.0116028	0.00415053	0.00420161	-0.00291869	0.00954107	0.0188894	-0.0086665	-0.00386771	0.00136862
TPR	-0.00602193	0.00993021	0.0120267	0.00955327	0.0381052	-0.0189967	0.00827957	0.00991919	0.00562706	-0.0080218	-0.00164594	0.00316165	0.00395853	0.0174861	0.00419404	-0.0010746	0.00558383
ODR4	0.00469462	0.00605593	0.0272877	0.000552339	0.00948432	-0.0272606	0.00155915	-0.00265727	-0.0032029	-0.00815869	0.00845696	-0.0031751	0.00465951	0.00898557	0.00251249	0.0098271	5.19278e-06
RGS18	0.0281463	-0.00102373	-0.00082863	-0.00408889	-0.00347909	-0.00641251	-0.00081449	-0.00228206	-0.00227865	0.00238438	-0.000777567	0.00404542	0.00482924	0.00305683	0.00957098	-0.000468181	-0.00138489
RGS1	-0.00555863	-0.00225462	0.00347357	0.0222431	-0.000560429	-0.0266487	-0.0138968	-0.0191552	-0.00833653	0.0995169	0.025624	-0.00567308	0.00323239	-0.012027	-0.0229523	0.00720488	-0.00644901
RGS2	0.0122019	-0.013249	0.0297648	0.0170421	-0.00811786	-0.0510772	-0.0178437	-0.0408323	0.0262271	0.059641	0.085894	-0.0255693	0.00513548	-0.0198181	-0.0417883	-0.00221113	-0.0159252
UCHL5	-0.00439119	0.00574748	-0.00792926	0.00589119	0.00882856	-0.00336647	0.00859161	0.012431	0.000681948	0.00202501	-0.0125417	-0.00779824	0.00191036	0.00676064	0.00573649	0.0121114	0.0019961
CDC73	0.00459192	0.00444688	0.0210392	0.00762044	0.0246877	-0.026786	0.0081694	-0.00903745	-0.00060871	0.0060566	0.0124061	-0.00435549	0.00715365	0.00804526	-0.00587846	0.00021879	0.00302454
PTPRC	-0.00696929	0.00836779	-0.0115883	0.0158376	0.0289382	0.00242639	0.0114106	0.0229315	0.0146056	0.000479628	-0.0169704	0.00877134	0.00238683	0.0161116	0.00794907	-0.0143824	-0.00382141
IPO9	0.0153984	0.00605013	0.00718687	-0.0043672	0.0148315	-0.0176345	0.00759078	0.0057109	0.00389611	-0.00637998	-0.00544574	0.00430991	0.00340696	0.0277372	-0.00169845	-0.00198379	0.00222536
PTPN7	0.00241682	0.011039	0.031609	-0.00357713	-0.00805669	-0.0224057	0.00328088	0.026001	-0.0143022	0.00304288	0.00793162	-0.00915641	0.0141963	0.00588146	-0.00127564	0.00494761	-0.0120399
PPP1R12B	0.0119872	0.00177273	0.00366844	-0.00117139	0.0141743	-0.0213903	-0.000253994	-0.0011033	-0.00195683	0.000694027	-0.00428937	-0.00180811	0.0136982	0.0269392	0.00419784	0.00278356	0.00810048
KDM5B	0.0119988	0.00167087	0.0423712	0.0114351	0.0165758	-0.0442131	0.0016773	-0.00800901	0.0115893	-0.0164949	0.0243111	-0.00419278	0.0124974	0.0224434	-0.0202737	0.00246262	-0.00371737
BTG2	-0.0181454	-0.00584115	0.00597426	0.00828933	0.0353798	-0.0188136	-0.0037567	-0.0203771	0.0217268	0.041908	0.0375846	0.00660796	-0.00345531	-0.00862508	-0.0122798	-0.00126614	-0.0101038
MDM4	0.0296588	0.00143358	0.0430322	-0.0195496	0.0199549	-0.0561743	0.00284166	0.0139698	0.0271659	-0.0195906	0.0328431	0.0050257	0.00735235	0.0424447	0.00283447	-0.00652236	-0.0188035
DSTYK	0.0149585	0.00706357	0.00255945	0.000348626	0.0132505	-0.0201468	-0.000597285	-0.00488294	-0.00356697	0.00488037	-0.00357692	0.00169506	0.00474435	0.0212897	0.0103207	0.00250452	0.00385308
FCMR	-0.0293412	-0.00200064	-0.0356994	0.0185663	0.0176883	0.0330059	0.01631	0.0356699	-0.00315236	0.0116301	-0.0337247	0.0461977	-0.00511316	0.00241986	0.0196947	-0.0164398	-0.00586429
CD55	-0.006188	0.00224508	-0.00187673	-0.00949859	0.0182051	-0.0099488	-0.00426404	-0.00617093	0.0232719	0.0287007	0.0154148	0.0430457	-0.00286966	-0.00217331	-0.00851027	-0.00404842	-0.0163274
CR1	-0.000365978	-0.00790482	-0.00559253	0.0128545	0.0238624	0.000730639	-0.00663675	0.0119741	-0.0196379	-0.00199846	-0.00941957	-0.00791396	-0.00442133	0.0260475	-0.00436739	-0.00451985	0.0450873
MIR29B2CHG	0.00122262	-0.00115129	0.000910444	0.0404533	0.0211914	-0.0247785	-0.00764743	-0.0266732	-0.0188706	0.0124781	-0.00353368	-0.0217163	-0.000421348	0.0376686	-0.00632466	-0.00120678	0.0319999
G0S2	0.0539553	-0.00206425	0.00844768	-0.00899293	-0.00516203	-0.0209402	-0.00224804	-0.0100369	-0.00253017	-0.000322179	0.00654985	0.00123951	0.0012552	-0.00255022	-0.00527953	0.0149401	-0.00370156
LINC00467	-0.00528526	-0.000930317	-0.00851254	0.0138977	0.000640932	-0.00221379	0.00373789	0.00330125	-0.00490716	-0.0096043	-0.010932	-0.00337242	0.00767815	0.00517341	0.00563018	0.0112376	0.00443404
RRP15	-0.00268582	0.00264396	0.00938877	-0.00795038	0.0048655	0.00779411	0.00820337	0.0244213	0.00810217	-0.00351521	0.000406705	-0.0113232	-0.00318576	-0.00386115	0.00130338	-0.00202969	-0.00244579
RAB3GAP2	0.00806362	-0.000327993	0.0166441	0.00295275	0.0200645	-0.0165982	0.000866468	0.00249451	-0.00014675	-0.00564556	-0.00258669	0.00240132	0.00942513	0.0180096	0.00257872	-0.00250475	0.0177917
DUSP10	0.00831032	-0.00260984	0.0417105	-0.00821596	-0.00562327	-0.0331179	-0.0110198	-0.0180004	-0.00408046	0.0057144	0.0569787	-0.0110197	0.00332434	-0.00913044	-0.0115463	-0.00129597	-0.00676112
MIA3	-0.0140451	0.00326335	0.00363848	0.001021	0.0395931	-0.00645533	0.0152591	0.00634183	0.00130185	-0.00496942	-0.0100141	0.00558835	0.00349132	0.00594756	0.019424	0.0049696	0.000897796
FAM177B	0.00121057	-0.00476613	-0.0129354	-0.0162763	0.0055089	0.0096132	0.0196652	0.0131783	-0.000100225	-0.00305843	-0.00999367	0.0461745	-0.00366945	-0.00579202	0.0384272	-0.00747229	-0.0169317
TP53BP2	-0.00424285	-0.00164307	0.0447789	-0.00405445	0.0134601	-0.0214052	-0.00537979	-0.0124552	-0.000879276	0.00243256	0.0305569	-0.00334531	-0.00504788	-0.00504176	-0.00408593	-0.00385317	0.00157561
WDR26	0.0188011	0.00388124	0.0401081	0.00125882	0.0182013	-0.0433162	-0.00165029	-0.0108272	0.00265712	-0.00824697	0.0175672	0.000703174	0.0101852	0.0268464	-0.00219157	-0.000474965	0.000246369
LBR	-0.0151956	-0.00113696	-0.00567506	0.0207605	0.0356357	-0.0022395	0.000867718	0.0225291	0.0535475	-0.0107545	-0.00509757	0.000402459	-0.00475242	0.00484473	-0.0209944	-0.00143789	-0.00488941
ENAH	0.000573948	-0.00505263	-0.00374026	-0.0147155	0.00601881	-0.000621417	-0.00183244	0.0199869	0.0113991	0.00675768	9.38249e-05	0.0134418	0.00697002	0.000830921	0.0141378	-0.00390935	-0.0117585
H3F3A	-0.0317212	-0.00647968	-0.0174854	0.012719	-0.00611185	0.0315427	0.00427442	0.0193282	0.0226201	0.00417791	-0.00251168	0.00113375	-0.00640048	-0.0257715	-0.0131262	0.000742489	0.000811889
LIN9	-5.85588e-05	0.00131156	-0.00318112	-0.00342301	0.0059152	0.000753652	0.00796916	0.00646954	-8.50375e-05	0.00403904	-0.00588583	0.0140423	9.28311e-06	-0.00374694	0.00242795	0.000193047	-0.00423037
IBA57	0.00626363	0.00346582	0.0336123	-0.00457895	0.00625436	-0.031303	-0.00530493	-0.00676116	0.000846727	0.0109382	0.0187197	-0.000967121	0.000542244	0.0185949	-0.012241	-0.00203189	-0.00272896
RHOU	0.00926206	0.00613008	0.00255252	-0.000671855	-0.00111659	-0.00192459	0.00160702	-0.00220048	-0.000329105	-0.00508106	-0.000857117	-0.00298904	0.00489415	-0.00509431	-0.00125277	-0.00185934	0.00185694
ABCB10	0.00055194	-0.0014839	0.00641127	0.0050414	0.0071506	-0.0116358	0.000727475	0.0069111	0.00178746	-0.0107291	-0.000747782	0.00958813	0.00450461	0.00575805	-0.00127838	0.00439544	-0.00214106
GALNT2	0.000565345	0.00238981	0.0356171	-0.0216178	-0.00889157	-0.026677	-0.0103527	-0.0137392	0.000876269	-0.00974273	0.0388763	-0.00150042	0.00966665	-0.00972509	0.0161642	0.015636	-0.0186375
TARBP1	0.00631452	0.0119853	0.00857648	0.00349802	0.0155869	-0.0211008	0.0118661	-0.000318851	0.00240019	-0.0107649	-0.00596301	-0.0111338	-0.000881005	0.0358937	-0.00436913	-0.00122198	0.0134055
IRF2BP2	0.000524028	0.00761977	0.0579691	-0.00286074	-0.00556924	-0.0483147	-0.0127591	-0.0218822	-0.0112172	-0.00565721	0.0768214	-0.0180083	0.0028623	-0.00127363	-0.0113464	-0.00620435	-0.00285914
RBM34	0.00307093	0.000208125	0.0182072	0.00121831	0.00795255	-0.020141	-0.00707131	-0.012592	-0.00326713	-0.00353148	0.0342672	-0.00276621	0.00232268	-0.00126115	-0.00251753	-0.00550398	-0.000558963
ARID4B	0.00228497	0.00533504	0.0441431	-0.00584653	0.0180598	-0.0275499	0.015366	0.00240231	0.0160992	-0.00939921	0.0213265	0.00272974	0.0020555	0.00933914	0.00125162	-0.0130932	-0.00395669
LYST	0.00371926	-0.00623197	-0.00495889	-0.0121661	0.0310643	-0.00615123	-0.000523787	-0.00179377	0.0177247	0.0104896	-0.00153037	0.0363811	0.00103222	0.0208696	0.0340585	-0.0167305	-0.00525848
ERO1B	0.00395146	0.000729692	0.0218803	-0.0144149	0.00988573	-0.0199777	0.00719719	0.00426521	0.0161229	0.00969492	0.0101111	0.00531983	0.00512817	0.00790805	0.00286011	0.00180008	-0.0157161
HEATR1	0.00470035	0.0055528	0.0235944	-0.00181735	0.0232927	-0.028853	0.00409295	0.00301202	0.00287513	-0.010292	0.0209799	-0.010579	0.00119867	0.0123894	0.00197527	0.00100105	-0.00161961
MTR	0.00293954	0.00818071	0.0109516	-0.000333637	0.0290333	-0.020261	0.00698733	0.000916026	-0.00147128	-0.00323785	-0.00897024	0.00149691	0.00165907	0.0350418	0.00720884	-0.00108685	0.00744551
CHML	0.0145518	-0.00101959	0.0175603	-0.0111698	0.0353465	-0.0247909	0.0094421	0.0176199	0.0318208	-0.0144787	0.00565656	0.0106128	0.00266799	0.0247912	0.0194629	-0.00979713	-0.0232589
HNRNPU	0.0066905	3.26866e-05	0.0211508	-0.00350697	0.0548862	-0.0301972	0.00805073	0.0115524	0.0100754	-0.0125503	0.0106751	0.00627445	0.00163827	0.0268936	0.0116839	-0.00479983	1.76217e-05
AHCTF1	0.0115978	0.00792431	0.0426717	-0.00038332	0.0291536	-0.0375811	0.000632447	-0.00736978	-0.00171853	-0.00485116	0.00738472	-0.00152988	0.00814311	0.0190735	0.00381025	-0.000499282	0.00358104
RNASEH1	-0.00733951	0.000651112	0.0234044	0.000554662	0.00744572	-0.0207153	0.00125065	0.00392222	0.00891833	-0.0112305	0.0131271	-0.00674191	0.00490162	0.00400268	-0.0147725	0.0152884	0.00654513
RPS7	-0.0293327	0.000614955	-0.0167929	0.00870057	-0.00912752	0.035776	-0.00436289	0.00285808	-0.00383642	0.00395868	-0.000492461	-0.00184574	-0.00866197	-0.0250494	-0.00304305	-0.00228883	0.00409262
LINC00487	0.0114453	0.00277622	0.0111147	-0.00507536	-0.00299675	-0.0153614	0.00535325	-0.000790339	0.00460355	-0.00600642	-0.000551222	-0.000328152	0.00756044	0.015963	-0.000386971	-0.00169524	-0.00127627
NRIR	0.00932344	-0.00260224	0.00290941	-0.00446012	0.00371903	-0.0102461	0.0265748	0.00377604	0.0114919	-0.00654454	-0.00105752	0.00073321	0.00059123	0.00986145	-0.000946457	-0.00157455	-0.00400594
RSAD2	0.00531681	0.0043982	-0.00706458	-0.00919042	0.0113945	-0.0215358	0.165728	0.0182197	0.0280958	-0.0238012	-0.0161289	-0.00295421	0.00848399	0.00674903	-0.00618946	-0.00282768	-0.00516564
ADAM17	0.019237	-0.0057629	0.0232871	0.0107966	0.0221241	-0.0340886	0.00551851	-0.00797158	0.0106701	0.00310408	0.000190116	0.000901666	0.00823147	0.0225171	-0.0113043	0.00298594	0.00258183
NOL10	0.000769129	0.0021011	0.0142381	2.35058e-05	0.00714392	-0.0114934	-0.00037514	0.00955318	0.00907776	-0.00397001	0.00452267	-0.00730442	0.00627391	-0.00337365	-2.78281e-05	0.00658752	0.00182033
FAM49A	0.00942189	-0.0090137	0.00573932	0.0336372	0.00819471	-0.0152564	-0.00520373	-0.00799369	-0.0096573	0.00505163	0.00130205	-0.0109598	0.00717154	0.00825292	-0.0129214	0.000682296	0.026281
SMC6	-0.0114677	-0.0102394	-0.010132	0.0308781	0.0387728	-0.00303849	0.0144419	0.046319	-0.000512177	0.00751428	-0.00898024	0.0174721	-0.00718864	0.0178742	-0.00871996	-0.00985414	-0.00821018
GEN1	0.00879554	-0.00642721	0.0425011	0.0448677	0.0151305	-0.042142	-0.00377874	-0.0127511	-0.00526152	-0.0130843	0.0198609	-0.0197273	0.00423425	0.0243031	-0.0217759	0.00124057	0.00659581
PUM2	0.00164052	0.00391183	0.00836324	0.00115532	0.0375376	-0.0179884	0.00802579	0.00325631	0.00484956	-0.0138577	-0.00569178	0.00307767	0.00309202	0.0281849	0.00893336	-0.00198822	0.0104324
KLHL29	-0.00045154	0.00904265	0.0100642	0.00029656	0.00268327	-0.00595851	-0.00456438	-0.0029421	-0.00523435	0.000624447	-0.00203763	-0.00422161	-0.00222028	0.000540102	-0.000816852	-0.000623234	0.00412378
ATAD2B	0.016622	0.00316827	0.0304654	-0.00576628	0.0340443	-0.0342745	0.00833141	0.0174496	0.0199887	-0.0141306	0.00509918	-0.00284996	-0.00314294	0.0256038	-0.00406181	-0.00668684	0.00167568
ITSN2	0.0120217	-0.00157712	0.0199286	0.0104798	0.0444711	-0.0319206	0.00250943	0.0017466	-0.000298946	-0.00781288	0.00451364	0.0213169	0.00494333	0.0292645	-0.00118379	-0.011198	0.0113614
CENPO	0.0106304	-0.00246961	0.00480768	-0.00177551	0.00526344	-0.00860284	0.00201545	0.00142506	0.00309127	-0.00581714	3.95857e-05	0.00331478	-0.00116666	0.00730964	-0.00429642	0.000515304	0.00685517
AC012074.1	0.00124404	-0.000849569	0.00337684	0.00177832	-0.00292254	-0.00882819	-0.00115925	-0.00354108	-7.15022e-05	-0.00657862	0.000367802	-0.00173383	0.000807819	0.0206462	-0.00395075	-0.0013236	0.00786769
DTNB	-0.00177142	0.00113008	0.000152728	0.00239857	0.00872867	-0.00825546	-0.0040979	0.00308368	-0.00255727	0.000790744	0.000767628	0.00508132	0.000960043	0.00848936	0.000639081	-0.000837672	0.00508925
WDR43	-0.0142613	0.00508827	0.0281731	-0.00143961	0.00812312	-0.00419181	0.00102012	0.0192716	0.00555571	-0.0132176	0.0159803	-0.0169434	-0.00146923	-0.006959	-0.00864023	0.00111179	0.0020724
YPEL5	-0.00611069	-0.00619444	0.0240334	0.00781512	0.00407242	-0.03662	-0.0171919	-0.0230506	0.0210645	0.0732972	0.0723572	-0.00219448	-0.00334302	-0.01142	-0.036268	-0.0109489	-0.0186498
LBH	-0.0269564	0.00727694	-0.0356718	0.0289565	0.028481	0.0273948	0.0208344	0.030584	0.0148397	0.00436826	-0.0332898	0.0261058	-0.00510715	-0.00555486	0.0148033	-0.020112	-0.00203124
BIRC6	-0.000688652	0.0053107	0.0113948	0.00898008	0.0311057	-0.0217483	0.00708387	0.00564854	0.0110087	-0.0113586	-9.12595e-05	-0.000334419	0.00112775	0.0247592	0.00492584	-0.00194159	0.00607843
RASGRP3	-0.00342884	-0.00896413	0.00680774	-0.00250604	0.0175866	-0.025088	0.0152727	0.0290904	-0.0127761	-0.00785124	-0.00826908	0.0123054	-0.00105999	0.0322225	0.00387265	0.0104598	0.0225711
HEATR5B	0.00148157	0.00166797	-0.00367951	0.00930092	0.0340949	-0.00632126	-0.0061883	0.00256671	-0.00614305	-0.00227392	-0.00937605	0.0296952	0.00329701	0.0175994	0.00768284	-0.00569779	-0.00503174
GPATCH11	-0.0215627	-0.00885813	-0.0176859	0.0285307	0.012625	0.0210848	-0.00677484	0.0123892	-0.013687	0.00968871	-0.0196985	0.0235737	0.0019013	-8.59007e-05	0.00917415	-0.00393767	0.00132805
EIF2AK2	0.00779818	-0.000826879	0.0146056	-0.00926226	0.0291171	-0.0292929	0.138041	0.0141294	0.0301641	-0.0235833	-0.00771618	-0.00837078	0.00945863	0.0126512	-0.0103712	-0.000848054	-0.00119847
CEBPZ	-0.00882193	0.00515696	0.0187822	-9.16447e-05	0.0193353	-0.0116359	0.00532146	0.0111295	-0.000640899	-0.00430292	0.0271107	-0.00389783	-0.00306226	-0.0045726	0.00706115	-0.00477633	-0.00776597
PRKD3	-0.00374455	-0.0047419	0.0232456	0.0215884	0.0213599	-0.0171225	-0.00429741	-0.0052932	-0.022743	-0.00783297	-0.00101504	-0.00777824	-0.000457654	0.0167955	0.00736909	-0.00150646	0.0286514
SRSF7	-0.00515896	0.00592145	0.00166017	-0.003494	0.000804282	0.000218558	-0.00578612	-0.00247882	-0.00274106	0.0491235	0.0118094	-0.00431359	-0.000805624	-0.00625106	-0.000510379	-0.00678507	0.000691739
MAP4K3	0.0137796	0.00521012	0.0313736	-0.000924437	0.00199113	-0.0270418	-0.00814763	-0.00639187	0.0149043	-0.00071204	0.0206903	-0.0050743	0.0049423	-0.00430706	-0.0144493	0.00240416	-0.00784972
EML4	0.0124307	0.00342777	0.0450244	0.0121972	0.0226655	-0.0339576	-0.00871404	-0.00598564	-0.000126185	-0.00911375	0.0267621	-0.0159772	0.00432062	0.0238995	-0.00657217	-0.0131129	-0.00183455
OXER1	-0.00106257	0.0075592	0.000525613	0.00290237	-0.000969116	-0.0036937	0.00324799	-0.00481261	0.00176266	-0.00393998	-0.00139469	-0.00194374	-0.000190026	0.00155307	-0.00425002	-0.000956434	0.00181348
ZFP36L2	0.00244411	0.0224555	-0.00684956	-0.0103193	0.00772362	-0.0117892	-0.0118553	-0.017487	-0.000429497	0.031517	0.0137414	0.0213657	0.00540085	0.00581002	0.0067825	-0.0106312	-0.00502568
THADA	0.00541132	0.00323307	0.0126771	-0.00573769	0.0169005	-0.016035	-0.00046303	0.00582781	0.00309486	-0.00714953	-0.00100593	0.00545242	0.00401343	0.0248574	0.00628887	-0.00262507	0.00437568
PPM1B	0.00466198	0.00375228	0.0108217	-0.00340048	0.0351773	-0.0240336	0.000777753	-0.00464551	0.0155823	-0.00784599	0.00511368	0.0179488	0.00607077	0.0156291	0.00145872	-5.47783e-05	-0.00270983
PRKCE	0.0149961	-0.00753573	0.0200623	-0.00244635	0.0202967	-0.0232739	0.00339218	0.00141394	0.00676855	0.00276717	0.0143843	0.0252057	0.00230326	0.0227161	-0.00492382	-0.0110194	-0.0181789
MCFD2	-0.00539268	0.000605697	-0.00408557	0.00297844	0.0108559	0.000181231	0.0114289	0.00409584	0.0105392	-0.0072045	-0.00558096	-0.0020751	0.00636044	-0.00160825	0.00574272	0.00825644	0.00766814
PSME4	0.00956345	-0.000494105	0.0262519	0.00384219	0.0250249	-0.0286007	0.00790344	0.0264386	0.0246124	-0.00660805	0.00684455	-0.00857984	0.0054778	0.0288234	-0.0148166	-0.00371089	-0.0155366
SPTBN1	-0.00260461	0.0053565	-0.00087421	0.0210245	0.0594853	-0.0290875	0.00778768	-0.000985403	0.0274438	-0.00728056	-0.0022361	0.00805375	0.00115675	0.0299342	-0.0163597	0.000810679	0.00727076
EML6	-0.00568031	-0.00531848	0.00684255	0.0279812	0.0125027	-0.0189088	-0.0131734	-0.0317236	-0.0184878	-0.00790055	-0.00912851	-0.0343316	-0.00328845	0.0275259	-0.0246643	0.0289576	0.0554757
RPS27A	-0.0216423	0.0023689	-0.0101048	0.00178283	-0.00754851	0.0282857	-0.00582715	0.000605471	-0.00549553	0.00478776	-0.000257114	-0.000307043	-0.00602116	-0.0182408	0.00312915	-0.00594138	-0.000258965
CCDC88A	0.027571	0.0015002	-0.00525152	0.0278041	0.0164516	-0.0255853	-0.00150506	-0.00799246	0.00259898	-0.006314	-0.00449524	-0.00553719	0.00815433	0.0172002	0.0015706	0.016877	-0.000457875
PPP4R3B	0.00269698	0.00284425	0.00978688	0.00343684	0.0432508	-0.017605	0.0125456	0.00271164	0.0137691	-0.00660462	-0.00399997	0.00242447	0.00124869	0.0171338	0.00779505	-0.00288901	0.00274463
PNPT1	-0.00231769	0.00480469	0.00810623	-0.00372534	0.0246132	-0.00977685	0.0548845	0.0122175	0.00856391	-0.00993378	-0.00768498	-0.00576808	0.00431843	0.00442844	-0.00135729	-0.000733434	-8.61041e-05
BCL11A	0.00954205	-0.0143495	-0.0156492	0.00414521	0.0320125	0.00116313	0.0148692	0.0392882	0.00637125	0.00181453	-0.0146438	0.024521	-0.00495613	0.0462935	0.0197734	-0.0237367	-0.0106198
REL	0.00392078	-0.0128388	0.0302096	-0.0143415	0.0174574	-0.00563892	-0.00243092	0.0130174	-0.0104497	0.0102273	0.0218503	0.0218692	-0.00265998	0.00697278	0.0257982	-0.0223973	-0.0101084
PELI1	0.0191337	-0.0029763	0.0771521	-0.0136874	-0.00142787	-0.0676209	-0.0222927	-0.0444408	-0.0149862	-0.0165229	0.0864487	-0.00937019	0.00861978	-0.00112179	-0.0141449	0.00747367	0.00603767
SERTAD2	0.00517826	-0.000199387	0.00263264	-0.000458534	0.012662	-0.00911602	-0.00396651	0.00489988	0.00935195	0.00292602	0.0127893	0.00257626	-0.00254115	0.00672571	0.00900862	-0.00909349	0.00274842
PPP3R1	0.00247315	0.00108744	0.00817201	0.00768156	0.0162306	-0.0125926	0.00419367	0.0017956	0.0059634	-0.00172085	-0.0026198	0.00615786	0.0065837	0.00677446	0.000302199	-0.00135994	0.0091168
PLEK	-0.0183043	-0.0175507	-0.00822837	0.0700037	0.00980954	0.00895401	0.00887281	0.00913927	-0.0112868	-0.00421463	-0.0201055	-0.0276789	0.00830319	-0.00431494	-0.0212879	0.00273758	0.0527867
AAK1	0.00747367	0.103069	0.0148497	-0.0190253	0.0017843	-0.0576549	-0.00423124	-0.014978	0.0437329	-0.0139482	0.00911314	-0.0218181	0.0292905	0.0124069	-0.0150747	0.00880559	-0.0168838
ZNF638	0.00581083	0.00891379	-0.0047711	-0.000284397	0.0501027	-0.0194324	0.00974046	0.00708841	-0.00153385	-0.0107511	-0.0154044	0.0167843	0.00685476	0.0325911	0.023855	-0.00227534	0.00750937
TET3	0.0140556	0.00128574	0.034672	-0.00269278	0.00735636	-0.0270371	0.00486165	0.0131221	0.00989778	-0.00929293	0.0115918	-0.00320066	0.00140902	0.0207084	-0.00941139	-0.00482458	-0.00629727
SLC4A5	0.0102468	0.00746201	0.00337604	-0.000492989	0.00270804	-0.0122721	4.38375e-05	-0.00585065	-0.00350122	-0.00179696	0.00277648	-0.00131781	0.000329215	0.0155152	0.00578258	-0.00255088	-0.00129882
CCDC142	0.0156557	0.00498822	-0.00257665	-0.00359109	-0.00013024	-0.0079356	0.000665135	0.00726374	-0.00197928	-0.00464276	-0.00555174	0.000834661	0.00373679	0.0153447	0.00635741	0.0013419	-0.00144336
TMSB10	-0.0199905	0.00171379	-0.0189713	0.00207157	-0.00660488	0.0221108	0.00817903	0.0127109	0.0106896	-0.000772515	-0.00850582	0.0102999	-0.00459137	-0.0159933	-0.00349329	0.00314555	-0.000417862
GNLY	0.0773055	0.00221217	0.0283723	-0.00815058	-0.00117965	-0.0543578	-0.00488835	-0.0218006	-0.00599259	-0.0136425	0.00460125	-0.00943253	0.286064	0.0224954	-0.0117014	0.00201561	-0.00699455
PTCD3	0.0147671	0.00730543	0.0157064	-1.68404e-05	0.0233948	-0.0264403	-0.000778114	0.00470907	0.00375664	-0.0122478	-0.00397839	-0.00184551	0.00550512	0.0305955	0.00576435	0.000704641	0.00532206
KDM3A	0.00953784	0.0130427	0.0280325	0.00176556	0.0198515	-0.0303844	0.000421528	-0.0136505	0.00499078	-0.00472189	0.00905818	0.00813922	0.00476659	0.0106999	-0.0047922	-0.00086346	0.00293879
RNF103	0.0120209	0.00160664	0.0428502	-0.0124097	0.00102386	-0.0364167	-0.00418553	-0.0108418	0.00294933	-0.00702934	0.0341205	-0.00545497	0.00136748	0.00801079	-0.0047551	0.00291941	-0.00642085
CD8B	-0.0019516	0.108247	0.00581574	-0.0143365	-0.000527871	-0.0389365	-0.00393642	-0.0124721	-0.00719854	-0.0103105	-0.00321871	-0.0108644	0.0204378	0.00431465	-0.00375836	-0.000827441	-0.0112755
EIF2AK3	0.014989	-0.00497249	0.0560371	-0.0253741	0.0139373	-0.0492051	-0.0029912	-0.0190838	0.0137463	-0.0163496	0.0401812	0.00948888	0.00205215	0.003422	-0.0134684	0.0129157	-0.00362647
IGKC	-0.0208684	-0.0198749	-0.0197355	0.000774943	-0.00579726	0.0221109	0.00942067	0.00526717	0.00332815	-0.00194592	-0.00317809	-0.00237836	-0.00501976	-0.013357	-0.00341166	0.0141642	0.0085571
IGKV4-1	-0.00491055	-0.00524307	-0.00281874	0.0167261	0.00521404	-0.0125494	0.00161374	-0.00731636	-0.00754171	-0.0050411	-0.00424641	-0.0103064	0.00471638	-0.00155537	-0.0058933	0.031145	0.00332253
IGKV3-20	-0.00780421	-0.00366603	-0.00284168	0.00204154	0.00317078	-0.0131323	-0.00128629	-0.00383962	-0.00172687	-0.00551437	-0.000676412	-0.00780407	-0.00150486	-0.0038736	0.00250589	0.0349645	0.00170088
IGKV1-39	-0.00141572	-0.00193921	-0.0048599	-0.00309115	-0.00331797	-0.0107824	0.00968387	-0.0038603	0.00375905	-0.00472347	-0.00397797	-0.00418149	-0.00216677	-0.00125862	-0.00762116	0.0262102	0.00402797
ZNF514	-0.00110971	0.00393449	-0.00295795	0.00195404	0.00720068	-0.00500595	0.00645706	0.00200766	0.000392562	-0.00451386	-0.00744655	0.00522974	0.00614159	0.0138345	0.00303418	-0.00216701	0.00173257
LINC00342	0.00673361	0.0120883	0.0170622	0.0228987	0.0559501	-0.0396707	0.0017829	-0.0196181	-0.0129983	-0.0173769	-0.00456801	-0.0130391	0.00952458	0.041494	0.0194725	0.00452879	0.0183135
ANKRD36C	0.0128287	0.0178785	0.0335927	0.0060245	0.026191	-0.0433761	0.00106999	-0.0165188	-0.0119836	-0.00924019	0.00337858	-0.0156362	0.00336021	0.0387915	-0.00117667	0.00375409	0.0116173
DUSP2	-0.0049698	0.0101628	0.00832632	0.0143248	-0.0186593	-0.0264057	-0.0166722	-0.0167046	-0.0110662	0.108101	0.0338079	-0.0294969	0.0132164	-0.0109853	-0.027044	-0.00649086	0.0100671
CIAO1	-0.00257648	0.00432163	0.00543574	0.00241874	0.0236886	-0.00928202	0.00235698	0.00624851	0.00595661	-0.000842446	-0.00767875	0.00296967	0.00178803	0.015206	0.00275236	0.00346298	0.000496611
SNRNP200	0.0109704	0.00578848	0.0371858	-0.00117065	0.0483163	-0.038312	0.00827229	-0.00371437	0.0106747	-0.0016336	0.011002	-0.00767307	0.000746823	0.0155582	-0.00448065	6.10803e-05	0.00318032
ARID5A	0.00645185	0.0134134	0.0469094	-0.00737787	-0.013289	-0.0273486	-0.00460276	-0.0185005	-0.00582505	-0.00260421	0.0243156	-0.00711267	0.0098756	-0.00347594	-0.00475263	-0.00151393	0.0052064
ANKRD36	0.00606423	0.00844053	0.0243277	0.00321446	0.0221051	-0.029186	-0.00281166	-0.0128602	-0.00952972	0.000878679	0.000360177	-0.0117406	0.00490415	0.0279833	0.0109687	0.00766496	0.00659048
AC092683.1	0.00997116	0.0188221	0.0224733	0.00268672	0.0325789	-0.0429755	0.00559015	-0.0130381	-0.0106247	-0.0179542	-0.00544489	-0.0142024	0.00703577	0.0380071	0.0319017	0.0119713	0.00862356
TMEM131	-0.00170904	-0.00349272	0.00992706	0.0168164	0.0258469	-0.0198841	0.00786535	-0.00281464	0.00285856	0.00499613	-0.00923279	0.011675	0.00288233	0.0239062	-0.00112976	-6.67412e-06	0.00448456
EIF5B	-0.00354154	0.00633316	0.0163094	0.0085669	0.0118155	-0.0123205	0.00843348	0.0137313	0.00781995	-0.0134898	-0.00256789	-0.0181382	0.000599601	0.00429937	-0.0091085	0.0134567	0.00687025
AFF3	-0.00823794	-0.0154869	-0.00243695	-0.00597337	0.0301779	0.0107486	0.00980223	0.0192286	0.0347039	0.00528803	0.0042014	0.0348599	-0.00819232	0.0106483	0.0228681	-0.0268301	-0.0325549
RPL31	-0.0360042	0.00286425	-0.014393	0.00568136	0.000843629	0.0377865	-0.000383243	0.00678173	-0.00451862	0.00451969	-0.00100296	0.00254904	-0.0100524	-0.0181903	0.00498901	-0.00904486	0.000799727
MAP4K4	0.00534801	-0.000418879	0.0200607	-0.00499063	0.046203	-0.0273666	0.00233628	0.0168318	0.0161857	0.00725842	0.0152948	0.0152424	0.00095959	0.0224356	-0.0116929	-0.0144295	0.00594446
C2orf49	-0.0073357	0.0046263	-0.00145625	0.00464184	0.0138256	-0.000894223	0.00340796	-3.93323e-05	0.000574216	-0.0106557	-0.00143893	0.00448724	-0.000888096	0.00372187	0.00974071	0.000862057	0.00366637
GCC2	-0.00244433	0.0182529	-0.000930817	-0.00559746	0.034904	-0.0160989	0.0149484	-0.0107388	-0.00162963	-0.00588585	-0.00593859	0.0237662	0.0065183	0.0219604	0.0234313	-0.00667251	0.00104416
RANBP2	0.0202844	0.00249234	0.059599	0.00116711	0.0315427	-0.051707	0.00100529	-0.00302528	-0.00553361	-0.0132545	0.019273	-0.0114704	0.00666835	0.0169145	0.00579007	0.00600639	0.00398505
RGPD5	0.00780856	0.00732227	0.0426778	-0.00420111	0.00300562	-0.0341862	-0.0107679	-0.0201719	-0.0067636	0.0135798	0.0284233	-0.0049537	0.00812489	0.00790877	0.000653273	-0.00402262	-0.00514249
BCL2L11	-0.000479106	-0.00345298	0.0627568	0.00794445	-0.00308193	-0.0415689	-0.0121115	-0.0181066	-0.0179497	-0.00869126	0.0400888	-0.0153474	0.00590227	0.000866191	0.00132915	0.0170047	-0.00556383
ANAPC1	0.0104554	0.00449946	0.0116451	-0.0021675	0.0209741	-0.0156736	0.00756046	0.00448844	0.00838117	-0.0103183	0.00254064	0.000587999	-0.00318775	0.0136151	-0.00287463	-0.0011187	-0.00125973
ZC3H8	-0.01212	0.00771724	9.54247e-05	-0.00328654	0.0070697	0.00963438	0.0030641	0.0264921	-0.00191754	3.48925e-05	-0.0109962	-0.00234845	0.00146332	0.00280298	0.00764788	-0.00414749	0.00143676
ZC3H6	-0.0126727	0.0117878	-0.00861833	-0.00745152	0.0137233	0.0105984	0.0133472	0.00137482	-0.00488355	0.000802794	-0.0147238	0.0106297	0.000556685	0.00229892	0.0255273	-0.00504717	0.00948522
SLC20A1	0.0102063	0.00696955	0.0356819	0.000515883	0.00208434	-0.0324417	-0.00669954	-0.014629	-0.000215209	0.0124833	0.0226892	-0.0104122	0.0157564	0.0162421	-0.00928223	-0.0030101	0.00694585
PSD4	0.00984034	0.00294327	-0.00194556	0.000744929	0.0106066	-0.0165743	0.00335248	0.0155239	0.0085176	-0.00272767	-0.00407424	0.00844913	0.00287211	0.029973	-0.0104007	3.40752e-06	-0.00536982
CBWD2	0.00844255	-0.00236756	0.0040806	-0.00257848	0.0167837	-0.0104387	0.0104914	0.0108513	0.0032363	0.00105794	-0.00398258	0.000932743	0.00204489	0.00603062	-0.00464127	0.00620512	0.00428585
CCDC93	0.00572296	0.00103962	0.0425844	-0.00659398	0.0147688	-0.0255055	-0.0025397	-0.010182	-0.00144877	0.00860007	0.0146681	-0.00672461	0.00382201	0.00674053	0.0122166	-0.00455221	0.00211795
AC009303.2	0.00661556	0.00118232	0.00406665	0.000274423	0.00904667	-0.00701205	-0.0051055	-0.00446158	-0.00108392	-0.000515948	0.00370175	0.00485561	0.00181714	0.00235315	-0.00372375	-0.000899657	-0.000649687
INSIG2	-0.00375293	0.00621376	-0.00192538	-0.00152733	0.0149504	-0.00702862	0.00318411	-0.00188785	-0.000267208	-0.007796	-0.000182433	0.00752898	0.00350272	0.00283006	0.0142568	0.00437383	-0.0014114
DBI	-0.0325712	-0.00684868	-0.0298462	0.0102097	-0.0080092	0.0356045	0.00942031	0.0390446	0.00985258	0.00957594	-0.0117082	0.039469	-0.00466392	-0.0341985	-0.00102268	0.00344744	-0.0100109
CLASP1	0.00419539	0.00278601	0.0133911	-0.000755879	0.0192073	-0.0217366	0.00160699	-0.00645871	0.00621829	-0.00503632	0.00281231	-0.00431507	0.014027	0.0136706	0.00401098	0.00478183	0.00318082
MAP3K2	0.00933136	0.00232228	0.0247442	0.000910927	0.0312506	-0.0309803	0.00592769	0.0100801	0.0228365	-0.00807459	0.00683905	-0.00164518	0.00667311	0.0221113	0.00687893	-0.00434196	-0.000227624
POLR2D	-0.00278466	0.00134353	0.0136778	0.00461934	0.00716382	-0.010814	-3.4499e-05	0.00321118	0.00719693	-0.00929527	0.00347103	-0.00323938	0.00486896	0.00562026	-0.00163592	0.00378027	-0.000640487
UGGT1	0.00542453	0.00183264	0.00169123	-0.00146904	0.017737	-0.0213767	0.00122714	0.0125069	0.00743755	-0.00669008	0.000564665	-0.00768116	0.00234626	0.0110408	-0.00871626	0.018779	0.00895228
SMPD4	0.00402352	0.00144293	0.0397438	-0.005033	-0.00300553	-0.0210031	-0.000306419	-0.00642523	0.00233868	-0.0100331	0.0119883	-0.00865522	0.00105099	0.00302505	0.00615518	0.0022494	0.00393777
PLEKHB2	0.0016361	0.00456975	0.020095	0.00287237	0.00227153	-0.0176585	0.00874589	0.00990714	0.0081078	-0.00707008	0.00993001	-0.00745719	0.00103836	0.00750211	-0.0102086	0.001098	0.0019508
MGAT5	0.00993979	-0.00410034	0.00727634	-0.0102994	0.034162	-0.0151089	-0.00509013	-0.00058595	-0.0146998	0.00663654	0.0025497	0.0258536	0.00376999	0.023116	0.0417428	-0.0110244	-0.0140234
CCNT2	0.0106765	-0.000930015	0.0324862	-0.0019951	0.0221747	-0.0333584	0.0029167	-0.0017864	0.0105459	-0.0198737	0.0191891	-0.000238228	0.00678214	0.01999	0.00270099	-0.00112156	-7.30627e-05
R3HDM1	-0.00888841	0.00329367	-0.0018138	0.003361	0.0179926	-0.00419307	0.0100283	0.0171127	0.0161373	-0.0107545	-0.00384294	-0.00648596	-0.00390529	0.00521372	-0.00706685	0.00494083	0.00713423
UBXN4	-0.0131589	0.00590207	0.0138548	0.00248448	0.0161504	-0.0141034	0.00658175	-0.00028448	0.00890628	-0.0195148	-0.00236014	-0.00297306	0.00116239	-0.00341918	0.00450727	0.0228402	0.00659883
CXCR4	-0.00116173	-0.00575395	0.00419015	-0.0508444	-0.00320655	0.00919701	-0.000100336	0.0160341	0.0159506	0.054026	0.0306222	0.0504611	-0.00298839	-0.0171783	0.027127	-0.0266621	-0.0482348
AC092620.1	0.0136869	-0.00364262	0.00931962	0.00804019	0.01194	-0.0205754	-0.0032232	0.00527039	0.000584648	0.00114453	0.00408895	0.00327396	0.00384707	0.0227108	-0.00476378	-0.00519504	-0.000852297
ZEB2	0.0295641	-0.0138386	0.00963954	0.0358101	0.0378903	-0.0389001	0.0154236	0.00566202	0.04004	-0.00761736	0.00404829	0.0201275	0.0145233	0.0380104	-0.00620526	-0.0186749	-0.0193437
RBM43	-0.00449686	0.0152967	-0.00506611	-0.0052681	0.00573036	-0.00118505	0.0329438	-0.006019	0.00171619	-0.0099917	-0.0101674	0.0109416	0.00630416	-0.00314072	0.00542285	0.000680056	0.00113124
RIF1	0.00385169	0.0115699	0.0300313	-0.00175073	0.0455236	-0.036155	0.0150852	-0.00294219	0.00091352	-0.0130481	0.00429598	-0.00659588	0.00372014	0.0279174	0.00852161	-0.000449298	0.00332816
NEB	0.00938642	-0.00112017	0.00838497	0.00453541	0.0152801	-0.015243	0.00134985	-0.00396079	-0.00397925	-0.00309172	-0.000220872	0.0039482	0.00523385	0.0123709	0.00767395	-0.000477522	-0.00244651
PRPF40A	-0.0091794	0.00280481	0.0283564	0.00623324	0.0198523	-0.0147515	0.0105955	0.0117513	0.0135779	-0.0132689	0.00252221	-0.00754039	0.00471235	0.00447142	-0.00284473	0.00409717	0.00194605
NR4A2	0.0103212	-0.000395764	0.0277935	0.0133627	-0.0098317	-0.0575657	-0.0236124	-0.0289926	-0.0024443	0.101839	0.0861567	-0.0155019	0.00435599	-0.00811179	-0.0424262	-0.0121359	-0.0134721
ERMN	0.00630085	0.00742131	0.0546858	-0.00742647	0.00664562	-0.0398081	-0.00643426	-0.0155992	0.00172277	-0.01565	0.0304824	-0.00576672	0.004436	0.00376054	-0.00535101	0.00450059	-0.00338652
BAZ2B	0.0196423	0.00217837	0.0199365	-0.0206088	0.0266397	-0.0314836	0.00879304	0.00254679	0.0424247	-0.0152542	0.0125278	0.019797	0.00329281	0.0192198	0.00433242	-0.00762497	-0.00652534
CD302	0.0413506	-0.00146603	0.00100325	-0.00731441	0.00140338	-0.00866817	0.00210884	0.00262879	0.00313162	-0.00811656	-0.000546618	0.00692976	-8.21553e-05	0.00362729	0.00499195	-0.00275735	-0.00268206
LY75	-0.00159705	0.00289862	-0.000178663	-0.000263162	0.0309139	-0.00700952	0.0052748	0.00969784	-0.00116031	-0.00937452	-0.0092193	0.0147033	-0.00422158	0.0169893	0.00778035	-0.00186525	0.0108323
IFIH1	-0.00819896	-0.0029274	0.00711319	-0.00624726	0.0168228	-0.0026474	0.0854293	0.0168275	0.00824391	-0.00788754	-0.0118058	-0.00565439	-0.000454308	0.000346758	-2.41284e-05	-0.000513917	0.00279563
COBLL1	-0.00130448	-0.0139345	0.000415746	0.0154164	0.0315354	-0.00626047	-0.0142535	-0.0398194	-0.0473441	0.00967864	-0.0024417	0.0116611	-0.00249973	0.0264478	0.028453	0.00105933	0.0309479
SLC38A11	-0.000473056	-0.00562607	-0.00526948	-0.00680521	0.0122079	0.00828841	-0.00605363	0.00274327	-0.0211293	0.00265413	-0.00642485	0.0107287	-2.73592e-06	0.011422	0.0602116	-0.00609575	-0.0161307
SCN3A	-0.00296657	-0.00723099	-0.00662913	-0.0212905	0.0126586	-0.00386335	0.00721143	0.0121336	0.0245499	-0.00656163	-0.0051917	0.0407457	0.00125696	0.0201718	0.0183201	-0.0039432	-0.0160242
AC009495.3	-0.000303284	-0.00432279	0.000975417	-0.00573514	0.00306526	-0.00359018	0.00526217	0.0130082	0.00687262	-0.00496918	0.0044441	0.00684093	-0.000543931	-0.00207835	0.00155404	0.0010532	-0.00495039
TTC21B	0.00461327	-0.000245685	0.0129125	-0.00486405	0.0309728	-0.0152619	0.00534712	0.00340598	-0.0015661	-0.00301849	0.00429695	0.00398856	-0.0024161	0.0140832	0.0091182	-0.00372536	-0.00537404
TTC21B-AS1	0.00248653	-0.00260582	0.00192853	-0.00190079	0.00142305	-0.000548896	0.00152291	-0.00111004	-0.00276695	-0.00165016	-0.000163353	-0.000466645	0.00102871	0.0018413	0.00405	0.000850284	-0.000508369
SPC25	0.00394692	-0.00151097	0.00467432	-0.00118776	0.00117992	-0.0109957	-0.000356962	-0.00133562	-0.00427353	-0.00715445	-0.00184704	-9.22176e-05	0.0013691	-0.00186304	-0.00427916	0.0239857	0.00281288
PPIG	-0.0215839	0.00407183	-0.00562428	0.00799525	0.0181001	0.0127655	0.0120042	0.0163243	0.00164889	-0.00140713	-0.014522	0.00400756	-0.00581588	-0.00155164	0.0130203	-0.00176664	0.00870386
PDK1	0.0132307	0.0196944	0.016174	-0.0152069	0.0172618	-0.0473113	-0.00124381	0.00266919	-0.000768561	0.000966126	0.00264643	0.0155357	-0.00114756	0.0318799	-0.00588587	0.0224002	-0.0119888
CIR1	-0.00051163	0.00381676	0.0192049	-0.00576063	0.00607875	-0.0103301	0.0111879	-0.00855672	0.00182028	-0.00545007	0.0215341	0.00821076	0.00321682	-0.0081149	0.00213807	8.91257e-05	-0.00101847
GPR155	0.00868857	0.0339424	0.000580298	-0.0121024	0.00907809	-0.0344758	0.0074934	-0.00877814	-0.0123547	-0.00965282	-0.00600309	0.0188409	0.0037106	0.0131838	0.0179898	0.0209269	-0.00906212
HNRNPA3	-0.0057723	-0.000270505	0.0203094	-0.00634752	0.0394994	-0.0185014	0.00820926	0.0140314	0.0175489	-0.00202295	0.0171283	-0.0016617	0.00126834	0.00431792	-0.00018185	0.00328323	-0.0057212
TTN-AS1	0.00203061	0.00199043	-0.000242327	0.0148806	0.0198167	-0.0160302	0.00389928	-0.00557286	-0.00498874	-0.00730346	-0.0069223	-0.000929641	0.00185554	0.0291926	0.0132636	-0.00532031	0.00747035
TTN	0.0284847	0.00409873	0.0654051	0.0306308	0.0512349	-0.0764638	-0.00629668	0.00282493	0.0313293	-0.0172456	0.0187185	-0.0138107	0.00556218	0.0663615	-0.0332786	-0.0166412	2.18831e-05
CCDC141	0.00645029	0.00144027	0.0259225	0.0284594	0.0350739	-0.0327967	-0.00268265	0.0104995	0.0269925	-0.00439574	0.00321497	-0.00423626	-0.000777095	0.02918	-0.020844	-0.0108437	-0.00171891
SESTD1	0.00381066	-0.00594658	0.00742366	-0.0158541	0.0119933	-0.0144645	-0.00147521	0.0269345	0.00886928	-0.0056451	0.00631923	0.0390072	-0.00380602	0.0195436	0.0049757	-0.00995966	-0.0067553
ITPRID2	0.00630865	0.00476623	0.028303	-0.0057804	0.00757588	-0.0242896	-0.000381092	-0.00971851	0.00647895	-0.00728924	0.0147362	0.00159132	0.00390546	0.00200071	0.00201727	0.00646496	-0.00285826
DNAJC10	-0.00957154	-0.00958788	0.00826252	0.00610575	0.0430478	-0.0125627	0.0139877	0.0245556	0.0290284	-0.0181792	-0.00698094	0.0024219	-0.00370182	0.0295529	-0.000826852	-0.00310362	0.00502094
LINC01473	0.00775528	0.00285316	0.0067302	-0.00437514	0.0112838	-0.00901807	0.00179543	0.00436287	-1.64614e-05	-0.00138534	-0.00180129	0.00152058	-0.00111278	0.0174586	0.00313964	-0.00275917	-0.00325381
ZC3H15	-0.012343	0.00193854	0.0251571	0.00334166	0.00445613	-0.0149082	0.00351634	-0.000916827	0.00879451	-0.0139195	0.0416209	-0.0212737	-0.00256265	-0.0146673	-0.0139067	0.00732847	0.00136899
ANKAR	-0.00235194	-0.00267081	0.00112304	-0.0147515	0.0194751	-0.00406648	0.0095698	0.00219984	0.0100069	-0.00203781	-0.000588109	0.0424976	-0.00379314	0.00758314	0.021126	-0.00764835	-0.0183592
MFSD6	-0.00115553	0.0105984	0.00171906	0.00479719	0.0220342	-0.0195548	0.00387117	-0.00214795	-0.00634394	0.00267238	-0.00649673	0.00461596	0.00463632	0.0160557	0.00606226	0.00658749	0.011291
NAB1	0.00642022	0.00140719	0.00252566	0.0012065	0.00230462	-0.0114747	-0.001184	-0.0029354	-0.00676242	0.00146823	0.00122444	-0.0016168	0.00553221	0.00537947	0.0049474	0.00334448	0.00820309
STAT1	-0.0128653	0.00731749	-0.00636984	0.00363445	0.0356071	-0.0179746	0.13902	0.0262191	0.0240448	-0.018128	-0.0248286	-0.00866937	0.00185847	0.00825763	-0.0152322	0.00845004	-0.00300886
SLC39A10	0.00247085	-9.08932e-06	0.00159082	-0.00181773	0.0207867	-0.0122055	-0.00324709	0.00740523	0.00460216	0.00470152	-0.00478368	0.0183754	0.00513836	0.0238973	0.0165952	-0.00838294	0.000617141
ANKRD44	0.0157328	0.00954168	0.00795671	-0.00407625	0.03471	-0.0360632	-0.00342358	-0.0119101	-0.00020433	-0.0029681	-0.00437425	0.0368781	0.00994584	0.0450131	0.0229411	-0.00917782	0.00578421
ANKRD44-IT1	0.0176911	0.00275462	0.00300142	-0.00684925	0.00836074	-0.0243241	-0.000559849	0.016701	-0.00137029	-0.00831266	-0.00934411	0.0148911	0.00618885	0.044292	0.00628788	-0.00381935	-0.000728448
TYW5	1.18236e-07	0.00622021	0.0286541	-0.0016902	0.00354193	-0.0218618	-0.000485418	-0.00480512	0.00410427	-0.00931565	0.016659	-0.0023949	0.00484564	0.0110592	0.00345109	-0.00239968	0.000558596
SGO2	0.000623214	0.000470406	-0.000904875	0.00115908	0.00873007	-0.00415155	0.00808372	0.00732465	0.00196674	0.00394862	-0.00791802	0.0105421	-0.00168257	0.00579715	0.00484143	-0.000477887	-0.0037364
CLK1	0.0205202	0.00175536	0.0437177	-0.00933419	0.0209699	-0.0581324	-0.00682439	-0.0093939	0.0125278	0.013284	0.0434555	0.000415198	0.00856562	0.023519	-0.000178872	-0.00434396	-0.00714528
ORC2	-0.0105728	0.00369045	-0.00843489	0.00335093	0.0290091	0.0026434	0.00460184	0.0143925	0.000881469	0.00568079	-0.0104576	0.00118364	0.00648342	0.0069585	0.00220279	-0.00159499	0.00302216
CFLAR	0.00811554	0.014415	0.00796574	0.0260593	0.0293277	-0.0465916	0.011062	-0.0238011	-0.0172053	-0.0206918	-0.00690909	-0.0208092	0.0141748	0.0349308	0.0042321	0.0276181	0.0369877
CASP8	0.00253697	0.00403697	0.00378486	0.023589	0.025046	-0.0162919	0.00482784	-0.00591111	-0.0116372	-0.0139423	-0.00568405	-0.0104238	0.00946048	0.0150918	-0.0024848	0.00448114	0.0278501
NOP58	-0.0066598	0.00591645	0.0468137	0.000198181	0.00716354	-0.0258714	-0.00284847	-0.00988879	-0.00150661	-0.0086579	0.0370733	-0.0233222	0.00300681	-0.00887818	-0.0153827	0.0081236	0.00432195
CYP20A1	-0.000161401	0.00795016	0.00102585	-0.00138852	0.0187536	-0.00724625	-0.000781684	0.00141175	-0.00785504	0.00950079	-0.00139057	0.00823765	-0.00108378	-0.000563541	0.00852881	0.00311872	-0.00173789
INO80D	0.0179004	0.00256905	0.0368878	-0.00951324	0.021268	-0.0328993	0.00352286	-0.00136631	0.00727835	-0.00114422	0.0125757	0.00496467	0.0057192	0.02351	0.0101235	-0.006214	-0.0041789
EEF1B2	-0.0397681	0.00269089	-0.0180959	0.00645973	-0.00871051	0.0489459	-0.0083097	0.00378608	-0.00521365	0.0073187	-0.00279787	-0.0118367	-0.0127402	-0.0289912	-0.00424949	-0.00220523	0.00260261
ZDBF2	0.00994528	0.00939044	0.0438841	-0.0104221	0.0129396	-0.0376979	-0.00676838	-0.0188862	-0.00772094	-0.0012817	0.0269346	-0.00661003	0.000210118	0.00725096	0.00710241	0.00257287	-0.00598042
KLF7	0.0143126	0.00801762	0.0114763	-0.0165883	0.00944325	-0.0231178	-0.00566833	-0.0158976	-0.00186414	-0.00611779	0.0145753	0.0190137	-0.00315824	0.01588	0.0235518	-0.00735215	0.00660874
LINC01857	-0.0260736	-0.0144219	-0.0136695	0.0541031	0.000152951	0.0361141	-0.020615	-0.0154259	-0.0528226	0.0201009	-0.00137036	-0.00749407	-0.010301	-0.00567722	0.0227941	-0.0125382	-0.00990121
KANSL1L	-0.00214455	0.00123118	0.000720407	-0.0103639	0.0241908	-0.00816806	0.00375679	0.00665381	0.0212961	-0.00384814	-0.000452262	0.0125815	0.00389227	0.00544627	0.0198688	-0.00386599	-0.0129105
SMARCAL1	-0.00174924	-0.000314889	-0.00699571	0.0118544	0.0028721	-0.00262548	0.00858292	0.0113659	-0.00133305	-4.21812e-05	-0.00988681	5.40188e-05	0.00402471	0.00257356	-0.00236435	0.00261881	0.00694821
RPL37A	-0.0247035	-0.000467145	-0.00900447	0.00378524	-0.0052239	0.026972	0.000273381	0.00460242	0.00117273	0.000818908	0.00157439	-0.000739579	-0.00700256	-0.01803	-0.00183174	-0.00404807	0.000331945
CATIP-AS1	-0.00352645	-0.0014079	-0.00242681	-0.000754356	0.000351112	-0.00610933	-0.00218992	-0.00566379	-0.00408109	-0.00286625	0.000334138	0.00304846	0.0172853	-0.00209379	-0.00148926	0.0127102	0.00738552
TTLL4	0.00361145	0.00129938	-0.000708267	-0.000453328	0.00374047	-0.00683039	0.000671023	0.00464528	-6.07279e-05	-0.00801482	-0.000298686	0.00453101	0.00845209	0.00644796	-0.00267528	0.00212476	0.0015474
SLC23A3	0.0019018	-0.00216686	0.0116528	-0.000360027	0.00131919	-0.00586204	-0.00403091	-0.000996779	-0.0013069	-0.00214428	0.00434937	-0.00123211	-0.00133604	0.00292814	0.0101587	-0.0017064	0.000800554
ATG9A	0.00301969	0.00596526	0.00954802	0.00413558	-0.00162416	-0.0204053	-0.00416599	-0.00900678	0.0161539	0.00216038	0.0172547	-0.00243488	-0.00233714	0.00392969	-0.00955084	-0.000562997	0.00024484
GMPPA	0.00174667	-0.0017671	-0.000618345	-0.00267033	-0.00144601	-0.0177047	0.00530269	-0.00180704	0.00128917	-0.00503239	-0.00504582	-0.000950488	0.00324974	-0.000351489	-0.0013645	0.033692	4.94198e-06
EPHA4	-0.00181082	0.00158049	0.00282109	-0.00152369	-0.000584233	-0.0147759	-0.00747745	-0.0155319	0.0106761	-0.00547333	0.000988074	0.00273217	0.000963856	0.00786218	-0.0223826	0.00112642	0.0527239
FARSB	0.0110376	0.00467933	0.00997212	-5.0828e-06	0.00757162	-0.0106142	0.00523305	0.00605781	0.00604099	-0.010895	-0.00619771	-0.00487097	8.89982e-05	0.0103715	-0.000593333	0.0033849	0.00310097
ACSL3	-0.00635231	0.00179478	0.0230468	-0.00638301	0.0138735	-0.0124289	0.010304	0.0083538	0.00764724	0.000417503	0.011391	0.00202224	-0.000340425	-0.00165243	0.00174031	-0.00134866	-0.00797268
AP1S3	0.00551636	-0.00462097	0.0294783	0.0159415	0.018104	-0.0148171	0.00244935	-0.0182931	-0.00538191	-0.000558343	0.00255357	-0.0174935	-0.000594234	0.0230327	-0.0125641	-0.00393583	0.0087899
CUL3	0.00479961	-0.000883391	0.02591	0.00434785	0.0366238	-0.023633	0.0013098	-0.00378536	0.00349	-0.00531586	0.0089114	0.0064333	-0.000652609	0.00581217	0.00117361	-0.00159291	0.00920015
AGFG1	0.0183382	0.000469808	0.0367448	-0.00477444	0.0183238	-0.0296606	-0.00332227	0.00211957	0.00277005	-0.0107453	0.00593127	0.00925375	0.00458826	0.0294422	0.00682268	-0.004867	-0.00326213
TRIP12	0.00465792	0.00400712	0.0236237	0.0126205	0.0431412	-0.0314341	0.00546713	0.00823072	0.00507197	-0.0102123	0.00116735	0.000443531	0.0118484	0.0193187	-0.00211375	-0.00113332	0.00859668
SP110	-0.0181638	-0.00540564	-0.0255438	0.0153856	0.0258094	0.0212301	0.0615345	0.0142638	0.0166143	0.00374762	-0.0294261	0.00480551	-0.00442462	0.00983539	0.00394862	-0.0135386	0.0124629
SP100	-0.00445978	-0.00593211	0.00194272	-0.00460538	0.0343622	-0.0053652	0.0332588	0.025122	0.0112475	-0.0113583	-0.00939011	0.0210149	1.07228e-05	0.0218271	0.0250946	-0.0105075	-0.00526383
ITM2C	-0.0218689	-0.00904186	-0.0150398	0.008915	-0.00881323	-0.0196505	0.0190387	0.0205233	0.0818623	-0.0241275	-0.0102453	-0.053043	-0.00400672	-0.0127824	-0.0428319	0.0792817	-0.0135254
NCL	-0.0208361	0.000465073	0.0130634	-0.00205346	0.0410528	-0.000199729	0.00625967	0.0173459	0.0101413	0.0130604	0.0117664	-0.000625362	-0.004098	-0.0102365	0.00479861	-0.00140598	-0.00886616
PTMA	-0.0158986	-0.00247	0.000429302	-0.0011108	-0.00340622	0.0115648	0.00165322	0.00213544	0.0121146	0.00403519	0.0136452	-0.00316065	-0.00441951	-0.0150206	-0.00667211	-0.00444169	-0.00111322
GIGYF2	-0.00150365	0.00764005	0.0105544	0.00154871	0.0371988	-0.0268173	0.00441518	0.012671	0.00259398	-0.00651177	-0.00284165	0.00297276	0.0117106	0.0158559	0.00442892	0.0116982	-0.0003738
ATG16L1	0.00443475	0.00648312	0.0182466	-0.00425143	0.0110214	-0.0204804	-0.000180064	0.000841764	-0.000925094	-0.00100562	0.00774794	0.00135526	0.020081	0.0110516	0.00136714	-0.00176344	0.00141428
DGKD	0.0143709	-0.00301812	0.0223949	-0.0158189	0.0256623	-0.0366266	-0.00141152	0.0116796	0.0265857	0.00470395	0.0102114	0.0355313	0.00937066	0.0250399	0.00510774	-0.0095	-0.0117353
ARL4C	-0.0107384	0.0449761	0.0103685	0.045195	0.00939955	-0.0486822	-0.00355082	-0.0139204	-0.00172325	0.00231297	0.0189701	-0.0227821	0.0352058	0.00291568	-0.0314041	0.0185158	-0.0039315
LRRFIP1	0.00236247	0.00571258	0.0174766	0.0195557	0.0284186	-0.0212925	0.00797915	0.0067812	0.00490019	-0.00140815	0.00777553	-0.00605019	0.00495906	0.0219845	-0.0143936	-0.0125663	0.0157132
RBM44	0.000101288	0.000175067	0.0041193	0.00204064	-0.00150946	-0.00498178	-0.00181371	-0.00690214	-0.000725885	-0.00296583	0.00454428	-0.00512159	-0.000274737	0.00400171	0.0027247	-0.00053401	0.00576474
ILKAP	0.00201425	0.00598706	0.023987	-0.00214533	-0.00195559	-0.012915	0.000147397	-0.00420046	0.000629484	0.00110779	0.00234653	-0.00106752	0.00847187	0.00562933	-0.0057725	-0.00152409	0.00500046
TRAF3IP1	-0.0117314	0.00226936	-0.00416999	0.00221274	0.0255946	0.00220955	0.000163761	0.00177634	-0.000183895	1.07397e-05	-0.00252042	0.000344079	-0.00351774	0.00213664	0.0049017	8.19509e-05	0.0010806
MTERF4	-0.0110086	0.0163008	0.00127538	0.00429461	0.0190732	-0.00781257	-0.001289	-0.00237081	-0.010035	-0.00666612	-0.00400496	-0.00301827	-0.00304319	0.0079226	0.0176079	0.00106573	0.0127951
ITPR1	0.0268404	-0.00398097	0.0226861	-0.0306995	0.0350597	-0.0425626	0.0100308	-0.00353706	0.00952673	-2.6484e-05	0.00518068	0.0516208	0.000233515	0.0455334	0.0245173	-0.0158824	0.00205813
BHLHE40	0.00972092	-0.00129802	0.02601	0.0226435	-0.00554741	-0.0259948	-0.00409699	-0.0152122	-0.00361931	0.00809427	0.0249077	-0.0194206	0.0109347	0.000188893	-0.0146665	-0.00326091	0.0102313
THUMPD3-AS1	0.00410923	0.00386694	0.00832542	-0.00967646	-0.00264089	-0.0112901	0.00851833	0.00508651	0.0136247	0.0028842	0.000268649	0.00934792	-0.000809802	0.00772156	0.0115539	-0.00497313	-0.00558358
TTLL3	0.0125459	0.00136681	0.0193851	0.00601163	0.00181102	-0.0231701	0.000806322	-0.00215945	0.00783991	-0.0129519	0.00401103	-0.00621089	0.00595524	0.0289755	-0.00191723	-0.00355575	0.00402487
GHRLOS	0.00932283	0.0028961	0.0090124	-0.000697626	0.00396372	-0.0127839	-0.00164311	-0.00360878	0.00209071	-0.00705689	0.00296169	-0.00523332	0.00848248	0.0119214	-0.00287223	0.00122931	0.00480998
RAF1	0.00549087	0.00934294	0.0208813	-0.0040425	0.0123128	-0.0312261	0.0065576	-0.00350344	0.00290938	-0.0062373	-0.00343671	0.000359455	0.00642457	0.0211255	0.00848749	0.0125119	0.00371469
RPL32	-0.0222993	0.00245275	-0.0115369	0.00201596	-0.0071227	0.0306387	-0.00138975	0.00307845	-0.00472225	0.00193274	-0.00134275	-0.000243005	-0.00660717	-0.0180028	0.00156833	-0.0069382	0.000883678
IQSEC1	0.00605387	-0.0035225	0.0191898	0.0254672	0.0183406	-0.0275673	0.00651726	0.0265194	0.0300396	-0.011336	-0.00125728	-0.0137998	-0.00134256	0.0342081	-0.0131294	-0.00365206	-0.00412003
NUP210	0.00611128	0.00629508	-0.00370885	0.0138794	0.00878355	-0.0213249	-0.00214792	-0.00731043	-0.00940609	-0.00314674	-0.00599208	-0.0125007	0.0116517	0.0305773	-0.00147646	0.00792263	0.0165065
CHCHD4	-0.0072625	-0.00135596	-0.0061059	0.00227953	0.0073851	0.00799553	0.00266277	0.00911667	-0.000861082	-0.00707319	-0.00980529	-0.0028425	-0.000101099	-0.00107487	0.00383992	0.00451874	0.00770854
XPC	-0.00503856	0.00596874	0.00729935	0.00656937	0.0201413	-0.00376256	0.00541095	-0.0048913	-0.00459398	-0.00466301	-0.00347077	0.00287535	-0.000131922	0.00765446	0.0018806	-0.0029339	0.0145383
NR2C2	0.0160442	0.00333457	0.00148053	-0.0011508	0.0156643	-0.0180424	0.00433925	0.00148695	0.00379378	-0.00369726	-0.00187082	0.00345688	0.0165776	0.0236118	0.00851031	-0.00175581	-0.000265643
SATB1	0.00209712	0.0559956	0.0164536	-0.0262391	0.00872795	-0.0305318	0.0034742	0.00224607	0.00411125	-0.00443483	0.00382944	0.0276446	0.00755822	0.0118882	0.0288344	-0.0106897	-0.0282012
KCNH8	0.0127361	-0.00483015	0.00892783	-0.0215554	0.0130861	-0.012989	0.00660203	0.0128257	0.0152381	9.9373e-05	0.00102116	0.0356461	-0.000167887	0.00327564	0.0122563	-0.00750226	-0.00843912
ZNF385D	0.00333058	0.00345204	0.00135072	0.00010994	-0.00517635	-0.00568644	-0.00112328	0.000966089	-0.00371422	-0.00330695	7.11292e-05	-0.00567761	0.024737	0.00367554	-0.00467859	0.00328549	0.00315615
RPL15	-0.0313748	-0.00144705	-0.0160013	0.0025949	-0.00722751	0.0358351	-0.00207308	0.0100814	0.0035526	0.00557286	0.000900558	0.00217078	-0.00885778	-0.025182	-0.00206205	-0.00321598	-0.00204429
TOP2B	-0.00514538	0.00395882	-0.00176577	0.00412165	0.0459712	-0.0139149	0.0108572	0.0275516	0.031951	-0.0104414	-0.00906757	0.0160166	0.00219189	0.0146137	-0.00254626	-0.00221858	-0.00527198
NGLY1	-0.0050094	-0.00400407	0.0213631	0.00980028	0.0225174	-0.0231397	0.00661438	-0.00304286	0.00576811	-0.00551142	0.0179458	-0.00734756	-0.00080444	0.00907939	-0.00717164	0.0068628	-0.000546683
SLC4A7	-0.00099939	0.0121688	-0.00763891	0.00769134	0.0312161	-0.0121457	-0.000667484	-0.00412629	-0.00634196	0.00835438	-0.0078425	0.0295956	0.00256826	0.0158246	0.0051693	-0.00864819	0.00845156
CNOT10	-0.00645685	0.00401811	-0.000752963	0.00386784	0.0133319	-0.00384354	0.00187521	0.0115036	0.000473199	0.00850371	-0.00211969	-0.00143374	0.00621613	0.00132956	-0.000377057	0.00222941	-0.00102053
EPM2AIP1	0.00661942	0.000281197	0.00679897	-0.00497634	0.0194214	-0.0194222	0.0024533	0.00128349	0.00265234	0.000508825	0.00532444	0.00211183	0.00135563	0.0205902	0.0177511	-0.000361286	-0.00341184
GOLGA4	0.0144813	0.00877384	0.0386426	-0.00667302	0.0483867	-0.0504104	0.00668901	-0.00189695	0.0106557	-0.0200959	0.0111179	0.00259185	0.00862431	0.0340764	0.00493084	0.0106779	-0.00398337
CSRNP1	0.0018447	-0.00595279	0.0201321	-0.000336627	-0.0089147	-0.0379939	-0.00957069	-0.0155623	0.0122229	0.0296559	0.0687994	-0.0125459	0.000970633	-0.00657932	-0.0274775	-0.00320455	-0.0111565
RPSA	-0.0297565	0.000863582	-0.0131888	0.00265854	-0.00548957	0.0372312	-0.00108503	0.00853701	0.000957253	0.0024113	-0.0017902	-0.00456213	-0.00883719	-0.0206996	-0.000470125	-0.00544399	-0.000348187
EIF1B	-0.0140244	-0.00484364	0.00906394	-0.00298752	-0.00454554	0.00699003	-0.000769746	-0.000436685	-0.0002762	0.012437	0.0369587	0.00203776	-0.0037469	-0.0209684	0.00463075	-0.0089231	-0.00942186
RPL14	-0.0260144	0.00387122	-0.00939846	0.00453506	-0.00678528	0.0300493	0.00123632	-0.000146663	-0.00766651	-0.000603807	0.000807411	-0.00513547	-0.00670164	-0.0217448	0.00217359	-0.00336341	0.00474048
CTNNB1	0.0145837	-0.000967005	0.0323407	0.00167557	0.0160796	-0.0299966	-0.000726329	-0.00752046	0.0045508	0.000722786	0.0179379	-0.00253001	0.000810968	0.01368	-0.00628872	-0.00523738	0.00724596
NKTR	0.0250144	0.014141	0.0382313	-0.00446485	0.0431401	-0.0604712	0.00411798	-0.0127759	0.0113792	-0.025747	0.0116615	-0.00576598	0.0148426	0.0532248	0.013954	0.000485006	0.00849877
KIF15	0.00357599	-0.00227611	0.00139944	0.0133144	0.00605505	-0.00742716	-0.001708	-0.00408267	0.00265651	-0.00619514	-0.000771145	0.00358741	-0.00100204	0.00744539	-0.00311771	0.00343909	-0.00189477
LIMD1	0.00954305	-0.00274619	-0.0047346	0.0193115	0.014002	-0.021516	0.00370304	0.01151	0.00142369	-0.0123297	-0.0139405	0.0074658	0.00531877	0.0316755	-0.00452762	0.0106226	0.00884837
SETD2	0.0114644	0.00370344	0.0340693	-0.00358348	0.0588849	-0.0413692	0.00728846	0.00681237	0.00839248	-0.0028417	0.0146711	0.0120089	0.00236035	0.0255232	0.00304326	-0.00998048	-0.00241648
WDR6	0.00187985	0.0066983	0.00534029	0.00203051	0.0107058	-0.0105717	0.000540178	-0.00284915	0.00527977	0.000270359	-0.00427598	-0.00162403	0.00332994	0.0172192	-0.00175611	0.00455982	0.00451548
USP4	-0.00183582	0.00260751	0.0115836	0.00124319	0.0139242	-0.0172031	0.00370438	0.0168507	0.0140136	0.00191446	4.34898e-05	8.13808e-05	0.00041267	0.00929375	-0.00558779	0.000317979	-0.000965499
AMT	0.0141854	0.00680263	0.00418021	0.00261009	0.00332061	-0.0151225	-0.00131328	-0.00162478	0.0010691	0.000407417	-0.00141672	0.00311888	0.00285762	0.0149055	0.00480313	-0.00208517	-0.00581142
IP6K1	0.00311084	0.00227898	0.0173593	-0.00568302	0.00688461	-0.0176816	-0.00278066	-0.0101528	0.00534718	-0.00718391	0.0180816	0.00582695	0.00226853	0.00772164	0.000923693	0.00112035	-0.00248461
RBM6	0.0079038	-0.00536608	0.00474869	-0.000129678	0.035278	-0.0180722	0.0142193	0.01324	0.031336	-0.00145957	-0.00511846	0.0143668	0.00323931	0.024002	-0.000515444	-0.00545738	-0.00195565
RBM5	0.017735	0.00131179	0.032726	-0.00135018	0.0204564	-0.0439942	-0.000285258	-9.38364e-05	0.00890536	-0.0134116	0.0110837	0.014395	0.00768364	0.0367997	0.0110511	-0.00479711	-0.00487304
DCAF1	0.00928497	0.00501885	0.0104402	-0.00246922	0.0216868	-0.0182975	0.00743313	0.000435994	-0.000534509	-0.00898155	0.00143469	-0.0046871	0.0030606	0.021027	0.0031633	0.00243849	0.00221476
RAD54L2	0.00956914	0.00583291	0.0126608	-0.00324515	0.0194725	-0.0218477	0.00659988	0.00192629	0.0063921	-0.00709837	0.0030347	0.000655059	0.00925119	0.0143287	-0.0017051	0.000805521	-0.00073945
RPL29	-0.0276413	0.000600327	-0.0138771	0.00529993	-0.00938514	0.0343212	-0.000593817	0.00614705	-0.00100902	0.00120692	-0.000975938	-0.00151154	-0.00767783	-0.0225747	-0.00192326	-0.00416043	0.000147939
BAP1	0.000763029	0.00258751	0.0122125	-0.00362612	0.000214276	-0.00485066	-0.00095947	0.00957724	0.000206095	-0.00427536	-7.16159e-05	-0.00632319	0.000991237	0.00615769	3.52766e-05	0.000915613	-5.98561e-05
NT5DC2	-0.00245312	-0.00411576	-0.00118192	-0.0102102	-0.00831528	-0.0565839	-0.00579803	-0.017661	-0.0132282	-0.0189692	-0.00738358	-0.0186745	0.0160796	-0.00643788	-0.0222779	0.128214	-0.00155456
PBRM1	-0.00251541	0.00259343	0.00524373	0.00286245	0.0316195	-0.0162501	0.00606247	0.0107277	0.0160485	-0.00712493	-0.0010573	0.0023229	-0.000448067	0.00894251	-0.00481541	0.00966393	0.00147944
CCDC66	-0.000749451	0.0201656	-0.00575736	-0.00515393	0.0131018	0.000578113	0.00794484	0.0046388	-0.00425593	-0.00627664	-0.00767086	-0.00127876	0.00220851	0.0100457	0.0154454	-0.00384142	0.00121938
RPP14	-0.000696191	0.0102304	0.0123962	0.00348473	0.00517636	-0.0150485	0.00524091	0.00340562	-0.0047719	-0.00305439	0.000518826	-0.00175398	0.000237799	0.00950499	0.000415676	0.00114986	0.0023697
AC104162.2	0.00408465	0.0026951	0.0148262	0.00710058	0.00941922	-0.0165006	3.32144e-05	0.000877266	-0.00138271	-0.0142696	0.000309744	0.00442237	0.000657881	0.0125179	-0.00324767	-0.00211598	0.00991211
ATXN7	0.0109999	0.0179571	0.0272457	0.00287985	0.022455	-0.0429058	0.0047082	-0.0043044	0.0031389	0.000396107	0.00785888	-0.00368469	0.00978928	0.0385877	-0.000963453	-0.00496874	0.000159851
EOGT	-0.0027804	0.00269329	0.00354738	0.00198578	0.00389371	-0.00584714	-0.000747258	-0.00574405	-0.00722442	0.00535489	-0.00305105	-0.0094434	0.00112655	0.00799988	-0.00278026	0.00178592	0.0139173
FOXP1	0.00866307	0.00220636	0.0276032	-0.00304099	0.0219707	-0.0259156	0.00593517	0.00443528	0.0296937	0.00584473	0.029812	0.0328241	-0.001772	0.0189733	-0.00266828	-0.026511	-0.0443652
FOXP1-IT1	0.0199788	0.000436772	0.0231531	-0.0110308	0.023868	-0.0329378	0.0077978	0.0165978	0.0173727	-0.0109908	0.00746631	0.0182683	0.00889796	0.0338165	0.00320723	-0.00816249	-0.0245962
NSUN3	-0.00295794	0.00529357	0.00411241	-0.00655345	0.0137995	-0.00859543	0.00177182	0.000758206	0.00910101	-0.000290949	0.00472532	0.00583659	0.00663054	0.00735214	0.000514923	-0.000494918	-0.00594332
MTRNR2L12	0.012836	0.00108158	0.0117321	0.00301769	-0.00249072	-0.00285483	-0.0188735	-0.00972286	-0.0115824	0.00859335	-0.00631325	0.000250882	0.0051637	0.0250856	-0.00221352	-0.00990171	0.00636406
CMSS1	-0.0127019	0.00148323	-0.00401059	-0.00161127	0.00884986	0.0158745	0.00850472	0.015743	0.000451944	-0.000967273	-0.00920195	-0.00281128	-0.00561476	-0.00396219	0.00947243	-7.73995e-06	-0.00299991
TOMM70	-0.00955348	0.00567393	0.00132129	-0.000498992	0.0222476	0.000594176	0.0090984	0.0168093	0.00382808	-0.00842009	-0.0115252	-0.00520952	0.00754256	0.00253565	0.00772909	0.00644164	0.00399219
ZBTB11	0.00534567	0.00777927	0.0307967	0.00037543	0.0222235	-0.0278468	-0.000756076	-0.00603584	0.00409267	-0.00583104	0.0177594	-0.00217021	0.00580117	0.0084419	-0.00125562	-0.000365941	0.00103094
RPL24	-0.0339577	0.00314208	-0.0164827	0.00501662	-0.00772557	0.0371673	-0.00121532	0.00628139	-0.0026543	0.00297109	-0.00123634	-0.00166932	-0.00885579	-0.0245586	-0.000672837	-0.00138801	0.0009857
NFKBIZ	0.024399	0.0149609	0.0267191	0.000467889	0.0108778	-0.0449302	-0.00371028	-0.0172888	-0.0193725	0.0164982	0.0302408	0.000771721	0.00167213	0.0218591	0.0112404	-0.00217172	-0.00950932
USF3	0.00126261	-0.00307574	0.0122566	-0.0159371	0.0329418	-0.0146266	0.00832813	0.0274891	0.0187535	-0.00697494	0.0179999	0.0208841	0.00326133	0.0100826	0.0120738	-0.0114837	-0.0244109
CCDC191	-0.00448741	-0.00771152	-0.00400256	-0.011499	0.0119566	-0.000107787	0.00879271	-0.000841045	0.11288	-0.00798692	0.00972915	0.00250358	0.000360319	-0.00280788	-0.0155989	-0.0103368	-0.0185678
QTRT2	0.00740215	-0.0016959	0.00474776	-0.00321926	0.0147863	-0.00690144	0.00461501	0.0162539	0.0172124	-0.00666928	0.00556416	-0.00387921	0.00504826	0.00818464	-0.0057756	-0.00345541	-0.00534439
ZBTB20	0.00504153	0.00571325	0.00433696	0.00354243	0.0269031	-0.0196454	0.00216779	-0.0210133	-0.0133174	-0.000975198	-0.00794515	-0.00929941	0.00316932	0.0387679	0.00422064	-0.00285612	0.0384721
POGLUT1	0.00750214	0.00916365	0.00119281	0.00302518	0.0149954	-0.0121492	-0.000494061	0.0136486	0.00758816	-0.0077263	-0.00721794	-0.00288956	-0.000195741	0.0150497	0.000405102	0.001867	0.00169938
AC092910.3	0.000716202	0.000722898	-0.000415927	2.49254e-06	0.00419223	-0.00398855	-0.00208163	0.00305367	-0.00210429	-0.00138011	0.00136228	0.00512296	-3.46218e-05	0.00802851	0.00490565	-0.00185452	0.00131527
GOLGB1	0.0140662	0.00618234	0.0293048	0.00678987	0.0537166	-0.0517425	0.00490952	-0.0183047	-0.00472907	-0.017535	0.00338216	-0.000800589	0.00817466	0.0267612	0.00302227	0.0266426	0.0119589
EAF2	-0.0346938	-0.0202293	-0.0366347	-0.0125229	-0.00681841	0.0413996	0.0231561	0.0429663	-0.00221499	0.0240885	-0.019896	0.0304792	-0.0104568	-0.0277321	0.00398821	0.0188927	-0.00562299
SLC15A2	0.0107657	-0.00307639	0.000512952	-0.00563216	0.016917	-0.0187302	0.00808149	0.0172652	-0.000976792	-0.00649854	-0.00724641	0.01316	-0.0014787	0.0412242	0.00595538	0.000442195	0.00120563
CSTA	0.124445	-0.002811	0.0208497	-0.00708497	-5.99902e-05	-0.0304261	0.00149871	-0.012949	-0.0050648	-0.00741444	0.00284857	-0.00207262	0.00511994	0.00661642	-0.00451833	0.000419373	-0.00534606
KPNA1	0.00248481	0.00204776	0.0196958	0.00700576	0.0214936	-0.0185815	-0.000153	5.68332e-06	-8.01209e-05	-0.0096585	-0.00157321	0.00142622	-0.000516519	0.0144134	0.013892	0.00263602	-0.000232425
PARP9	-0.00282468	0.000606242	-0.00487511	0.0111819	0.0264133	-0.0157659	0.112819	0.0259827	0.030719	-0.0224197	-0.0163581	-0.0101244	0.0099892	0.0177893	-0.00961036	-0.00525519	-0.00412153
PARP15	0.00220941	-0.00696518	0.0109444	0.0262662	0.0238523	-0.0186127	0.00862769	0.032403	0.0123764	-0.0159174	0.00327299	-0.0158088	0.000381676	0.0409174	0.00108337	-0.0146888	-0.00408395
PARP14	0.0237435	-0.0103899	0.0258964	-0.0127172	0.0451768	-0.0356602	0.0718808	0.0431895	0.0245679	-0.0272392	-0.00678725	-0.00109575	0.00488734	0.0464004	0.0136752	-0.0139199	-0.0133593
MYLK	0.01106	0.00360055	0.00505077	-0.00353702	0.00360102	-0.00890179	0.00102135	-0.000830367	0.0101215	0.00153726	-0.00283681	0.00161868	0.0012338	0.00579928	0.00413888	-0.00124564	-0.00343947
CCDC14	0.0070793	0.00456548	0.0116111	-0.00227874	0.0205476	-0.0184444	0.00457549	0.00511926	0.0135996	-0.00318163	0.00265556	0.00732088	0.00428445	0.0231776	0.00109389	-0.00617537	-0.00915145
ACAD9	0.000590638	0.00299496	-0.00316323	0.00890732	0.00991798	-0.00474237	0.005267	0.00408131	0.00258914	-0.00218982	-0.00598199	-0.00594228	0.00308357	0.000940148	-0.00469782	0.00356383	0.00534149
RAB43	-0.000321835	0.014692	0.00383463	-0.00320978	-0.00297506	-0.00745498	-0.00014766	0.00136401	0.00333628	-0.000784113	-0.00204374	-0.00114842	0.00337353	-0.000516336	-0.00239499	0.00656364	-0.00304331
H1FX	-0.0088789	0.00981118	0.0151198	-0.0405311	-0.00745699	-0.0219301	0.0122455	0.000827946	0.0385805	-0.00953512	0.0557338	0.020141	0.00329621	-0.02016	0.00832875	0.0030179	-0.0410893
ATP2C1	0.00132151	0.0017714	0.00685009	0.000310454	0.018925	-0.0188206	0.00112728	0.00485276	0.00360054	0.00103313	0.00291902	-0.000450619	-0.00129396	0.0195966	0.00059044	0.00380092	0.00138021
MSL2	0.0081063	0.00229319	0.0311934	-0.00497914	0.0256708	-0.0345684	0.00178214	-0.0106326	0.0020125	-0.00577685	0.0279236	0.00410079	-0.000226693	0.0151662	0.00438555	-0.00258635	-0.00672253
ARMC8	0.00272655	0.00373683	0.00981834	-0.00081541	0.0105875	-0.012226	0.00520806	0.00547091	0.00914586	0.00167281	0.00402162	-7.70843e-05	0.00485265	0.00740981	-0.000524318	-0.00279465	0.00146882
SLC25A36	0.0106637	0.0076333	0.0304201	-0.000892791	0.00498025	-0.0317215	-0.00182504	-0.0122346	0.00690611	-0.0158517	0.0303305	-0.00690486	0.00376911	0.00772093	-0.000467074	0.00249323	-2.40218e-05
ZBTB38	-0.013974	0.00677975	-0.0108665	0.00746965	0.00741849	-0.0184341	-0.0121201	-0.0304731	-0.0344602	-0.0093391	-0.0206626	-0.0332416	0.00192715	0.00171558	0.0013039	0.052231	0.0891126
XRN1	0.00128492	0.00980763	0.0222943	-0.00130599	0.0376375	-0.0373972	0.0188164	-0.0140674	0.00147249	-0.00766592	0.00620772	0.000220095	0.0159438	0.0148858	0.00616906	0.0138908	0.00342456
ATR	0.00839282	0.0063545	0.00905715	-0.00417089	0.0477299	-0.0282819	0.0101676	0.0145467	0.0149528	-0.0103272	-0.00506131	0.00336757	0.00920949	0.0319481	0.00811159	-0.00118702	0.00189175
SLC9A9	0.00118574	0.00542378	-0.00899512	0.00021111	0.0175496	0.00225866	0.00391275	0.012981	-0.00550053	-0.000344018	-0.00480221	0.0115944	-0.000569428	0.00190585	0.015059	-0.00480641	-0.0101416
PLSCR1	0.00168812	-0.00598883	-0.0101069	-0.00909175	0.00701334	5.06672e-05	0.147696	0.0237894	0.0245735	-0.0180685	-0.0163723	7.51458e-05	0.00346491	-0.00278704	-0.00227835	-0.00519622	-0.00921623
RNF13	-0.00202189	-0.0017498	-0.0116716	-0.0060793	0.0157474	0.00398111	0.0145418	-0.0116922	0.0162783	0.00690014	-0.00608668	0.0333529	-0.000999576	-0.00460115	-0.000435891	0.00117717	-0.00203397
MBNL1	-0.00138848	0.0119863	-0.00338601	-0.00776308	0.0371289	-0.0144836	0.011573	0.0141604	0.00461703	0.00394425	-0.00529266	0.0241636	0.00547198	0.027574	0.0170943	-0.0108308	-0.00458263
DHX36	0.00660841	0.00761142	0.0243472	-0.00890002	0.0155496	-0.0196128	0.0126444	0.00954975	0.0108105	-0.00278455	0.00070271	-0.00211517	0.00996596	0.0149288	0.00468849	-0.000519582	-0.00318671
C3orf33	-0.00130078	0.0063873	-0.00268025	-0.00443928	0.000885077	0.00169216	-0.00248398	-0.000144109	-0.00262423	0.00634165	-0.00183875	-0.000709525	0.000844939	0.00238627	0.00705608	-0.00243048	-0.00195945
SSR3	-0.014058	-0.00167906	-0.0150996	0.00438478	0.00101417	-0.0256176	0.0178797	-0.000749961	-0.00445407	-0.0153609	-0.0175477	-0.0182342	0.00245639	-0.0115479	-0.0231643	0.0908807	0.0179883
CCNL1	0.014083	0.00382561	0.0382938	-0.00486096	0.0112355	-0.0442177	-0.0125241	-0.018463	0.00519427	0.0555878	0.0427418	-0.00348078	0.00266117	0.0117583	-0.0182397	-0.00704274	-0.00623592
RSRC1	0.00253121	0.000437724	0.000699117	0.00363873	0.0167963	-0.00114553	0.00903718	0.00675707	0.0102923	-0.00242044	-0.0066974	-0.000547003	-0.00311325	0.00360037	0.00338032	-0.00107057	0.000802787
SEC62	-0.0269215	-0.00407152	-0.024014	-0.00304721	0.00586344	0.0358123	0.0110147	0.0317262	0.00839911	0.00389412	-0.0237037	0.0193166	-0.00796636	-0.0105405	0.0330233	-0.000956143	-0.0204139
PHC3	0.0165038	0.0052717	0.0162191	-0.00740012	0.0348414	-0.0368278	0.00253037	-0.00311362	0.00596997	-0.00505742	-0.00291649	0.0137713	0.00334607	0.0413379	0.0168009	-0.00103197	-3.34783e-06
SKIL	0.00710483	-0.00261214	0.0323835	-0.0142852	0.0200347	-0.023159	-0.00190535	0.00848118	4.51748e-05	0.0147314	0.0179175	0.0197545	0.00484172	0.00117612	0.00785571	-0.00297783	-0.0177664
SLC7A14	0.000424529	-0.000194369	0.01073	0.000612596	0.00121797	-0.00497842	0.000183388	-0.00348229	-0.00258947	-0.00321683	0.0014461	-0.00479285	0.00117804	-0.00103655	0.0148155	-0.000840009	-0.00095752
TNFSF10	-0.00939767	0.00990288	-0.0191886	-0.00565185	0.00579299	0.00730557	0.0741597	0.0145147	0.00203256	0.000178257	-0.0273355	0.0133951	0.00400769	-0.00912319	0.00862651	0.00385503	0.00329471
PIK3CA	0.0154442	-0.00124966	0.0774872	-0.0115775	0.0137789	-0.0464069	-0.00753488	-0.0146786	0.0261085	-0.0121829	0.0360445	0.00235637	0.00834322	0.0106804	-0.00924691	-0.00989673	-0.0129941
TTC14	0.00683027	0.00876546	0.0018407	0.00478102	0.0342648	-0.0228422	0.00399476	-0.00236076	0.0049626	-0.0167527	-0.000598969	0.00683481	0.00256349	0.032431	0.0189916	-0.00489039	0.004941
ATP11B	-0.0016358	0.00908365	0.0205103	0.000418695	0.0234211	-0.0342044	0.00366824	-0.00110283	0.0124921	0.00231471	0.00921024	-0.000959665	0.00930275	0.0223268	0.000142424	0.00421292	-0.00210511
KLHL24	0.00850646	0.00497225	0.0409454	-0.00981177	0.0187154	-0.0350967	-0.00588337	-0.0087725	0.00617132	-0.012553	0.0231416	0.0197837	0.00196946	0.0175737	-0.00369767	-0.00623786	0.000659528
YEATS2	-0.000866904	8.15918e-05	0.00671813	0.00638897	0.0160224	-0.0117243	0.00504972	0.00370798	0.00265852	0.00144782	-0.00330761	-0.00740003	-0.00229704	0.0151783	-0.00382299	0.00275219	0.0102715
EIF4G1	0.0138159	0.00534798	0.0331963	0.00692572	0.0206078	-0.0409011	0.00490892	0.000583596	0.00324004	-0.0126553	0.00487268	-0.0130244	0.0123714	0.0132047	-0.0151977	0.0245443	0.00500298
TRA2B	0.0119923	0.000733641	0.0298665	-0.00964569	0.0070786	-0.0342584	-0.00436463	-0.00825375	0.00949392	0.014503	0.0406492	-0.0016224	0.00702571	0.00921274	-0.0109268	-0.00338034	-0.0049367
EIF4A2	-0.0104452	0.00225239	0.00669917	-0.00779446	0.0224821	0.00524754	0.0101513	0.0132411	0.0135345	0.0242675	0.0030635	0.00374928	-0.00164046	-0.000330175	0.00635812	-0.0108676	-0.00661647
BCL6	0.0183672	-0.00436948	0.0282271	-0.0137974	0.00412023	-0.0212038	-0.00908562	0.0200661	0.0123283	0.00328078	0.0277185	0.0216647	0.0017402	-0.00335232	-0.00341601	-0.00778431	-0.0224604
LPP	0.0172992	0.00347279	0.0142963	-0.00618697	0.0251831	-0.0323497	0.00103628	0.000636144	0.000901295	0.00616549	0.00929192	0.0274403	0.010266	0.0299162	0.00689995	-0.010145	-0.0122124
OSTN	-0.00133968	-0.000874807	-0.00185832	0.0145753	0.00643088	-0.00541748	-0.00169669	-0.00725206	-0.0041101	-0.00230213	-0.00260347	-0.0055292	0.00576778	0.00336476	-0.00331321	0.00226459	0.0102241
CCDC50	-0.00787971	-0.0182144	0.0065865	0.0731658	0.0302375	-0.0125824	0.00208352	-0.00196347	-0.00580053	0.00387193	-0.00528878	-0.0291322	-0.00212824	0.025377	-0.0313052	7.47076e-07	0.022435
HES1	-0.00276153	-0.00971741	0.0176031	0.036938	-0.00944897	-0.0270547	-0.0183566	-0.0108871	-3.45398e-05	0.0238088	0.0444272	-0.0202501	-0.00455851	-0.00518754	-0.0262772	-0.00366784	-0.00387919
TNK2	0.0188694	0.00192427	0.0124472	-0.00591296	0.00608241	-0.0268486	0.0183235	-0.000829009	0.0110841	-0.00994784	-0.00117169	-0.00140555	0.0102121	0.0276563	-0.00315475	-0.00166058	0.00782073
TFRC	0.00803036	0.00104436	0.0253326	0.0054013	0.0105122	-0.0422808	-0.00954059	-0.0223914	-0.0123079	-0.00107888	0.0122495	-0.0184441	0.00929971	0.0161516	-0.0207536	0.0241355	0.04774
ZDHHC19	-0.00623987	-0.00328866	-0.00880975	-0.0105525	-0.00129767	0.0105403	0.00240179	-0.00479167	-0.00588004	0.0140766	0.000983966	0.0388666	-0.00104561	-0.00965494	0.00800993	-0.00580011	-0.0128475
UBXN7	0.0246653	0.00458682	0.0225421	-0.00104618	0.0306497	-0.0331357	-0.00445643	-0.00803641	-0.000158143	-0.00991135	0.0128452	0.0111297	0.00236311	0.0230077	0.0143141	-0.00336124	-0.00395667
SENP5	0.00696205	0.00271011	0.0313149	0.00010044	0.0133397	-0.0277657	-0.00464198	-0.00730534	0.00405667	-0.00298195	0.0226463	-0.011102	0.00626235	0.0085793	0.00285705	-0.00170111	0.00139516
AC016949.1	0.0144285	0.00165202	0.0463078	-0.00144955	0.00424605	-0.0311992	-0.00821081	-0.00721289	0.00265851	-0.00603074	0.0131637	-0.0023907	0.00583706	0.0171804	-0.00463356	-0.00159823	0.000743347
DLG1	0.00520123	0.006664	0.0152543	0.00457203	0.0201655	-0.0257801	0.000588723	-0.00221572	0.00248963	-0.00246144	0.000193881	-0.00500562	-0.00242213	0.0248766	-0.00163253	0.00735491	0.00441899
RUBCN	0.00960133	-9.05164e-05	0.0132959	0.00986308	0.0183813	-0.0327315	0.0186302	-0.00674157	0.0175918	-0.00121607	0.00972202	-0.0103553	0.000742644	0.0231741	-0.0102439	0.00228135	-0.000541786
FYTTD1	-0.00344568	0.0073534	0.0424104	-0.00287854	0.00656775	-0.0302107	0.000486707	-0.0113151	0.0186403	-0.00803602	0.040877	-0.016066	-0.00191604	-0.00901261	-0.0175297	0.00146896	-0.00138098
RPL35A	-0.0284122	0.00258184	-0.0138874	0.00222558	-0.00785342	0.0349863	-0.00117025	0.00400767	-0.00501986	0.00326566	-0.000766973	-0.000405258	-0.00823088	-0.0229353	0.00126102	-0.00479988	0.000460671
ZNF141	0.00832996	0.00794775	0.00505803	-0.00371597	0.0446255	-0.0173122	0.0108215	-0.00108632	0.00208687	-0.0215993	-0.0056699	0.0095962	-0.00268958	0.0206219	0.0384044	-0.00715327	-0.00215813
GAK	0.0178111	0.00134468	0.0359032	0.00672085	0.00938205	-0.0362779	0.0043498	-0.00333867	0.00942417	-0.0114218	0.0055757	-0.00295189	0.00779861	0.0257309	-0.00335982	0.000824605	-0.000414897
IDUA	-0.000231428	0.00364371	0.000412761	0.00689244	0.00357738	-0.00783023	0.000427049	0.00136002	0.00520463	-0.00668063	-0.000969392	-0.00609824	0.00421723	0.0104856	-0.00842542	0.000802992	0.00459061
SPON2	-0.00487785	0.00264055	-0.00518976	-0.0010165	0.00028977	-0.00962233	-0.000120777	-0.0055537	-0.00168683	-0.000186424	0.000549212	-0.000764922	0.104142	0.00308404	0.0130662	0.00649367	-0.00392708
CRIPAK	0.00149277	0.00432634	0.00294551	-0.000810705	0.00147012	-0.00540042	6.26093e-05	-0.00314361	-0.0007089	-0.00285428	-0.00202882	-0.000238731	-0.000726805	0.00841753	0.00290849	-0.00170903	0.00561067
FAM193A	-0.00311969	0.00420944	0.0028051	0.00326694	0.0239971	-0.0171888	0.00107997	-0.00408921	0.00263736	-0.00226986	0.00542244	0.00768634	0.00114419	0.0156942	0.00443895	3.76786e-05	0.00563176
TNIP2	-0.0101529	0.00719234	-4.34439e-05	0.0216708	0.00890783	-0.00607547	-0.00208076	-0.00497458	-0.0130214	-0.00291525	-0.00208971	-0.00926786	0.00344585	-0.00272777	0.00921072	-0.00134972	0.0246504
SH3TC1	0.0101786	-0.00388291	0.0199008	0.00755339	-0.00243498	-0.0181961	0.00383352	-0.00127757	0.0251237	-0.00885915	0.00498381	-0.00699861	-0.00142043	0.0138637	-0.00262654	-0.00312049	-0.00847149
TRMT44	0.00126974	0.00113246	0.0259306	-0.00209363	0.0120251	-0.0197389	0.00693295	-0.00327667	9.40179e-05	0.00239657	0.00968397	-0.000616871	-0.00230994	0.00459027	-0.00427057	0.000405773	-0.00452953
AC108519.1	-0.000165763	0.00400726	0.00417882	-0.00573046	0.0070919	-0.00880255	0.00119199	-0.00163044	0.00237285	-0.000317109	-0.000360141	0.00287131	0.000543891	0.0092464	0.0140585	-0.0020418	-0.00641714
ZNF518B	0.00222194	0.00131205	0.0202284	-0.00588635	0.0234538	-0.0168193	0.00163143	-0.00309796	-4.25527e-05	-0.00312296	0.0127972	0.00429867	0.00205504	0.00737205	0.0060843	-0.00481076	-0.000576614
CLNK	0.000434543	-0.00527656	0.00372548	-0.000211035	0.00767102	0.000863636	-0.00140466	-0.00305953	-0.010523	0.00310644	-0.00718118	0.0102348	0.00170847	0.00253558	0.0190304	-0.00236283	0.00650412
AC006230.1	0.00562862	-0.00570012	-0.00924147	-0.0184849	0.00356075	0.0084255	0.00724397	0.0093849	0.0167543	-0.00103311	-0.0114691	0.0257666	0.000704411	0.00499686	0.043819	-0.00941789	-0.0200455
BOD1L1	0.00324335	-0.00185621	0.0278726	0.00856437	0.0353378	-0.0222824	0.00789317	0.00963742	0.0113694	-0.0116876	0.00487178	0.00411043	0.00771212	0.022172	0.00382532	-0.0077457	-0.00406854
LINC00504	0.00333376	0.00116657	0.00527286	0.0054542	0.00890237	-0.00667726	-0.000876134	-0.00396545	-0.000922614	-0.00255089	-0.00125579	-0.00240117	0.00516516	0.00967331	0.00437911	0.000251978	0.000952106
CD38	-0.0102128	-0.0053655	-0.00565346	-0.0302411	0.00947492	-0.0378276	0.0411098	0.0157981	0.0899923	-0.0237777	-0.0111784	-0.0050381	0.0111544	0.00102542	-0.0269305	0.0759983	-0.02319
FGFBP2	0.00307562	0.00425362	-0.002125	-0.00370634	-0.00141161	-0.0152828	0.00452514	-0.00718413	-0.00392745	-0.00220618	-0.00304832	-0.00426929	0.282034	0.00259637	-0.00668485	0.00313912	-0.00153677
TAPT1	0.0162148	-0.00331385	0.0158806	-0.0391866	0.0182756	-0.0153061	0.0156445	0.00382436	0.053075	-0.00874168	0.0118294	0.0597724	-0.00272812	0.00458587	0.0196326	-0.0126959	-0.0404588
MED28	-0.00672356	0.00586612	0.00160292	-0.00123529	0.0106973	0.00148178	0.0174245	0.0153416	0.011692	-0.0141398	-0.00311323	-0.0035459	-0.00166562	0.00202611	0.000975447	0.000214678	0.00235343
NCAPG	-0.00187755	-0.00170096	0.000861709	0.00709163	-0.000154223	-0.0118338	-0.000826227	-0.00220816	-0.00294772	-0.00346065	-0.000439944	-0.00577531	-0.000558186	0.00283545	-0.0106855	0.018943	0.0104825
LCORL	0.000163842	-0.00179382	0.00160544	-0.000108464	0.0312633	-0.0227533	0.00591763	-0.00514781	5.14481e-05	-0.00594101	-0.00447479	0.00225305	0.0138617	0.0216538	0.0126553	0.0121359	0.00820044
DHX15	0.0137492	0.00436784	0.0408671	-0.00417986	0.0204284	-0.0342582	0.00666421	-0.00208064	0.00418311	-0.00952116	0.00754222	-0.000303616	0.00878203	0.0216077	0.0028162	0.000577726	-0.00192221
SEL1L3	0.00380122	-0.00837123	-0.00443131	0.00409235	0.0236823	-0.0237901	-0.00371839	-0.0117268	-0.0334819	-0.00527106	-0.0168637	0.000283484	0.0058692	0.0332207	0.0301589	0.0197737	0.0539584
STIM2	0.00599347	-0.00130113	0.0329849	-0.00467255	0.0199152	-0.0313012	0.00552715	0.00564853	0.0130423	-0.00629395	0.0183625	0.0154388	0.00407581	0.0166287	-0.00132759	-0.00669077	-0.00623422
ARAP2	0.0127328	0.00136064	0.0206524	0.00950737	0.0349086	-0.0315753	0.00528871	0.000202568	0.0140401	-0.0107917	0.00337782	0.00329149	0.0158829	0.0308899	0.0117436	-0.0111646	0.00096813
KLF3	-0.00346829	0.0169007	-0.00268022	0.0116396	0.012347	-0.0232948	-0.0078277	-0.0373476	0.00508009	0.0164188	0.0199206	0.0590871	0.00387581	-0.00572947	-0.0224817	-0.00717865	-0.0124112
TLR6	-0.00206707	-0.00729155	-0.00258075	0.0184169	0.0296778	-0.0053531	0.00473614	0.00884854	-0.00583156	-0.0151447	-0.0119028	-0.0102566	0.00241432	0.024948	-0.00153821	-0.00377598	0.0232858
KLHL5	0.00756575	-0.000485948	0.0146676	-0.00607834	0.0224132	-0.0168171	0.000776897	-0.00871371	-0.00813476	-0.00574657	0.000371469	0.0175239	-0.000662645	0.0165328	-0.00105082	0.000545169	0.015674
RFC1	-0.00616443	0.00510489	0.00224118	-0.00206962	0.0249404	-0.00269441	0.0145603	0.00387232	0.00717918	-0.00635702	-0.00411644	0.00173987	0.00264254	-7.25713e-05	0.00413747	0.0102383	-0.00965991
RPL9	-0.0269758	0.00246946	-0.0128991	0.00272322	-0.00599314	0.0342163	-0.00548621	0.00288543	-0.00367827	0.00531454	0.00049231	-0.000855369	-0.00850365	-0.0198431	0.00222584	-0.00774006	-0.000651705
UGDH-AS1	-0.00262624	-0.00268723	-0.00141079	0.00431306	0.00505493	-0.00159451	0.00327703	0.00795787	-0.00397346	-0.00292026	-0.00365129	0.00190313	-0.000913921	0.00653319	0.00186863	0.00195288	-0.00374375
SMIM14	-0.0275733	-0.0211454	-0.021809	0.0247775	0.0117879	0.0265467	0.0141999	0.0786386	0.0437107	0.00273513	-0.00753458	0.00969456	-0.0118906	0.00222164	-0.0170344	-0.0186874	-0.0196954
AC108471.3	-0.00249566	-0.00351206	-0.00255967	0.00688188	0.00381814	0.0018292	0.00349727	0.0172901	0.00433086	-0.00723794	-0.00530113	0.00385496	-0.00351923	0.00908827	0.0082063	-0.00532387	-0.00633598
N4BP2	-0.00456674	0.0154693	0.0131312	0.00285869	0.0217039	-0.0336432	-0.00313852	-0.00539317	0.022871	-0.0137733	0.00199998	0.00195595	0.00518045	0.0286163	-0.007497	0.0134723	-0.000646388
ATP8A1	0.0114309	0.000165974	0.0226067	-0.0162614	0.0192302	-0.0262345	0.0214684	0.0216745	0.0231927	-0.0148333	0.0047613	0.0163903	0.0059845	0.0189744	-0.00647278	-0.00436941	-0.00371452
FRYL	0.00362837	0.00561395	0.0100903	-0.00014728	0.0352652	-0.0260091	0.00712472	0.00473133	0.0163201	0.00296972	-0.000355082	0.0118719	0.009921	0.0281548	0.00665386	-0.00519253	-0.00647548
TMEM165	-0.00512925	-0.0004412	-0.00629676	0.010653	0.0104218	-0.0052047	0.00559913	0.00281886	0.00944646	0.0112792	-0.0122841	-0.000235321	0.00147933	0.00875693	-0.00825337	0.0136057	0.00593555
CEP135	0.0116038	-0.000705421	0.0244849	-0.0137595	0.0137536	-0.0177198	0.00287267	-0.00167174	0.0240717	-0.00395308	0.0124557	0.0139876	0.00348322	0.00532518	0.00245875	-0.00913994	-0.00635219
POLR2B	0.00572174	0.00070678	0.00970932	-0.000244537	0.0208186	-0.00518412	0.00663741	0.0135207	0.00908689	-0.0137693	0.000540449	0.00428683	0.00158401	0.00430619	-0.00392727	0.00089521	-0.0015712
CENPC	0.0110034	0.00400857	0.0550897	-0.0155074	0.0244123	-0.0418183	-0.0031461	-0.0185274	-0.00612311	-0.00494432	0.0386534	0.00441007	0.00402971	0.010354	0.0177656	-0.00725276	-0.0115357
UBA6	0.00977358	-0.000306427	0.0304626	-3.28675e-05	0.0180178	-0.0286488	0.00730827	-0.000999455	0.0129992	-0.0156214	0.00234373	0.000624605	0.0124987	0.0203282	-0.00401168	0.00348589	0.00562756
UBA6-AS1	-0.00288705	0.00102323	-0.00397272	0.00428227	0.00856676	-0.0104015	0.0055827	0.00753212	0.00440666	-0.0090736	-0.0112903	-0.00182171	0.000606038	0.0190562	0.00143541	0.00807729	0.00840652
YTHDC1	0.00101874	0.00606095	0.0424847	-0.0164896	0.0300525	-0.0306071	0.00139817	-0.00344752	0.00726545	-0.00632668	0.0296887	0.00598366	0.000279348	0.00248877	0.0180926	-0.00569835	-0.00528323
JCHAIN	-0.0305933	-0.0182436	-0.0189547	0.0132701	-0.00763604	-0.0245276	0.00406681	-0.0396377	0.011099	-0.0254762	-0.0118966	-0.0273021	0.0011079	-0.015554	-0.0497162	0.118614	0.0369315
AC009570.1	0.00726409	0.00398716	-0.00386452	-0.00197957	-0.00168974	0.00168219	0.000715435	0.00359153	0.000272546	-0.00282302	-0.00198876	-0.00200608	-0.00197793	-0.00374284	-0.00456881	0.00170275	0.00145385
RUFY3	0.0021823	-0.0015898	0.00389748	0.0104954	0.0254775	-0.0177686	0.00688542	-0.00531292	0.0116942	-0.0082934	-0.00435064	0.00904667	-0.00366493	0.0277029	-0.00711887	0.00335663	0.00117465
RASSF6	-0.00403653	-0.00326597	0.000591329	0.0135877	0.00206357	-0.00139562	-0.00776364	-0.0283569	-0.0135441	-0.00194541	-0.00459436	-0.0255149	-0.00119955	0.00629265	-0.0205231	0.0039401	0.0695962
PF4V1	0.0103633	-3.41707e-05	-0.000589717	0.000834134	-0.000424616	-0.00326746	0.001744	-0.003668	-0.00147501	-0.00101047	-0.00166784	0.00264745	-0.000426947	0.0041335	0.00726465	-0.000859275	-0.00155118
AREG	0.00514497	-0.00519753	0.00118602	-0.0131073	-0.0154488	-0.0265769	-0.0213751	-0.018192	0.00741977	0.0819506	0.0731372	0.00673122	-0.00274323	-0.0179683	-0.0248541	-0.00884516	-0.025823
G3BP2	-0.000430545	0.00733393	0.0254641	0.0167111	0.0139942	-0.0288999	-0.00250509	-0.0144967	-0.00266073	0.00678614	0.0213864	-0.0130728	0.00406626	0.00459937	-0.015585	0.0021563	0.0189542
SCARB2	0.0137337	0.0042365	0.022105	-0.00573914	0.00545413	-0.0336546	0.00829015	-0.00950225	0.00633369	-0.0126897	0.012794	-0.00485662	0.0101904	0.0113157	-0.0121749	0.0184679	-0.000887471
BMP2K	0.00454644	-0.00798226	0.00852517	0.00231997	0.0240953	-0.0141851	0.0118145	0.0241409	0.0199884	-0.00513853	-0.00702823	0.00420107	-0.00157681	0.0366834	0.0135261	-0.0118574	-0.00421392
ANTXR2	0.00131881	-0.00232471	-0.00736723	0.0230916	0.0250355	-0.0111731	-0.000564977	-0.0151785	0.00882417	-0.00298804	-0.00565914	-0.00164887	-0.000366871	0.0196741	-0.0088836	0.0013079	0.0170864
SEC31A	0.000636543	0.00258929	0.0148648	0.00906986	0.0225285	-0.0265213	0.00474529	0.0147877	0.00414638	-0.0117302	0.0039995	-0.00525568	0.000338061	0.0105253	-0.00372122	0.0222435	-0.00171974
PLAC8	-0.027389	-0.00958328	-0.0299629	0.0431633	0.0128674	0.0307709	0.0315478	0.0172421	0.0199326	0.00480282	-0.0175208	0.0134896	-0.00255433	-0.00157417	-0.0125997	-0.0183407	-0.00948065
ARHGAP24	-0.0179224	-0.0133959	-0.0242943	0.0491737	0.0206718	0.0328249	-0.0133068	-0.0143707	-0.0463297	0.0171775	-0.019726	-0.011344	-0.0112406	0.0177606	0.0268633	-0.0153341	0.00369769
AFF1	0.002694	-0.00230484	0.0167589	-0.0155722	0.0316685	-0.018739	0.00884945	-0.0113344	0.0201652	-0.00161606	0.00439023	0.0406328	-0.000502823	0.00749359	0.0102632	0.00158149	-0.0185652
PPM1K	-0.00473235	-0.0066283	-0.0110808	0.00410828	0.0309523	0.000570179	0.0693954	0.0209993	0.0255294	-0.0147522	-0.0178883	0.0227293	-0.00129782	0.021363	0.0110857	-0.0124828	-0.0172545
HERC6	0.00326922	0.00580518	1.00283e-05	-0.00413679	0.0178515	-0.0185428	0.0944738	0.0115166	0.0185898	-0.00966118	-0.0124997	-0.00379605	0.00938449	0.00482252	-0.00480185	-0.000114863	-0.00460065
HERC5	-0.0110243	-0.0021515	-0.00344734	-0.0178727	0.0131478	-0.0156454	0.17273	0.00289902	0.0377573	-0.0222891	-0.0157444	-0.00418395	0.00266621	-0.00733243	-0.00722298	0.00744235	-0.00488363
HERC3	2.16602e-06	0.00867956	0.00715614	-0.00263943	0.0165647	-0.00900218	0.00840341	-0.00125044	0.0038826	0.00276224	-0.00366544	0.00697333	-0.00064072	0.00697871	0.0100112	-0.00631809	-0.00254682
NAP1L5	-0.000923785	0.00147917	0.00618098	-0.000820014	0.0106969	-0.0161498	-0.00299145	0.001278	0.00187391	0.000104072	0.025448	-0.00602282	-0.00256146	0.000544309	-0.00443975	-0.00224794	-0.00158536
FAM13A-AS1	0.0314197	0.00136208	0.00640012	-0.00402283	0.0103262	-0.0257919	0.000286014	-0.00398319	0.000367349	-0.0115829	0.00255186	0.00209083	0.00472211	0.0297669	0.0263444	-0.00547695	-0.00313003
FAM13A	0.00668595	0.0202821	0.00391383	-0.00319663	0.00834886	-0.016037	0.00262564	-0.00482415	-0.000973769	0.00723016	-0.000569862	0.00104489	-0.00107492	0.0143919	0.00130876	-0.00261623	-0.00123143
CCSER1	0.0232575	-0.00683062	0.0201596	-0.0150264	0.0405428	-0.0242756	0.0562257	0.00743047	0.00770689	-0.0103554	-0.00365819	0.00834649	0.00171991	0.0252394	0.0257	-0.00875978	-0.0262044
DNAJB14	0.0050985	0.00967671	0.0200953	0.00313273	0.025872	-0.0310708	0.00362482	-0.00237115	-0.000879559	-0.00417097	0.00447818	0.000970746	0.00709434	0.019668	0.0105605	-0.000809468	0.00900403
BANK1	-0.0123648	-0.0221362	-0.0116509	0.0246622	0.0343662	0.0232693	0.00602289	0.00773723	-0.0158856	0.00829398	-0.0142373	0.0156326	-0.0112353	0.0154522	0.0221305	-0.0263212	0.0142023
NFKB1	0.00678731	0.00281106	0.0860144	-0.00635441	0.00674637	-0.0496871	-0.0104627	-0.0023019	0.00036295	-0.0102161	0.0553214	-0.0154349	0.00355131	-0.00430167	-0.00908857	-0.00406361	-0.00653955
MANBA	0.0150936	-0.00385639	0.0323107	-0.00484533	0.017883	-0.022371	0.00220368	0.00525763	0.0105115	-0.00754398	0.0164294	0.0044921	0.000406844	0.0148445	0.00629528	-0.00999391	-0.00872538
UBE2D3	-0.00798292	0.00471915	0.0157517	0.00501031	0.00846869	-0.0173792	0.00714024	0.000384291	0.0085029	0.000561775	0.0279988	-0.0107771	0.00048033	-0.00269015	-0.0128951	0.0020485	0.00436772
TET2	0.0127669	-0.000233826	0.0217194	0.0175473	0.028785	-0.0370522	0.00818606	-0.0121961	0.00445181	-0.012957	0.0159116	-0.00553095	0.00826731	0.0224203	-0.00546129	-0.00161389	0.0105164
TBCK	0.00722002	0.000489135	0.00210689	0.00559574	0.0223474	-0.0117879	0.00341853	0.00611115	0.00117647	-0.00473331	-0.00649832	0.00598848	0.00747278	0.0161038	0.00729986	-0.00236071	0.00510094
RPL34	-0.0223641	0.00178381	-0.0111671	0.00254918	-0.00670598	0.0292149	-0.00233602	0.00276961	-0.00297172	0.00328412	6.8791e-05	-0.000202832	-0.00697608	-0.0177309	0.000904838	-0.00669076	-8.77125e-05
ALPK1	0.00845981	0.0036243	0.00384479	0.000230936	0.0111929	-0.0168697	0.0077817	0.00295054	-0.000785013	-0.00577622	-0.00310195	0.006488	0.00516765	0.0268386	0.0164688	-0.00502352	-0.00393279
LARP7	-0.0160724	-0.000456278	0.00321272	0.0117295	0.00781309	0.0107441	0.0135343	0.0158097	0.00548983	-0.0062005	-0.00269141	-0.00451534	-0.00424953	-0.00811268	-0.000194237	-0.00178798	0.00487655
CAMK2D	-0.00214392	-0.00872633	0.00967447	0.00315922	0.0194524	-0.0159044	0.00457471	0.0405193	0.0289278	0.00273902	0.015813	0.0327134	-0.00287993	0.0118697	0.00713343	-0.0156442	-0.038056
UGT8	-0.0010992	-0.00507448	0.00475736	-0.002938	0.0119123	-0.00408858	0.000442094	-0.0108777	-0.0214423	0.0127731	-0.000557073	-0.00407814	-0.00320326	0.0168208	0.0460979	-0.00385924	-0.0011124
SNHG8	-0.0374243	0.00660939	-0.00832416	-0.0065899	-0.0101554	0.0362495	-0.00404701	0.0165378	0.0104492	0.0258459	0.0144434	-0.0109933	-0.0120925	-0.0262463	-0.0108068	-0.00596714	-0.0096939
KIAA1109	0.023063	0.0087758	0.017414	-0.0021679	0.0388737	-0.0398292	0.0131592	-0.0115138	0.00521845	-0.00640699	0.00396743	0.00413504	0.0123081	0.0303538	0.00698632	-0.00258759	0.004697
SPATA5	0.00629266	0.00308624	0.000468953	-0.00215786	0.0239806	-0.0102032	0.00623945	-0.00198735	-0.000287995	-8.1821e-05	6.57981e-05	0.00507679	0.000312518	0.0126814	0.00657692	-0.00366934	-0.000904107
ABHD18	0.00986411	0.0053874	-0.00532189	0.000534105	0.0149386	-0.0141249	0.00660905	0.00517439	-0.000230514	-0.0114437	-0.00855415	-0.000643723	0.000248576	0.0266538	0.00891976	0.00239618	0.000426393
JADE1	-0.00739637	0.0122286	0.00583903	-0.00339972	0.024144	-0.0100529	0.00501735	0.00745969	-0.00456437	0.00552611	-0.000557297	0.000438545	0.00528487	0.00715146	0.015014	-0.00151436	0.00149795
SCLT1	-0.000992637	0.00103455	0.0111625	-0.00553452	0.0195391	-0.0159595	0.0286304	0.0108017	0.0189161	0.000541111	0.000501899	0.00163209	0.000357356	0.0041574	-0.00359684	0.00125395	0.00236336
ELF2	0.00251652	0.00340431	0.0257371	-0.00226424	0.0131394	-0.0210503	-0.00125561	-0.00482294	0.00147642	0.00261755	0.0165958	0.00303685	0.0112216	0.0145341	0.00821501	-0.00603987	-0.00883894
NAA15	-0.00738294	0.00543194	0.0172351	-0.00161217	0.0238266	-0.0131326	0.00438449	0.0111681	-0.000619896	-0.00787959	0.00595233	0.000437588	-0.00241684	0.012216	-0.00644122	0.000847871	-7.77391e-05
AC097376.3	-0.00125368	0.00164608	0.00563681	-0.00917138	0.00725955	-0.00415488	0.00247607	-0.00854251	0.00735096	0.00759795	0.00423195	0.0115679	-0.00144006	0.00283984	0.00818637	-0.00367291	-0.005991
SETD7	0.0106815	-0.00389063	0.015785	-0.00285653	0.0109285	-0.0191534	-0.00838579	-0.00576595	7.40012e-05	-0.00263028	0.0323104	-0.00275772	-0.0012579	0.0026201	0.00336687	-0.00210135	-0.0130757
TBC1D9	0.00147254	-0.0121934	-0.00636606	0.0560125	0.0403751	-0.0147217	-0.00730337	-0.0429531	-0.0123003	0.00660376	-0.00510365	-0.0185527	-0.00212478	0.0344988	-0.0241055	0.00356104	0.0289876
ZNF827	0.00599023	0.0067602	0.0192895	0.0092099	0.0222589	-0.0256145	0.0103145	0.0114206	-0.010823	-0.00721295	-0.0011173	-0.0120823	0.000300421	0.0251521	-0.000689096	0.000356993	0.0116486
PRMT9	-0.00244464	0.00632833	0.00661123	0.00912307	0.00499476	-0.00841355	-0.00704288	-0.00943002	-0.00316529	0.0247615	0.00948466	-0.00722165	-0.00299422	0.000348214	-0.00249694	-0.00260969	0.000167942
LRBA	0.00618316	0.00486751	0.020537	-0.00184192	0.0372868	-0.0292173	0.00726597	-0.00093035	0.00263306	-0.011408	-0.0025668	0.00193283	0.00650624	0.0341092	0.00942966	-0.00103179	0.0024311
RPS3A	-0.0226491	0.00281866	-0.0122355	0.00141531	-0.00793753	0.0312679	-0.00545799	0.00231649	-0.00167127	0.00454994	-2.40649e-05	-0.00100073	-0.00754144	-0.0193509	0.000829433	-0.00646097	-0.00118279
FBXW7	-0.00549162	0.00293891	0.0059447	0.00915286	0.0288833	-0.0336012	0.00405474	-0.00898219	-0.00168978	-0.00415175	0.00419638	-0.0158379	0.00621614	0.0181253	-0.00453821	0.0326413	0.0133069
TIGD4	-0.00254118	0.000664263	-0.00119741	0.000254981	-0.000413281	-0.00148147	-0.0033077	-0.00426001	0.00133277	0.00651622	-0.00172716	-4.23736e-05	-0.00156484	0.00137393	-0.000462774	0.00139877	0.00260709
TMEM131L	0.00691626	0.003924	0.0152362	-0.000487248	0.0332576	-0.0246717	0.00745969	0.0124487	0.00339911	0.00109051	0.00504458	-0.00161147	0.00189521	0.0290599	0.00736911	-0.00744776	0.0023326
MAP9	0.000370041	0.00119386	0.0084066	0.00350951	0.00832001	-0.000508191	-0.00354753	-0.00382534	0.00765208	0.00463482	-0.00180656	0.00372691	-0.00251104	0.00035443	0.000335029	-0.00186519	-0.00465567
MARCH1	0.00844936	-0.0142654	-0.0191651	0.00570599	0.0420538	0.00510664	0.0078258	0.0146172	-0.000162558	0.000450526	-0.029183	0.0349757	-0.00305856	0.0402755	0.0460361	-0.0236929	0.00345212
KLHL2	0.00276016	0.00143861	0.0164936	-0.0072408	0.0108215	-0.014013	0.00560725	0.00874089	0.0128043	-0.0104485	0.00923995	0.00341632	-0.000445764	0.00111184	0.00475406	-0.00402807	-0.00388358
DDX60	0.00585017	0.00561607	-0.00458856	-0.00726189	0.0301496	-0.0125354	0.113314	0.0223776	0.0306974	-0.0239628	-0.0174128	-0.00102477	0.00539732	0.0111208	-0.00310405	-0.00901744	-0.00768866
DDX60L	0.00644304	0.00642523	-0.000833119	-0.0070505	0.022891	-0.0209923	0.0925186	0.00882457	0.0220877	-0.0160724	-0.0106707	0.00794862	0.000671227	0.0210938	-0.00493507	-0.0101695	-0.00304732
HMGB2	-0.000229109	0.00841413	0.0133841	0.00225401	-0.00732276	-0.025291	-0.0158978	-0.0371166	-0.00820515	-0.00182087	0.0522951	-0.00485476	0.00884271	-0.0128205	-0.0193818	0.00808068	0.017299
CEP44	-0.00481445	-0.000657491	0.00235098	-0.00359439	0.0135231	-0.00471882	0.00691514	0.00816477	0.00161509	-0.00902761	-0.00265177	0.0082555	6.64902e-05	0.0144589	0.0147839	-0.0030039	-0.00139751
CDKN2AIP	-0.0155561	0.0109336	0.00365859	-0.00613551	0.0115845	-0.0014627	0.00075127	-0.00666011	-0.0104294	0.0390479	0.00114061	0.00479811	0.00157206	-0.00607943	0.0135362	-0.000393677	0.00156179
ING2	0.000188761	0.00166918	0.000988844	0.00440754	-0.00179674	-0.000654672	-0.00801911	-0.00524881	-0.000395076	-0.00774051	0.0168329	-0.0032083	-0.000250515	-0.00549081	-0.00816501	0.0033734	0.000760344
SNX25	-0.0012821	-0.00563389	0.00815195	0.01322	0.0164012	-0.0191339	0.00316119	0.00271536	0.00278839	-0.00469936	-0.0015751	-0.00611922	-0.0011413	0.0247335	-0.00622835	0.00444664	0.0139081
UFSP2	-0.00805746	0.00133271	0.00360179	0.00863866	0.00141317	-0.00514925	-0.000602525	1.58888e-05	-0.000307595	0.00145868	-0.00690315	-0.00820895	0.000394634	-0.00580034	-0.000961632	0.0174507	0.00269553
EXOC3	0.00771855	0.00446088	0.00445896	0.00673319	0.0230661	-0.01315	0.00483299	0.00111345	0.00339342	-0.00188166	-0.00418941	-0.00255894	0.00244968	0.0108782	0.00340018	0.0032893	0.00209854
CEP72	0.00810845	0.00286737	-0.00295338	-0.00131298	0.0128935	-0.00238601	-0.00190154	0.00729414	0.000475585	-0.0016609	-0.00240867	-0.00570225	-0.00179006	0.00244561	0.0164386	-0.00269258	0.000858492
LPCAT1	0.00231856	-0.00494157	0.00982289	0.00955603	0.00578641	-0.0149242	-0.00131638	0.00629357	-0.00218884	-0.00840649	-0.00668099	-0.00993289	0.00771732	0.028366	-0.00508308	0.00239692	0.0217914
FASTKD3	-0.0075816	0.00409514	-0.00192968	0.00544934	-0.00121285	0.00158284	0.0035186	0.00405992	-0.00303548	-0.00247989	-0.00708375	-0.00281827	0.00700275	-0.000188288	0.00430146	0.00213096	0.00865181
MARCH6	0.0114159	0.00593911	0.0341892	-0.00348743	0.0225112	-0.0315541	0.00230862	-0.0107498	0.00434799	-0.00862071	0.00662439	0.0011721	0.0043675	0.0246109	0.0022871	-0.000980402	0.00442324
TRIO	0.00599677	-0.0069944	0.0178863	-0.0035928	0.0273233	-0.0271122	-0.00206047	-0.00460201	0.00569653	-0.0106235	0.00351417	0.0103638	0.00418488	0.0220498	-0.00710211	0.00733866	0.01856
OTULIN	0.00620212	0.00735589	0.0100993	0.0150688	0.0203089	-0.0264782	-0.00375767	-0.00398785	0.00256354	0.00426551	0.00720481	-0.00956727	0.00335534	0.012482	-0.00272511	0.00136389	0.00799063
MTMR12	-0.00180051	0.00155782	0.00931376	0.0115751	0.0115484	-0.00910871	0.005377	0.00373734	0.00921953	-0.0080182	-0.00243052	-0.010344	0.00512116	0.00262049	-0.00607015	0.00415996	0.00539321
ZFR	-0.00796926	-3.2277e-06	0.0105002	0.000944039	0.0217074	-0.00774454	0.00665503	0.00508326	0.0107485	-0.0050035	0.00270486	0.00495479	0.00527772	0.000595605	0.00279906	0.00105869	0.00537597
SUB1	-0.0306661	-0.00306911	-0.00618134	0.0161506	-0.0140152	-0.00533577	0.0268873	0.0106954	0.0358568	-0.0258407	0.00437191	-0.0246819	-0.00116365	-0.0250462	-0.0419085	0.0443009	0.0241512
IL7R	-0.00562241	0.18139	0.00435624	-0.0267222	0.00359305	-0.0612927	-0.00290985	-0.0337542	-0.0105159	-0.0141604	-0.00818088	-0.0158714	0.0227679	0.00815615	0.0109064	-0.00404454	-0.0125789
NIPBL	0.00540195	0.00723406	0.0261565	-0.0045725	0.0438948	-0.0301778	0.0113742	0.00460667	0.0146782	-0.0107984	0.00551709	0.00636894	0.0114049	0.0245567	0.0106815	-0.00305094	-0.00538179
CPLANE1	0.00687701	0.00208594	0.00546992	0.00150974	0.0248071	-0.0185385	0.00544246	0.0127595	0.0149405	-0.00421453	0.000605153	0.00476699	0.00246511	0.0269447	-0.000742974	-0.00445339	-0.00807123
RICTOR	0.0192197	0.00854256	0.0424122	-0.002701	0.0193897	-0.0444531	0.0106412	-0.0154266	0.00440253	-0.00135648	0.0109657	0.00852891	0.00825221	0.0289434	0.000866139	-0.00593584	0.000760598
FYB1	0.0217312	0.155187	0.00611886	-0.0213201	0.00183485	-0.0557716	-0.00486648	-0.0292407	-0.00950823	-0.00625622	-0.00462383	-0.0149877	0.0308973	0.0145237	-0.00903494	-0.00471343	-0.0117423
PTGER4	0.0036011	0.00913799	0.0152381	-0.00270825	0.00528102	-0.0376727	-0.01363	-0.000957649	0.00464118	0.0104795	0.0586574	0.00235497	0.0147298	0.00341916	-0.0167213	-0.00877803	-0.021559
RPL37	-0.0247072	0.000868424	-0.0108775	0.00470341	-0.00661956	0.0278681	-0.00207393	0.00391427	-0.000541228	0.0014112	0.00070452	-0.000252554	-0.00659421	-0.0175795	-0.00142099	-0.00448762	0.000646108
AC025171.3	-0.00282545	0.00688918	-0.00671414	0.00478207	-0.00451515	0.00410844	-0.00566942	-0.0077907	-0.00860784	0.0418906	-0.00758957	-0.00155019	0.000441434	-0.0067792	-0.00239552	-0.00327314	0.00740609
AC025175.1	0.00214617	0.0022921	0.00526749	-0.000869257	0.00321078	-0.00442681	-0.00357933	-0.000599893	0.00219779	0.000561561	0.00109353	-0.000220457	-0.00178772	0.00204535	0.00280278	-0.000628833	-0.00169567
DHX29	0.000403009	0.00405753	0.00421149	0.00208072	0.00663207	-0.00789215	0.00892281	0.00342525	0.00538051	-0.00250501	0.00169554	-0.00541409	0.00220693	-0.00163051	-0.00527265	0.0080933	0.00312745
IL6ST	0.0130152	0.0682721	0.0453759	-0.0239846	0.0129234	-0.060514	-0.00170195	-0.0192986	-0.0103781	-0.00474321	0.0276751	-0.00780133	-0.000302123	0.0138575	0.0113932	0.00368739	-0.0188788
GPBP1	-0.00745178	0.00390448	0.0173208	-0.0075783	0.0279612	-0.0183892	0.0202274	-4.47579e-06	0.00636543	-0.00530447	0.0142968	0.00628439	0.00334025	0.00826441	0.00627428	-0.000151189	-0.000245527
GAPT	-0.030129	-0.0216855	-0.0338204	0.0134224	0.0200799	0.0480388	0.0282039	0.076926	0.0322656	0.00137702	-0.0309408	0.0138613	-0.0130089	-0.01198	-0.00281227	-0.0206081	-0.0051406
PART1	-0.0025732	-0.00410653	-0.00326162	-0.00386761	0.00405191	-0.000577192	0.00848351	0.00471064	0.0411748	-0.018117	-0.00476744	0.00519449	0.00304232	0.00341436	-0.00580909	-0.00382363	0.00530303
TRIM23	0.00544704	0.00385612	0.00954277	-0.0077901	0.027291	-0.0148286	0.00237812	-0.000639734	0.00233137	-0.00330363	0.00434323	0.0113516	-0.000352879	0.00777867	0.016562	-0.00289308	-0.00612052
AC025442.2	0.00778656	-0.00135427	0.00723457	0.00459178	0.00251797	-0.0106966	-0.00135861	-0.00120938	0.00274403	-0.000118159	8.5265e-05	0.00135313	0.000603753	0.0123887	-0.00291689	-0.00122201	-0.00310983
SREK1	0.0168053	0.00228403	0.0558288	0.0035044	0.0218156	-0.0492887	-0.00525616	-0.00921338	0.0108839	-0.021355	0.0281165	-0.0090862	0.00849428	0.023377	-0.0072166	-0.000219734	0.00274186
PIK3R1	-0.00309035	0.0177198	0.0113878	-0.0120989	0.0393142	-0.0242358	0.00850782	0.0175081	0.0205798	-0.00824411	0.0117739	0.00984791	0.0178959	0.00375513	8.55106e-05	-0.00529662	-0.0023884
NAIP	0.0181423	0.00237416	0.0179136	-0.000363459	0.0230836	-0.0286093	0.00011233	-0.00457177	0.0103892	0.0115295	-0.00281105	0.00615835	0.00545562	0.0317374	0.00341002	-0.00631633	-0.000400565
BDP1	0.00941304	0.00182113	0.0215135	0.00433571	0.0442714	-0.0234023	0.00836975	0.00196612	0.0114607	-0.0111091	0.00442116	0.00261432	0.00334261	0.022149	0.00544433	-0.00626897	0.00405527
POLK	0.00860183	0.00228076	0.000354194	0.0103895	0.0199187	-0.012222	-0.000740312	-0.00589593	0.00247861	-0.00236571	-0.0109257	0.00564745	0.00538016	0.0165901	-0.002407	-0.00151766	0.020685
S100Z	0.00541453	-0.000426248	-0.00145059	-0.00129104	-0.00204252	-0.0023389	-0.00492392	-0.0113936	-0.00802268	-0.00316636	-0.00201078	-0.0103853	0.00159262	0.00462704	-0.00830817	-0.00167398	0.0377691
AP3B1	0.00567788	0.00019645	-0.000646701	-0.000281971	0.0304662	-0.0126096	0.0100723	0.00638835	-0.00721362	-0.0036213	0.00140734	0.0345728	-0.00197951	0.0190744	0.0220428	-0.00522619	-0.021477
JMY	0.0027759	0.0115841	0.0420952	-0.00924866	0.00842291	-0.0401193	-0.0111298	-0.0228534	-0.00232839	0.00129118	0.0466757	-0.00822381	1.04424e-05	0.000238914	-0.00821415	0.00131303	-0.00350899
SERINC5	0.0109319	0.0589014	0.0142804	-0.0084199	0.00879912	-0.0350468	-0.00200472	-0.00513918	-0.00257986	-0.00641349	0.00117079	0.000865947	0.0020093	0.0219707	0.000781994	-0.0044763	-0.00831368
RPS23	-0.0254333	-2.85952e-05	-0.0133402	0.00237418	-0.00658705	0.0332484	-0.00151076	0.00535847	-0.000993865	0.00311353	-0.000526499	0.000541951	-0.00790492	-0.0197656	0.000488399	-0.00617797	-0.000891104
VCAN	0.211521	-0.00549708	0.00855663	-0.00786642	0.00576075	-0.0507105	-0.00361891	-0.0122073	-0.00599324	-0.00149901	0.0042659	0.00159402	0.00766991	0.0233596	-0.00469898	-0.00215182	-0.00249168
LINC01949	0.00621067	-0.000826341	0.0113157	-0.000339319	-0.000779247	-0.0043035	0.000245393	0.0062623	0.00265872	-0.00594369	-0.00286187	-0.00223374	0.000166041	0.00287206	-0.0029027	0.000841264	0.00132304
RASA1	-0.0037275	0.0014105	-0.00802539	-0.00572784	0.0290214	-0.00260056	0.00138794	0.0264672	0.00649831	-0.00261372	-0.0053415	0.0092835	0.000186194	0.00901899	0.014787	-0.00163235	-0.00708716
TMEM161B-AS1	0.0111139	0.0107378	0.00184512	0.00482664	0.0232945	-0.0225445	0.00626075	0.00260663	-0.00624062	-0.0203657	-0.0126825	-0.00119148	0.0030229	0.0389724	0.0225234	0.00186914	0.0120105
MEF2C	-0.0100595	-0.0214974	-0.0231971	-0.02611	0.0161749	0.0164574	0.00808774	0.040393	0.000445983	0.00679345	-0.0131049	0.0639521	-0.00483407	0.00173528	0.0245657	-0.00344006	-0.00777767
LUCAT1	0.0332117	0.000694318	0.00598345	-0.00367592	-0.00175564	-0.0129843	0.00441955	-0.00226013	-0.0027092	0.00842402	0.00100477	-0.00115005	0.0232371	-0.00400701	-0.00436201	0.00808078	-0.00328348
ARRDC3	0.000319532	0.00605415	0.00838828	0.00441583	0.0245672	-0.0142748	0.00217343	-0.00890879	0.00488421	0.000807472	0.00968892	0.0022519	0.00151568	0.00931095	0.000560497	-0.00272746	-0.00314418
POU5F2	-0.00356954	0.00602444	0.00785154	-0.00468353	0.000111228	-0.0130019	0.000632482	0.0039349	0.00728469	-0.00444608	-0.0023819	0.00322839	0.00890416	0.0297968	0.00255124	-0.00374257	-0.00173292
SLF1	0.00316115	0.00364615	0.000277464	-0.00932612	0.0098349	-0.00586971	0.00782155	-0.00188345	0.0109875	0.00227696	0.00145089	0.0344179	0.00216427	-0.00405114	0.0168322	-0.00645541	-0.0155295
TTC37	-0.00289742	0.00634474	0.0134647	-0.00133345	0.0240405	-0.0202102	0.014802	0.0125036	0.0115365	-0.0070082	-0.00657462	0.00184016	-0.000206941	0.0218353	5.66525e-05	0.00379581	0.00118038
ELL2	0.00329926	-0.00348425	0.0509527	-0.0187239	-0.00302262	-0.0641663	-0.0119557	-0.0298372	-0.0187315	-0.015406	0.0432333	-0.0204679	0.00486129	-0.00770445	-0.0116449	0.0730399	-0.000152837
LNPEP	0.00673943	0.00864202	-0.00666245	-0.00145766	0.0438144	-0.0193895	0.031265	0.0200005	0.00637535	-0.00557937	-0.0136337	0.0273897	0.0115513	0.030976	0.0180983	-0.0109104	-0.0136695
RGMB	-0.00190042	0.00474637	-0.00140577	0.0048708	0.00587023	0.00038368	-0.00223381	-0.00688758	-0.0104708	0.0111744	0.000325539	-0.00246964	-0.00294728	-0.00106495	0.0129771	-0.00317165	0.000688165
CHD1	0.0119752	0.00731699	0.0600463	0.0100853	0.0273899	-0.0480661	-0.00224367	-0.0192248	-0.00404683	-0.00410075	0.0258944	-0.00641478	0.00476849	0.0175602	-0.0039806	-0.00797101	0.00662426
FER	0.0106399	0.00167306	0.0164139	-0.00552378	0.0215738	-0.0170596	0.00228496	-0.000667828	0.00937861	0.000971571	0.00151079	0.00319067	0.00207237	0.00939096	-0.000149223	-0.000777125	-0.00387803
MAN2A1	-0.000316098	0.00422479	0.0275157	-0.000743299	0.0211262	-0.0346519	0.00272378	-0.00368505	-0.00174819	-0.00351332	0.00860833	-0.0030891	0.00505132	0.0167352	-0.00623063	0.0131341	0.00781317
APC	0.00364379	0.000425498	0.00260313	0.00280053	0.0369597	-0.0153052	0.0119584	0.0107326	0.0095804	-0.000360905	-0.00627009	0.00870016	0.00152412	0.0196832	0.00799943	-0.00230908	-0.000401312
DCP2	0.00155816	0.00597835	-0.00721008	0.00978146	0.0208816	-0.00163292	0.00979119	0.0134403	0.0028956	-0.0047035	-0.0142783	0.00540455	-0.000980977	0.0130254	0.0126896	-0.00381298	0.00788416
YTHDC2	0.00160649	-0.000455349	0.0370404	0.0040948	0.0282243	-0.0241595	-0.000610327	0.000951668	0.00597968	-0.00484193	0.00658404	-0.0017488	0.000656095	0.0170467	0.00331341	-0.00496951	-0.000931044
CCDC112	-0.0105391	-0.00450907	-0.00656312	-0.00999775	0.00361513	0.00995818	0.00673276	0.00254169	0.0324947	0.0126012	-0.00332452	0.0249768	-0.00325595	-0.00916575	0.000719563	-0.000520615	-0.00952292
FEM1C	0.00510489	0.00467407	0.0226779	0.00185914	0.00998704	-0.0211825	-0.00736257	-0.0152093	-0.00440152	0.00420299	0.0133328	-0.005766	-0.000463781	0.00567178	-0.00234661	0.00511079	0.00510664
ATG12	-0.0089259	0.00121332	0.0062856	0.00251516	0.0145823	-0.000156113	0.002734	0.00175184	-0.00255805	0.00985486	0.00157466	0.0046342	0.0030171	0.00431356	0.0138189	-0.00618119	0.00114959
LMNB1	-0.00475884	-0.00141515	-0.00166111	0.00307935	0.020533	-0.0076767	0.00903762	-0.00073917	0.0025004	-0.00168654	0.00660616	-0.0065434	0.00501103	-0.00289224	-0.0110696	0.00848978	0.0136824
MARCH3	-0.00674536	-0.00592435	0.00050394	-0.0110171	0.00899272	0.00345888	-0.00222232	0.00283476	-0.00825327	0.00588833	-0.000274111	0.0530338	-0.00340354	-0.00270628	0.00857439	-0.00838795	-0.0063619
LINC01184	-0.00247727	0.0038547	-0.00475628	0.00478237	0.0165534	-0.00899694	0.00117908	0.0175385	-0.00319672	-0.00830561	-0.00900311	-0.001717	0.000922447	0.02618	0.0111588	0.000546304	0.01098
FNIP1	0.0149339	-0.00357845	0.0288687	-0.00830962	0.00411522	-0.0220996	-0.00342139	-0.0108361	0.00778581	0.00349884	0.0297986	0.00729618	0.00596361	0.0050612	-0.00309933	-0.00868254	-0.0045695
IRF1	0.00429773	0.00279828	0.0352419	-0.0158547	0.00712514	-0.0378956	0.0115017	-0.0155552	0.00108392	0.0342443	0.0385507	0.0115291	0.00785946	-0.00077952	-0.0220313	0.00493426	-0.0112524
AFF4	0.0159705	0.000255574	0.0358836	-0.0125329	0.0186279	-0.0386011	-0.00588073	-0.0124161	0.00232869	-0.000689814	0.0315675	0.0103844	0.00458746	0.0170989	0.00580721	-0.00586067	-0.00674801
ZCCHC10	-0.0119306	-0.00213533	0.00404626	-0.00661786	0.00308809	0.0108078	0.00635982	0.00398455	0.013204	-0.0108761	0.00176919	0.0200439	0.000708188	-0.00893475	0.00538335	-0.00215734	-0.00639256
JADE2	-0.00303845	0.00822509	-0.00572454	0.0091007	0.0248893	-0.00601302	0.0112236	-0.0016399	-0.014111	0.0125424	-0.0144055	0.0135627	0.00210153	0.0121015	0.0179551	-0.00889254	0.00932849
SAR1B	-0.00441407	0.00428422	0.0049935	0.000937163	0.00868677	-0.029961	-0.00273738	-0.00828585	-0.00398181	-0.00912076	0.00470392	-0.00288382	0.00601204	0.00467301	-0.00226643	0.0374433	0.00564947
DDX46	-0.0102943	0.00808448	-0.0108786	0.011502	0.0151481	0.0105665	0.00861253	0.0161263	0.0152181	-0.00643367	-0.0162284	0.00205922	0.00178262	0.000787714	0.000140243	-0.00200478	0.00327282
SMAD5	0.00192927	-0.00164413	-0.000916175	-0.00253293	0.0169957	-0.00472352	0.0102578	-0.00137291	0.00412905	-0.00624898	-0.00715035	0.00748765	0.000283691	0.0110417	0.0190254	0.00262013	-0.00100923
FAM13B	0.00333387	-0.00238909	0.00209656	0.00343719	0.0316918	-0.0216452	0.00598869	0.0127039	0.002997	0.00138836	-0.00519432	0.0150906	0.00624991	0.0292734	0.0185758	-0.0034212	0.00357647
KDM3B	0.00324954	0.00243217	0.0081784	0.000533942	0.0269976	-0.0164361	0.00911361	0.00782866	0.0122623	0.0104413	-0.00619893	-0.00386949	-0.00351788	0.0191549	-0.00643094	-0.00176646	0.00593036
EGR1	0.00542003	0.00128208	-0.00125798	0.00906414	-0.00782908	-0.0130883	-0.0100551	-0.0177303	-0.00589138	0.138318	-0.00720286	-0.0172776	-0.000925012	-0.00567045	-0.0113055	-0.00270727	0.0221289
ETF1	0.00393273	-0.000901896	0.0397867	0.0030275	0.00480851	-0.0374211	-0.00178798	-0.0043573	0.00490915	-0.00625163	0.0516272	-0.0156278	0.00382015	-0.00598548	-0.0219096	0.0102888	-0.00389536
MATR3.1	0.0063805	0.00406544	0.0365509	-0.00167658	0.0153384	-0.0417018	-0.00306659	-0.012187	0.00245496	-0.00395731	0.0185678	0.0015223	0.00664067	0.0306605	-0.00699775	-0.00119224	-0.00128826
MZB1	-0.0186324	-0.016111	-0.00353466	0.00312176	-0.00103735	-0.0383339	0.0286813	0.0225152	0.0722557	-0.0293561	-0.00627137	-0.0457067	0.00352172	-0.00647371	-0.0496186	0.0992999	-0.0123309
ANKHD1	0.00301634	0.01296	0.0119662	0.00170692	0.0424918	-0.0306797	0.00569724	0.00282732	0.00340913	-0.00426506	-0.00209227	-0.001708	0.0123361	0.0241411	0.00663952	0.00753484	0.00616529
SLC35A4	-0.00658857	0.00230286	0.000337215	0.00503437	0.00331397	-0.00341334	0.00429087	0.00331699	-0.00251799	-0.000865694	-0.00513677	-0.00678398	0.00483018	0.00294167	0.00510673	0.011485	0.00281643
DELE1	0.00134435	0.000133325	-0.00367243	0.0114591	0.0141968	-0.00778625	0.00138519	0.000548818	0.00325428	-0.000112633	-0.00480822	-0.00581467	0.00857453	0.015015	0.00253957	0.00151369	0.00740652
ARHGAP26	0.0341689	0.0137126	0.00564114	-0.00384406	0.0153281	-0.0262491	0.00308319	-0.000815645	0.00835886	-0.00293957	0.00349364	0.0056653	0.0344349	0.0164015	-0.0013354	-0.00170549	-0.00917734
NR3C1	0.00240546	0.00382314	0.0226129	-0.0121087	0.023706	-0.0226674	0.00970097	0.00946055	0.0128457	0.00599771	0.0161374	0.0177349	0.00822868	0.0115395	0.00671065	-0.0107847	-0.00979091
TCERG1	0.0100213	0.00338578	0.036957	-0.00125768	0.013944	-0.0231183	0.00298592	0.0129597	0.0138796	-0.00477991	0.00982754	-0.0175563	0.00792688	0.00924255	-0.00835696	0.00269517	-0.000396812
FBXO38	0.00530348	0.00312469	0.00783051	-0.00377096	0.0154032	-0.0145633	0.000970805	0.00188774	0.00369429	-0.00759576	-0.000687553	0.00193784	0.00901648	0.0144102	0.0158835	0.00138244	9.18226e-05
TCOF1	0.0200983	-0.000275653	0.0539201	-0.00116087	0.00598089	-0.0405592	-3.98553e-05	-0.00419907	0.00971426	-0.00660171	0.0300614	-0.00067015	0.000760505	0.0129967	-0.0131982	-0.010362	-0.00172804
CD74	-0.0103996	-0.0202973	-0.0097071	0.00474749	-0.000219347	0.0236382	0.00368048	0.0139611	0.0057941	0.00537508	-0.000526117	0.0105111	-0.00652374	-0.00673845	0.00408076	-0.0155907	0.00160983
RPS14	-0.023926	0.00379379	-0.0132045	0.00753437	-0.00664933	0.0298022	-0.00271084	0.00123489	-0.00564652	0.00191979	-0.00190129	-0.00565082	-0.00648511	-0.0189107	-0.00262883	-0.00348628	0.00520123
FNDC9	0.0137016	-0.000970742	0.0128884	-9.14531e-05	-0.00212227	-0.0107511	-0.00093636	-0.00156423	-0.000804075	-0.00640671	-0.00115738	-0.00129229	-0.000439008	0.011018	0.00563304	-0.00142651	-0.000716253
ADAM19	0.00535298	-0.0105124	0.00130911	0.00486751	0.0277574	-0.0219805	0.00771423	0.0114792	0.0151837	0.000456254	-0.00574165	0.0166547	-0.0021081	0.0261631	-0.00596305	0.0113105	-0.000419275
EBF1	0.00253353	-0.0143548	0.000532036	0.0159623	0.0309334	-0.0137414	0.00488402	0.00305318	0.0376848	-0.000372573	0.00573168	0.00214992	0.00143132	0.0241235	-0.0157066	-0.0176021	0.00736257
RARS	-0.00459144	0.0117673	0.0118656	0.00150437	0.00621415	-0.0163544	0.00618955	-0.00166712	-0.00414273	-0.00914383	-0.00391444	-0.0161437	0.00305784	0.00316964	-0.000317395	0.0166935	0.0147915
PANK3	0.014575	0.00247904	0.0261441	-0.0053192	0.0281955	-0.0278719	0.00716329	-0.00213573	0.0085845	-0.0094336	0.00318156	0.00612457	0.0014893	0.0244911	0.00552048	-0.00229892	0.0016807
DUSP1	-2.03411e-05	-0.00763856	-0.0108615	-0.00729225	-0.00918283	0.00472571	-0.0178563	-0.0025189	0.0192248	0.130614	0.0240238	0.0223448	-0.00598999	-0.0235859	-0.026848	-0.0193443	-0.0246922
ERGIC1	0.00592373	-0.00147953	0.00726345	0.00290029	0.0142767	-0.0180301	0.00644373	0.0012699	0.0324312	-0.00381653	-0.000156436	-0.00513715	-0.00164554	0.0202131	-0.00255536	0.00497654	-0.00101488
CREBRF	0.00116757	0.00879638	0.0159478	-0.00942957	0.0266056	-0.0256785	0.013218	-0.0145492	0.00370964	0.00730019	0.0143816	0.0208322	0.00154773	0.0216489	0.00912893	-0.00916639	-0.000529995
CPEB4	0.0123868	-0.0029638	0.0153382	0.015418	0.00904873	-0.0392763	0.00537305	0.00440827	0.025806	-0.0127697	0.00646409	-0.00844643	0.00477508	0.0231492	-0.0169989	0.0166893	0.00734792
THOC3	-0.005584	0.00982413	-0.00881558	0.0075172	0.0193887	-0.00135181	0.00890075	0.00412359	0.0035439	-0.0133371	-0.0106633	0.0076882	-0.00355733	0.00846332	0.00167154	0.00051654	0.00388293
SIMC1	0.00819416	-0.00221191	0.0131714	0.00466432	0.0197855	-0.011469	-0.00219266	-0.00488091	0.0152292	-0.00481218	0.00453363	-0.00477036	-0.00198646	0.00757509	0.000953018	-0.00310764	-0.00544768
FAF2	-0.00248152	0.00447519	0.0132343	-0.00591989	0.0118194	-0.0175276	-0.00186998	0.00125165	0.00221278	0.00132706	0.00426235	-0.000977272	0.006433	0.00318748	0.00842572	0.0130107	-0.00555867
ZNF346	0.00617588	0.00549478	0.0014063	0.00334229	0.00923136	-0.00958392	0.00276336	0.00580585	0.00229983	-0.00538946	-0.00874174	0.00205926	0.00105732	0.0168123	0.00567591	2.48559e-06	0.00536386
PRR7	-0.00446802	-0.00207124	0.00566512	0.00294568	-0.0116352	-0.00337393	-0.00444383	0.00076695	0.0192938	0.013311	0.0237468	-0.0154662	0.000454032	-0.0137435	-0.0190694	0.00036616	0.00458457
FAM193B	0.00984658	0.00464548	0.013077	-0.000115749	0.00716685	-0.0251869	0.00286378	0.00188018	0.00493581	-0.00414703	0.00194008	0.0044053	0.00662063	0.0246856	-0.00346361	0.000543333	-9.01293e-05
HNRNPH1	0.0201303	0.00810037	0.0339957	-0.00768417	0.0345674	-0.0471446	0.00181128	-0.00184018	0.0156877	-0.00267014	0.0175376	-0.000750441	0.00836837	0.0339628	-0.00372571	-0.00386242	-0.000473075
SQSTM1	-0.00590358	-0.00137211	0.0271303	0.0135971	0.00107934	-0.0183197	-0.00200952	-0.0201799	-0.0163786	0.0067301	0.0229282	-0.00884805	0.00400868	-0.00680868	0.00312975	0.00958332	0.00752214
MRNIP	0.0015921	0.00449849	-0.00549708	0.0169774	0.0187419	-0.00620607	0.00221892	-0.00584871	-0.00962998	-0.0088293	-0.00857884	0.00499205	0.00345982	0.0232012	0.0056177	-0.00145023	0.00732508
LINC00847	-0.0079405	0.00484109	-0.0070493	0.00827249	0.00573103	0.00201897	0.00446637	0.00264188	-0.0062519	-0.00646588	-0.00883899	-0.00210226	-0.000719094	0.00260666	0.00266812	0.0047145	0.00841442
ZFP62	-0.00488289	0.00675539	-0.00385254	0.000625639	0.00753031	0.00618389	-0.000314537	-0.00110724	-0.00437571	-0.000372906	-0.00834264	0.00200082	-0.00171136	0.000881433	0.00749133	-1.84265e-05	0.00392754
BTNL9	-0.00221604	-0.00310944	0.002118	-0.0125563	-0.00357841	0.00580043	-0.00564354	-0.0226337	-0.019813	-0.00772739	-0.010392	-0.0261583	-0.00280938	0.00537034	-0.00341051	-0.00436949	0.0977644
RACK1	-0.0317961	0.000633822	-0.0163248	0.00620062	-0.00838836	0.0364601	-0.00317924	0.00910299	0.00182858	0.00154646	-0.00111883	-0.000726749	-0.00971888	-0.02367	-0.00291642	-0.00211115	0.00135409
IRF4	0.0020232	-0.00523762	0.017062	-0.000618472	0.0118958	-0.0457244	0.00365975	-0.00282986	-0.00619169	-0.00436773	-0.000231323	-0.000214558	0.00321338	0.0113464	-6.72357e-05	0.0592893	-0.00192176
SERPINB9P1	0.00259035	-0.00354928	0.000248173	-0.0179057	0.0205512	-0.00450764	0.00513421	-0.00241024	0.000978601	0.00139853	-0.00220458	0.0519173	-0.00205144	0.0107153	0.0263281	-0.0105214	-0.0159352
SERPINB9	0.00413566	0.00905268	0.00950442	-0.000632669	0.0132882	-0.013533	0.00811051	0.0189722	0.00100386	-0.00185222	0.00087451	0.0215807	0.00831836	0.00913188	0.00275831	-0.00770515	-0.0149764
PRPF4B	0.00565895	0.000954092	0.0413481	-0.0108481	0.0335212	-0.030607	0.00415514	-0.00702253	0.00921281	-0.0189818	0.0251192	0.00376889	0.0075202	0.0145747	0.00593553	-0.00547189	-0.00556646
LY86-AS1	-0.0100479	-0.00411694	-0.00829717	0.00488516	0.0065613	0.013611	0.0037566	0.0115667	-0.0060872	-0.0161978	-0.014788	-0.0230835	-0.00425487	0.0166506	0.0105707	-0.0062884	0.0270654
RREB1	0.00984829	0.004913	0.00640673	0.0094771	0.0199233	-0.0258057	0.0023041	-0.00561715	-0.00949125	-0.00160343	-0.00567618	-0.00716517	0.00364922	0.0323193	0.000283067	0.0114404	0.0108614
RIOK1	-0.00122896	0.00124528	0.037009	0.00714556	0.00402453	-0.0111899	-0.00317329	0.0150156	0.00762751	-0.00679973	0.0115685	-0.0173583	-0.00284178	-0.00428098	-0.00939549	0.000117274	-0.00154631
DSP	-0.00273001	-0.00709535	-0.0129749	-0.0113868	0.0239457	0.00774753	0.00200882	0.0215258	-0.000717722	0.00435971	-0.0114309	0.0285254	-0.0034772	0.00665565	0.0545275	-0.00958543	-0.0252723
TXNDC5	-0.00784159	-0.0054107	-0.0112034	-0.0173234	-0.0095794	-0.0711802	-0.0195893	-0.0380646	-0.0290477	-0.0238875	-0.00569057	-0.0126959	0.0105889	-0.0103056	-0.0127091	0.164333	0.0266549
GCNT2	-0.0083178	-0.00640092	-0.00499663	0.0119336	0.0178589	7.56869e-05	0.00906713	0.0184256	-0.00875189	-0.00103213	-0.0109912	0.0094947	0.00206232	0.0196547	0.00613778	-0.00849894	0.00546302
MAK	0.00247132	0.00150821	-0.00191855	-0.00155034	-0.00343909	-0.00252131	-0.00369584	-0.00263562	0.00372267	0.00235427	-0.00154489	-0.00344233	-0.000891977	0.00154725	0.00947451	0.00146194	0.000300307
TMEM170B	0.0558603	-0.00303759	0.00131597	-0.000413098	0.00705081	-0.00587833	-0.00121815	0.00233901	-0.0013749	0.00503468	-0.000238644	0.00117627	-0.000612754	0.000842376	0.00824977	-0.0025603	-0.00540379
HIVEP1	0.000331038	0.00950977	0.0455674	0.0138273	0.0228608	-0.0286734	0.002475	-0.0169933	-0.00610855	-0.00617334	0.0117781	-0.0157579	-0.00558598	0.00430347	-0.00623192	0.000490631	0.00816468
PHACTR1	-0.00752595	-0.0161525	0.00680032	-0.00239011	-0.00137831	1.78667e-05	0.00201741	0.058819	0.0158061	0.0454238	0.0288257	0.00253725	-0.00840987	-0.0113641	-0.00190881	-0.0180933	-0.0331856
GFOD1	0.00211185	-0.00371509	0.0105339	0.0223231	0.00892772	-0.0190351	-0.000375069	-0.0137851	0.00278307	-0.00266735	0.00163126	-0.0112032	0.00456809	0.0237371	-0.00674337	-0.000574174	0.0134558
CD83	0.0185059	-0.0142581	0.0671046	-0.0235795	-0.0150253	-0.0633187	-0.0340461	-0.0200325	-0.0168267	0.0664172	0.125129	0.0029454	-0.00416575	-0.0120106	-0.024751	-0.01837	-0.0337427
AL133259.1	0.00188299	-0.00349127	0.0296102	-0.0107361	0.00194426	-0.0228204	-0.0112745	-0.00155964	-0.00569794	-0.00227359	0.045276	0.0049653	0.00201006	-0.00314439	0.003806	-0.00582964	-0.0125854
JARID2	0.0198167	-0.00123765	0.0514271	-0.027226	0.0153106	-0.0379417	0.000352044	0.0102567	0.0174854	-0.0146264	0.0319864	0.0136746	0.0108384	0.00652359	0.0119117	-0.00360765	-0.0203387
NUP153	0.00749041	0.00107689	0.0345819	-0.00282262	0.0190281	-0.0287741	-0.0017591	-0.00529308	0.00467105	-0.00239841	0.0154597	-0.00438464	0.00543622	0.0183741	-0.00854007	-0.00106373	0.00255626
CDKAL1	0.000697787	0.00314727	0.00842172	-0.00873094	0.0177331	-0.0112592	0.00682312	0.00627091	0.00424888	-0.00345587	0.00270604	0.00179513	0.00400174	0.00555101	0.0113652	0.00285333	-0.00404828
SOX4	-0.00527918	-0.00189331	0.0129408	-0.0110478	-0.00998093	-0.0155427	0.00396974	0.0367295	0.109064	0.00404619	0.0276368	-0.0155616	-0.00249927	-0.0103767	-0.0440258	-0.00682323	-0.0219021
C6orf62	0.00377657	0.00445028	0.00772711	0.00326061	0.0211727	-0.0243314	0.0187909	0.00743471	0.00990953	-0.0162123	-0.00170936	0.00638478	0.00905883	0.0217413	-5.26027e-05	0.00302233	0.00916169
ARMH2	0.00132246	0.0055308	-0.00525326	0.00347794	-0.00248681	-0.00693845	0.00905138	-0.00483451	0.000428042	-0.00121001	-0.00180737	-0.00319405	-7.1026e-05	0.0112373	-0.00368004	-0.00138682	0.00535685
RIPOR2	-0.0077627	0.00702856	-0.0303453	0.0179043	0.0343383	0.00249991	0.0055409	-0.0108715	-0.00477782	0.0170654	-0.0313559	0.0347008	0.000667367	0.0289151	0.00405842	-0.00839177	0.0211994
TRIM38	0.00111061	-0.00667461	-0.0171542	0.015073	0.0378103	-0.00929916	0.0308178	0.0185375	0.0246358	-0.00997369	-0.0250478	0.020561	-0.000694741	0.0409941	0.00688608	-0.0121947	0.0126103
HIST1H1C	-0.0214788	-0.00656402	0.00712926	0.00213765	0.0273893	-0.0136257	0.0129997	0.000578158	0.0296517	-0.0119617	0.0431886	0.00417828	-0.00187319	-0.0187042	0.000945172	0.00855716	-0.0211461
HIST1H2AC	-0.0115796	-0.00525224	-0.00262005	0.006193	0.00348337	0.00494809	0.0100951	0.0186022	0.0415148	0.000543704	-0.00347592	0.00662503	-0.00183506	-0.00692162	0.00879361	-0.00167012	-0.0189124
HIST1H2BF	-0.00504483	-0.00336675	0.00865002	0.00421238	0.00377277	-0.00318797	-0.000595957	-0.00255105	0.0066488	0.0064839	0.00993587	-0.00164363	0.00421746	-0.00565851	0.000638422	0.00116579	-0.00918232
HIST1H2BG	0.00266809	0.00309473	0.012246	-0.00801422	0.000641335	-0.0145234	-0.00670332	0.0028933	0.00115845	0.0247983	0.00777016	0.00469174	-0.00117251	-0.000580588	-0.00799325	0.00837917	-0.00708045
BTN3A2	-0.0160997	0.0143288	-0.0169369	0.0160885	0.0253901	-0.00398118	0.0334766	0.0066843	0.00647615	-0.00104647	-0.0262498	-0.00196617	0.00790629	0.0111511	-0.00564499	0.00962659	0.0129923
BTN2A2	-0.00305054	-0.00911697	-0.00797772	0.00137473	0.0178958	-0.00635146	0.0128748	0.0261985	0.015924	-0.00882665	-0.0134605	0.00629436	0.00180585	0.0134513	0.0132094	0.0035168	0.00594122
BTN3A1	0.00643552	0.00644069	0.0121105	0.018628	0.0272041	-0.0274773	0.0141074	-0.0121695	0.0043179	-0.00885887	-0.00983587	-0.00669725	0.0135587	0.0275089	-0.00812151	0.00254057	0.0144742
AL121944.1	-0.00559373	-0.00101595	0.00255095	-0.00181665	-0.00850913	0.00668275	-0.0103476	-0.00613811	-0.00782992	0.0836594	-0.00210647	0.00422378	-0.00357033	-0.0109151	0.000253261	-0.00617743	-0.00615824
ZKSCAN4	0.00870456	0.00137277	-0.00659078	-0.0035403	0.00814498	0.00417918	0.00658634	0.00594068	0.00418391	-0.0014104	-0.00531108	-0.00325327	-0.000727437	0.0023501	0.00562486	-0.0019879	0.00443712
GABBR1	0.00711055	-0.00468313	-0.00206734	-0.00448185	0.0101137	-0.013254	-0.00431406	0.000434038	0.0115216	0.00945731	0.00577111	0.0162177	0.0027658	0.0264521	0.00553291	-0.00922968	-0.00554024
HLA-A	-0.00999465	0.00402472	-0.00297655	0.014506	-0.000348835	-0.000489033	0.0205361	-0.00219637	0.00323711	-0.00683206	-0.00570705	-0.0127517	0.00328486	-0.00319468	-0.0101324	0.00948608	0.0127601
HCG18	-0.0036363	0.00900862	-0.00447925	0.0056263	0.026769	-0.0173994	0.00631901	0.0180874	0.0103659	-0.00717042	-0.0100563	-0.00466776	0.00887821	0.0312699	0.0182667	-0.00213733	0.00572646
HLA-E	-0.0138513	0.00543295	-0.0104614	0.00648069	0.00809167	0.00431389	0.0153408	0.0077254	0.00250988	0.00817422	-0.00778524	0.00941707	0.00215097	0.000564856	0.00252175	-0.00406016	0.0077955
ABCF1	-0.00697991	0.00704095	0.0269472	-0.00202336	0.00937851	-0.0101627	0.00468616	0.0156251	0.00478806	-0.00690614	0.0150395	-0.0148527	0.00234976	-0.00851012	-0.0117466	0.00241392	0.00176528
ATAT1	-0.00111167	0.00269621	0.00558755	-0.00113298	0.00160703	-0.0028108	0.00168188	-0.00298152	0.00101682	0.00139282	-0.00232958	-3.70593e-05	-0.00252572	0.00584825	0.00690985	0.000152632	-0.00139948
HLA-C	-0.0200813	0.00562277	-0.00957757	0.0179867	-0.00166508	0.0110425	0.0137626	-0.00513257	0.00430029	-0.00346671	-0.00518692	-0.0145367	0.00403545	-0.0129194	-0.0163826	0.00664399	0.0171316
HLA-B	-0.0100518	-0.000284355	-0.00137702	0.00877814	-0.00226521	0.00211234	0.0141335	-0.000647402	0.00564321	-0.000581291	0.00157214	-0.00829012	0.0011106	-0.00681291	-0.0118539	0.00386424	0.00746742
DDX39B	0.00543992	0.00860433	0.00764188	0.00762311	0.0269626	-0.0202053	0.00691651	0.00555862	0.0133203	-0.0104026	-0.00338381	0.0071968	0.0035572	0.0248383	-0.00308738	-0.00357573	-0.000257295
LTB	-0.0326531	-0.00212117	-0.0289232	0.0131429	0.00122734	0.0595738	0.00986874	0.0198438	0.0113201	0.0066013	-0.0256555	-0.000871423	-0.0143662	-0.011064	-0.00317628	-0.0280736	0.0144363
LST1	0.0457768	-0.00724457	0.00457819	-0.017872	-0.00523567	0.000721388	0.0169554	0.0178387	0.0182009	0.00172003	0.00253194	0.00496767	0.000512895	-0.00345959	0.00538844	-0.0135532	-0.0148241
AIF1	0.105015	0.0536675	0.00879982	-0.0208028	-0.0141253	-0.0402221	0.00385484	-0.0203759	-0.0110491	-0.00502896	-0.0013603	-0.00675556	0.0141719	0.00606479	-0.00489094	-0.00601155	-0.0137082
APOM	-0.00767359	-0.00298349	0.00541341	0.00121378	-0.00597031	-0.00110579	-0.00363653	-0.00526407	0.00119273	-0.00924365	0.0168627	-0.00698887	-0.00274124	-0.00742158	-0.00678903	0.00535765	-0.0010347
NOTCH4	-0.00582531	-0.0031247	-0.00592655	0.0058981	-0.00185595	0.00569907	0.00637003	0.00249791	-0.00363735	-0.00320431	-0.00506665	0.00493308	-0.00212788	-0.000767569	-5.24499e-05	-0.00106115	0.00474317
HLA-DRA	-0.0272753	-0.0253218	-0.0235937	0.0121466	-0.00151165	0.0507544	0.00295702	0.0219264	0.00494862	0.0145599	-0.00441172	0.0117958	-0.0126405	-0.0199174	0.00650208	-0.026667	0.00525091
HLA-DRB5	-0.0318386	-0.0240038	-0.0377735	0.0257068	0.00085021	0.0528267	-0.000273941	0.0559646	0.0024055	-0.00252692	-0.0200602	0.0143779	-0.012059	-0.0184492	0.00459596	-0.0156944	0.00367673
HLA-DRB1	-0.0204159	-0.0239027	-0.00895347	0.00588614	-0.00421363	0.0376615	0.0102958	0.0125436	-0.00332956	0.011461	0.00235227	0.00499317	-0.00992325	-0.0185654	0.0195288	-0.0208923	0.00273154
HLA-DQA1	-0.0262517	-0.0245853	-0.0141683	0.022291	0.005589	0.0425995	0.0155513	0.0288232	-0.00875417	0.0163694	-0.013613	-0.00353552	-0.0124498	-0.00991784	0.012383	-0.0221588	0.016016
HLA-DQB1	-0.0274432	-0.0261604	-0.0287387	0.0152923	-0.000170733	0.0468089	-0.00543737	0.0326894	-0.00424029	0.0255623	-0.0106501	0.0189556	-0.0127417	-0.0103136	0.0118014	-0.0239868	0.00431551
HLA-DQA2	-0.0282719	-0.0201718	-0.0299706	0.0324059	-0.00622971	0.0311774	-0.0202371	0.0734523	0.0202394	-0.0135349	0.00939971	0.0289114	-0.0128341	-0.0198496	-0.0539218	-0.0139696	-0.0150344
HLA-DMB	-0.00314056	-0.0201761	0.00136455	-0.00203867	0.027753	0.00686508	0.00450907	0.028325	0.0101482	-0.0023059	0.0070069	0.0319022	-0.00793674	0.00756992	0.0104555	-0.0255249	0.00140067
HLA-DMA	-0.0260507	-0.0236835	-0.0204793	0.011824	-0.00490937	0.0418707	0.00422638	0.0200125	0.00234608	0.00880585	0.00136141	0.0228599	-0.0126896	-0.0196924	-0.00277666	-0.0187237	0.00686922
HLA-DPA1	-0.0349247	-0.0270591	-0.0311739	0.0213098	-0.00248795	0.0552645	0.00665591	0.0289784	0.00164423	0.014204	-0.00742958	0.0107364	-0.0121701	-0.0246426	-0.00144091	-0.0214654	0.00796894
HLA-DPB1	-0.0320265	-0.0257328	-0.0258385	0.02258	-0.00608322	0.0521892	-0.004067	0.0209827	0.00224092	0.0154771	-0.00115812	0.00843622	-0.013632	-0.0221438	-0.00375692	-0.0251615	0.00958919
RPS18	-0.0240191	0.0013873	-0.00995042	0.00720401	-0.00747095	0.0288753	-0.00456249	-0.000770628	-0.00599232	0.000794579	-0.00153163	-0.00518826	-0.00671001	-0.0183537	-0.00145071	-0.00200828	0.00360033
PHF1	0.00914631	0.0077977	0.0257312	-0.0111084	0.00349501	-0.0140706	0.0012845	-0.0138917	-0.00640457	0.00756751	0.0116958	-0.0035869	-9.9271e-05	0.000533812	0.0164854	-0.00621077	-0.000318881
ITPR3	-0.00141911	0.00216425	-0.000111539	0.00351319	0.00545614	-0.013207	-0.00151847	-0.000279226	-0.00404192	0.00599166	-0.00240837	-0.0044192	0.0113743	0.0244316	0.00347988	0.00291154	0.00600393
NUDT3	-0.00085138	-0.000483283	0.00359318	0.00733189	0.0217479	-0.013164	0.00190696	0.00139491	0.0194657	-0.0122637	0.00212527	0.00941478	0.00615242	0.0240776	0.00329713	-0.00702307	-0.00282765
RPS10	-0.0407475	0.00261803	-0.0219582	0.00446785	-0.0108348	0.0496437	-0.00615727	0.0049868	-0.00372144	0.00422341	-0.00222986	-0.000880185	-0.0119485	-0.0294105	0.00169829	-0.00580033	0.00136797
RPL10A	-0.0359496	0.00138344	-0.0161643	0.00502049	-0.00963289	0.0410841	-0.00556592	0.00601684	-0.00070265	0.00362922	0.000787279	-0.00363281	-0.0103981	-0.0275789	-0.00248571	-0.00366881	7.87724e-05
CDKN1A	0.00182252	-0.00882487	0.019482	0.0110027	-0.0085743	-0.0236732	-0.00596024	-0.0173878	0.00179984	0.0635926	0.0361443	-0.0188363	0.00249744	-0.0111823	-0.0177943	-0.00216385	0.00608818
MTCH1	0.0018309	0.00469487	0.0164734	0.00312134	0.00427496	-0.00958676	-0.000752743	-0.00124399	0.00400273	-0.00374226	0.00856297	0.00201112	0.00262121	0.00527073	-0.00721168	-0.005966	-0.00328452
PIM1	0.00549682	0.0391094	0.0237632	-0.0053345	-0.00399779	-0.0392908	-0.00276807	-0.0242043	0.0261483	-0.00544689	0.0263841	-0.0141796	0.00742414	0.00259379	-0.0182165	0.00477146	-0.0107211
RNF8	-0.013279	0.000172665	-0.0115313	0.0193016	0.0122463	0.012443	0.0106115	0.0123097	-0.00192231	-0.00405222	-0.0168018	-0.00759796	0.00414228	0.000356275	0.0087518	0.00220144	0.0089033
MDGA1	0.0211165	-0.00473072	0.00678354	-0.00146777	8.98022e-05	-0.0126824	0.00987037	0.00142705	-0.00272397	0.00145111	0.00569996	-0.000837457	-0.00386214	0.00829985	-0.00131865	-0.00308234	0.00853547
TFEB	-0.00441321	-0.00691773	-0.0135096	0.0405167	0.00217818	0.00775482	0.00109976	-0.000572941	-0.0138269	-0.0101456	-0.0160926	-0.0164946	-0.00737134	0.00282025	0.00825356	-0.00299496	0.030026
UBR2	0.0125337	0.00608423	-0.000176969	0.0028612	0.041558	-0.0176016	0.00776812	-0.00346155	0.00675089	-0.00923615	-0.00892395	0.00518663	0.00307058	0.0147767	0.00601779	0.0065257	0.00575347
RPL7L1	-0.01277	0.00445333	0.00343994	-0.00377435	0.00612723	0.00375272	0.00500105	0.0192844	0.00357093	0.00220687	-0.00097341	0.00808923	0.00434459	-0.00421284	0.0117383	0.00183591	-0.00453872
POLR1C	0.00891722	0.00449253	0.0231557	0.00264231	0.0019365	-0.0128948	-0.00397289	0.00497875	-0.00156277	-0.00749616	0.00774688	-0.0124849	0.00675386	0.00241139	-0.00431587	-0.00034963	0.00301133
XPO5	0.0101719	0.00311733	0.00362585	0.00969066	0.00529517	-0.0215574	-0.00232053	0.00296264	0.00585125	-0.00696589	0.00239133	-0.00704614	0.0123747	0.0145248	-0.0070304	0.0109279	-0.00332222
HSP90AB1	-0.033723	-0.000237814	0.00276741	0.00191934	0.00726965	0.027112	0.00606367	0.0223613	-0.00752796	0.0136873	0.0120462	-0.0193489	-0.00791072	-0.0211518	-0.00182864	-0.00270849	-0.00283211
ZNF451	0.0111023	0.00580528	0.0485058	-0.00237114	0.0253832	-0.0398467	0.000610453	-0.00921711	0.000639969	-0.0142511	0.0254898	0.00620172	0.00410228	0.0136559	-0.0011702	-0.00455565	-0.00476873
AL021368.2	0.0113011	0.00793341	-0.00606592	-0.00116734	0.0277596	-0.0238717	0.00321095	8.15179e-05	-0.000553555	-0.00129617	-0.00664644	0.00569356	0.00979956	0.0427654	0.0142449	-0.00379276	0.00302002
KHDRBS2	-0.000465937	-0.00495524	0.0005797	-0.0071057	0.0375695	-0.00503836	0.0114936	0.0061884	0.00944507	0.00414775	-0.00291662	0.0224711	-0.00374744	0.00941502	0.02841	-0.00980581	-0.0224426
PHF3	0.0038361	0.00778931	0.020748	-0.0099093	0.0533857	-0.028309	0.00758295	-0.00727889	0.00945182	-0.00404041	0.0112202	0.0126387	-0.0010123	0.0215327	0.0215433	-0.00510803	-0.00535853
COL19A1	0.0107374	-0.00944794	0.00968527	-0.0206456	0.0271223	-0.0103793	-0.00105622	0.0257337	-0.015173	0.00924337	1.2831e-05	0.0415876	-0.000467163	0.0214353	0.0473069	-0.0131437	-0.0305181
OGFRL1	0.00707162	-0.00641022	0.00609864	-0.0121402	0.0150031	-0.00556086	0.00990362	0.0125328	0.0231076	-0.000439589	0.0139147	0.0305957	-0.00366641	0.00175073	0.00498147	-0.00949598	-0.0193794
KCNQ5	-0.00311095	0.00109758	0.00921804	0.00240352	0.00906093	-0.0101069	0.00211678	0.00599568	0.00894756	-0.00653996	0.00451714	-0.00191166	0.00253971	0.00405901	-0.00829512	0.00306906	-0.00394552
EEF1A1	-0.017391	0.00201653	-0.00547277	0.00247667	-0.00180859	0.0186341	-0.00359836	0.00236254	0.000186834	0.00197863	0.000521138	-0.00346108	-0.00524421	-0.010929	-0.00236102	-0.00402866	0.00353122
PHIP	0.0225681	0.00454985	0.0358974	-0.00336514	0.0294983	-0.0481501	0.00629804	-0.00888879	0.0083849	-0.00925112	0.00478309	0.0126779	0.0100166	0.0382736	0.00161902	0.0016889	0.00288001
TENT5A	0.00972316	-0.00143301	-0.00272781	-0.00354694	0.00826237	-0.0115597	0.0450814	0.0336774	0.0193618	0.00457414	-0.00321914	0.0178758	0.00532728	0.00663209	-0.00087821	-0.00866317	-0.0239023
IBTK	0.000570545	0.000946586	0.00297518	0.00493048	0.0174351	-0.0233258	0.00460548	0.00597743	-0.00016785	-0.0114997	-0.00396962	-0.00843385	0.00634593	0.0149434	0.000455841	0.0279784	0.00725434
CEP162	0.00177877	0.00304401	-0.00694874	0.00550313	0.00722347	-0.00438227	0.0104748	0.00695496	0.00566379	-0.00527228	-0.00922898	0.0125177	0.0018107	0.0136818	-0.00336806	-0.00129459	0.00245064
ZNF292	0.00826787	0.00770462	0.0413501	-0.00651392	0.0387092	-0.0372718	0.0078157	-0.00442678	-0.00232254	-0.00953113	0.00514306	0.00337416	0.00930485	0.0342601	0.00790489	-0.00397141	0.00770811
RNGTT	-0.0123908	-0.00671953	-0.00416333	-0.0282062	0.00930715	-0.00243621	0.0245924	0.00488755	0.0420532	-0.00858246	0.00120998	0.0212109	-0.00274192	-0.00580285	-0.000790311	-0.000396495	0.0310524
PNRC1	-0.0222684	-6.02182e-06	-0.00627957	-0.00936998	0.0117472	0.0240991	-0.0064064	0.00136393	-0.00538158	0.0320786	0.0167953	0.0219577	-0.00749205	-0.0150558	0.0123015	-0.020404	-0.00890618
UBE2J1	-0.0248209	-0.012525	-0.00369068	0.00156574	0.00559255	-0.0186869	0.0137949	-0.00823818	0.0268485	-0.0179106	0.00642167	-0.015993	-0.00478425	-0.0158866	-0.0349741	0.0580346	0.0479201
MDN1	0.00224961	0.00663368	0.00537887	0.0119806	0.0297152	-0.0166164	0.000605516	-0.00276548	-0.00586137	-0.00660374	-0.00500802	-0.0102493	0.00632235	0.0275597	-0.00544034	0.000113925	0.0167389
CASP8AP2	-0.00890113	0.0101865	-0.0125714	0.00543976	0.0367779	0.000112612	0.0101821	0.00475763	-0.00244845	-0.0016251	-0.0157686	0.00712186	0.00823337	0.0171353	0.00781741	-0.00602982	0.0110546
BACH2	0.0104388	0.000248242	0.0101491	-0.0331571	0.023781	-0.0171498	0.00506163	0.000709144	0.0315475	0.00648765	0.00862649	0.0684988	9.2496e-05	0.0118965	0.0338974	-0.0179778	-0.0380031
AL158136.1	0.000767221	-0.003171	-0.00421989	-0.00634814	0.0185574	-0.00245153	0.00687825	-0.00176364	0.00771044	0.00361869	-0.00301737	0.0279238	-0.000587719	0.00535253	0.0052362	-0.00478979	-0.0106893
PNISR	0.0095513	0.0039055	0.0154857	0.000731336	0.0151949	-0.0191287	0.00025318	-0.00789495	0.00387969	-0.0100268	0.00774747	0.00966425	0.00703333	0.0212681	0.00758039	-0.00854055	0.00240094
CRYBG1	0.0122771	0.00439901	0.00260823	0.00654915	0.0480692	-0.0234212	0.0165629	-0.0146199	0.00722002	-0.0111374	0.00294679	0.0119381	0.000561261	0.0220776	0.00198344	-0.0113443	0.00953237
CD24	-0.0263532	-0.0193743	-0.0268146	0.031124	0.0201067	0.0385829	0.0250783	0.0350608	0.0452599	0.000678757	-0.0221727	-0.0248592	-0.00871863	-0.00143368	-0.000669475	-0.0179612	0.00566711
FOXO3	0.0116284	0.00274479	0.0286052	0.00138088	0.00419028	-0.0280589	-0.00575166	2.68197e-05	-0.00278272	-0.00809899	0.00868101	-0.00831141	0.0119619	0.0119805	0.00953477	0.00710758	-0.0018031
SESN1	0.00376735	0.00481844	0.0156206	-0.0206981	0.00114084	-0.0118057	-0.00910509	-0.00156215	-0.00754724	-0.0157853	0.00275264	0.0182834	0.00397309	8.89844e-05	0.0982715	-0.00637006	-0.01858
AK9	0.00497512	-0.000205115	-0.00921195	-0.0071545	0.00607833	0.00344704	0.00987183	0.00507668	0.0132714	8.11885e-05	-0.00869999	0.0143387	0.00128353	0.00605521	0.021443	-0.00649629	-0.00718185
CDK19	0.0122825	-0.00383896	-0.000353016	-0.00428472	0.0162534	-0.0141511	0.00566711	0.00989854	0.00551438	-0.00547576	-0.000320962	0.0131282	0.00109322	0.0207257	0.0153937	-0.00515162	-0.00175208
AMD1	-0.00114802	0.00349033	0.0131025	-0.000359547	0.00903353	-0.0216049	-0.00779935	-0.00881952	-0.00198508	0.0466587	0.037335	0.00287343	-0.00515806	-0.0026282	-0.0117772	-0.00434288	-0.0102555
REV3L	0.00532162	0.00440217	0.00401411	0.00303087	0.0323569	-0.0156546	0.0125467	0.0106611	0.00363625	-0.0141757	-0.00750094	0.000637375	0.00615183	0.0284178	0.0102433	-0.000821947	0.00540057
AL080317.2	-0.000847574	0.00173066	-0.00597878	0.00430374	0.0175061	-0.00564709	0.00309696	-0.000559814	0.00159903	-0.00466383	-0.00776732	-0.0040325	0.00120164	0.016824	0.00126178	0.00104719	0.0120625
MARCKS	-0.0207682	-0.0188029	0.00861775	0.0605826	0.0105599	0.0197054	0.00656072	-0.0210264	-0.0237909	-0.00633061	0.00344514	-0.0511585	-0.00959538	-0.00143414	-0.0133093	-0.0100048	0.0509711
CALHM6	-0.0310592	-0.0188566	-0.0399857	-0.0121093	0.0024504	0.0615095	0.0152274	0.0239917	0.0182465	0.0138904	-0.0112988	0.0561166	-0.0139373	-0.0229818	0.0257877	-0.019261	-0.0319054
RWDD1	-0.0210428	0.0102836	-0.00215659	0.0108388	-0.00825959	0.0115052	0.00138954	1.3473e-05	-0.00413833	-0.00966516	0.0128325	-0.0197292	0.00026532	-0.021601	-0.0131458	0.00915413	0.0140401
KPNA5	-0.00394684	0.00635611	0.00192603	-0.0027815	0.0243598	-0.00625624	0.00957115	0.00194076	0.000507399	-0.0109602	-0.00596349	0.00835509	-0.000840959	0.0193629	0.0225183	-0.00706729	0.000479972
CEP85L	0.00817826	0.0135575	0.00871021	-0.00901333	0.0196663	-0.0206154	0.00086383	0.00986793	0.00294173	-0.00707362	0.00801044	0.00924643	0.0189777	0.0221766	0.0111014	-0.00498229	-0.00968632
L3MBTL3	-0.002693	-0.0040351	-0.000797051	-0.00800655	0.0294593	0.00383401	0.00680553	0.0163481	0.00590635	0.00799878	-0.00109794	0.0141407	-0.00417751	0.00375156	0.00986859	-0.0111624	-0.0093332
EPB41L2	-0.000508963	-0.00959628	0.00782409	-0.0226222	0.0332136	0.000645426	0.00359189	0.026403	-0.00234192	0.015205	0.000172948	0.0351405	-0.00108515	-0.00397237	0.038877	-0.010247	-0.0238033
AKAP7	-0.0030174	0.00989714	-0.00655605	-0.0150713	0.0102214	0.00290454	0.0137023	0.0166584	0.00253531	0.00814053	-0.00144137	0.0120402	-0.00116754	-0.00323243	0.0274044	-0.0088682	-0.0135032
MED23	0.00607704	0.00178479	0.0290627	-0.00587782	0.0124332	-0.0258027	0.0039168	0.00411999	0.0122099	-0.0130603	0.0181398	-0.00434343	0.00541562	0.0102365	0.00627104	-0.00115343	-0.0103936
STX7	0.0147127	-0.0105663	-0.0246011	-0.000330879	0.0475365	-0.00512322	0.0226667	0.0394368	0.022242	-0.0093755	-0.0342941	0.0581016	-0.000190971	0.0438052	0.0375488	-0.0210785	-0.0201861
VNN1	0.0919857	-0.0013929	-0.00355948	-0.000640931	0.00121343	-0.00935156	-0.000968494	0.00174753	0.00203508	-0.00359365	0.00203756	-0.000775559	0.000259231	-0.00149417	0.000979774	0.000747472	-0.00309166
RPS12	-0.0240719	0.003523	-0.010803	0.00241963	-0.00766439	0.0307808	6.30912e-05	0.00353987	0.00153668	0.0011634	-0.0021375	-0.00502579	-0.00697936	-0.0200457	-0.00199114	-0.00527643	0.002155
AHI1	0.00213823	0.00135814	0.0131224	0.00226749	0.012638	-0.0177982	0.006899	-0.00725389	-0.0101411	0.000649077	0.011064	-0.00650336	0.00636387	0.0145993	-0.00333018	0.00101714	-0.00546404
AL360178.2	0.00606155	-0.000299693	-0.0039765	-2.49818e-05	0.00697508	-0.00362239	0.00154958	0.0102852	0.00177702	-0.00280938	-0.0042736	0.00787432	0.0113913	0.00133222	0.00199858	-0.00164628	-0.00658511
BCLAF1	0.00238614	0.00366681	0.0350139	-0.00448937	0.0316601	-0.0375399	-0.00469363	-0.0101541	0.0118207	0.0151583	0.0444899	-0.00495128	0.00364511	0.0102021	-0.0128187	-0.00545015	-0.00314819
TNFAIP3	0.0235286	0.0382816	0.0504432	-0.018131	-0.00456834	-0.0494501	-0.0114237	-0.0161052	-0.015425	0.000297098	0.0433416	-0.0152973	0.0123482	-0.00105127	-0.00537511	0.00322259	-0.00415041
HEBP2	-0.0135813	0.00066482	0.000995147	0.011541	-0.00299957	0.0043692	-0.00794433	-0.0167601	0.004261	-0.0111302	0.0190658	-0.00589776	-0.00255837	-0.0140958	-0.0118515	0.00724152	0.0103344
HIVEP2	-0.00370161	0.0194094	0.00551176	-0.0047369	0.0287366	-0.0181482	0.00306815	-0.000556764	-0.000306252	0.00310431	-0.00438738	0.0108288	-0.00385668	0.00797193	0.00256681	0.00660751	-0.00192549
LTV1	-0.00260985	-0.00270973	0.0212662	0.00308977	0.005484	-0.00504786	0.00188092	0.0139755	0.0034609	-0.00011212	0.0103306	-0.0134972	-0.00078583	-0.00504459	-0.0131234	0.00531252	0.000523556
PLAGL1	0.00226084	-0.00341332	-0.000844578	0.00828252	0.00722427	-0.00420341	-0.00599511	4.39188e-08	-0.00265089	-0.00316208	-0.000707079	0.00851506	-0.000679313	0.0120461	0.0153233	-0.00443958	-0.0030134
UTRN	0.0169844	0.00359991	0.0194693	-0.0130198	0.0607186	-0.0409265	0.0293529	0.0124925	0.0341908	-0.0051563	0.00682628	0.0205057	0.00786224	0.0375831	0.0141268	-0.0163242	-0.016114
SHPRH	0.0005233	0.00383517	-0.00224063	0.00175087	0.0491781	-0.00970903	0.00468497	0.0114627	0.00540115	-0.00258701	-0.0135058	0.00721112	0.00215145	0.0249618	0.00605627	-0.00268484	0.00184317
ZC3H12D	0.0115468	-0.000225338	0.0124221	0.0152181	0.00869323	-0.0263035	-0.000384234	0.00268016	-0.0033659	-0.00114371	-0.000296086	-0.00361772	0.00235396	0.0407441	-0.00594025	-0.00631249	0.0108588
PPIL4	-0.00296875	0.00325183	0.0204573	-0.000487003	0.0216357	-0.012585	-0.00158573	-0.00246321	0.00612616	0.0013244	0.00427871	0.00376022	-0.00536342	0.00483601	0.0135373	-0.0037944	-0.00508955
GINM1	-0.00496446	0.000258851	0.00744184	0.0220219	0.00856379	-0.00734984	-0.00710631	-0.0190531	-0.0128377	-0.00160833	0.0020314	-0.00782719	-0.00043258	0.00148197	-0.00814015	0.0152292	0.0148972
AL358852.1	0.00212282	0.00293764	-0.00144208	-0.00302855	-0.00401458	-0.000802797	0.00340525	0.00460097	-0.000916159	-0.00652336	0.000512948	0.0012082	-0.0015426	-0.00194058	-0.00224219	0.0020117	-0.00190582
PLEKHG1	-0.00659215	-0.00973704	0.00867652	0.0126614	0.0385375	-0.0057335	0.00217749	0.0140979	0.0124527	-0.00392524	0.00660886	0.00446943	-0.0029665	0.0236386	0.00329068	-0.0135461	-0.015166
MTHFD1L	0.00127852	0.00636879	0.0149838	-0.00139606	-0.00133195	-0.0190134	-0.00101573	-0.00401748	-0.00187009	-0.0066101	0.0115345	-0.0107679	0.00738951	-0.00428835	-0.00974852	0.0205841	0.00432771
SCAF8	-0.00132835	0.00198385	0.0242115	-0.000780173	0.0297285	-0.018999	0.00195201	-0.00263393	0.00973838	-0.00462907	0.00660988	0.00310984	0.00283495	0.00843123	0.00112259	-0.00454038	0.00231575
ARID1B	0.0284576	0.000906997	0.0240213	-0.0104706	0.0318896	-0.0469363	0.0203439	0.0121131	0.0244218	-0.00637529	0.00299663	0.0128952	0.00855427	0.0534826	-0.00188445	-0.00970783	-0.00583393
ZDHHC14	-0.00245366	-0.00638092	0.0053143	-0.00023148	0.00886791	-0.00466667	-0.0054722	-0.00822577	-0.0115463	0.00350585	-0.00305027	-0.000755421	-0.00139079	0.0115344	-0.000192632	-0.00289415	0.0307708
SNX9	0.00714689	0.00234092	0.0940253	-0.00515112	-0.00308964	-0.0505864	-0.0156725	-0.00409547	-0.00610392	-0.0155623	0.0641606	-0.0162667	-0.00102402	-0.00743738	-0.0127365	-0.00875301	-0.0181302
TULP4	0.0024583	-0.00162541	0.0140569	-0.00133437	0.043426	-0.0176681	0.0237838	0.00784481	0.0188437	-0.00717575	0.00101461	0.00234094	0.00193285	0.0171107	-0.000389728	-0.00461062	-0.00515982
EZR	-0.0106402	-0.0148975	0.0330654	0.0164219	0.0162316	-0.015002	-0.013391	-0.0295066	-0.0173972	0.0103338	0.0349506	0.00172939	-0.00397474	-0.0105354	-0.00651635	-0.00355138	0.0279267
TAGAP	-0.00490289	-0.00402018	0.0181096	-0.017875	0.00706841	-0.0184492	-0.00062406	-0.00704936	0.0151216	0.00838711	0.0578049	0.0134445	0.000472638	-0.00994285	-0.00297355	-0.0118218	-0.0111546
IGF2R	0.00830265	0.00762797	0.00454125	0.00361434	0.0208638	-0.0247583	0.00091146	-0.00290228	0.0217211	-0.00190073	-0.000732788	0.00131268	0.0241071	0.0172037	-0.00137485	0.00346366	-0.00590524
FGFR1OP	0.00800398	0.000862156	-0.00268953	0.0111625	0.00924073	-0.00644239	0.00479251	0.00943478	0.0124532	-9.80697e-05	-0.00941108	-0.00457789	0.00796895	0.00964582	-0.000835923	-0.00138418	0.00171301
AFDN	-0.00673828	-0.000600498	0.014976	0.0165913	0.00437617	-0.00766646	-0.012043	-0.0247573	-0.0173933	0.00471786	0.000871119	-0.0181246	0.00182579	0.0145859	0.00741139	-0.000815338	0.0221495
PHF10	-0.00046757	0.0100237	0.0223132	-0.000795662	0.0128457	-0.0265171	-0.00489342	-0.0120597	0.00282057	-0.00272756	0.0192918	0.00711868	-0.00156721	0.00654994	0.0139687	-0.000393121	-0.00670821
DLL1	0.00796136	-0.00280382	0.0147248	-0.00734762	-0.00316409	-0.0215724	0.00228656	-0.00586101	0.0081549	-0.00365964	0.020122	-0.000638924	0.00522548	0.00447652	-0.00530648	-0.00171332	-0.00647156
MICALL2	0.0127307	0.00279837	-0.00163048	-0.00175659	-0.000401555	-0.00621567	0.0020136	-0.00375674	0.00222985	-0.00125025	0.000299811	-0.00497152	0.00142891	-0.00165277	0.00325578	0.00126061	0.00285744
SNX8	-0.008677	-0.0061974	0.00230166	0.0177494	-0.00135428	0.00589677	0.00322503	0.0158584	-0.00576242	0.00677271	-0.006279	-0.0110363	-0.00516182	-0.00515882	0.0066379	-0.00373848	0.00736522
TTYH3	0.00194333	0.000114042	0.00194997	0.00405137	0.00386132	-0.00671978	0.00154323	0.0200243	0.0166145	-0.00265705	0.00247121	-0.00357888	0.00180012	0.00334348	-0.00633829	-0.00267053	-0.00430519
FOXK1	0.0148051	0.0127846	0.0184869	-0.00481192	0.00602645	-0.0243868	-0.00207189	-0.00578508	-0.00625416	-0.00713791	0.00395502	-0.00566474	0.000570712	0.0253077	2.87613e-05	0.000809767	0.00693081
AC092428.1	0.0114521	0.0010071	0.0227698	-0.000329364	-0.00213372	-0.0254593	-0.00103376	-0.00109116	-0.00341129	-0.00470343	0.00315862	-0.0017634	0.0049944	0.030521	-0.00525357	0.0025958	0.00233341
RBAK	-0.00134175	0.00190358	0.00385729	0.00159346	0.0274583	-0.0140475	0.00926819	-0.00313047	0.00315586	-0.00448002	-0.00120262	0.00109939	0.00905841	0.0154487	0.00094082	0.00304698	0.00103053
FBXL18	0.0136723	0.00169577	0.00600743	-0.00131793	0.00056188	-0.0156458	0.0020824	0.00926618	-0.00126675	-0.00685091	-0.00469362	-0.0055641	0.00808877	0.0210354	-0.000749332	0.00160091	0.0115565
ACTB	-0.0168401	0.00241021	-0.0179546	0.013974	-0.00394927	0.0228498	0.00518154	0.0410474	0.0135819	-0.000119912	-0.0110339	-0.0122941	-0.00303346	-0.00893306	-0.0159997	-0.00689141	0.0121517
USP42	0.00872997	0.00462327	0.0305295	-0.00211197	0.00690501	-0.0259937	0.00697375	-0.00346502	0.00181832	-0.00842674	0.00604727	-0.00906688	0.0139229	0.00734628	-0.00907697	0.00794821	0.00295204
DAGLB	0.0184605	0.00315048	0.00151921	-0.00156747	0.00167678	-0.00963914	0.00648484	0.00532576	0.0053098	-0.00737316	-0.00463918	0.0021851	0.00730366	0.0105342	0.000153445	-0.00164876	-8.63278e-05
ZNF316	0.00953499	0.00414028	0.0129564	-0.00416496	0.0189718	-0.0216357	-0.00145848	-0.00102235	0.00733954	0.00714064	0.00661554	0.00032738	0.00962611	0.0137782	-0.0054897	-0.00210452	-0.00104272
ZNF12	0.0038559	0.00837468	0.00112297	0.00393239	0.0161275	-0.0107214	0.00459974	0.00261312	-0.00429055	-0.0177135	-0.00470765	-0.00190274	-0.000416948	0.0161878	0.010604	0.00273614	0.00701871
PHF14	-0.00557475	0.00492033	-0.0092223	0.00383507	0.0248727	0.00200018	0.0111494	0.0288161	0.0244175	-0.0118259	-0.0116369	0.00116626	0.00170391	0.0153425	0.00371271	-0.00693014	-0.00357177
ARL4A	-0.0194336	-0.0092276	-0.00568335	0.00673166	-0.00331355	0.0101139	-0.00950838	0.00688013	0.0153241	0.0524334	0.0310041	0.00531709	-0.0104277	-0.0196709	-0.0188194	-0.0114269	-0.0208217
SNX13	0.0149836	0.00649923	0.0062505	0.00399338	0.019319	-0.0188344	-0.00266581	0.00515255	-0.00773258	-0.00654181	-1.21893e-05	0.00312133	0.00323205	0.0295899	0.0166161	-0.00400393	0.00142423
HDAC9	-0.010212	-0.0136241	-0.0062816	0.016642	0.0268911	0.0032254	0.0059666	0.0319559	0.0162174	0.00545557	-0.00415209	0.000611057	-0.008533	0.0126011	0.00104537	-0.00615202	-0.00602931
TWISTNB	-0.00749207	-0.00063098	0.0171163	-0.00743722	-0.00439939	-0.0104887	-0.000770262	-0.00301771	-0.000501765	-0.0107106	0.0483373	-0.0149924	-0.00235739	-0.0136375	-0.0112912	-0.000111546	0.000433922
TOMM7	-0.0370706	0.00625255	-0.023731	0.0158429	-0.00687971	0.0488288	-0.00692998	-0.00558891	-0.0172647	0.0110985	-0.00588999	-0.00752401	-0.00810212	-0.0263683	-0.0002452	-0.0094507	0.0125647
NUP42	-0.0138672	-0.00282	-0.00238501	0.00962663	0.0066796	0.00458504	0.00482444	0.0126567	0.00868812	-0.00843011	-0.00420541	0.00137286	-0.00205286	-0.00608644	-0.0111917	0.00765298	0.00551184
IGF2BP3	-0.00881555	-0.00695633	0.000250111	0.0111535	0.00899363	-0.0139605	0.00682518	0.0298214	0.0212262	-0.0113066	0.00932611	-0.00586547	-0.000974137	0.00931071	-0.0298137	0.0013938	0.0171241
TRA2A	0.005048	-0.00118559	0.036487	-0.00947638	0.0111997	-0.0333542	-0.0034643	-0.00298024	0.0188689	-0.00251795	0.0371725	0.0056192	-0.00040233	0.00336922	-0.01356	-0.00437589	0.00209542
MPP6	-0.00255105	-0.00164768	-0.00168882	0.0242759	0.0125423	-0.0182559	-0.00531469	0.00971362	-0.00215337	0.00807996	0.00742395	0.0132882	-0.000419037	-0.00221818	-0.00350028	-0.00388846	-0.00537054
C7orf31	0.00136347	0.00155888	-0.0021962	-0.00505229	0.0087171	-0.00228612	0.00159019	0.00323473	-0.00181021	-0.00181513	-0.00139539	0.0045971	-0.00668483	0.000647313	0.0104546	-0.000194252	0.00262139
HNRNPA2B1	-0.00632812	-0.000675152	0.000608769	-0.00378914	0.0377877	-0.00245022	0.0102882	0.0160912	0.0125685	0.00734765	-0.00724387	0.0108298	-0.000985258	0.0118025	0.0151978	-0.00798078	-0.00170554
HOTAIRM1	-0.00020882	-0.00162893	-0.0072359	0.0230463	-0.00520669	-0.000726223	-0.00123299	-0.00810189	-0.0064895	-0.00220841	-0.00398	-0.017011	-0.00143383	-0.00230143	-0.0155418	0.00299095	0.0354403
CREB5	0.0733181	-0.00183123	0.000452668	-0.00133957	-0.0017841	-0.0133241	0.00550629	-0.00440069	-0.00226053	-0.0027643	-0.00157553	-0.00537048	0.00101116	0.00389791	0.00420001	-0.000793602	0.00714673
CPVL	0.0883543	-0.00286204	0.00404677	-0.00263873	-0.00309046	-0.0221595	-0.00357649	-0.00724223	-0.00416111	0.00782825	0.00233714	-0.00201787	0.00568583	-0.0020804	0.00236172	0.00254814	-0.00486412
CHN2	0.0177938	0.000383123	0.00286684	0.00381532	0.00435754	-0.00919917	-0.00132185	-0.0011995	0.00224165	-0.00507885	0.00160022	-0.00414952	0.00388696	0.00166591	-0.00483982	0.00342667	-0.000987129
NOD1	0.00449373	0.00274037	-0.00229239	-0.00544465	0.0149079	-0.0096105	0.0034783	0.00458586	0.00410759	-0.00278371	-0.00096443	0.00797325	0.00192663	0.0104504	0.00218879	-0.003774	0.00300666
GARS-DT	0.021003	0.00402725	-0.00252453	0.00904792	0.0284561	-0.0284326	0.0024758	0.0015349	0.00466113	-0.00916645	-0.00996997	0.00818828	0.00780496	0.0505852	0.00931353	-0.0056374	0.00627083
KBTBD2	-0.000910895	-0.00125944	0.0127514	-0.00774074	0.012146	-0.0168595	0.00354627	-0.00298027	0.00978195	-0.00204417	0.0265527	0.00826654	0.000342392	0.00275032	0.0032609	-0.00393458	-0.00836821
LINC00265	-0.000744617	0.000268562	0.00514669	0.00115116	0.00787536	-0.00824617	-0.000962229	-0.00177275	-0.00312182	0.000668785	0.00182417	0.00224053	-0.00112248	0.012112	0.00192832	-0.00224172	0.000583842
CDK13	0.0269101	0.00177645	0.0104186	-0.0104847	0.0371003	-0.0349781	0.0118398	-0.00654568	0.00239173	-0.00393329	-0.00609221	0.0375977	0.0104431	0.0367843	0.00495988	-0.010667	0.018902
STK17A	-0.0126517	0.00669328	0.00476887	-0.0284738	0.0130737	0.0166816	-0.000634568	0.0255356	-0.0336229	0.0215172	-0.00771769	0.0386309	0.00191365	-0.00602856	0.0600976	-0.0163368	-0.00984482
SPDYE1	-0.00527664	0.0020056	-0.00115823	0.000188976	0.0123054	-0.00291407	-0.000860572	-0.00159239	0.00263042	0.00044331	0.00274891	-0.00245387	0.0092961	0.0014635	0.00628203	-0.00185405	0.00171868
AC004951.1	0.0277282	0.00659894	0.0119922	-0.00133067	0.00981369	-0.0343372	0.000587489	-0.00044771	0.00245462	-0.00548977	-0.00466275	-0.00188719	0.00812605	0.0449143	-0.0048939	-0.000866895	0.00596174
DBNL	-0.00955102	-0.00627697	-0.012214	0.0210279	0.0243223	-0.00112501	-0.000435759	0.0196006	0.0159427	-0.00148493	-0.00723489	0.00870316	0.000387028	0.0156422	-0.00414627	-0.00830379	0.00885609
AEBP1	0.00103699	0.00145258	0.0045853	0.00238544	0.0166091	-0.0139238	0.019221	0.00361125	0.10938	-0.0168849	0.000551785	-0.0160592	0.00689315	0.00411488	-0.0211383	-0.00744009	-0.0202156
PPIA	-0.0410272	-0.00211087	-0.0248348	0.0196129	-0.00204157	0.0404914	0.00235199	0.0202183	0.00451048	0.000589426	-0.0151757	-0.00613564	-0.00759179	-0.0222881	-0.00558277	0.00677063	0.0125144
PURB	0.0107252	0.00250995	0.0139199	-0.00336462	0.0170628	-0.0155781	0.00594645	-0.00419107	0.0039608	-0.00894898	0.00460627	0.00354019	0.00980608	0.0144535	0.0141395	-0.00224467	-0.000963323
SNHG15	-0.00750876	0.00452535	0.00829612	0.000518035	-0.00612212	-0.00129458	-0.00107885	0.00122815	-0.00216452	0.00858852	0.0301567	-0.0181571	0.00192745	-0.0116353	-0.0105471	-0.00199321	0.00272703
HUS1	0.000924104	0.00580443	0.00391836	-0.00718171	0.00877959	-0.00844655	2.82793e-05	-0.00464436	0.00250627	0.00676826	0.0213796	-0.00506856	0.00176889	-0.00422475	0.00240187	-0.00127497	-0.00365134
IKZF1	-0.00260678	0.0131553	-0.00560109	-0.000333468	0.0288572	-0.0115809	0.00942372	0.0070924	0.0137197	-0.0133146	-0.0114061	0.0280108	0.00272923	0.0222723	0.00803702	-0.0095788	0.00942547
VOPP1	-0.00453898	-0.00492575	0.0158873	0.0653887	0.00849365	-0.037477	-0.00727102	-0.0370377	-0.0262027	-0.0146034	-0.00595066	-0.0345245	0.00351072	0.0083982	-0.028001	0.0437012	0.0468797
ZNF107	0.00360912	-0.00180959	0.00892816	0.000198224	0.0553781	-0.0178127	0.018812	0.00745699	-0.00288273	-0.00572761	-0.00895127	0.0210656	0.00503973	0.0251506	0.0290939	-0.00904879	-0.0132158
ZNF92	-0.0148499	-0.00925423	-0.00665427	-0.0128414	0.0398505	0.00770031	0.0462655	-0.00466991	0.00604595	-0.0104304	-0.00375133	0.0212015	-0.00375262	-0.00218971	0.0240652	-0.00319646	0.00717416
RABGEF1	-0.0101442	-0.00154711	0.00378937	-0.00678919	0.0138472	-0.00249591	-0.000197527	0.034154	-0.00725652	0.00574575	-0.00131058	0.0178463	-0.000760563	-0.00386834	0.0101227	-0.00210009	0.0036682
SBDS	-0.0098116	0.00339599	0.0230213	-0.00105108	-0.0108045	-0.0291115	-0.0290763	-0.0393432	-0.0151864	0.0367967	0.0869325	-0.01585	-0.00320011	-0.0228222	-0.0217896	0.000579135	-0.00729949
AUTS2	0.0128122	-0.00413175	0.0187175	-0.0104734	0.00571551	-0.0179325	-0.000598371	0.0103936	0.00714217	4.29149e-05	0.0155529	0.0229036	0.00401358	0.0216382	0.00114995	-0.0108101	-0.0240934
NCF1	-0.0101807	-0.0174887	-0.0244749	-0.00852489	0.00767193	0.0317582	0.0150476	0.0611162	0.0331481	0.00939576	-0.016541	0.0189235	-0.00814703	-0.00471548	0.00713875	-0.00554373	-0.0293414
GTF2IRD2	0.00447494	-0.00215048	0.00156458	-0.0047681	0.011357	-0.00718134	-0.0005205	0.0140426	0.00395694	0.000482931	0.00154552	0.00476276	0.00354598	0.0152743	0.00676789	-0.00307051	-0.00492551
HIP1	0.000675597	-0.00259674	0.00616355	-0.00474817	0.00161203	-0.0183655	-0.00565772	0.00578792	0.0431787	-0.00740803	0.0219066	-0.00289614	0.00794786	-0.00167044	-0.0213749	0.00840817	-0.0115083
HSPB1	-0.0123524	0.0257248	-0.0105501	0.0173027	-0.00378727	0.00911602	-0.00396853	0.00939223	-0.019523	0.0243812	-0.0147828	-0.012251	-0.00186715	-0.00680342	0.0120562	-0.00947582	0.00444769
FGL2	0.0470269	-0.00530087	0.00275841	0.00618295	0.00530512	-0.0164718	0.00751957	-0.00848721	-0.00159555	-0.00484756	-0.0040704	-0.00486295	0.00820777	0.0109799	0.00454483	0.00320045	-0.00239307
GSAP	0.00655094	-0.00612946	0.00438093	0.00564571	0.0291956	-0.0141129	-0.000210372	-0.00699073	0.0172598	-0.00269386	0.00394548	0.0101306	0.00246773	0.0235924	0.00805984	-0.00990932	-0.00527917
KIAA1324L	-0.000798864	-0.00162912	0.0104696	0.00240673	0.00322879	-0.00578189	0.00232971	-0.00453759	0.000859561	-0.00209974	0.00161556	0.00346986	-0.00137169	0.00527879	0.00438763	-0.0030659	0.000367787
ABCB4	0.00598096	-0.00761981	0.00317114	-0.0100409	0.00790132	-0.000289852	-0.0011493	0.0186286	0.00354707	0.0109816	-0.00259919	0.0288936	-0.0057398	0.0114943	0.0224654	-0.0106256	-0.0259315
ABCB1	-0.00455796	0.0036239	0.00545439	-0.0136352	0.00447935	-0.00178008	-0.00474672	-0.00462101	-0.0152662	0.00609647	-0.0030284	0.0184526	0.00214508	0.000621498	0.0548246	-0.00491163	-0.0109684
DBF4	0.00213627	0.000237776	0.0387327	-0.0106549	-0.00534925	-0.0368011	-0.0115834	-0.0200308	-0.00675459	-0.0074236	0.0731143	-0.0100867	-0.00101614	-0.00933631	-0.0196767	0.00244902	-0.00267641
CDK14	0.00189773	-0.00929495	0.0126126	0.0126573	0.0284867	-0.0173535	0.0116401	0.0132249	0.00432948	-0.00844308	-0.00165206	-0.00935441	0.00281707	0.0135646	-0.0145006	-0.00107798	0.0251484
AKAP9	0.015695	0.00576637	0.0144714	-0.00554166	0.042092	-0.0335838	0.00910057	-0.00275787	0.00943743	-0.00776989	-0.00354226	0.00795297	0.00615817	0.0332774	0.0148589	0.00440986	-0.00291365
FAM133B	0.0108583	0.00537289	0.0449211	-0.0142673	0.00782643	-0.0373046	0.00216992	-0.0109535	0.00703457	0.00122283	0.0305419	0.00566097	0.00365578	0.0116568	-0.000892343	-0.00199573	-0.00259974
CDK6	-0.00323375	0.0197137	0.0171556	-0.0218579	0.00928652	-0.0321858	0.0052997	0.0176636	0.0607099	-0.0111383	0.00841321	-0.00417362	-0.00109248	0.0119399	-0.0200924	0.0155589	-0.00758958
SAMD9	-0.0125102	0.000596128	-0.0178357	-0.00419708	0.037102	-0.00642609	0.0954364	0.0242495	0.0297226	-0.017649	-0.02627	0.0131337	0.00795505	0.00905199	0.0192876	-9.46827e-05	-0.00374751
SAMD9L	-0.00634548	-0.00421802	-0.0146986	0.0148254	0.0388493	-0.0195126	0.131495	0.012202	0.0372577	-0.02347	-0.0290892	0.00426764	0.00170447	0.0204308	-0.00914068	0.00775393	-0.00177278
SGCE	0.0123268	-0.00580448	0.000611399	-0.00982665	0.0100496	-0.00278289	0.00392487	-0.00690001	0.02486	0.00357661	-0.00387786	0.00845723	-0.000348516	0.00589254	0.0204281	-0.0053857	-0.0107986
PEG10	-0.00953664	-0.0084779	-0.00412625	-0.0118827	0.0101896	0.0117645	0.00477161	-0.00243801	0.0548029	0.00938515	-0.00188792	0.000328724	-0.000962621	-0.00976711	0.015467	-0.00467548	-0.0108733
PPP1R9A	0.00857734	-0.00520065	0.000727936	0.00106681	0.0211258	-0.0194023	0.00466888	0.00324758	0.0169456	-0.0142468	0.00342149	0.0120722	0.00486331	0.00577015	-0.00587655	0.00907934	0.0102595
LMTK2	0.00752766	0.00335846	0.0228625	-0.00545604	0.00654791	-0.0262513	0.00764064	-0.000380347	0.0212293	-0.0100199	0.00687261	-0.00639359	0.000947464	0.00775975	-0.0108463	0.0104767	-0.00183682
STAG3	-0.00433668	-0.00125765	-0.00399036	-0.0213421	-0.0084366	0.0112955	-0.00434111	-0.00801437	-0.0218094	-0.00814581	-0.00765013	-0.000870724	-0.00487878	-0.0059304	0.123695	-0.00747335	0.00981971
PILRB	0.0164984	0.00371795	0.0218464	-0.0033808	0.00650871	-0.024607	0.0115508	0.000254342	0.00191265	-0.0025678	0.00667535	-0.00169399	0.0057157	0.0283532	-0.00298557	-0.00507015	-0.00522504
TRIM56	0.0140218	0.00950851	0.00270516	-0.00191702	0.037132	-0.0320108	0.0292441	0.00929588	0.00950432	-0.0227846	-0.0135036	0.00459732	0.0109286	0.0543118	0.0179198	-0.00475066	0.00279853
PLOD3	-0.000121464	0.00288065	-0.00344506	0.00621574	0.00798688	-0.0112062	-0.00338906	0.00122777	-0.00570861	0.00377799	-0.00201708	-0.000374409	0.00862942	0.0028602	-0.00572736	0.0127299	-4.37948e-05
ORAI2	0.00459226	-0.0126083	-0.0025151	0.0200437	0.0191502	-0.00753998	0.00618306	0.00789628	0.00962324	-0.00231329	-0.0104724	0.0129367	0.00290575	0.0290539	0.011302	-0.00331971	-0.00680865
POLR2J3	0.0294118	0.0111842	0.0241713	0.00372585	0.0280143	-0.0471517	0.00295185	0.00559113	0.0123332	-0.0141188	-0.00870025	0.00530665	0.00761261	0.0548089	0.0116104	-0.00318615	-7.42939e-05
AC105052.4	0.00253309	0.00337999	0.00558972	-0.000621867	0.00182496	-0.00659711	-0.000526179	0.010729	-0.000147208	-0.00105493	-0.00110059	-0.00641601	0.0130129	0.00735795	-0.000641895	-0.000908384	-0.000792044
DNAJC2	-0.00247019	0.00240079	0.0347377	0.000561602	0.012221	-0.0187246	-3.45212e-05	-0.00198214	-0.000914491	-0.00795924	0.0202585	-0.0123961	-0.00353468	0.000281789	-0.00663904	0.0008822	0.004417
KMT2E-AS1	-0.00250007	0.00308502	0.000988107	-0.00129951	-0.000444267	-0.00747638	-0.00227515	-0.0063592	-0.0033769	0.0585133	-0.000794312	-0.00170327	-0.00268137	-0.0038473	0.00958279	-0.000266871	0.000547099
KMT2E	0.00458722	0.000778829	0.0269394	-0.000768776	0.0208902	-0.0233893	0.000799239	-0.00722735	0.00773168	0.00794484	0.0179076	0.0063494	0.00152377	0.010605	0.00287514	-0.00820623	-0.000793637
CDHR3	-0.00198228	0.000989182	-0.00896866	-0.0189365	-0.00113789	0.00321729	-0.00338212	-0.00647289	0.0244889	0.00436802	-0.00330721	0.0531194	0.00101138	-0.010337	-0.00631041	0.00144686	-0.0137758
NAMPT	0.0531319	-0.00329495	0.0201958	0.00401506	0.000916245	-0.0275809	-0.00357087	-0.00931851	-0.00485194	0.0110253	0.0229898	-0.000712205	-0.00135996	0.000659473	0.000220545	-0.000378134	-0.00451615
HBP1	0.00468748	0.00493489	0.0188045	-0.011348	0.0200818	-0.0249532	0.0022054	-0.0100231	0.00168447	0.00593274	0.0224591	0.0105142	-0.000443951	0.00515655	0.00589827	0.000293796	-0.0095773
IFRD1	0.013881	0.000378455	0.0379209	-0.00716787	-0.00132391	-0.0444427	-0.0163221	-0.0198485	0.00477058	0.0576957	0.0585935	-0.00508001	0.00394024	0.000218924	-0.0247338	-0.00530599	-0.00908494
TMEM168	-0.00834779	0.00597561	0.00880709	-0.00287235	0.0105535	-0.0077856	0.00239406	0.0110466	0.00238165	-0.00123698	-0.00569013	-2.72875e-05	-0.00189736	0.0205883	0.0154071	-0.00464691	0.00261597
ING3	0.000531	-0.00322439	0.0269276	-0.00980815	0.00686932	-0.0225114	-0.00734054	-0.00816837	0.0153603	0.00239197	0.0443277	0.000668456	-0.00230392	-0.00662194	-0.00573396	-0.00354278	-0.00569929
FAM3C	-0.0131816	-0.0107356	-0.00717864	-0.0114335	0.0218033	-4.35172e-05	0.0292506	0.0351247	0.0218222	0.000528834	-0.00865121	0.0530602	-0.00542296	-0.00897334	0.00968238	-0.00388743	-0.00487458
POT1	-0.00538907	0.00221548	-0.00380706	0.00624276	0.00646624	0.000654348	0.00886876	0.00308267	0.00311844	-0.00413343	-0.00481127	-0.00471717	0.000578946	0.0060386	0.00469868	-0.00034663	0.00314482
ZNF800	0.00611593	0.00425587	0.0309317	-0.00302357	0.0259885	-0.0311846	0.00457474	0.00120766	0.0045089	-0.00950995	0.0236143	0.00431854	0.00418878	0.0175355	-0.00563603	-0.00329667	-0.00792861
AC090114.2	0.00105427	0.00302269	0.0137017	0.00196274	0.00375571	-0.00991633	0.000272241	-0.0046906	-0.00254512	-0.00664777	0.000927355	-0.00378687	-0.00021988	0.0115998	0.0117732	2.18839e-05	-0.00136018
TNPO3	-0.000891411	0.00164	0.00161126	0.00517955	0.0156284	-0.0118263	0.000594594	0.00363262	0.00393189	0.00239583	-0.00497364	-0.00124125	0.00605826	0.0175844	0.00264798	0.00374484	0.00544335
AC016831.1	0.00613341	0.00674357	0.0264122	-0.00536376	0.0131693	-0.023865	-0.00114045	-0.0104997	-0.0082309	-0.00352762	0.00147963	0.0117739	0.00304226	0.0221416	0.00496769	-0.00261111	-0.00241217
AC016831.5	0.0155356	0.00819607	0.0259222	0.0023169	0.0082613	-0.0337179	-0.00554367	-0.0123651	-0.00820118	-0.00523366	0.00258218	0.0103987	0.013897	0.0399485	0.00762913	-0.00428353	-0.0012274
LINC-PINT	0.0178561	0.00467844	0.0368523	-0.00981498	0.00819765	-0.0423039	-0.0143249	-0.0273449	-0.0151927	0.0231445	0.0403355	0.0114261	0.00600386	0.0142882	0.00494963	-0.00815	-0.00342081
AC083862.3	0.0123893	0.000298724	0.015483	-0.00205989	-0.00268334	-0.0214926	0.0215439	-0.0110734	0.00808302	-0.00214298	0.00188987	0.00228861	0.0112561	0.0125166	-0.00401259	-0.000445342	0.00371393
WDR91	0.0160253	-0.000429097	0.0122741	-0.00146441	0.0147502	-0.0182057	0.00150475	0.000400139	-0.000859946	-0.00816882	0.00200258	0.0028505	0.000651144	0.010201	0.00460175	0.000276403	0.00201399
AC009542.1	0.0114319	-0.00277355	0.00897865	-0.00332169	0.0079686	-0.00640451	0.000353392	0.00221851	-0.000448651	-0.00180202	0.000906395	0.00364695	0.00232081	0.00428188	0.000914635	-0.00121773	-0.00290987
CNOT4	-0.00299811	0.00105573	-0.00255557	-0.00527733	0.0160642	0.00137408	0.0105094	0.0110938	0.00510278	0.00739041	-0.00481313	0.0107234	0.00201482	0.00978708	0.0112839	-0.00504309	-0.00134654
NUP205	0.00625791	0.00537022	0.00871167	-0.00132341	0.0122278	-0.0101675	0.00225153	0.00120345	0.00145703	-0.00695366	-0.00118433	-0.00403518	0.00687879	0.0116261	-0.0031112	-0.000217654	0.00510462
UBN2	0.000849689	0.00306845	-0.000771413	-0.000146984	0.0209062	-0.0133254	0.00198356	0.000569787	0.00560656	-0.00539133	-0.00282887	0.00290234	-0.00112804	0.0249213	0.0148882	0.00338512	-0.00254155
KDM7A	0.0100471	0.00170787	0.0174269	0.00185642	0.0330951	-0.0275666	-0.00899932	-0.00645643	0.00600476	0.00262663	0.00816515	0.0233003	0.000299483	0.0229956	0.00771124	-0.00977419	-0.00461213
BRAF	0.0277687	0.00393528	0.0474652	-0.0106913	0.0294059	-0.0418801	8.94194e-05	-0.00454516	0.00463992	-0.000422148	0.0142611	0.0153096	0.0086317	0.0258711	0.0121578	-0.00993534	-0.0142707
TRBC1	0.00133055	0.134633	0.00458928	-0.0185274	-0.0060418	-0.0462421	-0.00307076	-0.0260314	-0.0136894	-0.00512008	-0.00681644	-0.0157875	0.0352852	0.0040502	-0.00683763	-0.00236614	-0.0100734
TCAF1	-0.00283372	0.0060192	-0.00225232	-0.0030257	0.0123415	-0.00321875	0.00330881	0.00517408	-0.00568955	0.0076097	-0.00437936	0.00634475	-0.0034763	0.0112897	0.0180995	-0.00345323	-0.00288208
CNTNAP2	-0.0092842	-0.00687057	-0.00651982	-0.0208129	0.00236902	0.0163726	-0.00356155	-0.013249	-0.0275301	0.00245671	-0.00589645	0.0644873	-0.00557296	-0.00946752	0.0377754	-0.00878317	0.00629428
EZH2	0.00348821	-0.00246104	0.0640294	0.000611513	-0.0114264	-0.0535236	-0.0122438	-0.0220081	0.00336137	-0.0220343	0.0638454	-0.0205863	0.000539434	-0.00533243	-0.0265895	0.0158818	0.00753315
PDIA4	-0.0109821	0.000987352	-0.0101914	-0.00644319	0.0111888	-0.045687	0.00776658	0.00300767	0.00436079	-0.0203882	-0.0153332	-0.0203743	0.0213111	-0.0018281	-0.0183551	0.108566	-0.000902534
GIMAP7	0.00438473	0.16569	0.00735125	-0.0218481	-0.00688358	-0.0550715	-0.00307686	-0.0300195	-0.0141407	-0.0142982	-0.00687003	-0.0215469	0.0531756	-0.000405706	-0.0137195	-0.00166024	-0.0108217
KCNH2	0.0105649	0.00102259	0.00266364	0.00712739	-0.00072141	-0.00311818	-0.00446062	-0.0093687	-0.00685338	-0.00224546	-0.00274828	-0.00837985	0.00106479	0.00478397	-0.00660121	0.00493658	0.0143003
WDR86	0.00270051	-0.00200109	0.00864076	-0.00635079	-0.00237427	-0.011702	-0.00292063	-0.00438134	0.0136142	0.00352092	0.0269623	-0.00360293	0.00182034	-0.00402532	-0.00652998	-0.00338661	-0.00841568
KMT2C	0.00850591	0.00751298	0.0337916	0.00885485	0.0429403	-0.0447851	0.00210566	-0.00578751	0.0155761	-0.00410172	0.00959559	0.00440078	0.00716507	0.0242257	-0.000794844	-0.00174651	0.00236776
RBM33	0.0076193	0.00423796	0.0248356	0.000648759	0.0438715	-0.0297112	-0.00139891	-0.00371559	-0.00016861	0.00040359	0.0159528	-0.00138591	0.00586701	0.019367	0.00463424	-0.00262888	0.0011427
NOM1	0.00492261	0.00372423	0.0323173	0.000335647	0.0197459	-0.0178229	0.00101546	-0.000328925	-0.00184345	-0.0110394	0.0105025	-0.0059516	-0.00229133	0.0046863	0.00360616	-0.00179937	0.00184432
WDR60	0.00361075	0.00982357	0.00728504	-0.00979356	0.013165	-0.0149737	0.00971125	0.00722327	0.015438	-0.012472	0.00333563	0.00425921	0.00849759	0.0145185	0.0058019	-0.00289227	-0.00416297
ERICH1	0.00561007	0.000539303	-0.000916131	-0.00242978	0.0169	0.000213492	0.00904099	0.0165358	0.00927936	-0.00250524	-0.00903024	0.0149128	0.00190629	0.0114633	0.00621168	-0.00905082	-0.000720105
MCPH1	-0.0114124	-0.00139125	0.0110163	-0.00791806	0.0325409	-0.0117426	0.000182161	0.00388589	0.00187684	0.00760589	0.00512294	0.0130537	-0.00129125	0.00764992	0.00657939	0.00422702	-0.000650149
AGPAT5	-0.00685355	-0.00864924	0.00484778	-0.0108955	0.0201472	0.00171352	0.0240867	0.0124434	0.0137047	-0.00952705	-0.00469012	0.0357495	-0.00401187	0.00355208	0.0268299	-0.00706811	-0.0123784
TNKS	0.00140837	0.00204248	0.0105761	-0.0017065	0.0211951	-0.0144569	-0.000828918	-0.00744873	0.00466065	-0.00804425	0.00216711	0.00331734	0.00894896	0.0133565	0.0195235	-0.00202014	-0.00093368
AF131215.4	-0.000409846	-0.000217364	-0.00177277	0.00591179	0.0140268	-0.0168479	0.00239067	-0.00175662	-0.00624113	-0.0114607	-0.00595659	-0.00326578	0.00214999	0.039092	0.000968598	0.00142032	0.0155798
AF131215.2	0.00532307	0.00347008	0.00514654	0.00489236	0.00551565	-0.013553	0.00356347	-0.00411901	-0.00370619	-0.00745966	-0.0044767	-0.00304876	0.00470672	0.0272485	-0.000259736	-0.00110858	0.00727744
BLK	-0.00663957	-0.0138304	-0.0077982	0.0267084	0.00747895	0.0115346	0.00995512	-0.00176287	-0.00252548	-0.0118495	-0.0183913	-0.00971993	-0.00668381	0.0110203	0.00550111	-0.00987344	0.0441616
LONRF1	0.00950925	-0.00746019	0.0392391	0.00417569	0.00825223	-0.0245411	-0.0112129	-0.00485436	-0.00496315	-0.00613803	0.0170175	-0.00124242	0.00525284	0.00610591	-0.00751185	0.00114974	0.00800584
PCM1	0.00217301	0.00451862	0.0201601	0.00805926	0.0500418	-0.0252014	0.00490642	-0.000338681	-0.0113422	-0.00816155	-0.00125868	0.00958123	0.00517309	0.0218975	0.0181168	-0.00530013	0.0120366
ASAH1	0.00331215	-0.00593846	-0.00589088	0.0298478	0.00625574	-0.0122903	0.00187067	-0.00251288	-0.00988823	-0.00200864	-0.00194949	0.0139038	-0.00134031	0.00564264	-0.00204342	0.00128907	0.0104236
PSD3	-0.00563708	-0.00370844	-0.0010376	0.00338779	0.00645714	-0.000456025	0.00350596	-0.00125427	0.00461964	0.0030867	-0.000872973	0.00920342	0.00336001	0.00474623	0.00821364	-0.00343454	-0.00831665
BIN3	0.00233377	0.00505786	0.0184398	0.00525756	0.0025056	-0.00979608	0.00092179	0.00188688	0.000479527	-0.00904449	-0.00194684	-0.00502932	0.00436124	0.000640817	0.00198203	0.0012053	0.00257284
TNFRSF10A	0.00331188	0.00701736	0.00258741	0.000854946	0.0173137	-0.00880607	5.22653e-05	0.000139598	-0.0130563	0.00802187	-0.00535149	-0.00048421	-0.000472489	0.0205139	0.0211097	-0.00385075	0.00549835
CHMP7	-0.00614541	0.0126017	0.0246903	-0.00701312	0.0155298	-0.0154521	-0.00405701	0.00597101	-0.0143385	0.00180444	0.00564014	0.00572877	0.00221913	0.0145246	0.0141752	-0.00309437	-0.0032738
ENTPD4	0.00931829	0.00386209	0.0355515	-0.00322674	0.0158793	-0.0390724	0.00117267	-0.0173946	0.0073326	-0.0109494	0.00634776	-0.00484807	0.00747288	0.0335545	-0.0105069	0.011237	0.012029
SLC25A37	0.0130446	-0.000388244	0.00218616	0.00509715	0.00887571	-0.00662093	-0.00122075	0.022614	0.0335597	-0.000904	-0.00075965	-0.0168561	-0.00084539	0.011783	-0.00244347	-0.0085071	-0.00788217
ADAM28	0.0126881	-0.0116368	0.00971064	-0.0173226	0.0216446	-0.00304432	-0.00888145	-0.00391161	-0.0611002	0.0151554	-0.00760649	0.0333153	0.00206081	0.0219017	0.0808049	-0.0156803	0.00354371
PPP2R2A	-0.010508	0.00199603	0.00520048	0.00136204	0.0233817	-0.00351911	0.015742	0.00804029	0.00108251	-0.00620079	-0.00508027	0.00365422	8.34752e-05	0.00163987	-0.00157326	0.00540895	0.00878653
PTK2B	0.00991403	-0.00158138	0.00218193	-0.00954557	0.0185699	-0.023075	0.000357635	0.00865111	0.00665833	-0.00268013	-0.00375637	0.0280945	-0.00271219	0.0271673	0.00643272	0.0015624	0.00992516
CLU	0.0253002	0.00422123	0.00118022	0.000656137	0.00553989	-0.00884036	0.000603147	-0.00418449	0.00472258	-0.00125772	-0.00193229	-0.00182215	0.00220008	0.000915567	0.00576463	5.8575e-05	-0.00325089
CCDC25	-0.018143	0.00278856	-0.00957326	0.0105197	0.00357411	0.0134714	0.0102924	0.0160585	-0.00130112	-0.00629909	-0.00566578	-0.00528773	0.00177245	-0.00707671	0.00403752	0.00632221	0.000877578
ZNF395	-0.00283391	-0.00138796	0.00606044	0.00134493	0.0117337	-0.00465248	0.000267025	0.0140958	-0.00527377	0.0124563	0.00215139	0.0129917	0.00322542	0.0110716	0.0100246	-0.00794435	-0.0133881
INTS9	-0.00758981	-0.000767149	-0.000914187	0.00536265	0.00129439	-0.00308108	0.00518138	0.0257628	-0.00131669	-0.00144685	-0.00399566	0.00304184	0.0028164	0.00556659	0.000576039	-0.00183422	-0.00091603
HMBOX1	0.00131541	0.00192722	0.00818421	0.00443219	0.0274223	-0.0184131	-0.00238005	0.0219804	0.00502143	0.00716111	-0.000714293	0.0219882	-0.00342423	0.0218082	0.00190411	-0.00768125	-0.00885656
AC044849.1	-0.00428079	0.00921125	0.0188227	-0.00441717	-0.000684646	-0.0145752	-0.00619937	-0.0198083	-0.00838381	0.060717	0.0189544	0.00599898	0.00497846	-0.00709208	-0.0131582	-0.00628348	-0.00794606
AC026979.2	0.00162934	0.0238234	0.00967281	-0.0068448	-0.00331384	-0.0225062	-0.00462248	-0.0119998	-0.00810813	0.0199201	0.0263262	0.00208299	0.00330518	-0.00431481	-0.00850607	-0.00191136	-0.00974031
WRN	0.00419198	0.000713032	0.0321717	-0.00493024	0.013305	-0.0238634	-0.00288098	-0.00342828	-0.00308974	-0.00938415	0.0166059	-0.00677175	0.00290653	0.0113812	0.00326454	0.00205263	-0.00387722
RAB11FIP1	0.00347956	-0.00997826	0.0254311	0.0371578	0.0185749	-0.0369702	-0.00910274	-0.00904462	0.00933353	0.00549899	0.0369865	-0.0146949	0.0051984	0.0172402	-0.0267656	-0.0117833	0.0127652
BAG4	0.000557338	0.00306988	0.00896837	0.00460491	0.00925198	-0.00922458	0.00156739	-0.00108315	-0.001426	-0.00831993	0.00285429	-0.00379432	-0.000840793	0.0114689	0.00504535	-0.00033589	0.000377061
PLPP5	-0.012943	-0.0157345	-0.0208908	-0.0356587	-0.00226045	0.0206268	0.00359914	0.0617186	-0.01499	0.00102874	-0.00263796	0.0862077	-0.00784456	-0.0164338	0.0340748	0.00344813	-0.0332168
TACC1	0.0123222	0.00108839	0.0555186	-0.00465429	0.00763892	-0.0473441	-0.00226062	0.0113471	0.0159889	-0.0115859	0.0413278	-0.0171177	0.00451259	0.00933909	-0.00942078	3.9423e-05	-0.00956311
PLEKHA2	-0.0053026	-0.014139	-0.00944921	-0.00872505	0.0313035	0.000889655	0.0235401	0.0535769	0.0504512	-0.000766042	-0.00344855	0.0421112	-0.00244969	0.0176552	0.00607671	-0.0162574	-0.037094
GINS4	0.00738097	0.00091373	0.00450951	-7.15549e-05	-0.000749037	-0.0041744	0.00129355	0.00787294	0.00270922	-0.00286481	0.000887063	0.00184916	-0.000560366	0.00384711	0.00840246	-0.00110364	-0.00741528
GPAT4	0.0119297	0.00142302	0.00231702	-0.0027029	0.00489043	-0.00866289	0.00127972	0.00605033	0.00730879	3.8013e-06	-0.00441797	0.00450346	0.00515327	0.0183189	0.00518342	-0.00336997	-0.00181733
KAT6A	0.00937234	0.00759888	0.0331523	-0.0136622	0.041657	-0.038603	-0.00146851	-0.00889236	0.00887083	-0.00574679	0.0145524	0.0122165	0.0082274	0.028337	0.0122689	-0.00853152	0.00260508
AC083973.1	-0.00206687	-1.46261e-06	-0.000978738	0.00400699	0.000543203	-0.00357095	-0.00120935	0.000228339	-0.003097	0.0213404	0.00276515	-0.00197149	0.0408914	-0.00324006	0.00101215	-0.000926425	-0.00178902
HOOK3	-0.00289413	0.00259271	0.0199396	0.0114275	0.028301	-0.0208378	0.00279696	0.00917703	0.0125596	-0.00415717	0.0115458	-0.00596873	-0.00509513	0.0113239	-0.00371324	-0.00363209	-0.00442976
AC024451.4	0.00106068	0.000106086	0.000145827	0.000667958	0.00330404	-0.00726903	0.000492348	-0.00114797	0.000657886	-0.000628205	0.00318783	-0.000813009	-0.00136434	0.00747044	0.00116832	0.0013816	-0.000191842
CEBPD	0.0803721	0.00269156	-0.00213985	-0.0107754	-0.00787324	-0.0374862	-0.0021493	-0.0139719	-0.00422556	-0.00741185	-0.00465304	-0.00320289	0.0328414	0.00356941	-0.00693854	0.0468781	-0.00320546
RB1CC1	0.0133736	0.00484734	0.0503667	-0.0114913	0.023318	-0.0454318	0.00131296	-0.00711278	0.0166119	-0.00771206	0.0271454	0.0158273	0.00490189	0.00960527	0.00187029	-0.00066411	-0.0105445
LYN	-0.00802072	-0.0201249	0.0182786	0.0214533	0.027942	-0.00502301	0.0125928	0.0111327	0.0246449	0.00254446	0.0166273	0.0100366	-0.00317183	-0.00222086	-0.0110548	-0.0125361	-0.00897364
RPS20	-0.0328516	0.000901275	-0.0137596	0.00608989	-0.00153196	0.0366192	-0.00421401	0.00261313	-0.00783932	0.00794391	-0.000669937	4.1679e-05	-0.0105471	-0.0188901	0.00466667	-0.00907777	0.00588717
CHD7	0.00649179	0.000516191	0.0219156	-0.00223141	0.0433204	-0.0261313	-0.00313017	-0.00552235	-0.00347978	-0.00447433	0.00724985	-0.00270281	0.000390116	0.0300601	0.0118242	-0.00498653	0.0146674
VCPIP1	0.00142211	0.00114547	0.0134148	0.000826815	0.0294059	-0.0201642	0.0124831	0.00786608	0.00387237	-0.00535422	0.00246331	0.0133821	0.00798282	0.0131843	0.00173986	-0.00227866	-0.00322445
SGK3	-0.00180405	0.00624167	0.00465744	-0.00894488	0.00336536	-0.0059864	0.00605002	-0.00325282	0.00556134	0.000904743	0.00314403	0.0235	-0.000845592	0.00320626	0.0190904	-0.00134439	-0.0127704
NCOA2	0.00715179	0.00171191	0.018399	-0.000953288	0.0196415	-0.0319334	0.00410537	0.00135923	0.0106442	-0.00115453	0.00323799	0.00991545	0.00540335	0.0256154	-0.00575912	0.0074894	0.00353767
RPL7	-0.0356587	0.00289546	-0.0152274	0.00478341	-0.00535199	0.0390379	-0.00780597	0.00656811	-0.000535212	0.00619991	0.00184127	-0.000946171	-0.0108772	-0.0257437	-0.00222615	-0.00513076	0.00188846
ZBTB10	0.0130311	-0.00214788	0.0696878	-0.0248272	0.00895827	-0.0583326	-0.0154721	-0.0204812	0.00897268	0.00376309	0.085435	0.0106482	-0.00179503	0.000930351	-0.0162568	-0.0138043	-0.0282303
INTS8	0.00778278	0.00298384	-0.00559999	0.00442593	0.0203574	-0.00545386	0.0060282	0.00204235	0.000550399	-2.14502e-05	-0.00882956	0.00838311	0.00149718	0.00642417	0.00382103	0.000394886	0.00629327
TP53INP1	0.0088259	-0.00870767	0.0126614	-0.0258145	0.0152715	-0.0263558	-0.00854228	-0.0236491	0.00587146	-0.0248243	0.00298485	0.0185767	-0.0021727	0.0182966	0.0386443	0.0222503	0.0196277
UQCRB	-0.0371774	0.0116556	-0.0211906	0.0130844	-0.010061	0.0395418	-0.000221305	-0.00103209	-0.00407588	-0.00136954	-0.00687777	-0.0150101	-0.00655123	-0.0250062	-0.00812074	0.00190164	0.0152943
RPL30	-0.0251182	0.00299463	-0.012905	0.00245678	-0.00654688	0.0328824	-0.000373108	0.0018166	-0.00668455	0.00522743	-0.000881766	0.000927979	-0.00789515	-0.0207419	0.00546212	-0.0082522	0.000321081
VPS13B	0.0246098	0.00272551	0.0138305	0.00260052	0.0334471	-0.0336214	0.00220411	-0.00696811	-0.000218455	-0.00587954	0.00126793	0.0080719	0.00545304	0.0332475	0.00540415	-0.00228192	-0.00275274
SPAG1	0.00108458	-0.0029186	0.00246875	0.00473214	0.00258567	-0.00852452	0.00249014	-0.00923468	0.0143614	-0.00107856	0.00388392	-0.013647	0.00114673	-0.00210634	0.000654706	0.0030846	0.0215611
RNF19A	-0.00509348	-0.00594879	0.0285905	0.00214664	0.029105	-0.0231334	0.00517527	-0.00523596	-0.00308382	-0.00498234	0.0198454	-0.00632386	0.00554361	0.0147047	0.012793	-0.00482562	0.0126099
PABPC1	-0.00807155	0.00738826	0.00930834	0.00238664	0.0150247	-0.00306709	-0.00657295	0.00341536	0.00618952	0.0180848	0.0113901	-0.0023558	-0.00512217	-0.000477638	-0.00314912	-0.00807399	0.00179951
YWHAZ	-0.022561	-0.0037198	0.00753671	0.0191441	0.0188464	-0.00242762	0.000552538	-0.0012497	0.00978861	0.0154514	0.0157791	-0.00312086	-0.00228659	-0.005877	-0.0139041	-0.00480259	0.0100047
AP003469.4	-0.0022297	0.000865502	-0.00190966	0.000100621	0.00371873	-0.00430453	0.00270759	0.00396026	0.000244664	-0.00849309	-0.00799455	0.000686045	6.07295e-05	0.0218015	0.000953838	-0.00253862	0.00866814
RRM2B	0.00178885	-0.00504369	0.00196107	0.00193917	0.0194695	-0.00342745	0.00617899	0.00292995	0.00231364	-0.00280111	0.00104019	0.0221389	-0.000511069	0.00256333	0.0108833	-0.00442909	-0.00839978
UBR5	0.00730366	0.00624191	0.0232239	0.00786599	0.0294303	-0.0432258	0.000168712	-0.00996342	0.00480943	-0.00667892	0.00305104	-0.00590853	0.0174225	0.0304237	-0.00648344	0.0167855	0.0114799
DCAF13	-0.00821177	0.00266509	0.00872761	0.00846798	0.0128648	-0.00401514	0.00155622	0.0216623	0.0069972	0.00492816	-0.00264102	-0.00904962	-0.00390766	0.00118883	-0.0051649	0.00228288	0.000511217
NUDCD1	-0.00529783	0.00301056	-0.00953225	-0.00196127	0.0135359	0.00317655	0.00980992	0.0191775	0.00159779	0.00974036	-0.011561	0.00369791	0.00228949	0.00173691	0.00154742	0.00183155	-0.00390646
TRPS1	0.0137055	0.00381185	0.00747905	0.00606203	0.00746751	-0.0141449	0.00101786	-0.00529452	0.00435871	-0.00659812	0.00533794	0.00110961	0.000945649	0.00925014	0.0207245	-0.00571127	-0.0114591
EXT1	0.00179566	0.000366391	0.0165975	0.000560279	0.00365737	-0.0215365	-0.00625651	-0.0074841	0.00173884	0.0019213	0.0124366	-0.00544721	0.00172618	0.00874769	-0.00551056	0.0104667	0.000250959
ZHX1	-0.00192294	0.00357077	0.0123735	-0.00175821	0.0177394	-0.012185	-0.00329047	-0.00335987	0.00268422	0.000370026	0.0117264	-0.00222321	0.00695898	-0.00278075	0.00582819	0.00154682	-0.00136564
ATAD2	0.00364973	-0.000797932	0.0283224	0.00156745	0.0112644	-0.0193733	-0.002665	-0.0117882	-0.00664576	-0.00153144	0.0185616	0.000464132	0.00599768	0.000268039	-0.000964555	-0.00146405	0.00174628
FAM91A1	0.016708	-0.0018136	0.0311456	0.00474837	0.0217093	-0.0408911	0.00528207	0.00651349	0.00962597	-0.0132602	0.0159474	-0.00143023	0.00599527	0.030488	-0.00936657	-0.00259378	-0.00120783
MTSS1	0.000148292	-0.0112739	0.00493584	0.00932658	0.0167093	-0.0178084	-0.00127886	-0.0117998	0.0307532	-0.00534413	0.0122071	0.0460143	0.00457015	0.00620977	-0.00603333	-0.0176347	0.008408
TMEM71	0.00127719	0.0195645	-0.00596625	0.00872385	0.0109292	-0.00460881	0.000541116	-0.0049579	0.000129502	0.00183957	-0.00260123	0.0135391	0.00491523	0.00550629	0.00500198	-0.0061125	-0.0164707
PHF20L1	0.00314742	0.00774613	0.0124057	0.0103529	0.0249413	-0.0278426	0.0017406	0.00789589	0.0165798	-0.0127553	0.000951173	0.0101667	0.0121845	0.0186253	0.00271202	0.00260901	-0.0122164
NDRG1	0.00371696	0.00562111	0.0211856	0.00687259	0.00164769	-0.0193071	-0.00527674	-0.0164683	-0.00110803	0.00840007	0.0156321	0.00130135	0.00487963	0.00148156	-0.000939668	-0.00142786	-0.00488667
ST3GAL1	0.00409903	0.0133147	-0.0053203	-0.00671011	0.0104518	-0.0108551	-0.00146778	0.00681661	-0.00273563	0.018795	-0.00801004	0.0348488	0.0122746	0.0111551	0.00610059	-0.00451689	-0.00866411
AGO2	0.00231663	0.0106099	0.0180991	-0.0141438	0.0229316	-0.0241708	0.000893658	-0.000341796	-0.00108755	-0.00236794	0.00788507	0.0308169	-0.00234237	0.0188498	0.0133499	-0.00404574	-0.00718348
PTK2	-0.00498511	-0.0055575	0.00708918	0.00909824	0.026862	-0.00826684	0.00642074	0.0228631	-0.00310632	0.00120762	0.00511545	0.00387057	-0.00404612	0.00666636	0.00046842	-0.00843707	-0.00770918
DENND3	0.023063	-0.00457239	0.0252184	-0.00759126	0.01817	-0.0334504	-0.000808495	0.0117211	-0.000110813	-0.00677093	0.0041479	0.00383192	0.0078613	0.0285473	0.00729689	0.00132241	0.00540973
JRK	0.000918937	0.00377972	0.00623937	-0.00081508	0.00473559	-0.0156581	8.35387e-05	-0.00292049	0.00241706	-0.00569631	-0.00537686	-0.0024476	0.0177686	0.0245847	0.00804695	0.00277074	0.00240415
LY6E	-0.0192994	-0.00179615	-0.0176704	0.023431	-0.00409898	0.0143687	0.100794	0.0207483	0.0340103	-0.0250007	-0.0136202	-0.0166102	0.0013435	-0.0195056	-0.0232014	0.00260646	-0.00270082
PLEC	0.00772208	0.00877659	0.0085324	0.0043762	0.0169262	-0.0242954	0.0013279	-0.00146083	0.0122005	0.00129838	-0.0022675	0.0107457	0.00486102	0.0171243	-0.0103369	-0.00109721	0.00374566
HSF1	-0.00813821	0.000935139	-0.00382437	0.0111248	0.00581542	0.00163328	0.000680685	0.0042349	-0.00687774	0.00376476	-0.00095497	-0.00245665	0.002869	-0.00356507	-0.0050293	0.00277297	0.0082223
CYHR1	-0.00272213	0.00771648	-0.0100098	0.000486579	-0.00175387	0.0106727	0.00341146	0.00114612	-0.0037699	-0.00222769	-0.0102734	-0.00484639	-0.00233252	0.000360682	0.00385037	0.00252105	0.00615389
KIFC2	0.0176459	0.00245886	0.00350694	0.00141521	0.00244036	-0.0141274	-0.000727653	-0.00187094	-0.00127624	0.00020654	0.0013114	-0.00511693	0.00576402	0.0136893	-0.0063196	-0.000159687	0.00753437
RPL8	-0.0257042	-0.0010413	-0.0150245	0.00318894	-0.00910693	0.0351921	-0.00273659	0.00431974	-0.00714241	0.00290146	-0.000876705	-0.00142774	-0.00910825	-0.0219593	0.00235737	-0.00246749	0.00126107
AL928970.1	0.00684094	0.000725506	0.00578089	0.00153217	0.0104612	-0.00807175	-0.000803735	0.00530091	-0.00134069	-0.00286283	0.00060158	0.00479181	-0.00131414	0.00202172	-0.00542009	0.000679551	-0.00172657
PUM3	-0.00774227	0.00381007	0.00375437	-0.00374713	0.0194565	0.00156473	0.00734944	0.0281832	0.00253805	0.000239212	-0.011363	-0.00921957	0.000253076	0.00906124	0.00902298	-0.00112251	-0.00248664
RANBP6	-0.000388225	0.00277502	0.0220993	-0.00650854	0.0205794	-0.0173049	-0.000169533	-0.00870237	0.00807437	-0.0151594	0.0223781	-0.00545628	0.00340652	0.00417353	0.0023358	-0.00251409	-0.00312201
UHRF2	0.00343241	-0.00149178	0.0167302	-0.00501572	0.0288991	-0.0286788	0.00448109	0.00853738	0.014007	-0.00216208	0.0134168	0.0237445	0.00254128	0.0213248	0.00579505	-0.00568747	-0.00897905
KDM4C	0.00708575	-0.00244103	0.0123237	-0.00831622	0.0389384	-0.0235443	0.00553251	0.0103973	0.0135057	0.00371819	0.00974415	0.00927663	0.00487434	0.0184361	0.00504868	-0.00718096	-0.00214283
AL161443.1	0.0104763	0.00258165	-1.11835e-05	0.000991884	0.00660861	-0.00680712	-0.00177962	-0.00305699	0.000335802	-0.0033375	-0.00166552	0.00572275	-0.00170962	0.00405092	0.00301294	-0.00177503	-0.000258445
ZDHHC21	-0.00161769	-0.0089851	-0.00465452	0.0537321	0.0293671	-0.0233477	0.0141152	-0.00596456	-0.004295	-0.0135958	-0.0106836	-0.0229297	-0.00180425	0.053944	-0.012508	-0.00480097	0.0251239
PSIP1	-0.0195345	0.0177273	-0.0160678	-0.00269609	0.0227303	0.0187062	0.0107186	-0.00918332	-0.00939334	0.00409949	-0.0197552	0.0107397	0.00153874	0.00342418	0.0305444	-0.0115426	0.019731
CCDC171	5.93743e-05	0.000597478	0.00568968	-0.00140125	0.00822974	-0.00567061	-0.00440484	-0.00446071	-0.00360553	0.00871457	-0.00289482	0.00578929	0.00275905	0.0114229	0.0158478	-0.00334188	-0.000699655
HAUS6	0.00224706	0.00476464	0.00665303	-0.000953485	0.0128205	-0.00839341	0.000928	0.0128319	-0.00381338	0.00957897	-0.00257105	0.00113797	0.00151893	0.00169247	-0.00264007	0.00159657	0.00359527
RPS6	-0.0244575	0.00228827	-0.0113226	0.00318654	-0.00596828	0.0299777	-0.00564427	0.00239893	-0.0033509	0.00326238	-0.000255977	-0.00206503	-0.00674941	-0.0164525	-0.00106238	-0.00516826	0.00113262
AL158206.1	0.00271569	0.000984076	-0.000448834	-0.000613258	0.00288995	-0.00180676	0.00153866	-7.82685e-05	-0.00516288	-0.00815108	-0.00346839	-0.00221969	0.000835376	0.0084374	0.0175078	-0.00143661	-0.000891925
MLLT3	0.00230548	0.0576759	-2.46638e-05	-0.0116019	0.0014543	-0.0256489	-0.00336746	-0.0208305	-0.0118227	0.000531791	-0.00232753	0.000479727	0.0115078	0.00743372	0.0226364	0.00525554	-0.00498865
TOPORS	-0.00311583	0.00482368	0.00817334	-0.00409592	0.0190968	-0.0144785	-0.00100258	-0.00364823	0.00217697	-0.00505394	0.0246709	0.00330877	0.00187606	0.00526989	0.00220838	-0.00250839	-0.00468193
NFX1	0.00234851	0.00310379	0.0102358	0.011274	0.0325916	-0.0175184	0.00840372	0.000992556	0.00574197	-0.00609784	-0.00144261	0.000397177	-0.00179214	0.0157123	0.00430826	0.000473278	-0.00167554
DCAF12	0.00864821	0.0220927	-0.00337793	-0.00333246	-0.00311719	-0.0306395	-0.0040445	-0.0110238	-0.00349363	-0.00779668	-0.00431604	-0.00961364	0.00780683	0.00212613	-0.0106722	0.0433409	-0.00130288
PIGO	-0.00360278	0.00161411	0.0052231	0.000299159	0.00218209	-0.00474816	0.00293905	0.00135514	-0.000478996	0.00303879	-0.000910485	0.00181664	0.0026868	0.00216574	-0.00065123	0.00317564	-0.00287571
CD72	-0.019182	-0.0157474	-0.0273131	0.00353415	0.00450454	0.0327063	0.0317097	0.115558	0.0506074	0.00590337	-0.0235512	0.00304093	-0.00632326	-0.010678	0.00970262	-0.0183691	-0.0477012
NPR2	0.00203717	0.00191599	0.000239484	-0.00161458	0.00378927	-0.00414629	0.00468545	0.0031593	-0.0014903	0.00289384	-0.00267966	0.00168041	0.0134323	0.0024558	0.00245212	-0.000892212	0.00143218
PAX5	-0.00483027	-0.0176796	-0.00297216	-0.00556016	0.0270561	0.00490129	0.0124371	0.0380918	0.0315967	0.00832914	0.00215979	0.0267277	-0.00323775	0.0127123	0.00649774	-0.023271	-0.0236248
AL161781.2	-0.013099	-0.00655016	-0.0122877	-0.01138	-0.00262117	0.0268223	-0.00691372	0.0162724	-0.014203	0.0074544	-0.00766218	0.0223243	-0.00487318	-0.0112562	0.0372692	-0.00861266	-0.0114519
ZCCHC7	-0.00948272	-0.0105544	-0.0138909	-0.0165754	0.0393528	0.0124763	0.0123247	0.0368788	0.0244925	0.0146385	-0.0060254	0.0405009	-0.00606791	0.000431903	0.0203298	-0.0123575	-0.0220271
PTAR1	0.00408731	0.00593419	0.0149438	-0.00298721	0.0131333	-0.022746	0.0026711	-0.00196487	0.00561203	-0.0147501	0.0129412	0.00126198	0.00249924	0.0264408	0.0124016	-0.00548167	-0.00147648
SMC5	-0.00786247	0.0039834	0.016024	-0.00469499	0.0354907	-0.0176779	0.00345079	0.00413079	0.00943555	0.000505509	0.0157605	0.0105863	-0.00388764	0.00225456	0.0119949	-0.0048091	-0.0114214
AL162390.1	-0.000745194	0.00244807	0.0130261	-0.00211582	0.00250555	-0.0162761	-0.00325521	-0.00560597	-0.00554596	-0.0021215	0.0133723	0.000711022	0.00105979	0.010466	0.00147774	-0.00116178	0.00163364
KLF9	0.0085176	0.0119664	0.0188929	-0.0053124	0.00788083	-0.0230077	-0.0134228	-0.0159249	-0.0147384	0.000756639	0.0277054	0.0207551	0.00429982	0.00616934	0.0155133	-0.009186	-0.00966942
CEMIP2	0.0151964	0.0132581	0.0119254	-0.0128837	0.0155998	-0.0281697	-0.0133382	0.0105881	-0.0232281	0.0125041	0.0167856	0.0364447	0.00994118	0.0083184	0.0490952	-0.0143956	-0.029971
ANXA1	0.0886815	0.0664093	0.0145704	-0.0175831	-0.00222959	-0.054262	0.0026411	-0.0238968	-0.00653527	-0.00440751	-0.00152569	-0.0102164	0.0618693	0.0113031	-0.00700448	0.00212636	-0.00853215
GCNT1	0.00363338	-0.00686525	-0.0121663	-0.0258643	0.0114629	0.00136076	0.00943217	0.0508933	0.0117527	-0.00163392	-0.0118734	0.056877	-0.00232466	0.00122634	0.0424078	-0.0107913	-0.026034
VPS13A	0.00488354	0.00596921	0.0343456	-0.00106658	0.0241998	-0.0287649	0.00217753	-0.00738386	0.0123217	-0.00499727	0.00618521	-0.00467002	0.0115779	0.0196539	0.00503307	-0.00149791	-0.00038378
CEP78	0.00171976	0.010199	0.00623215	-0.00352233	0.0221286	-0.0155395	0.00366565	-0.00513906	0.0111733	-0.000586007	-0.00700142	0.00766904	0.0347403	0.0148151	0.0125385	-0.00212277	0.0024846
TLE4	7.12529e-05	0.0113591	0.0395046	-0.010514	0.00877604	-0.0315235	-0.0112544	-0.0162442	0.00302551	0.0378688	0.0229139	-0.01013	0.00947955	-0.00534905	-0.00584321	0.00198358	0.00862188
TLE1	-0.00558792	-0.0148933	0.0274541	-0.00244262	0.00884453	-0.0245669	-0.00709287	-0.00763303	0.0378261	-0.0236028	0.0375868	0.0176065	-0.00248704	-0.00404703	0.00725302	-0.00447755	0.00234854
GKAP1	-0.0012528	0.0046838	-0.000771558	-0.00823379	0.00593171	-0.000956386	-0.00370734	-0.00361186	0.00629633	0.000103189	0.00966095	0.0113571	-0.000818235	-0.00567216	0.000111984	-0.00377981	-0.00385124
KIF27	-0.00100538	-0.00156632	0.00242512	-0.00837471	0.0123619	-0.00585406	0.00185964	-0.00373839	0.00718947	-0.00287189	0.00206607	0.00112274	0.00347838	0.00264307	0.0301045	-0.00166317	-0.00182296
SECISBP2	0.0197388	0.00451639	0.0387	-0.00820603	0.0260351	-0.036346	0.00132159	-0.00288348	0.00610105	-0.0102305	0.0168483	-0.000624575	0.00227515	0.029582	0.00226695	-0.00116108	-0.00290605
SYK	-0.0162959	-0.0165545	-0.00970695	0.0606186	0.0326657	-0.00612708	0.0094267	0.00665588	0.0355473	-0.000182469	-0.0114909	-0.00611071	-0.00282444	0.0221205	-0.016403	-0.00493841	6.56342e-05
NOL8	-0.00169772	0.00263163	0.00189267	0.00203718	0.0295888	-0.0077382	0.00944067	0.0171904	-0.00150694	-0.00648553	-0.00923434	-0.0069605	0.00588889	0.011445	0.0151704	0.000650631	0.00872323
NINJ1	0.0314905	0.0125547	0.0421251	-0.0103606	-0.0165767	-0.0290187	-0.00813376	-0.018038	-0.00556018	-0.00826418	0.0342779	-0.017837	0.000972939	-0.00886282	-0.00491793	0.00324327	-0.00302503
AL158152.1	0.00600943	-0.00131242	0.0188612	0.00196176	0.0114065	-0.0237798	-0.004704	-0.00874672	0.00952465	-0.00828583	0.0153721	-0.000835973	0.00264919	0.0178022	-0.00527674	0.000153955	-0.000645748
AL691447.2	0.00199573	0.000445655	-0.000367792	0.00927964	0.00675549	-0.00936326	-0.00421568	-0.00515466	0.00102569	-0.00831821	-0.00261789	-0.0022441	0.00399806	0.014393	0.000784112	0.00176549	0.00763839
LINC00476	0.00428202	0.00887754	0.0138355	0.0027068	0.00495706	-0.0178696	-0.00197584	-0.00229354	0.00448936	-0.0184267	0.00789108	-0.00621434	-0.00309521	0.00975046	0.000131559	0.00281622	0.0063137
ERCC6L2	0.0118338	0.01239	0.00767667	-0.00346655	0.0294989	-0.0235423	0.00989004	-0.000578794	0.00648686	-0.00507987	-0.00499556	0.00295409	0.0147938	0.0256852	0.0124054	-0.00288815	-0.00424047
ZNF782	0.00041094	0.00429479	0.00770037	0.0010456	0.0159563	-0.0102422	0.0057502	0.00392971	-0.00205207	-0.00541496	-0.00173035	0.00461416	-0.00297045	0.0110818	0.00579897	-0.00230509	0.00525379
MFSD14C	0.00942245	0.00935274	0.0147802	0.00265208	0.0127043	-0.0249288	0.00293764	0.00412443	0.0075103	-0.0132109	-0.00343575	-0.00872316	0.00371811	0.0348996	0.0106927	-0.00272173	0.00299844
TDRD7	-0.00293741	-0.00117183	0.00907764	-0.00173782	0.0181923	-0.0109853	0.0311176	-0.00033425	0.00447524	-0.00908163	-0.00188024	0.000166393	0.0067539	0.00230155	-0.00288068	0.00123686	0.00683393
TSTD2	-0.0016871	0.00152918	0.0261123	-0.00315069	0.00507516	-0.00948952	6.0542e-05	-0.00461015	-0.000133712	-0.00502949	0.00790499	-0.00439715	-0.00194147	-0.00134519	0.00158873	-5.92753e-05	0.00231902
NCBP1	0.00729525	0.00143209	0.022601	0.000303351	0.0158549	-0.0260147	-0.00291837	-0.00186444	0.00591319	-0.0130161	0.009478	-0.000571942	0.00110487	0.0183799	0.00203009	0.00159954	0.00141765
SEC61B	-0.0248524	-0.00132097	0.00215727	0.0334837	-0.0193487	-0.0205796	0.00010219	-0.00538431	0.00231877	-0.018781	0.0182343	-0.0394108	0.00123194	-0.0295188	-0.0419217	0.0663338	0.0132892
NR4A3	0.0129964	-0.00480021	0.0515878	0.000791678	-0.00925247	-0.0522019	-0.012194	-0.0210405	0.00559503	0.00812537	0.0749394	-0.020113	-0.00056111	-0.00763454	-0.021193	-0.00364622	-0.00938384
INVS	0.00740332	0.000182764	0.00265503	0.00226991	0.0248251	-0.0101644	0.00108209	-0.00558637	-0.00142088	-0.00496427	0.0018748	0.00404745	-0.00171109	0.00934678	0.00314778	-0.00199061	0.000587512
TEX10	0.00227726	0.000128901	0.0050272	-0.00346093	0.0126555	-0.00733907	0.00655557	0.0139333	0.00212865	-0.00677768	-0.00141651	0.00315613	0.0148295	0.0111587	0.00601841	-0.000402654	-0.00584019
ABCA1	0.0113689	-0.00366894	0.0453755	-0.0165669	0.00944374	-0.0325212	-0.00386004	-0.0251035	0.0123666	-0.00706713	0.0314738	0.0242263	-0.000615577	0.00141022	0.00752004	-0.00931568	-0.0162385
FKTN	0.00675898	0.000754757	-0.00379968	-0.00180937	0.00949993	-0.00591211	-0.00249719	0.00435945	-0.00354516	0.00235015	-0.00375972	0.00892802	0.00119399	0.014317	0.00966478	-0.00245827	-0.000405178
TMEM38B	-0.00502032	-0.00259707	0.00738605	-0.00808144	0.00334167	0.00143008	-0.00121694	-0.011243	0.00134091	-0.00211857	0.00464241	0.0138962	-0.00575539	-0.00262607	0.00202067	-0.00469167	0.0122555
KLF4	0.0448088	-0.00606529	-0.00290652	-0.00779854	-0.00582319	-0.012272	-0.00612584	-0.00684251	0.00572268	0.0588527	0.0124885	0.00485857	0.00410784	0.000550554	-0.00442595	-0.00519203	-0.00937189
TMEM245	0.00640936	0.0114195	0.00248361	-0.0037312	0.0185655	-0.0171583	-0.000371359	0.00537168	-0.000343948	0.00416391	-0.00420948	0.00904127	0.000905789	0.0154709	0.00284388	-0.00117676	0.000767655
PALM2-AKAP2	-0.0148639	-0.0146853	0.00836906	-0.00619402	0.032561	-0.018274	0.0274861	-0.00154491	-0.0234141	-0.00489925	-0.00339556	0.0187436	-0.00502514	0.00366584	0.0234437	0.0197662	0.0310466
AL138756.1	-0.000978942	9.5657e-05	-0.000952368	-0.00642111	0.00825868	-0.00418203	0.00484875	0.0200803	0.0105793	-0.00718826	-0.00271014	0.0086158	0.000205758	0.0132322	-0.00531108	-0.00205801	-0.0027154
POLE3	-0.0163992	0.00264832	0.00241442	0.00578208	0.0105178	0.0107119	0.007163	0.0248675	0.0126423	0.000300129	-0.00284162	-0.00422678	-0.00149337	-0.0089092	0.000488806	0.000673808	-0.00681481
AKNA	0.0201303	0.0130006	-0.000156473	0.00518363	0.0199931	-0.0284445	0.00240059	0.00880303	0.000165824	-0.00691125	-0.0112505	0.00135869	0.017828	0.0521528	0.00181209	-0.00478989	0.00563778
CDK5RAP2	0.017481	0.000388303	0.0141931	0.00185729	0.0347789	-0.0192363	0.00172973	0.00761151	0.0128339	-0.005144	-0.0030097	0.00525681	0.00485887	0.0153792	0.00399039	-0.00285829	-0.00430848
FBXW2	-0.00389034	0.00239949	0.000248316	0.00134801	0.0147458	-0.009945	0.0062387	0.0161408	0.00664351	-0.00702817	-0.00627234	-0.00111622	0.00898109	0.0165373	-0.00108827	0.00433691	0.00206148
CNTRL	0.00672788	0.00172615	-0.00384362	0.00720207	0.0500144	-0.0187661	0.0111969	0.0111831	0.010906	0.00285359	-0.00940593	0.0140238	0.00480077	0.0312184	0.0106986	-0.0104355	0.00558814
GSN	0.0131859	-0.00576778	-0.00123048	0.0540399	0.00695784	-0.0188232	0.0151929	-0.0160365	0.000894264	-0.0169676	-0.00714778	-0.0189863	0.00259659	0.00657341	-0.0198478	-0.00195586	0.0440333
AL359644.1	0.0100231	-0.000606822	0.00305409	-0.00185706	0.00138872	-0.00562642	-0.000986084	0.00102633	0.00229175	0.0127312	-0.00137923	-0.00320778	0.000457046	0.000805324	0.00322372	-0.000204287	-0.0018702
MRRF	-0.003334	0.00268846	-0.00231931	0.00479069	0.00773832	-0.00474304	0.00782566	0.0117124	0.00518572	-0.00999367	-0.00921149	0.000533487	-0.00280844	0.0111147	0.0119615	0.000601614	0.00310538
RC3H2	0.0089468	0.0024519	0.00678044	0.00549972	0.0293173	-0.0206875	0.00730738	0.00549497	0.0127644	0.000526873	-0.0023926	0.0104769	-0.001088	0.0212254	-0.00509737	-0.00434462	-0.000715034
STRBP	-0.00702331	-0.0118252	-0.00695625	-0.00621393	0.0393661	-0.000321504	0.0120351	0.0475309	0.0252954	0.00476174	-0.00375918	0.0268038	-0.0039612	0.0155997	0.014175	-0.0130143	-0.0209247
RPL35	-0.0273174	-0.000517769	-0.0111831	0.00503062	-0.00815413	0.0327232	-0.0010729	0.0048158	-0.00354572	0.00106643	-0.0012021	-0.00184784	-0.00678503	-0.0192667	0.000990908	-0.00369044	-0.000968323
HSPA5	-0.0072915	0.00718723	0.00458953	-0.00280212	0.0102204	-0.048544	-0.00163465	-0.00403682	0.00121277	0.0219386	0.0272437	-0.0335006	0.014065	-0.0120577	-0.0317774	0.0716975	-0.000482376
MAPKAP1	-0.0111408	0.000196184	-0.0015196	-0.00137907	0.0276813	0.000998438	0.00470283	0.00761663	0.00740613	0.000152814	0.0043579	0.00579468	0.00579414	-0.0013198	0.000964182	-0.00166786	0.00153324
ZBTB43	0.00778841	0.00348706	0.0373675	0.00643564	0.00431959	-0.0271104	-0.000978258	-0.0121045	0.000717162	-0.00287036	0.0151358	-0.00748813	0.0070763	0.00180579	-0.00718822	0.00398964	0.00290901
RPL12	-0.0263673	-0.000467769	-0.014474	0.00609673	-0.00633434	0.0326819	-0.00136997	0.00772123	-0.00439961	0.000927127	-0.000464234	-0.000854117	-0.00791298	-0.0187597	0.00125133	-0.00475902	0.000442102
FAM102A	-0.00245744	0.0366529	0.00980835	0.0123432	0.00868565	-0.0224318	-0.0102646	-0.0239751	-0.0238464	-0.00514852	-0.00146556	-0.0242825	0.00100711	0.0161014	-0.00624528	-0.000824196	0.0517056
GOLGA2	-0.00438613	0.00747285	0.0150434	0.0064294	0.0139907	-0.0119736	-0.00228944	0.00198749	-0.000808311	0.0048778	-0.0076181	-0.000520497	0.00866236	-0.0007422	-0.00747947	0.0123932	0.00622297
ABL1	0.000831812	-0.000545915	0.00927452	-0.000382988	0.00731624	-0.00851088	0.00407969	0.0069093	0.00198451	-0.0096362	0.000461029	0.000933047	0.00276817	0.00874693	0.00320298	-0.00117173	0.000888234
NUP214	0.0181372	-0.0013775	0.0165819	-0.000288281	0.0132415	-0.0107987	-0.00153908	-0.00211312	9.43148e-05	0.000843374	0.00414505	0.00203501	0.00347534	0.0091193	-0.00127223	-0.00232425	-0.00336784
FAM78A	-0.000909941	0.00860991	-0.00984773	0.0019793	0.00938858	-0.00716937	0.0185933	0.00642625	-0.00136344	-0.00989298	-0.0135172	0.0104721	0.00840927	0.0163337	0.00880041	0.00261988	0.00310418
PRRC2B	0.00934157	0.00745345	0.021619	-0.00543859	0.0343506	-0.0274279	0.00352108	0.000725391	0.00613243	-0.0039938	0.00239673	0.0134613	0.00188786	0.0283771	0.00461249	-0.00385576	-0.00120403
POMT1	0.00891923	0.00155128	0.00707648	0.00332105	-0.000579228	-0.0117785	0.000684418	-0.000681143	0.000422508	-0.00460704	0.000772875	-0.0022304	7.31208e-05	0.0126429	0.0126873	0.000933107	-0.000957228
SETX	-0.00463351	-0.00114331	0.00248563	0.0110705	0.0652663	-0.0227818	0.0222588	0.0288055	0.0095366	-0.00280896	-0.0158061	0.0147337	0.00865231	0.0296018	0.0142028	-0.00512664	-0.00083997
TTF1	-0.00553053	0.000182375	0.00414727	0.000453153	0.00401198	0.00622237	-1.84704e-05	0.011092	0.000801662	0.00494662	-0.00457946	0.00624479	0.00117021	0.000664542	0.0161669	-0.00648473	-0.00421953
TSC1	0.00203015	0.00126169	0.00982155	1.81e-05	0.013445	-0.0212644	0.00255268	0.000822768	0.00950563	-0.0051624	0.00232909	0.00613012	0.00695647	0.022302	0.0105121	0.00120048	-0.00235922
RALGDS	0.00367677	0.0136416	0.0123541	0.00848246	0.00597011	-0.0235056	-0.00181958	-0.0114258	-0.000253462	-0.00105103	0.000270885	-0.0128787	0.0238002	0.00953011	-0.0111497	0.00810024	0.0150649
RPL7A	-0.031609	-0.000124654	-0.0153294	0.00705815	-0.00833909	0.0361511	-0.00303428	0.0054696	-0.00244315	0.00336474	-0.00177548	-0.00342586	-0.00748073	-0.0238042	-0.00172462	-0.000833915	0.000506118
FCN1	0.179889	-0.0066009	0.013353	-0.0139877	-0.00286417	-0.0542177	-0.00154583	-0.011887	-0.00307412	-0.00886483	0.00273362	0.00771353	0.00824622	0.0235217	0.00275595	-0.00470292	-0.00897701
QSOX2	0.00143958	-0.0020864	0.00960181	0.0014948	0.0178288	-0.0137025	0.000114276	0.00527761	0.019161	0.00488298	0.00777976	0.010128	-0.00285724	0.0151652	-0.00423635	-0.00749278	-0.0128122
SEC16A	0.00357106	0.00417997	0.0235683	0.000283683	0.0210102	-0.0222244	0.00583911	-0.00210121	0.00198036	-0.0019527	-0.0022219	0.0026151	0.00260613	0.00852864	-0.00737134	0.00674429	0.00322703
DPH7	-0.00891294	0.00194022	-0.00205228	0.0030619	0.00793167	-0.000760379	0.00321317	0.00573311	0.00222638	-0.00744357	-0.00421873	-0.00288461	-0.00164068	-0.00108153	0.00861392	0.00755219	-0.0016098
GTPBP4	-0.00349891	0.00810891	0.0299707	-0.0026369	0.0122774	-0.0151205	0.00401746	0.00433793	0.00703021	-0.00786819	0.0140454	-0.01427	0.00261646	-0.00476394	-0.0134024	0.00672017	0.00244571
IDI1	-0.00971555	-0.00576609	0.0247995	0.005174	0.00311817	-0.0291233	-0.0137955	-0.0044453	0.0064711	0.0210736	0.0721526	-0.0180623	-0.00271639	-0.0109205	-0.0184201	-0.00875889	-0.0105896
KLF6	0.00663641	-0.00553361	0.034057	0.0281187	-0.00288939	-0.0370965	-0.0314515	-0.040643	-0.0243215	0.0553094	0.0615215	-0.0137371	0.00539688	0.000188187	-0.0266146	-0.0131858	0.0161861
TASOR2	0.00414175	0.00738714	0.0218722	-0.000241246	0.0354356	-0.0281099	0.00613609	0.0101447	0.000522652	-0.00753636	7.1728e-05	-0.00718134	-0.000116795	0.0269572	0.00193437	0.00317203	0.00335893
FBH1	0.00192453	0.00155389	-0.00381314	0.00304716	0.00313555	-0.0235616	0.00318739	-0.00946898	-0.0045876	-0.000677332	-0.000929107	0.0125935	0.00667801	0.0168144	-0.00879209	0.022679	0.00115112
USP6NL	0.00740975	-0.0109908	-0.00153125	0.00955154	0.0325615	-0.0185006	0.00168978	0.00189341	0.00242267	-0.00561889	0.00424993	0.0178047	-0.00450166	0.0281533	-0.00163243	-0.00231137	0.0056148
CAMK1D	0.00373208	-0.00637185	0.0146713	0.0195779	0.0243794	-0.0217963	-0.00167104	0.00335646	0.018712	-0.00607965	0.00574657	0.00533457	0.000582954	0.0220666	-0.00855112	-0.00910795	0.00574986
FAM107B	-0.0310132	-0.000188437	-0.0168368	0.0230034	0.0143436	0.0220029	0.0214969	0.00336102	0.0171696	-0.000439505	-0.00362039	0.00549298	-0.00403538	-0.00809569	-0.016151	-0.00804255	0.0140693
NMT2	0.00983404	0.0296331	0.0377622	-0.0097236	-0.000692406	-0.0366431	-0.00390712	-0.0220794	-0.00479348	-0.00433521	0.0334214	-0.00769668	0.00575586	0.00349603	-0.00514159	-0.00376587	-0.0111872
MINDY3	0.00260853	-0.00198143	-0.0013209	0.000958029	0.00450823	-0.00716165	0.00482728	0.0151768	0.00239989	0.00170367	0.000930315	0.00145599	-0.00180578	0.0115015	-0.00553599	0.0019831	-0.000178479
TRDMT1	0.00815801	0.00765653	0.00615847	-0.00572228	0.0242115	-0.0140478	0.00430659	-0.000607595	0.0122546	0.00189517	-0.00606084	0.00924638	0.000855244	0.0185718	0.00543257	-0.00478466	-0.00794566
VIM	-0.0183962	0.0185175	-0.00900258	0.038669	-0.00628143	-0.0029034	0.0184447	-0.0264586	-0.00776609	-0.012163	-0.0189476	-0.0410446	0.0043098	-0.0139177	-0.0118264	0.032321	0.0430015
NSUN6	-0.00131775	0.00756095	0.00568034	0.000482657	0.0145929	-0.00970786	0.00495198	0.00779472	0.00710536	-0.00645653	-0.00265851	-0.00327206	0.00540936	0.014048	0.00871575	-0.00197026	0.000675324
DNAJC1	-0.00176188	0.00234835	-0.0065345	-0.00340892	-0.0023289	-0.0208257	0.00340798	0.0140488	0.0120843	-0.00179092	-0.0056678	-0.0105972	0.00654711	-0.00670087	-0.00301496	0.0501299	-0.0129256
ANKRD26	0.00478215	0.00636227	0.00201846	-0.00276491	0.0179133	-0.013119	0.00410495	0.0100632	-0.00286915	0.00160318	-0.0093182	0.0085383	0.0063687	0.0193055	0.0128922	-0.000933413	-0.00230725
YME1L1	-0.00257115	0.00582413	0.0311424	-0.00457261	0.00538902	-0.024196	0.000299674	-0.0047681	-0.00399785	0.0341208	0.0206931	0.00282617	0.00373895	-0.00135334	-0.00431059	-0.00106829	-0.00206011
MASTL	0.0103582	0.0020108	0.0242093	-0.00563487	0.0027298	-0.0238867	0.00890739	-0.00844657	-0.00111012	-0.00529752	0.0238377	-0.00360939	-0.00102853	0.00337151	-0.00494505	-0.00129526	-0.00447557
WAC-AS1	-0.00120757	0.00129221	0.00120633	-0.000584089	0.0119686	0.00121442	0.0102488	0.00866167	0.0018521	0.000348388	-0.0067413	0.00305045	0.00299752	0.00546544	0.0119863	-0.00386709	0.00810949
WAC	-0.00591001	0.00556114	0.0232042	-0.00335741	0.0221495	-0.0179763	0.00780799	0.0074739	0.00726712	0.00205874	0.00805192	0.0083677	0.000101538	0.00659995	0.00382088	-0.0030381	0.00203978
MAP3K8	0.0014444	-0.0110512	0.0119859	0.0226772	-0.00671269	-0.0270737	-0.0156694	-0.00577328	-0.00929715	0.0176656	0.064542	-0.00807319	0.00235365	-0.0108933	-0.00892363	-0.0094192	-0.0089362
ZEB1	0.0104479	0.00935613	0.0475867	-0.0116678	0.0209025	-0.0351409	-0.000137376	-0.00880549	-0.000328104	-0.00428279	0.0193613	-0.00165449	0.00156838	0.010986	-0.000299485	-0.0025573	0.00115701
EPC1	-0.0148434	-0.00102994	0.00834314	-0.00742566	0.00613411	-0.00307856	-0.0026876	-0.00463991	0.0106832	0.0130026	0.0408292	0.000799518	-0.00121566	-0.0131026	-0.00766753	-0.00833844	-0.000928163
ITGB1	-0.0164947	0.00400131	-0.0101759	0.0668324	0.00372241	-0.0207957	-0.00555862	-0.058807	-0.0344212	-0.0145835	-0.0176389	-0.0545294	0.0170627	0.00222009	-0.0445209	0.0319281	0.11832
CREM	0.00273364	0.00247154	0.00947439	0.0102462	-0.00271604	-0.0260501	0.00118058	-0.00573302	0.00415375	0.0155135	0.0367519	-0.0121077	0.00397412	-0.00649332	-0.0205482	0.00216781	-0.00674972
ZNF37A	0.000288142	0.00532678	0.00777258	0.00144921	0.0416142	-0.0215226	0.00669695	0.00995356	0.0138392	-0.0044073	-0.00796909	-0.00108562	0.00635587	0.023208	0.0131405	0.00466766	0.00185091
CSGALNACT2	0.00694497	0.00850726	0.0245023	-0.00458565	0.0238736	-0.0346212	-0.00888556	-0.0127712	0.00270705	0.00149351	0.0300783	-0.00389729	0.00717501	0.00468978	-0.00359221	0.00436712	0.00812815
ZNF485	0.00201121	0.00338394	-0.00628125	-0.00286282	0.00323924	0.0075944	0.00369023	0.00503246	-0.00550472	0.00338027	-0.00737162	0.0037091	-0.00122339	0.00157552	0.00550356	-0.00300974	-0.00175259
ALOX5	-0.00083081	-0.0126918	0.0122222	0.014848	0.0203837	0.00504329	0.0116675	0.00795971	0.0363707	-0.000676644	-0.00135722	-0.00457346	-0.00307072	0.0118462	-0.0143264	-0.0149466	-0.00758336
MARCH8	0.00160407	-0.000725808	0.0119749	-0.000667047	0.0172538	-0.0135927	0.0023352	-0.0104938	-0.00300469	-0.000764173	0.0048079	0.00994203	0.00333837	0.00557184	0.0107678	0.00278004	0.00474878
MAPK8	-0.00390873	0.00702585	0.0196184	-0.00608196	0.00818292	-0.0163666	-0.0016961	-0.006382	0.00095594	0.00119373	0.0171194	0.00599204	0.00411313	0.0046053	-0.00483166	0.000842513	-0.0072308
WDFY4	0.00950648	-0.0105383	0.00774865	0.0186064	0.026474	-0.0147043	0.000771455	0.000148054	0.00171363	-0.00297796	0.00792357	-0.00383313	-0.00245552	0.0306052	-0.00780416	-0.0141736	0.00438676
ERCC6	-0.00429353	0.000954509	0.00930318	0.015252	0.0344127	-0.0163378	-0.00210654	-0.00573843	-0.00930211	0.000651783	3.60124e-05	0.00499389	0.00211019	0.0107065	0.0147582	-0.00526217	0.00507147
PARG	-0.00157322	0.00542478	0.00383505	-0.000393071	0.033377	-0.0146643	0.00679643	0.0083255	0.00046016	-0.00624072	-0.00567938	0.00453468	0.0104926	0.0147588	0.0153964	0.000101659	0.00138125
ANK3	-0.00543156	0.0306161	-0.00160779	0.0096428	0.00760929	-0.0207252	-0.00709122	-0.0247418	-0.0224496	-0.00477189	-0.00875324	-0.020966	0.00471917	0.0220409	-0.000375524	-0.00161637	0.0604821
ARID5B	-0.0113839	-0.00260357	-0.0123343	-0.0161077	0.0145278	0.00521065	0.00219489	0.00288766	-0.00236768	0.014039	-0.00705851	0.0326879	-0.00377043	-0.00426774	0.00788661	-0.00771362	0.0367276
JMJD1C	0.0135392	-0.00224501	0.0348304	0.00722982	0.0372351	-0.0391061	0.00561574	-0.00621094	0.0170086	0.00324457	0.026796	0.00148255	0.00105982	0.0260696	-0.00757593	-0.0149439	-0.00323528
HERC4	-0.0045865	0.00190064	-0.00467448	0.00813439	0.0247652	-0.0128564	0.010183	0.0176852	0.00310644	-0.010747	-0.0118705	0.00606648	0.00672273	0.0398091	0.00862165	-0.00532801	0.00793312
HNRNPH3	-3.72856e-05	0.00410516	0.0245957	0.000480055	0.0307645	-0.0142258	0.00272452	-0.00781025	-0.00251463	-0.00503199	0.0215584	-0.00211181	0.00248373	0.00200755	0.0054586	-0.00607443	0.000946551
SLC25A16	0.0065716	0.00257285	0.0155958	-0.00510966	-0.000916444	-0.016294	-0.00170406	-0.00037814	0.00334178	-0.00978413	0.0091991	0.000579546	0.00458188	0.0133775	-0.002719	0.000147253	-0.00178808
CCAR1	0.00682026	0.00732709	0.0139506	0.0043364	0.0218939	-0.024764	0.0101474	0.0118817	0.0109774	-0.00965195	-0.00354446	-0.0044746	0.00531589	0.0190592	0.00214713	0.00776472	0.00765697
DDX21	0.00762005	-0.000544896	0.0726961	0.00123957	-0.000940686	-0.04472	-0.0140307	-0.0111676	0.00918977	-0.0104553	0.076935	-0.0340797	-0.00367906	-0.00980678	-0.0347741	-0.00579989	-0.00821003
SRGN	0.0397783	0.027575	-0.0021861	5.3893e-05	-0.0142821	-0.0633352	-0.00228776	-0.0257185	-0.0231983	0.0022341	-0.00182303	-0.0265148	0.0442405	-0.0110538	-0.0126946	0.0891583	0.0040213
SUPV3L1	0.00514844	-0.00104581	0.041097	-7.48254e-05	0.00901123	-0.0259465	-0.00299043	-0.0128638	-0.00383995	-0.00931388	0.02572	-0.00945733	0.00262919	0.00397227	-0.00375453	0.000965205	0.00148546
SAR1A	0.0122492	0.00528391	0.0342428	-0.00128057	0.00212114	-0.0343557	0.00102707	-0.000681883	-0.000511723	-0.0115939	0.0203375	-0.0076599	0.0115911	-0.00141264	-0.0107074	0.0215296	-0.00224653
PSAP	0.0263588	-0.00416434	0.00491408	0.0271175	0.00735621	-0.0323122	-0.000687261	-0.00367339	-0.00421729	-0.00735326	0.00576893	-0.0064415	0.00639382	0.0159697	-0.00505222	0.0154297	0.00158108
MICU1	-0.0039035	0.00184914	-0.00162834	0.0050783	0.01486	-0.00254575	-0.000503489	0.00734237	-0.0105376	0.00903093	-0.00644428	0.00679536	-0.0024893	0.00324842	0.0197592	-0.000592833	0.00902995
ECD	0.0122846	0.00168406	0.0298229	-0.00024069	0.0163772	-0.0219431	-0.00369898	-0.00810375	-0.00126211	-0.0049479	0.0152601	-0.00164208	0.005483	0.00269967	-0.00190418	-0.00294558	0.00207125
FUT11	-0.00395691	0.000899308	-0.00299208	0.00689971	0.00608282	-0.00325786	0.000658198	0.00508463	-0.0029787	-0.0085399	-0.00631791	0.0013505	0.00453369	0.0080929	0.0107908	-0.000718369	0.0114215
ADK	-0.000457739	-0.00852524	-0.00152085	-0.021448	0.0119657	-0.000579936	-0.00267205	0.00987311	-0.0141824	0.0082206	-0.00351169	0.0693898	-0.0024442	-0.00704557	0.0224742	-0.0129938	0.0165101
KAT6B	0.018722	0.00683664	0.0470974	-0.0122357	0.0251761	-0.0485335	0.00154965	-0.00411795	0.0194571	-0.0106036	0.0302687	0.0074476	0.0117648	0.0211388	7.99237e-05	-0.00097385	-0.0180887
SAMD8	0.00364197	0.00167221	0.0465816	-0.00621915	0.0121454	-0.032492	-0.00214239	0.00205965	0.00716508	-0.00718201	0.0256835	-0.00761872	0.00236641	0.0137909	-0.000564433	-0.00425598	-0.00739069
RPS24	-0.0233107	0.000149139	-0.0120535	0.0056264	-0.00635995	0.0271128	0.00135203	0.0102454	0.00907902	-0.00211562	0.000297851	-0.003135	-0.00643206	-0.0188766	-0.0101545	-0.00146031	-0.00164744
AL603756.1	-0.0016234	0.00259015	0.00192065	-0.00161305	0.00105827	-0.00408736	-0.00157212	-0.0014162	-0.00303642	-0.00240428	0.00511148	0.000402539	0.00337754	-0.00236077	-0.00212618	0.00281296	2.56585e-05
WAPL	-0.0101058	0.00994984	-0.00158493	0.0053687	0.0322676	-0.00865051	0.00664706	0.0154282	-0.0186544	0.000531775	-0.0117364	0.0137274	0.00635955	0.010604	0.0175952	3.31847e-05	0.00591239
AL157893.2	0.000555643	-0.000813398	-0.00697892	0.00435776	0.00191602	0.00108695	0.00571992	0.0127606	0.00467668	-0.0059426	-0.00418169	-0.00529684	0.0127641	0.00117206	0.000319521	-0.00109512	0.000264982
FAS	-0.00209137	0.00405159	0.0127061	0.0258611	0.00329161	-0.0227943	0.00153386	-0.0213595	-0.00933927	-0.0113999	-0.000356079	-0.0211799	0.00335293	0.000884007	-0.0180396	0.0128913	0.0549134
IFIT2	-0.0147201	-0.0039042	-0.0135234	0.000501036	0.017666	0.00121504	0.118872	0.0142713	0.00685392	-0.000917433	-0.0144932	0.00571499	-0.00293783	-0.00447389	0.00395366	-0.009577	-0.00283721
IFIT3	-0.00645373	-0.00622838	-0.0138243	-0.00688027	0.0161341	-0.00243007	0.21276	0.015172	0.025529	-0.0319613	-0.0245593	-0.00271253	0.00399902	-0.00679259	0.00291232	-0.00776147	-0.00632498
IFIT1	-0.00386852	-0.00206631	-0.0117227	-0.00868014	0.00655894	-0.00738283	0.198997	0.0174894	0.0253817	-0.0359801	-0.0231324	-0.007139	0.000992584	-0.0063708	-0.00177238	-0.00117663	-0.0048593
KIF20B	-0.0032433	-0.00358178	0.0373148	0.0113574	0.0101721	-0.014671	0.0100182	-0.00133061	0.00723197	-0.010766	0.0137832	-0.00996262	-0.00277075	0.00167712	-0.00679243	-0.00363838	-0.000298859
TNKS2	-0.00284962	0.00315926	0.0278563	0.00604989	0.0239725	-0.0224928	0.00609536	-0.00345774	0.00682319	-0.00288882	0.00464315	0.000542087	0.00369145	0.00909618	0.00119972	0.000635008	-0.000407779
BTAF1	0.00564954	-0.000534077	0.0312887	-0.00253305	0.0442079	-0.0324836	-0.00404166	-0.0108768	0.00166522	-0.00766633	0.0164266	-0.000953181	0.0012739	0.0194709	0.0103369	0.00185608	-0.00565588
EXOC6	0.00437824	-0.00349148	-0.00123728	0.000921131	0.0201137	-0.00605391	0.00898877	0.0126502	0.0160107	-0.00383954	-0.00195492	-0.00179273	-0.00248837	0.007061	2.15959e-05	-0.00157557	0.000442828
AL139124.1	0.0024574	-0.00191174	0.0011297	-0.00198653	-0.00308393	-0.0033626	-0.00131801	0.00312555	-0.00421695	-0.00177937	-4.97869e-05	0.000708931	0.00359973	0.00560246	0.00120417	0.00438587	-0.00291965
ZNF518A	0.00352703	0.0052311	0.0038837	0.000640284	0.0257158	-0.0164374	0.00964962	0.00594843	0.0186615	-0.0146979	-0.00707724	0.00037344	0.00657584	0.0237688	0.0158014	-0.00161075	-0.0027904
LCOR	0.015589	0.0032972	0.0234688	-0.0093542	0.0318161	-0.0342774	0.00283076	0.0107087	0.0124323	-0.0056262	0.00565082	0.00987402	0.00847412	0.0340715	0.0144614	-0.00587189	-0.00482433
R3HCC1L	0.00266387	0.00296782	0.0139457	-0.00251154	0.0328434	-0.012673	0.00128028	-0.00067315	0.00182027	0.00209771	-0.00050017	0.00530602	-0.000222703	0.00167524	0.000354293	-0.00154597	0.00301896
CWF19L1	0.0122691	0.00373579	0.0168644	-0.00104686	0.00714901	-0.0162832	0.00435251	0.00462006	-0.000378762	-0.002713	0.000101572	0.00309411	0.00692808	0.0111351	-0.00143979	-0.000422228	-0.00219607
HIF1AN	0.0075558	0.000885234	0.00838915	-0.000795097	0.0183375	-0.0175401	-5.46363e-06	0.00544125	0.00836956	-0.00538326	0.00268259	0.00283796	0.00143044	0.014961	0.00891421	-0.00162602	0.000404483
SLF2	-0.00384771	0.00342769	-0.00687569	0.00269736	0.0306802	-0.0127983	0.00812835	0.0123503	0.0088113	-0.00995077	-0.0113967	0.0104686	-0.001141	0.0250015	0.0259277	-0.00440153	-0.00156705
POLL	-3.45586e-05	0.00772714	-0.00443764	0.000721311	-0.00289906	-0.0085946	-0.00581322	-0.0019939	-0.00207752	0.00244852	-0.00800561	0.00223911	-0.000277246	0.0162557	0.00197849	0.00469379	0.00784098
OGA	0.0258217	0.00141907	0.0420609	0.00128883	0.0407715	-0.058554	-0.00134432	-0.0050685	0.00987759	-0.0114463	0.0118055	0.00826002	0.00844694	0.0540558	0.00501323	-0.00814946	0.00424595
TRIM8	0.0120933	0.00430722	0.0109256	0.0136387	-0.00222272	-0.0226726	-0.00191088	-0.0133742	0.00817527	-0.0107253	0.0101338	-0.0158687	0.00963983	0.0198771	-0.00945251	0.000701621	0.0119326
SLK	-0.00475159	0.00972021	0.00745897	0.00547767	0.0252851	-0.0133455	0.00030494	-0.00110836	0.00623314	0.0078256	-0.0015849	-0.00174484	0.0117112	0.0167958	0.00760007	-0.00102648	-0.00334937
ITPRIP	0.000831363	0.00140653	0.0123671	-0.00281185	-0.00323795	-0.0124354	-0.000756678	0.00591362	0.00330507	0.00154267	0.00673021	-0.000213706	-0.000475672	0.0100904	-0.00885616	0.000359908	-0.00040937
XPNPEP1	0.0065729	0.000619408	0.0247333	0.00130479	0.00286432	-0.0181901	0.00406553	0.00814183	0.00561583	-0.0110944	0.00418369	-0.00871262	-0.000933831	0.00929741	-0.00477516	0.00332214	0.000296555
MXI1	-0.00502017	0.00426754	0.0170045	-0.0118234	0.00677072	-0.0193655	-0.0124681	-0.0235082	0.0077918	0.00180381	0.0520633	0.0283983	-0.00368666	-0.00972294	0.00220877	-0.0100927	-0.0231801
DUSP5	0.00994814	-0.00492316	0.0281083	-0.00779224	-0.0101447	-0.0593467	-0.00931505	-0.0146057	0.0287331	-0.00522383	0.0864508	-0.0190392	0.00431946	-0.00988581	-0.0351287	0.0189522	-0.0174729
PDCD4	-0.0141803	0.00265582	0.0293127	0.000363045	0.0336705	-0.00264402	0.0104503	0.00657826	-0.00622649	-0.00852764	0.00577818	0.00292818	-0.00473546	0.00257114	0.0213656	-0.00620595	-0.00489344
ZDHHC6	-0.00666206	0.00025484	-0.00191754	-0.000804577	0.012451	-0.00272365	0.00618782	-0.00290166	-0.00245458	-0.000407774	0.00722114	-0.00091739	0.00619533	0.00140363	0.00927958	0.0015342	0.000784466
VTI1A	0.00118731	0.000992895	0.0164516	-0.00209564	0.0226849	-0.0205646	0.00336602	0.0086967	0.00468199	-0.00912547	0.0119925	-0.00256435	0.00468021	0.0144331	-0.000265382	0.000897249	0.000158274
CCDC186	-0.00847142	0.00671733	0.00687406	-0.00255367	0.0255352	-0.0126784	0.00272604	-0.00896915	0.00720665	-0.00987655	0.0062312	0.00389323	0.00553357	-0.00120506	0.00846633	0.00828313	0.00488535
FAM160B1	0.00629349	0.00107793	0.0205244	0.00644709	0.00222057	-0.0212694	-0.000932272	-0.0103544	-0.00138005	-0.0106827	0.0129517	-0.0042529	0.00266047	0.00970105	-0.0132403	0.00639707	0.0102843
PDZD8	0.00867337	0.00434904	0.0208379	-0.00312656	0.0133088	-0.0262486	-0.000574441	-0.00368829	-3.68299e-05	-0.0121892	0.0213485	-0.00471422	0.00352378	0.0117091	-0.00613245	0.00455544	-0.00140993
RAB11FIP2	0.00338322	-0.00088718	0.0251517	-0.00564056	0.0146891	-0.0209041	-0.0029481	-0.00688436	0.00542428	-0.01261	0.0201903	7.35796e-05	0.00444307	0.00849762	-0.00323765	0.00704251	-0.00275966
CACUL1	0.0180463	0.0053276	0.0164119	-0.0030095	0.0091779	-0.0281854	-0.000686135	0.00418806	-0.000143238	-0.00731721	0.022434	0.00217389	-0.00104452	0.0122842	0.00871994	-0.00222332	-0.00480437
EIF3A	-0.00402689	0.00595508	0.0269508	0.00892723	0.032132	-0.035623	0.00410611	-0.00217404	0.00590199	-0.0178204	0.0119924	-0.0150907	0.00877372	0.0110903	-0.0122679	0.0208171	0.022416
WDR11	-0.00443796	-0.00414362	0.00854932	0.00532534	0.0193262	-0.00537727	0.00410034	-0.00378317	-0.00114719	-0.00553149	-0.00836564	0.0109306	0.00860452	0.0212885	0.0121516	-0.00184671	0.00861603
PLEKHA1	0.00623777	0.0134491	0.00475941	-0.025255	0.0237511	-0.0169203	0.0112265	0.0275528	0.0331362	-0.014645	-0.000681423	0.0451356	0.00195162	0.0240469	0.00820205	-0.0136375	-0.0328072
FAM53B	0.00888905	-0.0057886	0.00425451	-0.013262	0.0110303	-0.00946797	-0.000278985	0.0181666	0.0159187	-0.000555123	0.000817693	0.0146602	0.00695922	0.0159347	0.0167346	-0.00848111	-0.00941575
ZRANB1	0.00824321	0.000199642	0.0239403	-0.00364551	0.0178923	-0.024155	-0.00269788	-0.0120835	0.00201382	0.00108906	0.0105707	0.00409164	-0.00262309	0.0151952	0.0022378	0.0013594	0.00118309
CTBP2	0.0197536	0.00264252	0.00806405	-0.00412674	0.00285628	-0.0140759	0.00852267	-0.00517527	0.0227789	-0.00587247	0.00188421	-0.00194098	0.0329434	0.00481967	0.00711273	-0.000378203	-0.00120375
EDRF1	0.0160313	0.00429092	0.0189945	0.00214922	0.0248719	-0.0296208	-0.00143188	-0.00425367	0.00106241	8.28653e-05	0.00540087	-0.00229421	0.00399523	0.0217272	0.000247462	0.00278762	-3.88268e-05
PTPRE	0.0367878	0.00287795	0.0166586	0.00509879	0.00495625	-0.0246697	0.000257073	0.0116368	0.0178221	0.00227173	0.0152629	-0.0129023	0.0113233	0.00636801	-0.00984706	-0.00191796	-0.014077
C10orf91	0.00676697	-5.52513e-05	0.00319067	0.00374227	0.00407008	-0.011044	-0.000506278	-0.000920663	0.00213103	0.00484335	0.00717598	-0.00243359	-0.000281239	0.00172685	0.00169867	-0.00212871	-0.00370337
PGGHG	0.0151162	0.0197389	0.00545341	-0.00741438	-0.00246002	-0.0217648	0.00538848	-0.00330746	-0.0069151	-0.00483682	-0.000687197	0.00349491	0.00481248	0.0351623	0.00670965	-0.00296175	-0.00378676
IFITM2	-0.0294157	0.00400543	-0.0301697	0.0137376	0.00498264	0.0422394	0.0753965	0.0505242	0.0208054	-0.00399898	-0.0266109	-0.000621763	0.000559587	-0.0215702	-0.00558865	-0.017477	-0.0103698
RPLP2	-0.0217103	0.00123927	-0.0100188	0.0031808	-0.00262018	0.0265489	-0.00263129	0.00259886	-0.00373797	0.00254641	-0.00133058	0.000287948	-0.0073905	-0.0142935	0.000691962	-0.00535361	0.00245452
DUSP8	0.009381	0.00255128	0.046187	-0.00860184	-0.0104678	-0.0287032	-0.0128847	-0.022428	-0.0104733	-0.000436396	0.0363948	-0.0113776	-0.000516079	-0.00385093	-0.00596444	-0.00356865	0.00675316
CTSD	0.0353266	0.01556	-0.00401992	-0.00103651	-0.00452089	-0.0215014	-0.00114206	-0.00196743	-0.00875362	-0.00596522	-0.009986	-0.00686704	0.0259379	0.0047449	-0.0103315	0.0278321	0.00107532
KCNQ1OT1	-0.00359781	0.0049609	-0.0142546	0.0249833	0.0321266	-0.00221331	-0.00300843	-0.00478843	-0.00497763	0.0240138	-0.0202115	-0.00815895	-0.00271444	0.0202172	0.000209747	-0.00377215	0.0229452
CDKN1C	0.0295537	-0.000361267	0.00080188	0.000524931	-0.00210396	-0.00593772	0.00417021	-0.00518896	0.00034474	-0.002123	0.00142291	0.00412489	0.00504181	0.00167277	-0.000742418	-0.000231177	-0.00173279
NUP98	0.00611922	0.00149677	0.0320827	-9.74424e-06	0.0223211	-0.0170866	0.00256375	0.00444997	0.00294947	-0.00455527	0.00682879	-0.00420336	0.001931	0.00250161	-0.00237152	-0.00075929	0.00188774
STIM1	0.0127602	0.00932272	0.00782288	-0.00120469	0.00974066	-0.020595	0.000449402	0.00493514	0.0017347	-0.00137705	0.00476517	0.0109169	0.00947649	0.0111159	0.0047661	-0.00355056	-0.00829396
HBB	-0.00372898	-0.00235744	-0.00322935	0.00495093	-0.00155626	-0.00434449	-0.00450534	-0.00372749	0.00187895	-0.00428741	-0.00235315	0.00351015	-0.00178747	-0.0012479	-0.00534732	-0.00150672	-0.00309603
UBQLNL	0.00581811	0.00256187	0.00122196	-0.00144207	0.000703904	-0.00773779	0.00276121	0.00265863	0.00102649	-0.0045079	-0.000338788	-4.59262e-05	-0.00089782	0.0061026	0.0048417	-0.000881624	-0.000978185
TRIM22	0.000280984	-0.00136717	0.0111207	-0.0155102	0.0463285	-0.0116131	0.0923996	0.0114525	0.030244	-0.0202702	-0.0107243	0.0117894	0.00130078	0.0131438	0.0258939	-0.0184661	-0.0108082
ARFIP2	-0.00284897	0.00109407	-0.00379451	-0.00037325	0.000393401	0.00152181	0.00559396	0.0119321	-0.00321463	-0.0036198	-0.00164841	-0.00495987	0.00121329	-0.000956138	0.00289616	0.00596221	-0.00280382
RPL27A	-0.0285899	0.000245173	-0.0105596	0.00600867	-0.00363453	0.0298197	-0.00137546	0.00374061	-0.00287588	0.00273865	-0.000501767	-0.00229443	-0.00763935	-0.0185704	-0.000821252	-0.00353888	0.00479084
SWAP70	-0.0211773	-0.0218521	-0.0173432	0.0157476	0.0464268	0.026544	0.00270209	0.0434393	0.00111505	0.0197546	-0.0178146	0.0199612	-0.00734648	0.0124862	0.0104173	-0.021009	0.00515239
MTRNR2L8	0.00305791	0.000476331	-0.00969939	0.00441261	-0.00162879	0.0131254	-0.0338755	-0.00602002	-0.0211011	0.0124544	-0.0159054	0.00283467	0.00334741	0.025763	0.00498639	-0.00722721	0.0090425
MRVI1	0.00409334	-0.000888566	-0.00259009	-0.00235328	0.00590553	-0.00185016	0.00094138	0.00845677	0.00789224	-0.00489445	-0.00279853	0.00590868	-0.000289967	0.00505591	-0.00206006	-0.00242089	-0.00273832
CTR9	-0.0135779	0.00225333	-0.00257183	0.0139925	0.0215797	0.00132795	0.00687805	0.0275306	0.00272762	-0.00541723	-0.00677722	-0.00068789	-0.00404296	-0.00556049	0.000542541	0.00157843	0.0100202
USP47	0.0141196	0.00832774	0.0273569	0.00021665	0.030295	-0.0361092	0.00241207	0.0011575	0.00728873	-0.0104354	0.0102303	-0.00181088	0.0131898	0.0225836	-0.000552189	0.00107491	0.00364348
FAR1	0.00816018	0.000756345	0.0190861	0.000482965	0.0253712	-0.0176283	0.00112109	0.000104352	0.00265767	-0.00752096	0.00357882	-0.00299477	0.0085012	0.0116099	0.000524776	0.00483971	0.0017015
PDE3B	0.00830707	0.0537809	0.0323985	-0.0218796	0.00810147	-0.0441258	-0.00488953	-0.015983	0.00245091	-0.0161995	0.0304207	0.00948183	0.00519819	0.00653784	-0.00665287	-0.0050062	-0.0108336
RPS13	-0.0323856	0.00258909	-0.0158177	0.002914	-0.00839452	0.0376836	-0.00245945	0.00483196	-0.000637127	0.00519858	-0.00096664	-0.000992941	-0.00936979	-0.0247836	0.00122646	-0.00469711	-4.09198e-05
PIK3C2A	0.0242307	0.00139128	0.0255751	-0.00524036	0.0176413	-0.0310225	-0.00410108	-0.00306723	-0.000182172	-0.000733468	0.00258049	-0.00112884	0.0179283	0.0213821	0.000123256	0.0145333	-0.00164987
HPS5	-0.00133212	-0.00527994	0.00605507	0.00859879	0.0146084	-0.00925317	0.00994573	0.00843086	0.0124281	0.00512852	-0.00623972	0.00183208	0.00319275	0.0137863	0.00166212	-0.00140208	0.00162236
ARL14EP	-0.016154	0.00504705	-0.00701038	0.00418648	0.00340431	0.0153009	0.00776464	-0.000569744	-0.00824797	-0.00851832	-0.0166759	0.00327804	0.000637761	-0.00403969	0.00482766	0.00332823	0.0331031
DNAJC24	0.000442547	0.00212328	-0.00589082	0.00340989	0.0145283	-1.19891e-05	0.00205929	-0.000877513	0.00269859	-0.00690064	-0.0105403	-0.00343276	-0.00427728	0.00393648	0.0130817	0.00517331	0.00536144
FBXO3	0.015899	0.0100945	0.0222889	-0.00274982	0.015365	-0.0297233	-0.00546141	-0.010462	0.00375936	-0.0120671	0.0139764	0.00417091	0.00140545	0.0158967	-0.000121833	-0.00292991	0.00383464
CD44	-0.000610081	0.0129087	0.0241052	0.0231946	0.0132212	-0.0287558	-0.0186745	-0.0227174	-0.0420944	0.00590973	0.0195695	-0.00580846	0.00468992	0.019788	-0.00501649	0.00421056	0.0153714
TRIM44	0.0136894	0.00248564	0.0101432	-0.0071097	0.0479333	-0.0214311	0.0183624	0.00988983	0.00493264	-0.00340858	-0.00497454	0.0163026	0.00694311	0.0226883	0.0264264	-0.00839019	-0.0092912
ALKBH3-AS1	-0.00307902	0.00284952	-0.000895485	0.000222945	0.00677412	-0.00218185	0.00422334	-0.00101412	-0.00344933	0.00140028	-0.00223142	0.00280095	-0.00175364	0.0022965	0.0072183	-0.00011907	0.00104974
AC044839.1	0.0103319	0.00271242	0.00329481	0.00034763	-0.000489245	-0.00813919	0.00495089	0.000166543	0.000216067	0.000273388	0.00274244	-0.00228228	0.000140179	0.00716454	-0.00487617	-0.00172851	-0.00166918
CRY2	0.00511639	-0.00250131	0.0218786	-0.00189778	0.00078506	-0.0181151	0.00395716	-0.0109519	0.000989538	-0.00531058	0.0195149	0.000944127	-0.00208547	0.00148259	-0.00241601	-0.00138533	0.00401329
CELF1	0.0117982	0.00680503	0.0140488	-0.000725626	0.00955725	-0.0235105	0.00322177	0.0163597	0.00170622	-0.0100523	-0.00809747	0.00583091	0.00603151	0.0392429	0.00779033	-0.000953307	0.00677364
AC090559.2	-0.00246111	0.00408907	0.0118162	0.00303144	0.00666321	-0.0139069	0.00225459	-0.0010277	0.000437297	-0.0081344	0.00356831	-0.00550992	0.0161583	0.0151455	0.0031802	0.000398251	-0.00162524
FNBP4	0.00171653	0.00369903	0.0203368	-0.00161552	0.032557	-0.0157472	0.00919731	0.0111488	0.00902735	-0.00253047	0.00686369	-5.48508e-05	-0.00153847	0.0152289	0.00583254	-0.00733029	-0.00381381
PTPRJ	-0.00123767	-0.00143697	0.00802149	0.0409099	0.0249638	-0.019009	0.0141326	0.00774449	0.0508683	-0.00982016	0.00557547	-0.0304817	0.00364742	0.0212831	-0.0295569	-0.00673333	-0.0182385
BTBD18	0.000635523	-0.0022283	0.00346328	-0.00037222	0.00204187	-0.00559481	-0.00334899	0.00528904	-0.00027397	-0.00099447	0.00104268	0.00100307	-0.00237608	0.0115235	-0.00427804	-0.00075018	0.000499523
ZFP91	-0.000548187	0.000520534	0.0338418	-0.00116049	0.0183678	-0.0272837	0.000319553	-0.00598607	0.00313282	-0.00653398	0.033928	-0.0054642	0.00445776	0.0050117	-0.00904263	0.00279248	-0.0035939
CNTF	0.00220879	-0.00112823	0.00697514	-0.00214195	-0.00156419	-0.0062513	-0.000941609	0.0015445	-0.000390857	-0.00500996	0.0034718	0.00120777	0.00607707	0.00289911	0.0064108	-0.00171281	-0.00275731
FAM111B	0.00117345	-0.00950531	-0.0126542	0.00320072	0.0188876	0.00377761	-0.0126178	-0.00320827	0.00524275	0.012446	0.0181438	0.0358323	-0.00289878	0.00250479	-0.00480229	-0.00951644	-0.02803
DTX4	0.00481858	-0.00622044	0.0350462	-0.0104397	0.00463387	-0.0174056	0.000337068	0.00441775	0.024374	-0.00118696	0.0204757	0.00795963	-0.00492382	0.00380466	-0.00617679	-0.00687605	-0.0181065
MS4A4A	0.0264684	-0.00112152	-0.00226738	-0.000567074	-0.00200392	-0.00738783	0.000414016	4.20242e-05	0.00335784	0.000568805	-0.00232451	-0.00297293	-0.000598927	0.00454402	0.000896347	0.000547046	5.85387e-05
MS4A1	-0.00400739	-0.0206512	-0.0121184	0.0197562	0.0140596	0.0192189	0.0160224	0.0336152	0.0174022	-0.00391566	-0.0145605	0.00521202	-0.00709101	0.0139137	0.00479195	-0.0301302	0.00396422
CD5	0.000676132	0.041119	0.001379	-0.00498519	-0.00216556	-0.0184597	0.00282728	0.00599418	0.0150774	-0.00390757	-0.000764306	-0.000834667	0.0102097	0.00133111	-0.0104884	-0.00306379	-0.0109461
CYB561A3	-0.0165351	-0.016882	-0.0190183	0.0266521	0.00166862	0.0269136	0.0185902	0.064543	0.0398163	0.00378977	-0.0167303	-0.00437422	-0.00580134	0.00114687	-0.0108553	-0.0169386	-0.0152847
FTH1	-0.00925652	-0.00573749	-0.00441108	0.000958547	-0.00933663	0.0168198	-0.00503262	0.00265232	-0.00299886	0.0187917	0.02142	0.000887895	-0.0050964	-0.0225459	-0.003819	-0.00895384	-0.00709429
AHNAK	0.0103913	-0.00048531	-0.000235323	0.0625276	0.0392045	-0.0417861	-0.00944268	-0.043262	-0.0016183	-0.00626095	-0.00892737	-0.0302795	0.0106995	0.0373896	-0.0364123	0.0195957	0.0678396
EEF1G	-0.0343697	0.00229018	-0.0180113	0.00891733	-0.00855171	0.039874	-0.00872095	0.00466212	-0.00394491	0.00496535	-0.000266308	-0.00477009	-0.00899391	-0.0211533	-0.00834905	-0.00276856	0.0026235
BSCL2	-0.00261391	0.0012051	-0.00833095	-0.00285359	-0.0046539	-0.00161498	-0.00178603	-0.00892772	0.000392339	-0.00594275	-0.00540803	0.00166143	0.00012096	-0.00505361	-0.00126256	0.0242168	0.00220575
TTC9C	-0.00450535	-0.000353166	-0.00934891	0.00628365	0.00742375	0.00762567	0.017162	0.0223168	0.00264458	-0.0169922	-0.0171205	0.000264523	-0.00623128	0.00208511	0.0126547	0.000595125	0.00611532
WDR74	0.010748	0.00318135	0.0205665	-0.0122971	0.00264975	-0.0110712	-0.000872716	-0.00103943	-0.00597708	0.0194941	0.0121517	0.00344541	-0.00119689	-0.00479314	0.00836142	-0.00349013	-0.00831664
PLAAT2	-0.00854269	-0.00326633	-0.00720871	-0.0125531	-0.0135483	-0.0682317	-0.00425884	-0.0267022	-0.0170919	-0.0267925	-0.011139	-0.0231727	0.00752562	-0.0102085	-0.0255049	0.168255	0.00679583
PLCB3	0.0107245	0.00210127	-6.58812e-05	0.00560224	-0.000719367	-0.00879525	-0.0018144	0.00165627	0.000249949	-0.00121029	-0.00181239	-0.00425682	0.00017831	0.00960701	-0.00384779	0.00220488	-0.00252298
CCDC88B	0.0241502	0.003173	0.012883	-0.000737249	0.0118671	-0.0297887	-0.00181806	0.0057841	-0.00432287	-0.0040941	0.0018091	0.0131488	0.00628721	0.0321887	0.000421573	-0.00122403	-0.00163516
SF1	0.00724837	0.00152033	0.0195556	0.000878183	0.00701744	-0.0203315	-0.00383559	-0.0126113	0.0109715	0.00604869	0.0301485	0.00587326	0.000772825	0.0099829	-0.0107484	-0.0170378	-0.00396601
ATG2A	0.0113614	0.00295612	0.0203184	3.88257e-05	0.000150252	-0.0197705	-0.0021913	-0.0109106	0.000378817	-0.0120496	0.0168483	-0.00356344	0.00563627	0.00492041	-0.0120183	0.00561241	0.00657935
ZFPL1	-0.00585066	-0.000450778	-0.00055382	0.00111085	0.00230554	-0.00195403	0.00532428	-0.00655894	0.0017085	-0.0044537	0.00773923	-0.000799838	0.000100054	-0.00229557	0.00375807	0.00580274	0.00154316
FAU	-0.026706	-0.000928284	-0.0149765	0.0028426	-0.00799361	0.0340914	0.00154917	0.00480803	-0.0031574	0.00385508	0.000549905	0.000994257	-0.00804113	-0.0240504	0.00314471	-0.00428245	-0.0010053
SLC25A45	-0.000451529	0.0123137	-0.00337922	-0.0038434	0.00788054	-0.00482846	-0.0014475	0.00091029	-0.00551253	-0.00770737	-0.0118056	0.00820932	0.00828619	0.0128046	0.0216628	0.00225871	0.00206408
NEAT1	0.038089	0.00655335	0.0147584	0.0508449	0.0233322	-0.0752319	-0.000489185	-0.0366256	0.00425222	-0.00992539	0.00849764	-0.0132459	0.0196622	0.0422506	-0.0253275	0.0225509	0.0397806
MALAT1	0.00859912	0.00210663	0.00654324	-0.00257656	0.00668013	-0.00830299	-0.000700852	-0.00411837	0.000617754	0.00145717	0.00358293	0.00113622	0.00228515	0.00806866	0.00438247	-0.00917778	-0.00134436
EHBP1L1	0.00599752	0.00385421	0.000817503	0.0125241	0.00236961	-0.0235425	-0.000286663	-0.00580122	0.00860139	-0.00148833	0.00371345	-0.00576125	0.00840801	0.0239022	-0.00814041	0.00417145	0.00494114
MAP3K11	0.00635011	0.00516675	-0.000350093	0.00156017	-0.000264494	-0.0143479	0.000613954	0.00304933	0.0122508	0.00219948	-0.00508646	-0.00802263	0.00808688	0.0169132	0.00281674	0.00495915	0.00633946
SIPA1	-0.0049035	-0.00396766	-0.00578665	0.0128283	0.00263042	0.00380815	0.00992518	0.0402268	0.0252111	-0.00376147	-0.00507168	-0.00574798	0.00468615	0.00271781	-0.0134586	-0.00980913	-0.00633464
SART1	-0.00767961	0.00196648	0.0131513	0.000177816	0.0182587	-0.00975013	0.00592103	0.0107517	0.00392912	-0.00228929	0.00509117	-0.00424417	-0.000343477	-0.00212886	-0.0053334	0.00497548	0.00440371
RBM14	0.00795107	0.00549991	0.00976566	0.00309113	0.010998	-0.0176987	-0.00192371	-0.00460718	0.00259469	-0.00381367	-0.00344181	-0.00117933	0.00241506	0.0211184	0.00720643	0.000924799	0.00349892
LRFN4	0.015709	-0.00207017	0.00191942	0.0063803	-0.00132828	-0.0046577	0.000723607	-0.00437872	-0.00736683	0.000480255	-0.000857897	0.00138711	0.00321402	0.000486628	0.00173504	-0.0019342	0.00126607
KDM2A	-4.66863e-05	0.00583423	0.0210314	0.00194546	0.0284651	-0.0293655	0.000390151	-0.00612022	0.00261753	0.00341493	0.0148356	-0.00263557	0.00536714	0.0209198	0.00286672	0.00225452	0.00667897
ANKRD13D	0.0237971	0.0080492	-0.00790303	0.00451809	0.00655795	-0.00945004	0.00486454	0.00390942	0.000565291	0.00253652	-0.00905586	0.00806593	0.00740257	0.0233555	0.00131602	-0.00503344	0.00318803
PPP6R3	7.31456e-05	0.00514676	0.00872727	-0.00557077	0.0233015	-0.0143811	0.00494623	0.00701783	0.00781938	-0.00748243	-0.00220268	0.000973475	0.00194372	0.0176115	0.00749414	0.00109617	0.00613627
MRPL21	-0.0213209	0.00155797	-0.0145488	0.0097573	-0.00305839	0.0199537	0.00610208	0.0205079	0.00865114	-0.00224512	-0.0105714	-0.00501022	-0.00545205	-0.0157138	-0.0127139	0.0100601	0.0100803
ARAP1	0.0230547	-0.000528903	-0.00116989	0.00519713	0.0048117	-0.0157199	0.00423326	0.00849288	0.00436582	-0.00153542	-0.00125808	0.00207869	0.00353175	0.0144202	-0.00761618	-0.00108972	0.00709122
AP002381.2	0.00351301	-8.40383e-05	0.021688	-0.00883004	-0.00624109	-0.0145398	-0.00667585	-0.0126646	-0.00124194	-0.00222203	0.0266583	0.00615013	-0.00121847	-0.00552001	-0.0022976	-0.00102673	-0.00540353
ATG16L2	0.0163359	-0.00175486	0.00585761	-0.00402897	0.00370445	-0.00813899	-0.00450511	-0.000736386	-0.00438498	0.00705012	0.000510526	-0.000442939	0.00718103	0.0134798	0.0138167	-0.00436882	0.00442994
FCHSD2	0.00873438	-0.00896397	0.00759771	-0.0112542	0.0522655	-0.0206552	0.0310562	0.0466623	0.0105094	-0.00353835	-0.00225037	0.0107191	-0.00288115	0.0254839	0.0116377	-0.00855777	-0.00437199
RELT	0.0101097	-0.0041091	0.025871	0.0137142	0.00204171	-0.0223351	1.47113e-05	0.0180593	0.0233268	0.00512292	0.0137107	-0.0189252	-0.00115501	0.00657996	-0.0129386	-0.00576069	-0.00147322
NEU3	0.0105411	0.0047614	0.00292825	-0.00155731	0.00495531	-0.0166581	-0.0021544	-0.0037103	0.00286781	-0.00299091	0.0016173	-0.00140367	0.00121903	0.0123198	0.00198342	0.00869234	0.002624
RPS3	-0.0302293	0.00467472	-0.0144074	0.0044186	-0.00742585	0.0351272	-0.00347458	0.00259125	-0.0065533	0.00408781	-0.00316071	-0.00356669	-0.0073783	-0.0210317	0.00178206	-0.00306782	0.0012087
RSF1	-0.00395029	0.00854631	0.00690208	0.00437261	0.0297904	-0.0146928	0.0111847	0.00196032	0.00332614	-0.00234346	-0.00208808	0.00547195	0.00604757	0.0204294	0.0082275	-0.00624519	0.00773265
RSF1-IT1	-0.000812037	-2.74444e-05	0.00150156	-0.00104115	-0.001666	-0.00174264	-0.00159949	0.000572951	-0.00134876	-0.00658094	0.00325866	0.0032403	0.00293519	0.00385134	-0.00517986	-0.0014163	0.000196888
PRCP	-0.00956873	-0.0036382	-0.0127402	0.00171148	0.0194596	0.00536877	0.0106574	0.0266639	0.0173813	0.0113108	-0.0146567	0.0206447	-4.64049e-06	0.00226758	-0.000611199	0.00275341	-0.0180614
RAB30	0.00115471	-0.00871055	0.0290006	-0.0100769	0.0272123	-0.0312229	0.00173626	-0.00345916	0.0150795	-0.00635932	0.0309763	0.0306479	-0.000453955	0.0127849	-0.00655117	-9.98351e-05	-0.0184577
PCF11	-0.00333376	0.00241867	0.00964502	0.00620275	0.0316932	-0.0164107	0.00258821	0.00102487	-0.00242874	0.00815301	-0.00478735	0.00714813	0.00494523	0.0291538	0.0104584	-0.00530343	0.00362421
CEP295	0.00201596	-0.00108798	0.0066861	-0.00393001	0.0156903	-0.00853052	0.00187658	0.0122158	0.0015434	0.00112249	-0.00436837	0.00600561	0.00325282	0.0199105	0.0198765	-0.0055088	-0.00259308
TAF1D	-0.00656114	0.00348518	0.00449159	-0.00554124	0.0130327	0.00467541	0.0079743	0.0164409	0.00124067	0.00522579	0.000921285	0.00596693	-0.00161815	-0.00204498	0.0135507	-0.0046604	-0.000882882
MED17	0.00926262	0.00218701	0.0339052	0.00680954	0.0063964	-0.037786	-0.0038165	-0.0122356	0.00761759	-0.0145396	0.0247508	-0.00170055	0.000749308	0.0204215	-0.00717725	0.000853324	-0.000350363
MRE11	-0.00122658	0.00446545	0.00198475	0.00366973	0.0253158	-0.00870887	0.00215769	0.00683856	0.00973242	0.00274603	-0.00336258	0.0054323	0.00426521	0.0193802	0.00667554	-0.00510642	-0.0039032
ENDOD1	-0.00870459	-0.00463448	-0.007024	0.00794675	0.0156228	0.00120973	0.0345036	0.0328188	0.00714996	0.00348819	-0.00971691	-0.00042586	0.00441289	0.00465134	0.00371089	-0.00876766	-0.00893482
CCDC82	-0.00386377	0.00483916	0.00697946	0.000501651	0.0276348	-0.00724171	0.00924734	-0.00207097	0.0145111	-0.00751836	-0.000682952	0.00857771	-0.00148923	0.00649316	0.0122447	-0.006059	-0.000962245
CEP126	-0.000731824	0.000343501	-0.00367925	0.0101579	0.0125285	-0.00515396	-0.00401443	-0.0105636	0.00864806	0.00588669	-0.00261126	0.0092974	0.00954379	0.0105018	0.00487579	-0.00514072	-0.00448066
BIRC3	0.00366752	-0.00856209	-0.000648629	-0.0147178	0.0389935	0.00764151	0.0189889	0.0193048	-0.000767441	-0.00472277	-0.0186878	0.0337252	-0.00516637	0.0301234	0.0514584	-0.022207	-0.0127163
BIRC2	-0.00479704	0.00782892	0.0281474	-0.00362535	0.0160744	-0.0278777	-0.006911	-0.000760434	0.0071944	-0.00156962	0.0351081	-0.00147879	0.00315952	0.000101245	-0.00767709	-0.000180236	-0.008959
TMEM123	-0.00647033	0.0186588	0.0297525	-0.0339217	0.018315	-0.0251464	0.0549611	0.0158595	0.0212792	-0.015183	0.0243312	0.0239262	-0.00335082	-0.00511238	0.009217	-0.00897754	-0.0198011
DYNC2H1	0.00367574	0.00794296	0.0108654	-0.0022886	0.00328624	-0.0154887	0.0017131	-0.00681611	-0.0029317	0.00140701	-0.00281924	-0.00358855	-0.000845976	0.0182609	0.0104855	-0.000647385	0.00251158
CWF19L2	0.0032813	0.00709833	0.0163533	-0.00679989	0.015191	-0.00655686	0.0055665	-0.00183766	0.00149152	-0.0071577	-0.00301701	0.00345557	0.00313195	0.0159143	0.0189718	-0.00928515	-0.00372998
CUL5	0.00101295	0.0043122	0.0173291	-0.00486229	0.0163958	-0.01294	0.00502589	0.00352838	0.00541424	-0.00713605	0.0028037	-0.000469108	0.00336607	0.0121879	0.0129306	0.00027443	-0.00358002
AP002433.1	0.00266748	0.00237827	-0.0013085	0.000544771	0.00175605	-0.00146462	0.0028346	-0.000623325	-0.00197887	-0.000294608	-0.00147805	0.0033025	0.00201835	0.000244357	0.00652023	-0.00155047	-0.00150973
NPAT	-0.00303247	0.0159477	0.004724	-0.00590256	0.0310299	-0.0190465	0.0127349	0.00790083	-0.00115336	-0.000489885	-0.00464005	0.00713388	0.0021468	0.0160529	0.0225432	-0.00697689	-0.000342918
ATM	0.00290564	0.021198	0.00242778	0.00335374	0.0494965	-0.0246917	0.00713109	0.000407899	0.000938885	-0.00912537	-0.0135017	0.0146709	0.0102228	0.0419906	0.0190384	-0.0134609	0.0114416
DDX10	0.000404296	0.00219353	0.0135193	-0.00490588	0.0245913	-0.0120163	0.00870394	0.0246174	0.00889552	-0.00128836	-0.000966536	-0.00475378	0.00111916	0.0140989	-0.00115757	-0.000494355	9.89636e-05
AP002884.3	0.00320695	-0.000100303	0.00169312	-0.000841559	0.00181935	-0.0149411	-0.00135958	-0.0046755	-0.000718145	6.84958e-05	0.000126348	0.00560819	4.04974e-05	0.0261953	0.0139222	-0.000775454	-0.00313614
ZBTB16	0.0178823	0.00360896	-0.00354302	-0.0176037	0.00204717	-0.00259637	-0.0130108	-0.0218746	-0.0164737	-0.00517613	-0.00743482	0.0256114	0.0279096	0.00641046	0.103484	-0.00665735	-0.0163992
SIDT2	0.00247618	-0.00596015	-0.0018712	0.0176063	0.0038838	-0.00794036	0.00120165	0.0182792	0.0119422	-0.00997856	0.00271981	0.00521579	1.51785e-05	0.0129594	-0.0150401	-0.00813808	0.00486365
TAGLN	0.0111766	-0.00233366	0.00684062	0.0161662	0.00575351	-0.0262814	-0.00146443	0.0031212	0.00499174	-0.0101156	0.012951	0.000370618	0.00160934	0.0282965	-0.013247	-0.00527086	-0.000747568
PCSK7	0.0241989	0.0117782	0.0122537	0.0241287	0.0215832	-0.0535274	-0.000981832	3.36339e-06	0.00598538	-0.00787741	-0.00250894	-0.0065601	0.0139951	0.0714459	-0.017148	-0.00773633	0.0174752
CEP164	-0.00113676	0.00210821	-0.00104182	0.00665343	0.00406515	-9.23974e-05	0.000174926	0.000960505	0.00443539	0.00485564	-0.00638416	-0.000194323	0.00371254	0.00442748	-0.00307567	-0.00305767	0.0108784
CD3D	0.00760396	0.175493	0.00674696	-0.0274634	-0.00932096	-0.0604825	-0.00229778	-0.0324748	-0.0163942	-0.011862	-0.00757211	-0.0206981	0.0367081	0.00422728	-0.0108381	-0.00316422	-0.0167862
CD3G	-0.00410765	0.179341	0.00773188	-0.0210777	0.000598604	-0.0615051	-0.00308583	-0.0304505	-0.0152572	-0.0129132	-0.00673524	-0.0253764	0.0465204	0.00646521	-0.0120045	-0.00146346	-0.0116966
KMT2A	0.00147378	0.0109856	0.00849947	0.00602671	0.0402962	-0.0273518	0.000750209	-0.00728182	-0.00751269	-0.00380847	-0.00538013	0.00986548	0.00943407	0.0343097	0.0153973	0.00341756	0.0107202
DDX6	0.000607278	0.00539554	0.0250903	-0.00451043	0.0296045	-0.0280185	0.00359166	-0.00245022	0.00339951	-0.00605612	0.0175004	0.015524	0.00902022	0.0210013	0.00540626	-0.00641292	-0.00521439
CCDC84	0.0113824	0.00536593	0.00557658	0.00189518	0.0181917	-0.0200404	-0.000453822	-0.000371693	0.00070824	-0.00591998	0.000946677	-0.00368843	0.00507513	0.0245302	0.00858025	0.00196854	0.00563935
RPS25	-0.0300268	0.00253069	-0.0136453	0.0035085	-0.00643344	0.0359096	-0.000317599	0.00387459	-0.00561895	0.00410708	-0.00122043	-0.00165395	-0.00871701	-0.0218174	0.00360735	-0.00628952	0.00233055
VPS11	0.00778597	0.0072626	0.00922292	0.00349117	0.00903934	-0.0157291	0.00479883	-0.00229188	0.00471106	-0.00322115	0.00380584	-0.00363899	0.00940718	0.0116295	-0.00118703	-0.00079762	-0.003022
OAF	0.000227617	-0.00294669	-0.000776972	-0.00188583	-0.00417387	-0.0103179	-0.00117978	-0.00648984	-0.000727415	-0.00329108	0.00104125	-0.00744746	0.0165312	-0.00393226	-0.000451316	0.0258403	-0.00174294
ARHGEF12	0.00360967	-0.000951313	0.00205319	0.00203991	0.0146676	-0.0127745	0.00155918	0.00534402	-0.00274969	-0.00435692	0.000316704	0.00210606	0.00184762	0.00905474	0.00314307	0.0050355	0.000981831
SC5D	-0.00843642	0.00779814	0.00707617	0.00024238	0.0139483	-0.00773751	-0.00314171	0.00761907	-0.00280291	0.0118165	0.003591	0.00616542	-0.00463442	0.00145019	0.00690028	-0.00580562	-0.00230077
ZNF202	0.00218995	0.00196715	0.0024767	-0.00227228	0.0085492	-0.0017026	0.00462076	0.00176562	0.00102069	-0.00380987	-0.00278113	0.00350971	-0.00188037	-0.001486	0.00874113	-0.00146499	0.00227832
TBRG1	0.00692216	0.00553184	-0.00346652	0.00757537	0.00610115	-0.00458367	0.00381146	0.00676891	-0.00144558	-0.00310276	-0.00836242	0.0051578	0.000804147	0.0072025	0.00987029	0.00192666	-0.000809968
TIRAP	-0.00194603	0.003534	-0.0026603	-0.000582918	0.00114641	-0.00529549	0.00396421	0.00523459	-0.000216574	-0.00581191	-0.00391974	0.000494007	-0.00396766	0.0113774	0.00297624	0.00429174	0.00117325
ETS1	-0.0202136	0.0244128	-0.0117428	0.00031721	0.0423662	0.00122201	0.00335746	0.0188517	0.0114738	-0.000371033	-0.013776	0.0237665	-0.00082011	0.0150515	0.0128144	-0.0140758	0.00082668
APLP2	0.00109111	-0.0109492	-0.00235032	-0.0406394	0.0229958	0.00788331	0.0206444	0.0490707	0.0255809	0.0170055	0.00466385	0.0648187	-0.00137029	-0.00175374	0.0352503	-0.0178381	-0.0546229
SNX19	0.00438577	0.000552772	0.0176818	-0.00165053	0.00983525	-0.0159888	0.00495114	0.00466877	0.00628918	-0.00364284	0.00172651	0.00323551	0.00470157	0.00713277	-0.00768439	0.00230693	-0.000599224
KDM5A	0.00422964	0.00859013	0.0168733	0.00471486	0.0287865	-0.0242833	0.00921227	0.0119988	0.0114983	-0.003436	-0.00637357	0.00114634	0.00697606	0.0227973	0.0045952	0.000296375	0.00308845
ERC1	0.0094736	0.0102124	0.00817109	-0.00115863	0.0304105	-0.0339337	0.00418049	-0.0114025	-0.00382788	-0.00137547	-0.0029504	0.00329847	0.00358823	0.0144344	0.000741212	0.0211435	0.00732141
LINC02371	0.00320861	-0.00118369	-0.00259015	0.00912014	-0.00032863	-0.00181103	-0.000738274	-0.00114776	-0.00179392	-0.00174151	-0.00400183	-0.00365198	-0.000746287	0.00204654	0.00469382	-0.000315073	0.00514843
ITFG2	0.00499522	0.0019136	-0.00547703	-0.00390903	0.018004	0.000402718	0.00680088	0.00731372	0.00366727	0.00121866	-0.0119779	0.00366452	0.00210975	0.0148823	0.00541842	-0.000194546	-0.00255475
FOXM1	0.000153708	0.00227989	0.00144045	0.00100148	0.000673479	-0.00674017	-0.00192039	0.00106321	-0.00385696	-0.00492981	-0.000754647	-0.00354204	-0.00193665	-0.000983678	0.000427449	0.0122563	0.0016573
CD9	-0.0162374	-0.00668621	-0.00885992	-0.0205406	-0.00744014	0.0129931	0.0195571	0.00556926	0.119063	-0.00346585	0.00260548	0.00548854	-0.00378591	-0.0181462	-0.0244839	-0.00265239	-0.0201445
CD27-AS1	0.00220461	-0.0039664	-0.00701236	-0.00153306	0.00191839	0.00399134	0.0138611	0.0194264	0.00870935	-0.0101621	-0.00567565	0.0142104	0.00357022	0.000379918	0.0146946	-0.00374127	-0.0124249
CD27	-0.0197188	0.0532592	-0.0154973	0.0457889	-0.00554688	-0.0392673	-0.0191034	-0.0630545	-0.0481159	-0.025014	-0.0222222	-0.0639424	0.00712418	-0.00168662	-0.0378142	0.0750986	0.0849506
GAPDH	-0.02553	0.00471981	-0.0202771	0.0450597	-0.0136587	0.00942062	-0.000101515	-0.00683864	-0.0264775	-0.0165807	-0.0108952	-0.035787	0.00373928	-0.022283	-0.02823	0.0369362	0.0532866
CHD4	-0.00185515	0.00278775	0.027878	0.0114245	0.0362722	-0.0269236	0.0106294	0.0343466	0.0176152	-0.00396049	0.0038315	-0.0118108	0.00585649	0.0155412	-0.00751133	-0.00295245	0.00365236
C12orf57	-0.0258667	0.0282599	-0.00508484	-0.00413253	-0.00939602	0.0181583	-0.0113866	0.00641847	-0.00935862	0.0185897	0.00213467	0.00415402	0.00163072	-0.0255627	0.0145358	-0.00192127	-0.0122025
SLC2A3	0.00138007	0.0111549	0.00453452	0.031563	0.00446744	-0.0408857	-0.0219181	-0.0099904	-0.000319158	0.0597856	0.0440767	-0.00937552	0.00459657	0.017894	-0.036716	-0.0129535	-0.00418788
NECAP1	0.00973105	0.00626324	0.0338584	0.000555369	-0.000554053	-0.0396697	-0.00742364	-0.015606	0.000297504	-0.014417	0.0412206	-0.0109751	0.00988036	0.0137519	-0.00521276	0.00254065	-0.00385328
CLEC4E	0.028092	-0.00153388	0.00544179	-0.0058761	-0.0050527	-0.00435228	-0.0043944	-0.00582983	0.00261262	-0.00254422	0.001992	-0.00135823	-0.00102592	0.0089204	0.0095668	-0.00173801	-0.0015162
KLRB1	0.0209269	0.0368345	0.00970567	-0.00683414	-0.00420669	-0.0323112	-0.000752823	-0.0165512	-0.00041979	-0.00409205	0.000894048	-0.0107399	0.112454	0.00799833	-0.00740904	0.00158982	-0.00392606
CLEC2D	-0.00415897	0.00765479	-0.0141109	-0.00805143	0.0381415	-0.0159118	0.0485172	0.0333492	0.0158295	-0.00142297	-0.017571	0.0570247	0.00546251	0.0251847	0.0254778	-0.0102246	-0.0322727
CD69	-0.00944917	0.00191541	0.0275797	-0.0264993	-0.0103773	-0.0190931	-0.00533943	0.00959285	0.00169202	0.101126	0.0626501	0.0108981	-0.00325701	-0.0247319	-0.00899862	-0.0185655	-0.039966
KLRF1	0.00571368	-0.00274155	0.00399305	-0.00247521	-0.000383189	-0.00838118	0.00214865	-0.00173021	0.000132111	-0.00337926	-0.000812138	-0.000905578	0.133099	0.00606926	-0.00698502	0.000379786	-0.0029848
CLEC2B	-0.0140183	0.00335646	-0.00428972	0.00153455	-0.00627657	-0.00580135	0.00682927	0.0158016	0.00660466	0.00705192	0.0450188	0.00880025	0.00816612	-0.0191473	-0.00368251	-0.00125127	-0.0378022
CLEC12A	0.138559	-0.00364258	0.000551008	-0.0066256	-0.00127461	-0.0184112	0.000940871	0.000495032	0.0018517	-0.00284483	-0.000499873	0.00289374	0.00165227	0.00376487	-0.000980035	-9.81265e-05	-0.00673318
KLRK1	-0.00869792	0.0364697	-0.0102657	0.00991969	0.0139879	-0.00701894	0.00965728	-0.000114622	0.00116418	0.00172108	-0.0109722	0.0119895	0.031166	0.00188969	0.0036187	-0.00562144	-0.0156176
YBX3	-0.00515956	-0.0116835	-0.00218597	-0.0264067	0.00102926	-0.00319654	0.00628144	0.00411785	0.0819263	-0.00771658	0.0312529	0.0630059	-0.00249837	-0.0168524	0.0252192	-0.0134281	-0.0561946
LINC01252	0.00203792	0.00281882	0.000923289	0.000491437	-0.00351279	-0.00829948	0.00683946	-0.000528728	0.00642579	-0.00887102	-0.00279189	-0.00721951	0.00759282	0.014654	0.00368167	0.000835269	0.00839768
BORCS5	-0.00264561	-0.00615939	0.0139096	0.0199799	0.00574763	-0.0284996	-0.00492289	-0.00514687	0.0107471	0.033118	0.0225446	-0.00480455	0.00470152	0.00565326	-0.0251776	-0.00053567	-0.000915701
ATF7IP	0.0112565	-0.0010587	0.0255806	-0.0163446	0.0430386	-0.0309044	0.00715103	0.0165947	0.00200044	-0.00713437	0.00342636	0.0216126	0.00341052	0.0313705	0.0330661	-0.0110722	-0.00032487
WBP11	-0.00730899	0.00317349	0.020372	-0.00186717	0.0139512	-0.0112902	-0.00284354	-0.00867583	0.00460862	-0.000184384	0.0349874	-0.00683418	-0.00211559	-0.0110349	0.00263182	-0.003352	-0.00509441
AEBP2	0.00346971	0.000722265	0.00956519	0.00307736	0.0284149	-0.0170954	-0.00059091	0.000372172	-0.00481162	-0.00349314	0.00351441	0.00496111	0.00502896	0.0156789	-0.00143004	-0.000891464	0.00512975
SOX5	-0.00521467	-0.00635009	0.0035884	0.0797181	0.0136942	-0.0276683	-0.000351999	-0.0118657	0.0229311	-0.00971474	0.00437845	-0.0282652	0.00426965	0.0112057	-0.0318572	-0.00454267	0.00554788
LRMP	-0.00492094	-0.00742478	0.0137067	0.0357075	0.0129462	-0.0333233	0.0091339	0.0146635	0.00319277	-0.014515	0.00813487	-0.0115703	0.00202465	0.0173067	-0.0191619	0.00525539	0.0314475
SSPN	-0.0151957	-0.00758239	-0.012725	0.0310944	-0.0045402	-0.00213344	-0.0157213	-0.0588008	-0.0385641	-0.0212859	-0.0222241	-0.0549964	-0.00155821	0.00599591	-0.0330668	0.0300585	0.156281
ITPR2	0.00311315	0.00263032	0.0174676	0.0156538	0.043166	-0.0339309	0.00361498	-0.00401152	0.00913977	-0.0118552	0.00438946	-0.00095602	-0.000446492	0.0256443	-0.000932461	0.00536541	-0.00197594
MED21	-0.00554952	-4.61239e-05	0.0164843	-0.00734585	0.00551391	-0.0171938	0.000920959	-0.00506694	0.0052494	0.00584164	0.0187841	0.00643882	-0.00143826	0.00023046	0.0067814	-0.00277242	-0.00183147
PPFIBP1	-0.00432171	-0.000618393	-0.00724288	-0.0218662	0.0113703	0.00680012	0.0131555	0.0313121	0.00327265	-8.76789e-05	-0.00843797	0.0204351	-0.00395941	-0.00235886	0.0461744	-0.00695694	-0.0195325
DDX11	0.00536104	0.00346525	0.0160801	-0.00500142	0.027689	-0.01829	0.00106525	-0.00898581	-0.00145628	-0.00408286	-0.000876974	-0.0015919	-0.00359657	0.00669707	0.0203208	0.00533192	0.00245632
SINHCAF	-0.0190011	-0.00139557	0.00802534	-0.00297512	0.00880853	0.00586801	0.00119966	-0.00573902	0.0166439	-0.00853369	0.0163796	-0.00579826	-0.00314578	-0.00739083	-0.0168634	-0.00184235	0.0264063
DENND5B	-0.00517351	-0.00928897	0.000685963	0.0166492	0.0250999	-0.0219775	0.0123022	0.0125087	0.00650945	0.0040408	-0.00420876	-0.0113734	0.00277291	0.0253187	-0.00999819	0.0188556	-0.000871825
RESF1	-0.00670906	0.0134609	0.00820217	0.009078	0.0507406	-0.0137728	0.0140314	-0.0107975	-0.00801565	-0.00994693	-0.0114043	-0.00192936	0.00878192	0.023306	0.0245823	-0.00760557	0.0160497
DNM1L	0.000316223	0.00170738	0.0158787	0.00232372	0.0157692	-0.0200612	0.00528746	-0.00666384	0.0166507	-0.00347467	0.00516174	-0.00831686	0.00876797	0.00849906	-0.00296798	0.00419594	0.0127279
AC084824.5	-0.00191944	0.000290738	0.000766701	-0.000404803	0.00543843	-0.000802234	-0.00023603	-0.00331343	-0.00222817	0.000344681	-0.00315217	-0.00110977	0.0125816	0.00341342	0.000465848	0.00178137	0.00429049
LRRK2	0.0177985	-0.0109768	0.00702837	0.0462157	0.0235749	-0.0206109	-0.00836527	0.00118383	-0.0137754	0.00210624	0.00391055	0.00472743	-0.00254673	0.028209	-0.0102896	-0.00996576	-0.000355501
YAF2	-0.00457207	0.00587655	0.026445	-0.00153492	0.00511701	-0.0124467	0.00671423	0.0169695	0.00630038	-0.00430422	0.00635817	-0.00767725	0.00301052	-0.00114339	-0.00868791	0.000174838	0.00199297
PUS7L	-0.00192013	0.00287427	-0.0058982	0.00592108	0.0219716	-0.00675331	0.00169272	0.017133	-0.00481944	-0.00383222	-0.00865124	-0.00385093	-0.000184765	0.0189734	0.00344715	0.00781585	0.00448947
ARID2	0.0117576	0.00619839	0.020059	0.000200248	0.0269942	-0.0292912	0.000982909	0.0045886	0.00730958	-0.00388908	0.00604061	-0.00440352	0.0121419	0.0242841	-0.00864752	1.8417e-05	0.00236707
SCAF11	-0.000595352	0.000155132	0.00774733	0.0108259	0.0350668	-0.0102607	0.0169132	0.0179185	0.0124089	-0.0068043	-0.00658067	0.00482728	-0.000910088	0.0228654	0.00624925	-0.0104946	-7.28866e-05
SLC38A1	-0.0101142	0.00822682	0.0221434	0.00974258	0.0247327	-0.0220258	-0.000450318	0.0407489	0.00184031	0.00217275	0.00413327	0.00784928	-0.00310597	0.0146397	0.0145309	-0.00423619	-0.0167552
SLC38A2	-0.000452789	0.00660171	0.0134213	-0.00288818	0.0137956	-0.0291612	0.00338197	0.00147165	0.0109896	0.0475641	0.015372	0.00147382	0.00945279	0.00518377	-0.00629869	0.0049779	-0.0121959
HDAC7	0.0104848	0.0158864	0.00619259	0.000966365	0.00864405	-0.0276456	0.00217986	0.00291611	-0.000452311	-0.00642051	-0.00364961	-0.00465854	0.00540058	0.0236424	-0.00247631	0.0120886	0.0133361
SENP1	-0.00693773	0.00570534	0.0067776	-0.00241967	0.00914693	-0.00711346	0.00248644	-0.000671098	0.00559681	-0.0069534	0.00111968	-0.00567083	0.000904524	0.00759979	0.00794832	0.001998	0.00590727
KANSL2	-0.000584216	0.00206279	0.0124092	-0.0059201	0.0138197	-0.0180267	-0.00332191	-0.00182999	0.00321802	0.00397758	0.0325562	-0.00560971	0.00403043	-0.00162076	-0.00553702	-0.00418544	0.00116619
CCNT1	0.00705304	0.003015	0.0279131	-0.00355324	0.0128988	-0.033204	-0.00242462	-0.00812601	0.00164034	-0.0106142	0.0285878	-0.00385855	0.00206186	0.0197588	-0.000493519	-0.00171059	-0.00168961
FKBP11	-0.0136612	0.0142477	-0.00643219	-0.00739679	-0.00993612	-0.0554881	-0.00381543	-0.0229574	-0.0248407	-0.0204462	-0.015333	-0.0311649	0.029591	-0.006503	-0.0231995	0.138446	0.00740564
LMBR1L	0.0213105	0.00541011	0.029136	-0.00482436	0.00121091	-0.0318132	-0.0024642	-0.0131171	0.00530565	-0.00736866	0.017546	0.0206372	0.00655856	0.0153368	-0.00424578	-0.00341239	-0.00840875
TUBA1A	-0.016652	0.00744892	-0.0207108	-0.00376343	-0.001083	0.0155232	-0.0147052	-0.0126209	0.00213447	0.13818	-0.00418885	0.0296816	-0.00229311	-0.0229909	-0.0150112	-0.015844	-0.00348703
FMNL3	0.00794137	0.00331998	-0.00130398	-0.00960951	0.0187487	-0.0071137	-0.00154577	0.0474392	-0.000204349	0.00535384	0.000813705	0.0103125	0.0034611	0.0112182	0.00277867	-0.00746037	-0.0144277
AC074032.1	0.00722595	0.00419552	0.00302048	0.001797	0.00290956	-0.00446488	0.00256876	-0.00173476	0.00152025	0.000490131	0.00130858	0.0020145	-0.00211373	0.00258983	-0.00233283	-0.00189331	0.00235655
LARP4	0.00218335	0.000885756	0.00587941	0.00761823	0.0217489	-0.0148596	0.00672265	0.00549785	0.00555688	-0.0107888	-0.00802385	-0.00860094	0.0102215	0.0147561	-0.00439991	0.0117646	0.00511051
LETMD1	-0.0104649	0.00855804	-0.0113453	0.0049069	0.00193094	0.00964968	0.00484256	0.00322182	-0.00481628	-0.00697316	-0.00394473	-0.00238285	-0.00809529	-0.00326301	0.0121606	-4.0267e-05	0.00529185
TFCP2	-0.00838044	0.00317945	-0.00667498	0.00111328	0.0260437	-8.058e-06	0.00668598	0.0118507	0.000565109	-0.00437018	-0.00846507	0.00503322	0.0018476	0.00720819	0.00767288	-0.000315732	0.00711053
SCN8A	0.00229985	-9.6295e-05	0.000440523	-0.00143451	0.000432709	-0.00093176	-0.00413467	0.00170302	-0.00481281	0.00276447	-0.00252917	-0.00147105	-0.000781489	0.00446043	0.0113832	-0.0013661	0.000911909
GRASP	0.0218065	-0.00473747	0.0761144	-0.0171792	-0.0210775	-0.0585268	-0.0225811	-0.0324017	-0.00862218	0.0315541	0.0908261	-0.0157506	0.000861413	-0.0112963	-0.02398	-0.0108332	-0.00869217
NR4A1	0.0145568	-0.00533927	0.0112088	0.00564504	-0.00588954	-0.0325411	-0.00839685	-0.00874967	0.0238571	0.0795024	0.0355534	-0.0121093	-0.0026484	-0.00337962	-0.0242925	-0.00607975	-0.00844397
PFDN5	-0.0325549	0.00250113	-0.021201	0.00483997	-0.00839044	0.0469152	-0.00209683	0.00496382	-0.0117773	0.00818545	-0.00484646	0.0039773	-0.0105543	-0.0266602	0.00779582	-0.0110831	0.000308702
SP1	-0.00282275	0.00228137	-0.00309154	-0.00541136	0.01987	-0.00570618	0.00709235	0.0086767	0.00139192	0.00309113	-0.00833712	0.014253	-0.00241707	0.014854	0.0137193	-0.000307212	-0.00215431
HNRNPA1	-0.0261715	0.00478046	0.00702147	-0.00626308	0.0155308	0.0147358	0.00509588	0.00994784	0.0144985	0.00321946	0.0137486	-0.00372351	-0.00633174	-0.0203769	-0.00281497	-0.00222177	-0.00360702
ZNF385A	0.0110699	-0.00567868	-0.00196229	0.00867164	-0.00231102	0.000413584	0.00789879	0.0117372	0.0166808	0.00818214	0.000420535	0.00214776	-0.00460837	-0.00653181	-0.00309128	-0.0053677	-0.0109404
GDF11	0.00062328	0.00194521	-0.00261239	-0.00298342	0.00931532	-0.00590375	0.0116584	0.0265747	0.0490509	-0.00209858	-0.00339898	-0.0143844	-0.000195438	0.0157684	-0.0112158	-0.00524003	-0.0100931
RPS26	-0.0284122	0.0008868	-0.00440538	0.00356009	-0.00689715	0.021387	0.000404866	0.00716214	0.0022376	0.0159976	0.0141733	-0.00948816	-0.00883886	-0.0265081	0.00657154	-4.91392e-05	-0.0086749
RPL41	-0.0218221	-8.7385e-05	-0.0126428	0.00644834	-0.00598031	0.0279839	-9.49352e-06	0.00258432	-0.00480508	0.00178818	-0.00257962	-0.00311631	-0.00563035	-0.017794	4.3233e-05	-0.00301307	0.00329647
STAT2	0.00905765	-0.00169968	-0.00248436	-0.0101737	0.021008	-0.0193612	0.0636638	0.0202484	0.0248366	-0.0162285	-0.0142245	0.0239485	0.00962609	0.0213701	0.00376649	-0.00101178	-0.00807973
SPRYD4	-0.00348141	-0.00123427	0.00939629	0.00163156	0.000420096	-0.00980653	0.00989547	0.00749425	0.0103318	-0.00896489	-0.00220991	-0.00415702	-0.00158348	0.00665142	0.000488738	0.00532127	-0.000215391
BAZ2A	0.0201106	0.000448987	0.0275402	-0.00281286	0.020229	-0.0324267	0.00930916	-0.0129342	0.00785247	-0.00578469	0.0137526	0.0134129	0.00552348	0.0201716	-0.00154561	-0.000365902	-0.00624164
NACA	-0.0349671	0.00242791	-0.0163538	0.00866176	-0.00965034	0.0384141	-0.00398267	0.00380674	-0.00534269	0.00418289	-0.00175318	-0.00481712	-0.00816853	-0.0260144	-0.00210478	-0.00184035	0.0042281
USP15	0.0130951	0.00630539	0.0169699	-0.00364746	0.0246789	-0.0255652	0.0320184	0.00392133	0.00973072	-0.00836348	0.00536579	0.00459452	0.000315167	0.0204829	0.00354926	-0.00669979	-0.00341036
MON2	0.0179911	0.0054028	0.0118508	-0.00270497	0.0249581	-0.03468	0.00264521	-0.000957021	0.0065503	-0.00194329	-0.000808643	0.00179828	0.0119534	0.0332977	0.0101195	0.00919441	-0.00170339
AC048341.1	0.0105052	-0.000702085	0.0205201	-0.0023373	0.00981353	-0.0227765	-0.000427867	-0.00478813	-0.00280394	-0.00432483	0.0104421	0.00216394	-0.00268248	0.0240622	0.00885089	0.000377099	-0.00225535
CAND1	0.00154937	0.00396336	0.0174001	-0.00283212	0.0338458	-0.0188442	0.00355924	0.00216314	0.00663462	-0.00637844	0.00732192	-0.00372092	0.000587369	0.0122967	0.000381652	0.00225562	0.00698408
MDM1	-0.00551577	0.00210612	-0.00737592	-0.000162214	0.0194283	-0.00134302	0.00523524	-0.000158948	0.00678991	0.00252671	-0.00859549	0.0100199	-0.00176709	0.00389161	0.0131218	-0.00114436	0.00328688
AC090061.1	-0.00482683	0.00155786	-0.0033916	0.000804496	0.00405922	-0.000355628	-0.00119062	-0.00597471	-0.000212175	-0.00339259	-0.00451327	0.00678487	0.00325808	0.0073321	0.0179327	-0.00185105	-0.00107493
NUP107	0.00296282	0.00384327	0.0119228	-0.00504991	0.0173608	-0.00268451	0.00361978	0.0125612	0.00381651	-0.0072951	-0.00570433	-0.000752608	0.00100139	0.0114085	0.00577508	-0.00562086	-0.00332497
SLC35E3	0.00205851	0.000124868	0.0032805	-0.00164075	0.0129702	-0.0156914	0.00556739	-0.00689725	0.0116409	-0.0110976	-0.0103851	0.0185803	0.00106743	0.0243811	0.00575933	0.00311049	0.00944561
LYZ	0.23734	-0.0106908	0.0420198	-0.0280692	-0.0128793	-0.0848415	0.00318512	-0.0260228	0.000710782	-0.0165636	0.00918825	0.000174302	0.0209856	0.0344705	-0.000638575	-0.0113399	-0.0187815
ZFC3H1	0.0078948	0.0018349	0.0321546	0.00605404	0.0331193	-0.0329113	0.000462592	-0.006556	0.00128553	-0.0220002	0.0174938	0.000152566	0.0128133	0.0207135	0.00489663	-0.00151383	0.00102312
RAB21	-0.00216198	0.00435009	0.0289074	-0.00819722	0.0165991	-0.0166429	0.00513201	0.00632908	-0.00203222	0.00596361	0.0121492	0.00219406	0.00320661	0.00380728	0.00884468	-0.00164586	-0.000491936
TBC1D15	-0.00264122	0.00759245	0.0246605	-0.00637516	0.0129748	-0.0160363	0.00188848	-0.00279908	0.00131151	-0.0045114	0.0120682	0.00510032	-0.0059162	0.0021576	0.0103615	-0.00100763	-0.00470465
NAP1L1	-0.0367847	0.00345685	-0.00174878	0.00495498	0.0157847	0.0283005	-0.00803101	0.00674241	-0.0024622	0.00129795	-0.000104831	-0.00570092	-0.00927653	-0.00935258	0.00586971	-0.00956449	0.0206503
CEP290	-0.00177301	0.00386939	-0.00570599	0.00271632	0.0296095	-0.00683148	0.0102014	0.00318625	0.00458518	-0.00638194	-0.00427456	-0.000136488	0.00172264	0.014716	0.0152454	-0.00232591	0.00244775
ATP2B1	0.00994836	-0.00772638	0.0367407	0.0157793	0.029211	-0.0353471	-0.00500238	-0.0282331	0.000596118	-0.0113729	0.0181305	0.00845892	0.0048043	0.0225372	-0.00949762	-0.00965036	0.0324105
LINC01619	-0.00391276	0.00943605	0.0104739	-0.00849674	-0.00425794	-0.0129878	-0.00622335	-0.0111771	0.00422712	0.000870276	0.0321206	-0.000716966	0.000978502	-0.00557019	-0.0011608	-0.00416131	-0.00846364
BTG1	-0.00271381	0.00300167	0.00607176	-0.0188949	-0.000465612	0.0055717	-0.00114228	0.0107491	0.00680715	0.0202725	0.0167906	0.0246361	-0.00213671	-0.00914447	0.0195339	-0.0215984	-0.0268052
AC025164.1	-0.00273706	-0.000810118	0.00419248	-0.00513458	0.00137957	-0.00135707	0.00136567	0.0195768	0.00615774	-0.00453821	0.00934415	0.0188892	-0.00603115	0.00303908	0.0268093	-0.0137364	-0.0191574
LINC02397	-0.00310276	-0.013382	-0.028711	0.00189573	0.0236245	0.0239741	0.013287	0.0321065	-0.00631061	-0.0101703	-0.0357094	0.0402339	-0.00830463	0.0257088	0.0517578	-0.017835	-0.0106584
EEA1	-0.000761249	0.0147402	-0.00927085	0.0142238	0.0235067	-0.0124401	0.00454936	0.00288199	-0.00744425	-0.00178255	-0.00902272	-0.00400613	0.000262903	0.00759242	0.00621248	-0.000996053	0.0283206
CHPT1	-0.000768244	-0.00964177	0.00937952	-0.0062889	0.0114949	-0.000902205	-0.00815239	-0.0177398	-0.000165574	0.0121292	0.0294499	0.0117068	-0.00320787	-0.00714375	0.0224998	-0.0105691	-0.0144552
GNPTAB	0.0114338	0.0083039	0.0398614	-0.00814907	0.0101002	-0.0372956	-0.0063053	-0.0158778	-0.00395382	-0.00411924	0.0247989	-0.000366622	0.024294	0.013055	0.0289228	-0.00327848	-0.0042884
NT5DC3	0.0127039	0.000756949	0.0197692	-0.0018254	0.000265592	-0.0166631	-0.00288297	-0.0052447	-0.000288178	-0.00234532	0.00256791	0.00101442	-0.000453729	0.0131399	-0.00139437	-0.00113389	0.00378095
HSP90B1	-0.0225051	0.00178304	0.00691429	0.00543345	0.0194389	-0.0301811	0.000973913	-0.00247759	0.00842953	-0.0103442	0.00390906	-0.0366232	0.00772708	-0.0123824	-0.0216513	0.0750297	0.00835906
TDG	-0.00995466	0.00610153	0.00395279	0.00100947	0.00896627	0.000325728	0.00896634	0.0200856	0.0174767	-0.00555116	-0.00813786	-0.00320495	0.00172688	-0.0065779	-0.00134381	0.00978806	-0.00257733
WASHC4	0.00109907	-0.00489965	-0.00535124	0.00324622	0.0337341	-0.00429094	0.0132288	0.00371496	0.0255111	-0.00211251	-0.0162092	0.0232227	-0.0044768	0.0267657	0.00833432	-0.011032	0.000777033
TCP11L2	0.00365654	0.000996206	0.0297306	0.00977722	0.0249289	-0.0262225	-0.0093958	-0.0303842	0.000491264	-0.00108852	0.0165937	0.0259201	-0.00180934	0.00896597	-0.00947438	-0.00971478	0.00934547
PRDM4	0.0104239	-0.000529314	0.0250019	-0.00361071	0.0071506	-0.0246785	-0.0115127	-0.0157314	-0.00410282	0.00686347	0.0303373	0.00146358	-0.000369183	0.0103423	-0.00834954	-0.00576093	0.011481
CMKLR1	-0.000678453	-0.00177736	0.000649994	0.00334518	-0.00198575	-0.0079627	-0.00131399	-0.00153063	0.000282327	0.0052947	2.04621e-05	-0.00251534	0.0725072	0.00363044	-0.0030515	0.000453699	0.0024266
AC008119.1	0.00634424	0.00170924	0.000412399	-0.00109521	0.00355671	-0.0119361	-0.000250637	-0.00381409	-0.0015488	-0.0015417	0.000178636	-0.00316542	0.000709571	0.00650811	-0.000524971	0.00860309	0.00469466
ACACB	0.0141728	0.000368348	0.00389357	0.000656067	0.00163044	-0.00726905	-0.00235499	-0.00466885	-0.00342722	-0.000918762	-0.000574307	-0.00249203	-0.00342888	0.00505169	0.00755887	-0.00153509	0.00313556
PPTC7	0.00354694	0.00196939	0.0326032	-0.00836918	0.00669184	-0.0251868	-0.00319106	-0.00371891	0.00443052	0.00122892	0.0223556	0.00306409	0.0071653	0.0107487	0.00536028	-0.00136882	-0.00393769
TCTN1	-0.0073661	-0.00553087	-0.00356452	-0.0168168	0.00459645	0.00308716	-0.00379051	0.00456727	-0.00608057	0.00708121	-0.000145422	0.0612307	-0.00378089	-0.00198832	0.00696441	-0.00810111	-0.0130962
HVCN1	-0.0215011	-0.0180838	-0.0301032	-0.0175808	0.0127934	0.0443308	0.0108476	0.0713363	0.00581848	0.0122954	-0.0280696	0.060029	-0.0131674	-0.00338879	0.0224606	-0.0230751	-0.00923672
SH2B3	0.0117988	-0.00166833	0.0399636	0.00801972	0.000258097	-0.0336328	-0.00177068	-0.013709	0.0093479	-0.00753744	0.0283479	-0.0124403	0.00010675	0.00862892	-0.0172133	-0.0012223	-0.000548325
NAA25	0.00127749	0.00599801	0.0162912	-0.00489124	0.015498	-0.0156573	0.00799664	0.0148639	-0.00438984	-0.00584136	0.000938499	-0.00420151	0.00291053	0.0257058	0.00612665	-0.00426241	-0.000410279
RPL6	-0.0283484	0.00114732	-0.0157997	0.00552179	-0.00680863	0.0339946	-0.00579094	0.00639719	0.0015863	0.0025877	-0.000449646	-0.00270944	-0.00785584	-0.0214336	-0.00458772	-0.00388773	0.00208656
OAS1	-0.0112207	-0.00833519	-0.0218378	0.0221742	0.00537815	-0.0100321	0.12918	0.00512609	0.0236189	-0.0317078	-0.0261987	0.00280429	-0.00277233	0.000494788	-0.0148888	0.0227527	-0.000750336
OAS3	-0.000652669	0.000814899	-0.00411311	-0.00898272	0.00508078	-0.0159157	0.11816	0.00366999	0.0118266	-0.0200218	-0.0130953	-0.00868619	0.00341431	0.0108398	-0.00312338	0.00424579	0.00244785
DTX1	0.00667759	-0.00602928	0.00645424	-0.00522378	0.00177451	-0.00888301	0.00627819	0.0519221	0.0338544	0.00475548	0.000878243	-0.0015596	0.00352808	0.00660412	-0.00863528	-0.00585143	-0.0239691
MED13L	0.0211235	0.00254039	0.0391016	0.00269519	0.0302561	-0.0642883	0.0021256	-0.00269217	0.0151608	-0.0156861	0.0198987	0.0030204	0.0111353	0.0420673	-0.0157893	0.0153486	-0.00325539
RNFT2	-0.000834054	-0.00110814	0.00437429	0.00267342	-0.00201362	-0.0111651	-0.0019031	-0.00339295	0.0235938	-0.00397238	0.00531333	-0.000505399	-0.00377548	0.0110112	-0.0120659	0.0014556	0.00458395
HRK	-0.00526415	-0.0109713	0.0304784	-0.00581272	-0.00694291	-0.0213676	0.0170672	-0.0297021	0.123052	-0.0256581	0.0373454	-0.0194726	-0.00100528	-0.0167368	-0.049641	-0.00167157	0.0117963
FBXO21	-0.00302958	0.00535986	0.0276985	-0.000773971	0.0168967	-0.0178029	-0.00664446	-0.0099089	-0.00046368	-0.00690614	0.0215741	-0.00513605	-0.000334933	0.00369108	-0.000931277	-0.00278383	0.00281526
TAOK3	-0.00657941	0.00337369	-0.00410757	0.0231194	0.0326122	-0.00602179	0.0125657	0.00690621	0.0100507	-0.00253296	-0.00989847	-0.00228235	0.00931275	0.0167559	-0.00374075	-0.000281962	0.00216383
SUDS3	-0.0151753	-0.00184946	-0.00999066	0.0177387	0.0138876	0.010501	0.0078353	0.00864249	0.00660593	-0.00100464	-0.0130072	0.0019193	-0.00610881	-0.00513182	0.00576241	0.00647905	-0.00136391
GCN1	0.00897969	0.00769053	0.0225376	-0.00154558	0.0131789	-0.0256784	9.04693e-05	5.52319e-05	-0.00196852	0.000308614	-0.0032769	-0.0034824	0.00574285	0.0103803	0.00117371	0.0116684	-0.000271078
RPLP0	-0.0328233	-0.000198378	-0.0137585	0.00305618	-0.00668496	0.0349694	-0.00012254	0.0101725	0.00591874	0.00129171	0.000140522	-0.0100567	-0.00913999	-0.0228221	-0.00505019	0.00327897	-0.000795962
GATC	0.000478444	0.000278768	0.000502999	0.00439803	0.0114049	-0.00666307	0.00710704	0.00831109	-0.00361556	-0.0077681	-0.00448932	-0.00312915	-0.00330009	0.00905704	0.00455604	0.00168015	0.0117343
RNF10	0.00160822	0.000635126	0.0235976	0.0147955	0.00663298	-0.0274767	0.0025075	-0.0100356	0.00815792	-0.00811616	0.0133216	-0.00427282	-0.00322087	0.0117079	-0.0132324	0.00489622	0.0108502
SPPL3	0.00614222	0.00334375	0.00135257	0.00325328	0.00515099	-0.0115794	0.00102127	0.0076648	0.00301172	0.00529442	-0.00125908	0.000299029	-0.00118859	0.00943373	2.66211e-05	0.00127576	0.00412835
C12orf43	-0.00648221	0.00318555	0.00474665	0.000474892	0.00261916	0.000410702	0.00273632	0.00181518	-0.000552122	0.00186865	-0.000697101	-0.00321598	-0.00104359	0.000692839	-0.00512187	0.00347875	0.00296795
TMEM120B	-0.00475159	0.00729295	0.0022954	0.0169109	-0.00249914	-0.00315061	-0.00679834	0.00847072	-0.0103758	0.00531501	-0.00487011	-0.0142494	0.00808553	-0.00105804	-0.007891	0.000448984	0.0195751
BCL7A	-0.0116196	-0.0160363	-0.0185206	-0.0182247	0.0103922	0.0127206	0.0186575	0.00761482	0.0703393	0.0208191	0.00706601	0.0690792	-0.00646484	-0.0160038	-0.00955183	-0.0146711	-0.0365436
MLXIP	0.0193356	0.0172032	0.00630512	-0.0172268	0.0119411	-0.0319651	0.000621278	-0.00954921	0.0260586	-0.00344399	-0.00318937	0.0141366	0.0111244	0.0245829	-0.00414903	0.00833335	0.000653435
RSRC2	-0.000656343	0.00249355	0.0298836	-0.00815388	0.0148931	-0.0266988	-0.000251522	-0.0113503	0.00122269	0.00297745	0.0332322	-0.00549736	0.000845745	0.00120861	0.000352237	0.00243519	0.00631802
CCDC62	0.0005168	-0.00378559	0.0122422	-0.00206417	-7.88516e-05	-0.00238927	-0.00353456	0.00329844	-0.0059036	0.00525	0.00147085	0.00778987	-0.00220405	-0.00131014	0.00495378	-0.00301177	-0.00358017
HIP1R	0.0100532	-0.00719191	0.0345819	0.00120428	0.0155173	-0.025689	0.00180269	-0.0150795	0.0260993	-0.00628705	0.0151168	0.0144311	-0.000170224	0.0118835	-0.0152807	-0.00974196	0.00186588
VPS37B	0.00459332	-0.00667279	0.0150583	-0.00293674	0.0144222	-0.0221275	-0.0021254	0.0163597	0.0141956	-0.0110871	0.0115461	-0.000993149	0.00730221	0.0208057	-0.00853879	0.00230548	-0.00291993
UBC	-0.0160936	-0.00439618	0.00353693	0.0127473	-0.0125093	0.000197164	-0.00376998	-0.0158674	0.00222063	0.026447	0.0300337	-0.0133321	-0.00146397	-0.0172637	-0.0217839	0.000810216	0.00772302
SLC15A4	-0.00334776	-0.00253681	0.00597289	0.00696782	0.00496537	-0.00401031	-0.00324853	0.00290582	-0.012749	-0.00891405	-0.000501979	-0.00125324	0.00286476	0.00815821	0.0109424	-0.00421515	0.0212862
SFSWAP	-0.00307604	0.00331407	0.0167273	0.00150522	0.0216286	-0.0142893	0.00439113	0.00464191	0.0112598	-0.00896829	0.0116259	0.00400446	0.00260395	0.0117655	0.00170829	-0.00309566	-0.00361489
ULK1	0.0155436	0.00102942	0.0282209	-0.000528746	-0.00441416	-0.0272336	-0.00153791	-0.00864129	0.00901127	-0.00448583	0.0134845	-0.00120765	0.00413528	0.0156929	-0.0031111	-0.00133874	-0.00439671
PUS1	-0.00500127	-0.00229377	-0.0047774	0.00828498	0.0121484	0.00340531	0.00593036	0.0155633	0.011691	-0.00291958	-0.00676479	-0.00911365	0.00290041	0.0024986	-0.00795983	0.00089333	0.00404485
DDX51	0.00209904	0.0025309	0.0136819	-0.000628358	-0.000493309	-0.0151589	0.000524626	0.00652413	0.00197821	-0.000536338	0.0025588	-0.00114495	0.000648266	0.0170272	-0.00391729	0.00103297	0.00166603
GOLGA3	0.00590637	-0.000711543	0.00403364	0.00319757	0.0238858	-0.0251617	0.000493971	0.00719305	0.00394609	-0.0018277	-0.00845006	0.00562176	0.00638899	0.0181164	0.00504115	0.0179345	0.00729333
ZNF26	-0.00192218	0.00837304	0.0123975	0.00242529	0.0242516	-0.0244584	0.00522902	-0.00301159	0.00626747	-0.00647357	0.0043985	0.000502455	0.00661164	0.0337816	-0.000685626	-0.00503554	0.00287993
ZNF891	0.00580451	0.00353858	0.00539329	-0.00331849	0.0288842	-0.0189267	1.29217e-05	0.00136762	0.0120785	0.00927744	0.00551856	0.00134546	-9.47105e-05	0.0203682	0.00293441	-0.00644854	-0.00423501
ZNF268	0.0030354	0.0017154	0.0059727	-0.00035318	0.00977429	-0.00842903	-0.00212567	-0.00626845	-0.000573168	-0.000111395	0.00104081	-0.00162472	0.00214974	0.0157145	0.0004296	-0.00115981	0.00159705
MPHOSPH8	-0.00797628	0.0145975	-0.0143823	-0.00167513	0.0155699	0.00614079	0.00634257	-8.43528e-05	-0.00921029	0.00391362	-0.0225192	0.0165291	0.00116687	0.0168639	0.0274182	-0.00542744	0.00315923
ZMYM2	0.0194504	0.00695383	0.0321339	-0.00523123	0.0344224	-0.0425409	0.00195839	-0.00982485	0.00726811	-0.0132245	0.00978427	0.00450569	0.00532776	0.0388795	0.00194871	-0.00342835	0.00195634
SACS	-0.000601256	0.00859645	-0.000395723	0.01438	0.0232011	-0.0134218	0.00621417	0.00440129	-0.00274294	-0.0158138	-0.00847959	-0.0144041	0.00229446	0.0236753	0.00495898	-0.000746031	0.0148958
MTMR6	0.0177704	0.0031676	0.0451915	-0.00675138	0.00128082	-0.0360135	-0.00110052	-0.012334	0.00493326	-0.00845583	0.0282403	-0.00751012	0.000252642	0.00387719	-0.00129963	0.000907437	-0.00340795
NUP58	0.0188426	-2.7481e-06	0.047538	-0.00526193	0.00333999	-0.0373306	-0.00582434	-0.0142129	0.00419554	0.00727503	0.0375544	-0.0112688	0.00529397	0.00180772	-0.0045043	-0.00302648	-0.00832034
RPL21	-0.0214826	0.00271759	-0.00928441	-0.00143049	-0.00660501	0.0286195	-0.00601332	0.000695897	-0.00556157	0.00508204	-0.000233167	0.00161373	-0.0066692	-0.0178461	0.00650866	-0.00696502	0.000837507
PAN3	0.0159474	0.00250717	0.0188921	-0.0050505	0.01449	-0.0234949	0.00295688	-0.00870836	0.0192676	-0.0170249	0.013011	0.0089571	0.00370718	0.0191498	0.000997483	-0.00743366	-0.000772117
LINC00426	0.000955671	0.00144926	-0.000715399	0.00390251	0.000144794	-0.0127093	0.000747915	-0.0073451	-0.00388501	-0.00660288	-0.0016836	-0.01561	0.000819832	0.0117319	-0.0121766	0.0168689	0.0329274
HMGB1	-0.0140936	-0.000294385	0.00160381	-0.00722378	0.00199654	0.0111896	0.00503448	0.0122457	0.00593923	-0.00138775	0.00415148	0.00867135	-0.00360178	-0.0137985	0.0079691	-0.000274427	-0.00318217
HSPH1	-0.0121638	0.00724534	0.0109646	0.00362269	0.0234404	-0.00513786	0.0127435	0.0256717	0.00266059	0.00241057	-0.00981556	-0.0134677	0.000953065	0.000872078	-0.00121438	-0.000248781	0.0159936
B3GLCT	0.00397095	0.0034748	0.0148967	-0.00518777	0.00448072	-0.0104295	-0.0042952	-0.00394516	-0.00687093	-0.000924465	0.00230159	0.00306207	0.00528619	0.00397637	0.000119574	-0.000862734	0.00597118
BRCA2	0.00719064	-0.00144728	0.025992	-0.00227939	0.0179377	-0.0226302	0.0212201	-0.0125244	-0.0151524	-0.0058717	0.000755517	-1.73785e-05	0.00439711	0.00710325	0.0160666	0.0119728	-0.000401106
PDS5B	0.00763526	0.00559716	0.00969874	-0.00580745	0.029063	-0.0289119	0.0161238	0.00626573	0.0197723	-0.00369999	-0.000354396	0.010936	0.00566064	0.0222519	0.000662976	0.00316455	0.00238294
SMAD9-IT1	0.00599819	-0.00071443	-0.00115835	-0.00251805	-0.000567603	-0.000536799	0.000452333	0.00597648	-0.00168701	-0.0035929	-0.00218317	-0.00128481	-0.00130105	0.00258454	0.00798361	-0.0010844	0.00247803
FOXO1	0.00213538	0.00691507	0.00960679	-0.0275464	0.0255261	-0.0163565	0.00680772	0.016639	0.0236358	0.00429912	0.00913728	0.0432859	-0.00277838	0.00915804	0.0158713	-0.00866695	-0.0286061
ELF1	-0.0181591	0.000735188	0.0178115	-0.00872188	0.0159425	-0.0112543	0.0212285	0.00225762	0.00463709	-0.00478566	0.0313338	0.00404961	-0.00169134	-0.00926864	-0.000927987	-0.0029171	0.00330779
WBP4	-0.00622324	0.00348249	0.00531329	0.00149809	-0.00230517	0.00261476	-0.000133561	0.0100889	0.000546343	0.000340388	-0.00204661	0.000116548	-3.31842e-05	-0.00447844	0.00550103	0.000509018	-0.00284102
NAA16	0.00172777	0.0238602	0.0199738	-0.00949379	0.014529	-0.0233238	0.00213097	-0.00505052	-0.00133141	-0.00284834	0.00467266	0.00508131	0.00712956	0.00749927	0.0161413	-0.00401899	-0.00751718
EPSTI1	-0.0149263	-0.00595773	-0.00692338	0.000813251	0.0284835	-0.00618925	0.145745	0.0382331	0.0369722	-0.0213764	-0.0231895	-0.000323904	-0.00132511	5.28287e-05	-0.00841735	-0.0025353	-0.00294234
TPT1	-0.0202173	0.00465912	-0.00887944	0.000860868	-0.00404331	0.0229615	-0.00251107	0.0012321	-0.00321021	0.00320968	0.000673415	-0.000267993	-0.00574527	-0.0169926	-0.00165533	-0.00244266	0.000967959
TPT1-AS1	0.0116127	0.00982171	0.0041682	0.00372197	0.0112032	-0.0239084	0.00401284	-0.000334471	0.00662445	-0.0187892	-0.00842023	0.0101405	0.00533269	0.0367008	-0.00337215	0.00176859	0.00420194
COG3	0.00261082	0.00280982	0.016406	-0.00984602	0.00109444	-0.0207234	-0.00426542	-0.010689	0.00220116	-0.00524179	0.0337318	-0.00790814	-0.00133443	-0.00354796	-0.00622423	0.0120337	-0.00980229
ZC3H13	-0.0146303	0.00686052	-0.00983324	0.00862826	0.0323483	-9.97669e-05	0.0157433	0.0212693	0.0124964	-0.00841693	-0.0159537	0.00516276	0.0037798	0.00714517	0.00725385	0.00319553	0.00737743
CPB2-AS1	0.00476946	0.00138075	0.00171137	0.000332619	0.00807935	-0.00581444	0.000352345	0.000970118	0.00114511	0.00219043	0.00329806	-0.000671217	0.00707071	0.00168055	-0.000865222	-3.18294e-05	0.00144424
RUBCNL	0.00224976	-0.0115654	0.0039892	0.00496875	0.0160277	-0.00632459	0.0146339	0.00599766	0.0199201	-0.00202583	0.00168295	0.0185067	-0.00394833	0.0158553	-0.00285564	-0.00923113	-0.00729084
LRCH1	4.16384e-05	-0.00463091	0.0179058	-0.00261628	0.0151626	-0.0176008	0.00654039	0.0121862	0.00756884	-0.00743006	0.00588116	0.00493566	0.00315668	0.0219311	-0.00429538	-0.00480043	0.00310529
ITM2B	-0.0232581	0.0223072	-0.022518	-0.0165181	0.00744726	0.0283704	0.0126856	0.00177704	0.00421765	0.0163889	-0.00812695	0.0445984	-0.00131293	-0.0193558	0.0235667	-0.0113093	-0.0293335
FNDC3A	0.00675615	0.00593169	0.00344491	0.0021299	0.0234764	-0.0265736	0.0066541	0.00261333	0.00252568	-0.00582491	-0.0020299	-0.00610465	0.00291422	0.0166418	-0.00089728	0.0238258	0.000744543
DLEU2	0.00506162	-0.00361104	-0.00669121	0.00329419	0.0185824	-0.00236651	0.0177293	0.00123599	0.00724572	-0.00879613	-0.009643	0.0258479	-0.00347441	0.0198404	0.0109911	-0.00746822	-0.0122113
TRIM13	0.0061034	-0.0012213	0.00885411	-0.00156052	0.0105583	-0.00275228	0.0133272	0.00958579	0.00732278	-0.00621379	-0.0059557	0.0168	-0.00249151	0.00308267	0.0113073	-0.00755153	-0.00597032
INTS6	0.0203838	0.00871701	0.0382705	-0.00661816	0.011299	-0.0372503	-0.00460363	-0.00795945	-0.00315173	0.0155377	0.0130438	-0.00259338	0.0127509	0.0209161	0.00634177	-0.00179806	-0.00371016
CKAP2	-0.0122532	-0.00376189	0.00107978	-0.000737637	0.014995	-0.00141804	0.00696411	0.00870179	0.00207733	0.00610851	0.0174775	0.0089192	-0.00370863	-0.0104833	-0.00222635	0.00138729	-0.00499246
PCDH9	0.0120635	-0.00772753	-0.00918576	-0.0369514	0.0274201	-0.0156542	0.0309719	0.0292698	0.120505	-0.0207366	-0.00694002	0.0648511	0.00360672	0.0181502	0.013027	-0.0184882	-0.0540659
DIS3	-0.00226443	0.00772243	0.0208901	0.00469233	0.0205477	-0.0181125	0.0040949	-0.000436441	0.000993851	-0.00737593	0.00655657	-0.00179593	0.0033844	0.00973059	-0.000655287	-8.69899e-05	0.0044155
LMO7	-0.000387141	0.0164451	0.00253494	-0.0113524	0.00906553	-0.0111926	0.000149551	0.0132835	-0.000419033	-0.00426377	-0.00025831	0.0164338	-0.00119161	0.00399211	0.0156813	-0.00383469	-0.00284003
MYCBP2	-0.00125675	0.00276204	0.005758	0.000813409	0.0332769	-0.0153186	0.0152634	0.014894	0.00257706	-0.000290327	-0.00480743	0.00847488	0.00233039	0.0192642	0.00680297	-0.0031546	0.00624413
SLAIN1	-0.0064181	0.0049635	1.77294e-05	-0.00162755	8.46066e-06	-0.00438723	-0.00195375	0.00132806	0.00685819	-0.0021591	0.00195041	-0.00060546	0.00104922	0.00105059	0.00510644	0.00435369	-0.000865624
RBM26	0.0031078	0.00222031	0.0122075	-0.00311906	0.0353696	-0.0188989	0.00992197	0.00100155	0.00766638	-0.0108248	-0.00284346	0.0174281	0.00623591	0.0259414	0.00838543	-0.00125765	0.00212916
DNAJC3	-0.0101508	0.00683249	0.00849041	-0.00513648	0.00960196	-0.031302	-0.00284499	0.00174667	-0.00428115	-0.00474189	0.00835852	-0.011266	0.00610946	-0.00746927	-0.010382	0.0540152	-0.00104879
AL442067.3	0.00293222	0.00313195	-0.00230109	-0.00118452	0.00310791	-0.0020855	0.000343124	-0.00447007	-0.00343695	0.00250426	0.00469038	-0.00186264	-0.00236822	-0.00297847	0.00542187	-0.000517781	-0.00205379
GPR183	-0.0250688	-0.00626542	-0.0195153	0.0913499	0.0021806	0.00607299	-0.0229613	-0.0480611	-0.0272556	0.0198984	0.0180206	-0.0529585	-0.008673	-0.00460716	-0.0387298	-0.00628429	0.0527737
PCCA-DT	-0.00363781	-0.000158395	-0.00347969	0.00819044	-0.00295912	0.00262058	-0.00338034	0.000946719	-0.00875738	-0.00348933	-0.00490006	-0.00649354	0.000190761	-0.0012293	5.63245e-05	0.00882741	0.00812147
PCCA	-0.000229456	-0.00262675	-0.00132715	0.011723	0.0118542	-0.0159811	-0.00134388	-0.00968229	-0.00602483	-0.00741462	-0.00427504	-0.00685946	0.00511887	0.0228622	0.00286778	0.0115569	0.0105886
TPP2	0.0147334	0.0128416	0.0235607	-0.00667204	0.0238756	-0.0439841	0.00457492	-0.0138085	0.00674101	-0.0132673	0.0138862	-0.00220809	0.0061412	0.0204558	-0.00849789	0.0214935	0.00393938
CCDC168	0.00398955	-0.000765422	0.00251578	-0.00110641	0.0103155	-0.00473654	0.000847097	-0.000419476	0.00465412	0.00255053	0.000389257	-0.00393486	0.00038458	0.00648458	0.000780002	0.0019274	-0.0021788
ERCC5	0.0039254	0.0116881	0.00224619	-0.00347636	0.0346052	-0.0166647	0.0084712	-0.00023581	-0.00329595	-0.00997754	-0.00551872	0.00801066	0.011556	0.0202619	0.0165435	0.00195299	0.00428245
ARGLU1	0.00196285	0.00225698	0.0118447	0.0068395	0.0363387	-0.0202673	0.00269478	-0.00720152	0.0110291	-0.00789337	0.00783242	0.00876299	0.000637538	0.0234182	0.00907257	-0.0101894	0.00464126
TNFSF13B	0.0237079	-0.000664531	-0.00454148	-0.00848192	0.00409112	0.00299348	0.0450673	0.00131052	0.000660636	-0.00184188	-0.00834584	0.00358263	0.00314191	-0.00235657	0.0057804	-0.00341605	-0.00387696
IRS2	0.0221319	0.00519312	0.0365824	-0.0212188	-0.00392502	-0.0459466	-0.0211364	-0.0197175	0.00497953	0.0332598	0.0824564	0.00951956	-0.00200625	-0.00856314	-0.016183	-0.0108452	-0.0271948
ARHGEF7	0.00706668	-0.000867542	0.0281797	-0.00503067	0.0234222	-0.0251632	-0.000584126	0.0100921	0.0322556	-0.00560345	0.00837684	0.00451459	0.00347539	0.0160497	-0.00827898	-0.00530343	-0.00726612
LINC01297	-0.00304415	2.91229e-05	-0.0032166	-0.00214891	0.00148143	-0.00208467	-0.00359709	-0.00891775	-0.00646761	-0.0072638	-0.00451876	-0.0088756	-0.00135498	0.00396266	-0.00695895	0.00167696	0.046104
AL355075.4	0.0243799	-0.000744444	-0.00268948	-0.00601744	-0.00274292	-0.00653181	0.00901631	0.00650994	0.00276239	0.019014	0.00467019	-0.00333648	-0.0027358	0.00142263	0.00150263	0.00389797	-0.00798433
RNASE2	0.0716121	-0.00139718	0.00249818	-0.00201842	-0.00103551	-0.0107118	0.00158973	-0.000856547	-0.000309434	-0.00509672	0.00103695	-0.00551073	0.00380311	0.00322521	-0.00275704	-0.00202137	-0.000920455
CHD8	0.00429762	0.00472184	0.0177665	0.00289754	0.0354194	-0.0232821	0.00545516	0.0156156	0.00927451	-0.00126502	0.00228277	-0.000147497	0.00593562	0.0189601	-0.000911161	-0.00129599	0.00118355
TRDC	0.0064256	0.0198917	-0.00464941	-0.00371728	0.000990788	-0.0136738	0.0022524	-0.00818125	-0.00177839	-0.0026691	-0.00477257	-0.000560045	0.183043	-0.00132983	-0.00776676	0.00434928	-0.00215683
TRAC	-0.00531675	0.120008	-0.00017127	-0.0126756	-0.00404227	-0.035892	0.0112498	0.0067349	-0.00129928	-0.0147014	-0.0129708	-0.0221547	0.0173723	-0.00245577	-0.0203051	-0.00221628	0.00853764
REM2	0.00466426	0.00244644	0.0023211	0.00176402	-0.00507464	-0.00377105	0.000267372	0.00126499	0.0123418	-0.00816752	0.0020167	-0.00612651	-0.00253304	0.00523401	-0.00980645	-0.00243028	0.00379648
NGDN	-0.000367546	0.00334483	0.0152508	-0.00575485	0.000296081	-0.00384194	0.00354203	-0.00119389	0.00158776	-0.0123197	0.0212202	-0.00475287	0.00120652	-0.00751763	0.00490949	-0.00426254	-0.0040392
IRF9	0.00747237	0.000898535	0.0163259	-0.00415084	0.00776106	-0.0204018	0.0568552	-0.00200075	0.0102196	-0.00595542	0.00371559	0.0027355	0.00539489	0.00680739	-0.00480052	-0.000887371	-6.54609e-05
REC8	0.00632649	-0.00263999	0.0252554	0.00282839	0.00555442	-0.026996	0.01559	-0.00483942	0.00770808	0.0017708	0.0123451	-0.0115408	0.00901678	0.0108968	-0.0126456	0.00713512	0.00103282
GZMB	0.0169652	-0.000431118	0.00283178	-0.00258959	3.64911e-05	-0.019185	0.00192451	-0.0103825	-0.00336534	-0.00793813	0.00231134	-0.00447476	0.295134	0.00366765	-0.00719949	0.0058738	-0.00277848
G2E3	-0.00264815	0.00181653	0.0204182	-0.00115314	0.0152229	-0.00839095	0.00313713	-0.00163898	0.00985039	-0.00340783	0.00667893	-0.00145707	0.00151909	0.00144711	0.00913324	-0.00503573	-0.000406863
HECTD1	0.0102447	0.000977548	0.0185258	0.00564153	0.0207804	-0.0271282	-0.000751929	0.00221012	0.00543478	-0.0114482	0.00359848	0.00180247	0.00330657	0.0234875	-0.00653175	0.00581171	0.00343704
NUBPL	0.00756375	-0.00110944	0.000247239	0.00597596	0.0110518	-0.00460157	0.00168273	0.00408987	0.00130283	-0.00267404	-0.00374419	0.00413114	0.00419855	0.00731026	0.00819635	-0.00228726	-0.00235365
ARHGAP5	0.00135967	0.00743018	0.00577143	0.00852082	0.0514382	-0.0164444	0.00261733	-0.00637982	-0.00423148	-0.00322789	0.00300434	0.00121161	-0.00561691	0.0234893	0.0238323	-0.00583212	-0.015083
AKAP6	0.00547774	-0.0012823	0.00157436	-0.0110616	0.000171979	-0.00418309	-0.00252829	-0.00725266	-0.0134145	0.00716539	-0.00465483	0.0371053	-0.000697605	0.00132943	0.0283451	-0.00298095	-0.00768
SNX6	-0.0221826	0.00465967	-0.0165988	0.0145747	0.0106319	0.0221487	0.0236973	0.0193312	0.00323562	0.0042761	-0.0153155	0.00247007	0.000251535	-0.0127517	-0.00168011	-0.00212344	0.00420362
CFL2	0.0016779	-0.000772966	0.0189887	-0.0011392	0.00510769	-0.00617395	-0.00692035	-0.00790702	-0.00997253	-0.00849892	0.00726702	-0.00369688	-0.00492467	0.000277222	0.0173839	-0.00111647	0.00187509
BAZ1A	-0.0101429	0.00551612	-0.00142838	0.00702161	0.0194613	0.00429872	0.0242771	0.0375067	0.0231948	-0.0043619	-0.00818216	-0.00899092	0.000682103	0.00176043	-0.00750212	-0.00502422	-0.00161114
SRP54	-0.00635871	0.00318111	-0.0015404	-0.00126388	0.0174538	-0.0123474	0.0071632	0.0106448	0.00161607	-0.0137244	-0.0114231	-0.00288094	0.00604341	-0.00300519	0.000965514	0.033744	0.00180626
NFKBIA	0.00110785	-0.00445862	0.0429214	-0.0292673	-0.0193166	-0.0188889	-0.0264377	-0.0322342	-0.0127871	0.0888147	0.0655308	-0.00413946	-0.00195542	-0.0259454	-0.00726678	-0.012092	6.61316e-06
RALGAPA1	0.0159977	0.0104611	0.0152457	-0.00273012	0.029613	-0.0303022	0.000986981	-0.00430325	-0.00126184	-0.00786843	0.00800094	-0.00063861	0.0112149	0.0255647	0.00750928	-0.000570387	0.00172092
MIPOL1	-0.000612421	0.000964346	-0.00165212	-0.00135009	0.00539721	-0.00190852	0.00530363	-0.00653585	0.00293997	-0.00602742	0.000661225	-0.0013415	0.00806099	0.00200236	0.0100517	0.000656105	0.00208685
PNN	0.00217641	-0.000347115	0.0154936	0.00354708	0.0371368	-0.0183533	0.00691001	-0.000387403	0.0170807	-0.00796975	0.00848497	0.00517821	0.00268864	0.0196616	0.00837494	-0.0106524	-0.00479441
FBXO33	0.00769626	0.00443187	0.0256312	-0.00883648	-0.00152811	-0.0399543	-0.00937514	-0.0177469	0.0146629	0.00795848	0.0523734	-0.00212016	0.00471224	0.00153146	-0.0177492	-0.000393377	-0.00611672
AL049828.1	-0.0022278	0.00135668	0.00182382	-0.00166213	0.00590367	-0.00115063	0.00600761	0.00436642	-0.00118588	-0.00817302	-0.00373078	-0.00210858	-0.00137921	0.0022027	2.96864e-05	0.00157452	0.00845563
MIS18BP1	-0.00678501	-0.0115949	-0.000194648	0.0124363	0.0334128	-0.00379789	0.011967	-0.0109779	0.0194663	-0.010118	-0.00305451	0.0176605	-0.00593424	0.0129284	-0.0142674	-0.00447014	0.0272474
RPS29	-0.0251648	0.00185505	-0.00968398	0.00513144	-0.00522669	0.029216	-0.00115722	0.00115805	-0.00565687	0.0024913	0.000411075	-0.000817527	-0.00707678	-0.0189069	0.00150207	-0.00601091	0.00298414
AL139099.1	-0.00137343	4.92769e-05	0.00229262	0.00300533	-0.00255831	-0.0026377	-0.000987089	0.00265977	-0.00177402	-0.000700948	0.000283734	-0.00179843	0.000167885	0.00145635	-0.00325921	0.00293244	-0.00117979
AL627171.2	0.00773418	0.00823253	0.00716756	-0.00500665	0.00217494	-0.0102742	0.00558755	-0.00186636	-0.00387193	0.0205578	0.00636096	0.00252563	0.00584838	-0.00227553	0.0142615	-0.00395882	-0.00630535
MAP4K5	0.0105179	-0.00206286	0.0128481	0.000481314	0.0203895	-0.0188942	-0.00193052	-0.00142416	0.0108315	-0.0069689	0.0110751	0.00415285	0.00524418	0.0176092	-0.000279663	-0.00438607	-0.00631523
NIN	0.00553364	0.00185857	0.0110052	0.00582222	0.0474956	-0.0284926	0.00563497	0.0141264	0.00611293	-0.0107705	-4.17714e-05	-0.00205966	0.0071405	0.0262488	0.00380773	-0.00264185	0.0239705
PSMC6	-0.012669	-0.00264437	-0.000596044	-0.00619508	0.00644037	0.00785284	0.00883291	0.0139887	0.00827899	0.0039583	-0.00926712	0.0368559	-0.00241207	-0.00756689	0.0073309	0.000158473	-0.00498062
DDHD1	0.011587	0.00785269	0.0185879	-0.00297724	0.0330323	-0.0356863	0.0184681	0.000258425	0.00869858	-0.0119304	0.00680148	0.00663913	0.000470764	0.0375865	0.00137663	-0.00302031	-0.00269573
GMFB	0.000275571	-0.00336948	0.0165636	0.000143628	0.0150371	-0.0173469	0.00613908	0.00173772	0.00545879	-0.00502168	0.0145134	0.0220046	-0.00535426	-0.000530289	0.0074755	-0.00287637	-0.0122595
KTN1	-0.0123566	0.0038605	0.00144807	0.00162028	0.0297535	-0.00146708	0.00939694	0.0166461	0.00688764	-0.000974083	-0.00292664	0.00213082	0.000601192	0.00699332	0.00685795	-0.00128792	-0.000269576
PELI2	0.00557587	-4.04682e-05	0.00752161	-0.0074066	0.00149311	-0.00932429	0.00552622	-0.00445629	0.0097364	-0.00495279	0.00811687	0.0147556	0.00136048	0.00614919	0.00755139	-0.00540694	-0.0102252
NAA30	-0.00117324	0.00484711	0.0146975	0.00146491	0.0072045	-0.0147603	-0.000183234	0.00105463	0.000877238	-0.00262585	0.00809445	0.000627001	0.00416081	0.00405401	-0.00459131	0.00346517	0.00193206
PSMA3-AS1	0.0170185	0.00897931	0.0200391	-0.00302139	0.0281075	-0.0346009	0.00149347	-0.00193387	0.00870755	-0.0153255	0.0117852	0.00603443	0.00507037	0.0315189	0.0112904	-0.00884048	0.000992236
ARID4A	-0.00171039	0.0034912	0.00486286	0.00285747	0.0286779	-0.0152066	0.00235112	0.00229037	0.00743672	0.000279052	0.00219127	0.0121564	0.0059528	0.0154621	0.00530321	-0.00459749	0.00146357
DAAM1	-0.0124674	-0.000778893	-0.0080278	0.0320359	0.00500772	-0.00128903	0.000577499	-0.0359399	0.0146531	-0.02715	-0.0187104	-0.0308616	0.000906876	0.00362402	-0.0285501	0.00978592	0.0895673
PCNX4	0.00203476	0.00701044	-0.00503992	0.00202183	0.0276049	-0.0118945	0.00531787	0.00751906	0.00195471	-0.00221931	-0.0123866	-0.00196719	0.00442766	0.0306535	0.00264808	-0.000654215	0.00825129
PPM1A	0.00820878	0.00247493	0.0258242	-1.62502e-05	0.0126098	-0.0289181	-0.00341588	-0.00562246	0.00791792	-0.0037663	0.0194043	-0.00263786	0.00201207	0.00984615	0.00638492	0.001213	-0.00578425
AL359220.1	0.0112011	0.0404884	0.00482709	-0.00139431	0.000475204	-0.0177262	-0.00497701	-0.0102273	-0.00292017	-0.00721944	-0.000798095	-0.00484192	0.00660651	0.00460807	-0.00186302	-0.0017506	-0.00250885
HIF1A	0.0203361	-0.00355269	0.0610009	-0.0172006	0.0184798	-0.0411523	-0.00757921	-0.0043317	0.00246573	-0.00843696	0.0565703	-0.0013723	-0.00134789	0.00362257	-0.00304083	-0.0111308	-0.0108095
HIF1A-AS3	0.00386166	-0.00266799	-0.00412557	-0.00131915	0.0123494	-0.00544614	0.00661117	0.00279424	0.00461542	-0.0114842	0.000673279	0.00719905	0.0113331	0.00800787	0.00470122	-0.00383284	-0.00386973
SGPP1	-0.00756289	-0.00188517	-0.00280724	0.0396622	0.0113986	-0.00775832	-0.00219097	-0.0166193	-0.0183995	-0.00754323	-0.0037102	-0.017979	0.00267925	0.0197186	-0.0117199	-0.00266929	0.0309972
SYNE2	0.00872478	0.0205505	0.0429185	0.00724972	0.0426345	-0.0515463	-0.000760147	-0.00579148	0.022466	-0.0139061	0.00951345	0.00331846	0.0320909	0.0289336	-0.0196767	0.00125111	-0.00225698
ZBTB1	-0.00597522	-0.00125732	0.0249449	0.0123677	0.0313164	-0.0321254	-0.00705966	-0.00692346	-0.000747913	0.0181439	0.0398467	-0.0106781	-0.00233451	0.00269505	-0.00888207	-0.00613037	0.00701065
TMEM229B	-0.00327615	0.00381992	-0.00649147	-0.000681277	0.00118688	0.00176834	0.0142693	0.0197282	0.0134611	-0.00396735	-0.00392511	-0.00216991	0.00862939	-0.000285717	-0.00643806	-0.00313592	-0.00545235
PIGH	-0.00951672	-0.00118381	0.00969668	-0.00366298	0.00328462	-0.00257492	0.00342922	0.00384045	0.00141077	-0.00750359	0.0110461	-0.00585746	0.00180249	-0.00247914	-0.00282075	0.00442857	0.00462747
VTI1B	-0.0105374	0.00493758	-0.00436015	0.0156019	0.00466026	0.00384846	0.00782947	0.00146863	-0.00538705	-0.00329835	-0.0115578	-0.000116135	0.00135465	-0.00749872	-0.00193763	0.0106064	0.00813735
ZFYVE26	0.0105164	0.000556972	0.008237	0.000745703	0.00342988	-0.017884	0.00620354	0.00685197	0.0038532	-0.00312524	-0.00347666	-0.000569932	0.0160637	0.022979	-0.00349961	0.0035952	-0.00335966
ZFP36L1	-0.00662178	-0.00299182	0.0106164	-0.013624	0.0159014	0.00771899	0.00775607	0.0441165	-0.0121179	0.015383	0.00249509	0.0188459	-8.35451e-06	0.00781832	0.0291728	-0.020917	-0.0075585
AL133445.2	0.0162188	-7.83536e-05	0.0116916	0.0027226	-0.00141083	-0.015669	-0.00411969	-0.00452853	-0.000124558	-0.00346235	0.000912344	-0.000251682	0.0047599	0.0204984	-0.00289337	-0.00207755	0.000772853
MAP3K9	0.00258081	0.00225777	0.00774685	-0.00186371	0.00502017	-0.00510475	-0.00724427	-0.00737419	-0.00410196	0.00718418	0.00131547	0.0104817	-0.00374854	0.00798994	0.00281695	-0.00417084	-0.0015941
PCNX1	0.00698066	0.016982	0.0114981	-0.00656301	0.0247984	-0.0352371	0.00268105	-0.00539265	0.00730941	0.000508647	0.000160137	0.00153216	0.0188622	0.036756	0.00369446	0.00328951	0.00209854
SIPA1L1	0.00336289	-0.00669288	0.0209984	-0.00813271	0.0280978	-0.0198341	0.00156128	0.00769819	-0.0160026	0.00660138	0.00981398	0.051938	0.000994311	0.00679241	0.0170027	-0.0101853	-0.00871139
RBM25	0.00863698	0.00839388	0.0342076	-0.00673888	0.0237363	-0.0320772	0.0073257	0.00289613	0.0110669	-0.0111885	0.0106122	-0.00101302	0.00644595	0.0223795	0.00300977	-0.000201695	0.000566239
PSEN1	0.00214948	-0.00166148	0.00274511	0.00178448	0.0110188	-0.0213744	0.00466502	0.000248042	0.012103	0.00741519	0.00219971	0.0103957	0.0057648	0.0248268	-0.0074557	0.00138863	0.00460292
ENTPD5	-0.00345959	0.000908452	-0.00230754	0.000701601	0.00147285	-0.000883432	-0.00209694	7.69271e-05	-0.0039257	0.000409833	0.00137132	-0.00347403	0.00244636	0.00732887	-0.00354703	0.00130661	0.00939821
AREL1	0.00771416	0.0031351	0.0184317	-4.14016e-05	0.0110193	-0.0199142	0.00164386	0.00104629	0.00773996	-0.00820985	0.00323238	-0.00261277	0.00297281	0.00577837	-0.00394284	0.00292534	0.00199023
DLST	-0.0028099	0.00623877	0.0263462	0.00571666	0.00354626	-0.0230149	-0.000360641	-0.0120553	0.00395962	-0.0126162	0.009481	-0.00198928	0.00908986	0.0134591	-0.00798042	-0.000238198	0.00600415
MLH3	0.0102169	0.00854199	-0.00110211	0.000484507	0.0220896	-0.00999805	-0.000892605	0.00577473	0.00147842	-0.00438568	-0.0072736	-0.00209496	0.00615401	0.0257465	0.0106237	-0.00564485	0.00417984
FOS	0.00719043	0.00155736	-0.00294504	-0.00409023	-0.00145198	-0.0119662	-0.0158604	-0.00206466	0.0143346	0.181599	0.0146011	0.0127626	-0.00452317	-0.0215553	-0.0301057	-0.0166435	-0.0250949
GPATCH2L	0.019311	0.0085034	0.0334155	-0.00423319	0.0255863	-0.0392215	0.00415481	0.0034551	0.0121327	-0.01478	0.0130824	-0.00757046	0.00663432	0.0266127	0.0146326	-0.00279576	-0.00176666
NRDE2	0.00938727	0.00551464	0.0288879	-0.00414241	0.0123644	-0.0298336	0.00240809	-0.00520005	0.00929644	-0.00378665	0.0133974	-0.00910764	0.0109832	0.0163842	-0.00866889	-0.00167825	0.00447269
CALM1	-0.0276557	0.013528	-0.00669498	0.0148953	-0.00197432	0.00833539	-0.00548407	-0.0110789	-0.00270944	0.0152368	0.0159569	-0.00687342	0.00462002	-0.0192381	-0.0147598	-0.000108196	0.0151917
RPS6KA5	0.00868427	0.00387861	0.00344649	0.00782167	0.0269076	-0.0188941	0.00372725	0.00516302	-0.000204687	-0.00919081	-0.00504412	0.0122075	0.0051797	0.0324858	0.00161026	-0.00738552	0.00381179
PPP4R3A	0.00189656	0.00059829	0.0350431	-0.00662478	0.0408901	-0.0337518	-0.000211258	-0.00287904	0.00533524	-0.000758911	0.0257354	0.0124199	0.00280729	0.0120084	0.00693708	-0.00669005	-0.00189382
TRIP11	-0.00740362	0.00451009	-0.00936575	0.00100065	0.0538275	-0.0116226	0.0116308	0.012908	0.00498597	-0.00590179	-0.0205257	0.0106631	0.00660687	0.0186568	0.0232992	0.00696391	0.00942521
ATXN3	0.00413179	0.00583883	0.00377672	0.00370094	0.0069413	-0.00953343	0.0065306	0.00315642	0.00944025	-0.00337696	-0.00660909	0.00461899	0.000361494	0.0143262	0.00815353	-0.00199484	-0.00340411
DDX24	0.00010421	0.00926174	0.0334947	-0.00450387	0.0145894	-0.0212531	0.00278587	-0.0155896	-0.010096	0.00816641	0.0321524	-0.00978594	0.00533052	-0.00252833	0.00696039	-0.00606062	-0.00587175
IFI27	0.034991	-0.00109685	0.00776618	-0.00605113	-0.00883437	-0.0320426	0.0304852	-0.0149859	0.00141622	-0.0146848	-0.00419384	-0.012116	0.00961853	-0.00281982	-0.0126186	0.0380329	0.0051899
DICER1	0.00849667	0.00208562	0.00913345	0.00199432	0.03868	-0.0241624	0.0077687	0.00121048	0.0125706	-0.0118407	-0.00638663	0.0100603	0.00965411	0.0400754	0.00955279	-0.00161554	-0.00415687
TCL6	0.00176126	-0.00802477	-0.00605727	-0.0343234	0.00691359	0.00686015	0.0157235	0.00792724	0.0507655	-0.00413507	-0.00700862	0.0701807	-0.00457116	-0.00734685	0.0205619	-0.0105744	-0.0341755
TCL1B	-0.00589441	-0.000245276	-0.00890805	-0.0140528	0.000525772	0.0105793	0.0172016	0.0149239	0.0462974	-0.00433516	-0.00481448	0.00755102	-0.00286042	-0.00990901	-0.00407295	-0.00391331	-0.0161007
TCL1A	-0.0300105	-0.0194328	-0.0432292	-0.0517021	0.00226918	0.0655814	0.0480111	0.115886	0.105119	0.00172072	-0.0314825	0.0784402	-0.0135987	-0.0280532	0.0264663	-0.0254895	-0.08711
AL139020.1	-0.0108593	-0.00993509	-0.019035	-0.0322629	0.00275257	0.0234827	0.0354373	0.0644012	0.131956	-0.00632241	-0.0149455	0.015549	-0.00597947	-0.00921486	-0.0148227	-0.0137145	-0.0487131
BCL11B	-0.0104818	0.166987	0.0135215	-0.0175311	0.00734242	-0.065164	-0.00174618	-0.0261345	-0.0138456	-0.00900274	-0.00423678	-0.0216904	0.0325205	0.0217365	-0.0027582	-0.00229445	-0.00887201
PPP2R5C	0.00972275	0.0193178	0.0191193	0.00527517	0.00898856	-0.0424485	0.00353706	-0.00705149	0.00646275	-0.00506389	0.016985	0.00106524	0.0143741	0.0204789	-0.00565352	0.00297303	0.00876207
DYNC1H1	0.0134397	0.00986664	0.0291817	0.0186978	0.0285613	-0.046509	0.000248269	-0.0101314	-0.00328387	0.000140452	0.0093096	-0.0102636	0.00756769	0.0326243	-0.0118472	0.000856162	0.0141106
HSP90AA1	-0.0175133	0.00512252	0.00945299	-0.00429242	0.00310811	0.00502541	0.00372086	0.0194261	0.00342264	0.0123246	0.0165761	-0.00569564	0.00151291	-0.0134776	-0.00837039	-0.00314748	-0.00393987
ZNF839	-0.00143852	0.00304257	0.00416112	0.00306787	0.00987794	-0.00602473	0.002487	-0.00181391	0.003756	-0.0042513	0.00132865	0.00133991	-0.00334554	0.00555817	-0.00347939	-0.00175829	0.00624214
RCOR1	0.00211158	-0.00179647	0.00892219	0.0071106	0.0115331	-0.0114679	0.00335324	0.0130765	0.0149086	-0.000271486	0.00945219	-0.00756507	0.00301051	0.00115784	-0.00537768	-0.00370249	0.00289849
EIF5	0.00155913	0.00283349	0.0296064	-0.00153385	0.00546221	-0.0265845	-0.00145949	-0.00578487	-0.000611726	0.0224594	0.0291247	-0.0126423	0.00613393	0.00462612	-0.0033729	0.000229353	0.00475458
INF2	0.00418898	0.00608353	0.00155544	0.0062128	0.00312475	-0.0112358	-0.00728039	0.00497133	-0.00449588	0.00291224	-0.000104176	-0.00878624	0.00139368	0.0137367	-4.84373e-05	-0.0026856	0.00784833
CRIP1	-0.0257826	-0.00307206	-0.0249293	0.105202	-0.0132725	0.00871402	-0.0219185	-0.0500549	-0.0101402	-0.00976869	-0.0111687	-0.0645885	-0.00131581	-0.0122383	-0.0708017	0.0144242	0.0990202
IGHA2	-0.0113932	-0.00551913	-0.0106924	0.0196115	-0.00915299	-0.0379434	-0.0120468	-0.0500825	-0.0321102	-0.0214615	-0.0167359	-0.0469512	0.00755963	-0.00569992	-0.0357238	0.100331	0.08768
IGHE	-0.00556175	-0.0039507	-0.00424504	-0.00930171	-0.00789557	0.00635548	-0.00386322	-0.00737544	-0.0116211	-0.00461613	-0.00603688	-0.00677434	-0.00137266	-0.00318615	0.00633988	0.00203723	0.037551
IGHG4	-0.00289591	-0.00497616	-0.00850964	0.00373998	-0.00533951	-0.0241868	-0.00785633	-0.0277989	-0.026462	-0.0156529	-0.0149831	-0.0320769	-0.000529596	0.00267108	-0.0194201	0.058895	0.0784483
IGHG2	-0.0121843	-0.00956892	-0.00932225	0.0344495	-0.00238323	-0.0145284	-0.0101829	-0.0421719	-0.0323728	-0.0124347	-0.0152237	-0.0394229	-0.00264707	0.00280774	-0.0225361	0.0501394	0.0680218
IGHA1	-0.00518064	-0.0101133	-0.00708834	0.0249099	-0.0105069	-0.0582071	-0.0156081	-0.0638944	-0.0403351	-0.0227115	-0.0153709	-0.0572599	0.00773822	0.00332353	-0.0381487	0.128654	0.080507
IGHG1	-0.0138147	-0.0100603	-0.01291	0.0258153	-0.00874527	-0.022055	-0.0151482	-0.0562897	-0.0459571	-0.0217197	-0.0232401	-0.0597991	-0.000959415	0.00640841	-0.0286745	0.0715094	0.132352
IGHG3	-0.00888323	-0.0107057	-0.0130735	0.0229421	-0.00755801	-0.0212387	-0.00649155	-0.0445152	-0.0455153	-0.0122006	-0.0198488	-0.0445591	-0.00486954	8.96362e-05	-0.013723	0.0633242	0.104955
IGHD	-0.0124691	-0.020608	-0.0126748	-0.0194204	0.0115875	0.0218927	0.0211598	0.0706501	0.0498516	0.0125069	0.00887738	0.0626429	-0.0082246	-0.00846103	0.03148	-0.0292864	-0.0851591
IGHM	0.00292771	-0.0173839	-0.00353148	-0.00298149	0.0101242	0.00808495	0.0139397	0.0313791	0.030578	0.00840786	0.00447667	0.0414635	-0.00217515	0.00461655	0.0180558	-0.0182886	-0.0697044
FAM30A	-0.0139531	-0.016368	-0.00833895	0.0114351	-0.00354789	0.0185265	0.0065208	0.00908429	-0.000506135	-0.000121865	-0.0105566	-0.000712047	-0.00925424	-0.00132471	0.00725012	0.00265449	0.0128975
IGHV3-15	-0.00673783	-0.00589769	-0.00363807	0.00218493	0.0119512	-0.00500905	0.00820487	0.00942294	0.0195548	-0.00665476	-0.000495882	-0.00309696	-2.67361e-05	-0.00548653	-0.00152035	0.0164992	-0.0108313
IGHV3-21	-0.00758318	-0.00354993	-0.00430858	0.00231171	0.00175886	-0.0040763	-0.00149578	-0.000532113	0.00157428	-0.00328677	-0.000757402	0.00790638	-0.000698789	-0.00481583	-0.00392988	0.0191465	-0.00662193
IGHV3-30	-0.0108349	-0.00617134	-0.00490306	-0.00601433	0.00920369	-0.0140005	0.00885358	0.00391929	0.00218235	-0.0023831	-0.000882058	0.00263927	0.000623176	-0.00498379	0.00194457	0.0339332	-0.00396245
IGHV3-33	-0.00646574	-0.00403654	-0.00173186	-9.58818e-05	0.0036783	-0.0066448	0.00771769	0.00556203	0.000907927	-0.00561126	-0.00150917	0.00344607	-0.00271095	-0.00400726	-0.0018258	0.0207818	-0.00611108
IGHV4-34	-0.00347945	-0.00419896	-0.000233726	0.00206505	0.00938613	-0.00113318	0.00583055	0.00489625	0.00473618	0.00033415	0.00215513	0.0181409	-0.000647099	-0.00211919	-0.0029812	3.42272e-05	-0.0107976
IGHV3-48	-0.00315769	-0.00149653	-0.00248406	-0.00180327	0.00299121	-0.00698746	0.00168942	-0.00683466	0.00511706	-0.00140836	-0.00254529	6.82462e-05	0.00670131	-0.00142574	0.00183119	0.0182468	-0.00395123
IGHV5-51	-0.00484685	-0.00260999	-0.00661724	0.00651786	-0.00210311	-0.00563566	0.00207391	0.000929411	-0.00196655	0.00116831	-0.00248275	0.00100863	-0.000628351	-0.0020847	-0.00642164	0.0178293	-0.0022828
IGHV3-53	-0.0033053	-0.00375243	0.000580941	-0.00206455	0.00252562	-0.00552009	-0.00111337	0.00199426	-0.000361644	-0.00175381	0.000613441	0.0064592	-0.00256739	-0.00332713	-0.00398793	0.0156206	-0.000515816
IGHV3-72	-0.00460173	0.00111315	8.51472e-06	0.00791529	0.0034659	-0.0059437	-0.00185498	-0.0075762	-0.00260597	-0.00438176	0.000813331	-0.00623373	0.000554795	0.00201549	-0.00702242	0.0118398	0.00243032
IGHV3-73	-0.00227092	-0.00226297	-0.000918578	0.00139043	0.00268986	0.000517916	-0.00148285	-0.00131228	3.30101e-05	-0.00228667	-0.00179043	0.00427047	-0.00234453	-0.00332487	-0.000209713	0.00523675	-0.00101986
SNHG14	0.0154228	0.0188862	0.0039952	-0.00279385	0.0438337	-0.0400548	0.00294932	0.000413502	0.00119681	-0.0143028	-0.00728501	0.012884	0.00947638	0.0568011	0.0335531	-0.00712747	0.000132813
HERC2	0.00364344	0.00303757	0.00238114	0.00616196	0.0258298	-0.0271705	0.00143863	-0.00687677	0.00999909	-0.00995685	-0.00294184	0.00114305	0.00543317	0.0211914	-0.00231901	0.0203274	0.00201478
MTMR10	-0.00222514	-0.00184149	0.00181093	-0.00611083	0.0188093	-0.00904192	0.00371878	0.0125957	0.0138903	-0.00100693	-0.00506736	0.02044	-0.00202264	0.0185315	0.00878892	-0.0054497	-0.00249372
SLC12A6	0.0139004	0.0064344	0.00657612	-0.00235516	0.0242301	-0.0260657	-0.00269443	-0.00286753	-0.00970919	-0.00167297	-0.0015924	0.0291057	0.00140589	0.0167465	0.0127017	0.00384909	0.00253471
GOLGA8A	0.00430131	0.0125249	0.0226234	0.0211824	0.0166071	-0.0303119	-0.0161101	-0.0231736	-0.0128929	-0.00734446	0.00521866	-0.0103849	0.0018051	0.0351575	0.0114463	0.00261644	0.0128705
GOLGA8B	0.00349472	0.0148883	0.0426159	0.0128685	0.0269745	-0.0404403	-0.00617345	-0.0154873	-0.000996817	-0.00399925	0.00328232	-0.012551	0.00276781	0.0332065	-0.00429732	0.00110789	0.0107806
ZNF770	0.000218631	0.00669069	0.00198108	-0.00287129	0.0270446	0.00126109	0.00657798	0.00757451	-0.00334426	-0.00668853	-0.00704312	0.00344598	0.00116042	0.00778426	0.0136306	-0.00185906	0.000635462
DPH6	-0.0105275	0.000358119	0.00255699	0.00775534	0.0118911	0.00281617	-0.00060289	0.00531017	-0.00171713	-0.00260973	-0.006389	-0.00416151	-0.00335672	0.00646979	0.00316826	-0.00129306	0.000325882
FAM98B	0.00731027	0.000641638	0.0373171	-0.0010418	0.015928	-0.0333846	-0.000867251	-0.00429082	0.0058233	-0.0060617	0.0248906	-0.0053786	0.00336304	0.00886715	-0.00817689	0.00106363	-0.00411287
AC116158.3	0.000612241	0.00247622	0.0184221	-0.00258043	0.00623807	-0.0195517	-0.00272136	0.000270918	0.000618452	0.00386817	0.00993592	-0.00293923	-0.000572706	0.0137783	-0.00418559	-0.0024361	0.00725582
EIF2AK4	-0.00499628	-0.000573464	-0.00381709	0.00157733	0.00245659	-0.0149952	0.000159295	-0.00639524	-0.0029462	-0.0024233	0.000436053	-0.00150294	0.00686753	0.000974607	0.00318151	0.0299711	0.0020588
RPUSD2	-0.00214515	0.000555732	-0.00123901	-0.00322227	-0.00055131	0.000341553	0.00434576	0.00419022	-0.00284463	-0.00751495	0.0047345	0.000911954	-0.00251482	-0.00114812	0.00266846	0.00120284	0.00172163
KNL1	-0.00103157	-0.00293142	0.0186819	0.022801	0.00725544	-0.0273211	-0.00271939	-0.00425629	-0.000768445	-0.0124069	0.0144904	-0.00545029	0.0057189	0.00966779	-0.0115302	0.00666247	0.00493422
RTF1	-0.00811621	0.00108967	0.00638015	0.0109558	0.00831791	0.00153734	0.00701103	0.00410293	0.00077399	-0.00251457	0.00156747	0.000501213	0.00209331	-0.00634401	-0.00862698	0.00673781	0.000939184
MGA	0.011462	0.00499506	0.00481608	0.00723474	0.0384159	-0.0258501	0.00549776	0.00629179	0.00496377	-0.00780701	-0.00517469	0.00376047	0.00675664	0.0327297	0.00731437	-0.00425095	0.00175061
TMEM87A	-0.0061848	0.00590591	0.0212347	0.00633957	0.00944562	-0.0194789	0.00417956	-0.00768068	0.00231194	-0.00310028	0.0145121	-0.00548275	0.00281744	0.0039403	-0.00288569	0.00320423	0.00406192
GANC	0.00421913	-0.00470998	0.00110807	0.0173101	0.0300893	-0.0121248	0.00654307	-0.00419192	0.0128887	-0.00187195	-0.00773052	0.00431908	0.000211335	0.0195439	-0.00264183	-0.00570668	0.00291522
ZNF106	-0.0106393	-0.000483525	-0.0128337	0.0170534	0.03329	0.00432483	0.00795386	0.023919	0.0140837	0.00247497	-0.00966803	-0.00084083	0.00483281	0.00609978	-0.00721301	-0.00413102	0.00987901
STARD9	0.00677308	0.00501118	0.00755201	-0.0100519	0.008416	-0.0167714	-0.00444763	-0.00853879	0.0145181	0.0021662	0.00243511	0.00864092	0.00651034	0.0207821	0.00157947	-0.00431712	0.000813706
UBR1	0.00274211	0.002229	0.0169133	-0.00781144	0.0215753	-0.0184174	0.0102864	0.00639204	0.0121993	0.000369077	0.00124211	0.00862746	0.00652	0.0147618	0.0055648	-0.00361167	-0.0093353
TUBGCP4	0.00500571	0.00409855	-0.00483641	0.00449308	0.0158181	-0.00648345	0.00819239	0.0189135	0.00387083	-0.00651262	-0.00545638	-0.00552826	-0.00642364	0.0176694	0.00343845	-0.00217105	0.00306854
TP53BP1	-0.00145573	0.00669184	0.0123924	0.00558304	0.0244048	-0.0168823	0.00560948	0.0121273	0.00666581	0.000443418	0.0012197	-0.00317193	0.0126263	0.00838394	-0.00519821	-0.000460671	0.0045796
CTDSPL2	-0.00411701	0.00757258	0.0154177	-0.00820692	0.0345284	-0.0116307	0.0083107	0.0040963	0.00914275	-0.000240753	0.00338041	0.00852656	-0.000956531	0.00544464	0.00309431	-0.00567539	-0.00470227
SPG11	0.00694131	0.00173586	-0.00101547	0.00606421	0.0257202	-0.0213989	0.0120473	0.0132344	0.0111273	-0.00319361	-0.0132806	0.0109648	0.00063592	0.0385414	0.010308	-0.00497594	0.00599195
B2M	-0.0112693	0.00144849	-0.0118529	0.00781682	-0.00287841	0.0114686	0.0103995	0.000175882	-0.000496704	0.00263904	-0.00589925	-0.00316741	-0.000554867	-0.00963815	-0.00403727	0.00191868	0.00480404
SLC28A2	0.0112243	-0.00101595	-0.00181826	0.00139312	0.00408643	-0.000260108	0.00357581	-0.00237587	0.00365365	-0.00417352	-0.000963558	-0.00445361	0.00127376	-0.00149937	-3.75484e-05	4.15511e-05	0.00287216
SLC30A4	0.00305929	-0.00158837	-0.00288266	-0.016082	0.00707235	0.000351896	-0.000279737	-0.00293982	0.0129032	0.00150039	0.000965062	0.0268806	-0.00112288	-0.00142622	0.0174546	-0.00637902	-0.00584588
MYEF2	0.00664379	0.00353257	0.0294324	0.000917887	0.012597	-0.0219562	-0.00460143	-0.00787088	0.00179099	-0.00860245	0.011468	-0.00421329	-0.00161407	0.014542	0.00311198	-0.00330209	0.00240284
CEP152	-0.00451724	0.00131598	0.00326257	0.000854788	0.0217505	-0.00625525	0.00305017	0.00579257	0.00399358	-0.0012201	-0.000753589	0.00472904	-0.00120779	0.0106951	0.00216948	0.00046577	-0.00557694
SECISBP2L	0.000729102	-0.00113773	0.040282	-0.0128834	0.0277624	-0.0419576	0.0211844	-0.0160922	0.00196725	-0.0124639	0.041248	0.0266553	0.00608766	0.00501564	0.00254412	-0.00170879	-0.0104671
GABPB1	-0.00463355	-0.00254253	0.0470986	-0.0116564	0.00476949	-0.0160825	-0.00394004	-0.00943513	-0.00167486	-0.00701882	0.0255096	0.00418296	-0.000942065	-0.00784256	-0.000760068	-0.000700268	-0.00212374
GABPB1-IT1	0.00906942	0.00759859	0.0491629	-0.0283501	0.00180248	-0.0305432	0.00267978	-0.0120219	0.0125796	-0.0151666	0.0319705	0.0265292	0.0020913	-0.00132911	0.0114163	-0.00696925	-0.0185821
GABPB1-AS1	0.0110088	0.00715373	-0.00125572	-0.013801	0.0259591	-0.0216823	0.0118502	0.0145702	0.0104325	-0.0245406	-0.00608653	0.0225819	-0.001559	0.0406434	0.053797	-0.00789308	-0.0120097
USP8	0.0127719	0.00255217	0.0143143	-0.00770777	0.0298572	-0.0254789	0.00519866	0.00345995	-0.00298839	-0.010746	-0.000524222	0.0242564	0.00390672	0.0230664	0.0199079	9.57793e-05	0.002117
SPPL2A	0.00788269	-0.00246429	0.0229315	0.00761675	0.0111041	-0.0264518	0.00885978	-0.00272326	0.000389636	0.000104034	0.00650505	0.000972258	0.0029213	0.0117297	0.000253545	0.00254033	0.00998914
MAPK6	0.00337772	0.00317691	0.0240617	0.00128316	9.50965e-05	-0.0249988	-0.0082505	-0.0111756	0.00467082	-0.00528139	0.0269815	-0.0116883	0.00493836	0.00152373	-0.00840635	0.00867318	0.000849695
GNB5	0.0118233	0.000782393	0.0196618	0.00252218	0.0154344	-0.0261717	0.0065235	-0.00179032	0.0014157	-0.00384839	0.00959199	0.0146791	-0.000156669	0.0297981	-0.00675382	-0.0112472	-0.00307916
MYO5A	-0.000514852	-0.00446332	0.016642	0.011924	0.0237907	-0.0235938	0.000720127	0.00171034	0.00359504	0.00100815	0.00170518	-0.0017684	0.00508288	0.0168226	-0.00784612	0.00829871	0.00397064
FAM214A	0.0111495	-0.00385561	0.0104422	0.00542424	0.0428637	-0.0374882	0.00714764	-0.0065621	0.0172449	-0.0142455	0.00164395	0.0155978	0.00510709	0.0457572	-0.00224674	0.00513992	0.00305873
AC009754.1	0.0108535	0.00109888	-6.54996e-05	-0.00253211	0.00577851	-0.0151387	0.00485608	0.00496372	0.00748128	-0.00449509	-0.00260527	0.00548607	0.00437802	0.0280231	0.00155145	-0.00234145	-0.00501972
RAB27A	-0.000582131	0.00754685	-0.00546043	-0.00549425	0.00172134	-0.00150195	0.00287974	0.0322421	-0.0072608	-0.00261937	-0.00892617	-0.00164854	0.0124808	-0.00116127	0.00978419	0.00862878	0.00479143
PIGB	0.00183546	-7.32432e-05	0.0131529	-0.00029303	0.00765967	-0.0132616	0.00171453	0.00466931	0.00248494	-0.00546092	0.00855338	-0.00583313	0.00488827	0.00738147	0.00323261	-0.00199926	0.00253631
RFX7	0.00538072	0.00298043	0.00534979	0.000730749	0.0243341	-0.0185661	0.00648721	-0.00793763	0.00208696	-0.00894693	-0.000944904	0.00467083	0.00372255	0.0313301	0.0011235	-0.00285714	0.00656638
TCF12	-0.00546531	0.000767064	-0.00092215	-0.00227041	0.0228329	-0.00366574	0.00324588	0.00380696	-0.000664037	0.0133123	-0.00595727	0.00856913	0.00607111	0.00547878	0.0113207	-3.6962e-05	0.00523277
LINC00926	-0.00155987	-0.0141981	-0.0137857	-0.0122126	0.0112779	0.0258303	-0.00690613	0.00244399	-0.0214753	0.0031735	-0.0147913	0.0585787	-0.0104589	0.0141667	0.0554551	-0.0244582	-0.00582113
MINDY2	0.000753439	0.00514274	0.00832459	0.00448283	0.015066	-0.0173404	0.00408659	0.00294487	0.000773743	0.000905126	-0.00659641	0.00362057	0.0117399	0.0187418	0.012147	0.00191011	-0.000658369
MYO1E	-0.00142299	-0.00705037	0.00533974	0.00953453	0.0257104	-0.00589908	0.00359425	0.0437511	-4.96996e-05	-0.00994287	-0.00427085	0.00167817	0.000708983	0.0130892	-0.00653014	-0.00519158	-0.000753337
VPS13C	0.00728808	-0.00152177	0.00810163	0.00119925	0.0515108	-0.0204003	0.0114978	0.006898	0.00949736	-0.0024973	-0.00359535	0.0179112	0.00315108	0.0343973	0.0173376	-0.0122399	-0.00583669
HERC1	0.0204302	0.00808473	0.0295815	-0.00313062	0.0290361	-0.0419171	-0.00120264	-0.00970507	0.0145541	-0.00549441	0.0105215	0.00801459	0.0111822	0.0304109	-0.00363618	-0.0044485	-0.000933999
PPIB	-0.0335115	0.00190963	-0.0221773	0.0173951	-0.0108621	-0.00304464	0.0117002	0.00429648	0.00854663	-0.0170774	-0.0144475	-0.0231104	0.00587567	-0.0254921	-0.031658	0.0750217	0.0146542
DPP8	-0.000177108	0.0050034	0.00299535	-0.00235754	0.0299418	-0.0119401	0.00963251	0.00904852	0.00561912	-0.00183994	-0.0048715	0.00694854	0.00530632	0.0168535	-0.00606728	-0.00222657	0.00449522
DENND4A	0.0154095	-0.000962055	0.0461711	-0.00546076	0.0327017	-0.0422886	-0.00224678	-0.000280509	0.00722617	-0.00872488	0.0161597	0.00740465	0.00421815	0.0320808	0.000627476	-0.0119865	0.00921151
DIS3L	-0.0036387	0.00670198	0.00860466	0.00278771	0.00797154	-0.0103416	0.00343393	-0.00322277	-0.000172718	-0.00686045	-0.00316788	-0.000260582	0.0112717	0.0186122	-0.000775278	0.00191769	0.00679039
LCTL	0.00165525	-0.000242501	0.00232214	-0.000151148	-0.000667278	-0.00170463	-0.00387688	0.00331617	-0.00205952	0.00267733	-0.00229844	0.00226017	0.0002742	0.00792508	-0.00145497	0.000419728	-0.000355934
SMAD3	0.00473396	-0.00755252	0.00662055	-0.0111373	0.0227671	-0.0085167	0.00360527	0.0177012	0.0149824	0.0155925	0.00262834	0.0274067	0.00225138	0.0160091	-0.00321233	-0.0122081	-0.0105235
RPLP1	-0.0215598	0.000153026	-0.0121353	0.00514624	-0.00673455	0.0258729	-0.00047315	0.00206653	-0.00473296	0.000287985	-0.00169044	-0.00402837	-0.00578721	-0.0170491	-0.00102364	-0.000130324	0.00455743
TLE3	-0.00343701	-0.00430834	0.0104435	0.0306825	0.0135435	-0.012086	-0.00842209	-0.0168676	-0.0268275	-0.00637643	-0.00150569	-0.0301398	0.00121955	0.0128744	-0.00960768	0.00953008	0.0401911
UACA	0.0100679	-0.00234421	0.000236377	-0.0107214	0.00411161	0.00230283	-0.00674879	-0.00822578	-0.00926519	-0.00854138	-0.00684536	0.0080873	-0.00161892	0.00285927	0.0828786	-0.00493957	-0.00901885
NR2E3	0.00592211	-0.00239251	0.00529533	-0.000704099	-0.00035382	-0.00644125	-0.00329446	-0.00158113	0.00029255	-9.34602e-05	0.00423729	0.00861458	0.000641974	-0.00216916	-0.00418473	-0.0016531	-0.00318992
CELF6	0.00176969	-0.00174644	0.00834083	0.000225943	0.000399248	-0.0051749	0.000694356	0.00602741	-0.000775857	0.00192608	-0.00100659	0.00244235	-0.00303401	0.00761243	0.00244523	-0.00273694	0.0044468
HEXA	0.00286053	-0.00193805	0.0123792	0.00629911	0.00713277	-0.0178016	0.000302185	0.00343785	0.00755482	-0.0138466	-0.00367104	0.0141925	0.00985045	0.0209031	-0.00123044	0.00411406	-0.000564009
ARIH1	-0.00330057	0.00237402	0.0278122	0.000280662	0.0171068	-0.0245819	0.00565103	0.00379108	0.0105184	0.00189003	0.00657621	-0.00306667	0.00242093	0.0131385	-0.00161632	0.00161604	0.00154369
ADPGK	0.018443	-0.00314606	0.0451821	0.000545112	0.010427	-0.0357863	0.00290508	-0.00429928	0.00824309	-0.0101152	0.0143786	-0.00432238	0.0052134	0.027776	-0.00832643	-0.00269361	0.00256879
SEMA7A	0.0042647	-0.0015499	0.0469245	0.0231372	-0.00841933	-0.0245091	-0.00583848	-0.0107604	-0.00820442	-0.00197263	0.00961703	-0.0134287	-0.000419787	0.00441798	-0.0134039	-0.00264447	0.00573917
COX5A	-0.02985	-0.00526572	-0.0204336	0.0226587	-0.0109907	0.0152329	0.0779888	0.0361729	0.0175417	-0.0225611	-0.0188227	-0.0218231	-0.0062423	-0.0253754	-0.030864	0.0296392	0.0110776
NEIL1	0.0134755	-0.00767647	0.0610824	-0.0327624	-0.00685321	-0.0465819	-0.00196217	0.00397052	0.117488	-0.00911361	0.0578288	-0.0231133	-0.00180765	0.00241469	-0.0431631	-0.0111535	-0.0242647
SIN3A	0.00816551	0.00231806	0.0484853	0.000905967	0.0194144	-0.0351237	0.00260487	-0.00952707	0.0120438	-0.0058129	0.0231889	-0.00701179	0.00284739	0.0109238	-0.00852638	-0.0053772	-0.00439447
SCAPER	0.0071905	0.0049246	0.0115202	-0.00899787	0.0261	-0.0166521	-0.00243334	-0.00585144	-0.00124892	0.00296348	-0.00267401	0.0089051	0.00607982	0.0189164	0.0254392	-0.00314671	-0.00130578
RCN2	-0.0113851	-0.00125194	0.0219015	-0.0111063	-0.000820744	0.00167034	-0.00419021	0.0124605	0.00597925	-0.00260621	0.0156106	0.00333846	-0.00168859	-0.0124324	0.0165467	-0.00119356	-0.00933167
BCL2A1	-0.0168698	-0.00849648	-0.0178105	0.0446632	-0.0001752	0.0185893	-0.00829817	-0.0203196	-0.0363789	0.0235366	-0.00253696	-0.0125036	-0.00839516	-0.012798	0.00088022	-0.00866565	0.0385938
EFL1	-6.11019e-05	0.00291876	-0.000633322	-0.00433888	0.0105725	-0.00094669	0.00571072	0.00407882	0.00353427	0.000577641	-0.00489072	0.0133067	-0.00364724	0.000639999	0.0113095	-0.00306999	-1.95948e-05
GOLGA6L10	-0.00129118	0.00396158	0.0100915	-0.000576684	-0.000351767	-0.00829421	-0.00419444	-0.00480969	-0.00308145	-0.00674279	0.00393891	-0.000422322	-0.000380964	0.0119112	-0.00301451	0.000611211	-0.00108214
RPS17	-0.0372906	0.00132371	-0.0123223	0.00495876	0.0053783	0.0327125	-0.00487349	0.0109299	7.61952e-05	0.0069454	0.00322949	0.00286709	-0.0111866	-0.01732	0.000691766	-0.00616356	0.00107261
WHAMM	0.0112977	0.00509813	0.078769	-0.0197377	-0.00493339	-0.040489	-0.00658206	-0.0218689	-0.00236216	-0.00768278	0.0573352	-0.00201612	0.0014321	-0.0094248	-0.00640365	-0.00737883	-0.0108989
WDR73	-0.000687836	0.00846576	-0.00145766	0.00369606	0.0136993	-0.00510918	-0.000877024	0.00508095	0.00162785	-0.00730728	-0.0119191	0.00414668	0.00206941	0.0155252	0.0143478	-0.00217249	0.00494756
PDE8A	0.0174571	0.00193509	0.0084466	0.000800828	0.00825908	-0.0159196	0.00436779	-0.00106182	-0.00143403	0.000427673	0.000715097	0.00749746	0.00696154	0.013413	0.00445722	-0.00406413	-0.00446343
AKAP13	0.0031544	0.00403196	0.0181817	0.0227729	0.0410075	-0.0278682	0.00731703	-0.00126312	-0.00243105	-0.00649581	-0.000684168	-0.000240495	0.00818401	0.0291215	-0.00162648	-0.00705212	0.0114183
AEN	0.0144373	0.00112373	0.00915791	-0.00252133	0.00976432	-0.0115362	-0.000692652	0.00472675	0.00517856	-0.0050071	0.00661129	-0.00205712	-0.00316028	0.00733099	-0.00513134	0.0032239	-0.00166439
ISG20	-0.0352531	-0.00635128	-0.0236115	0.00130807	-0.0108988	0.0178275	0.0704602	0.00982012	0.0199043	-0.0206015	-0.0170643	0.0159872	-0.00492498	-0.0276487	0.00077061	0.0293204	-0.00162652
HAPLN3	0.00346341	0.0340738	0.0130634	-0.00628455	0.00204798	-0.0178387	0.00772317	-0.00528265	-0.00954264	-0.00290225	0.00183566	-0.00339383	0.00489801	-0.000100055	0.0015492	-0.00217699	-0.004598
POLG	-0.00161188	0.00201848	0.0113658	0.00793055	0.0111181	-0.01578	0.00265974	-0.00435055	0.00324185	0.00072292	-0.00224574	0.00728764	0.0090522	0.0137719	0.00414425	0.000287411	0.000942106
CIB1	-0.0256252	0.00424198	-0.0200482	0.067136	-0.00809512	0.0163385	-0.0029432	-0.0177444	-0.0165712	0.00704194	-0.00986094	-0.0144886	0.00320596	-0.0205338	-0.0214009	-0.00125859	0.0283166
MAN2A2	0.00464431	0.00659245	0.00464489	0.00624687	0.0148008	-0.0159461	-0.00115225	0.00372323	-0.000437406	-0.00378148	0.000242543	0.00146696	0.00156007	0.0109071	0.00407338	0.00245045	0.00400857
LINC01578	-0.000358754	0.00605153	0.0298135	-0.00738985	-0.00036378	-0.0245089	-0.0122719	-0.0197073	0.00900204	0.00606416	0.056856	0.00394665	0.00451207	-0.00828376	-0.0130715	-0.00885798	-0.00746659
CHD2	0.00355943	0.00506852	0.0276614	-0.0018646	0.0381262	-0.0283158	0.00462043	-0.00357546	0.00330192	0.0038406	0.00925834	0.0079727	0.00270348	0.0225873	0.013207	-0.00707813	-0.00523648
MCTP2	0.00443455	-0.0075358	0.0108639	-0.0121274	0.0393535	-0.0196955	0.0154805	0.0165569	0.0330089	-0.00798861	0.00479785	0.0184711	0.00512533	0.0220992	0.0111822	-0.00445212	-0.0282776
ARRDC4	-0.0019139	-0.00256901	0.0391945	-0.0134417	-0.00673012	-0.0274865	-0.00295768	-0.0100414	0.0365017	-0.00729053	0.0483995	-0.00584166	-0.00323613	-0.00616119	-0.018865	-0.00464328	-0.0148558
TM2D3	-0.0106722	0.00496131	0.00598952	-0.000409534	0.00406685	-0.0062432	-0.0019032	0.00431326	-0.00483009	0.00836776	0.0104602	0.00304012	-0.0027956	0.00387941	0.00390893	-0.00227452	-0.00266902
TARSL2	-0.00358874	0.00761157	-7.68101e-05	-0.00991053	0.0027759	-0.00651691	-0.0103141	-0.00663477	-0.011642	0.00504977	0.00289219	0.0311903	-0.00129567	0.00250639	0.0330657	0.00181519	-0.0069703
NPRL3	-0.00475839	0.000589116	-0.0047049	0.000105448	0.00468932	0.00336529	0.0022439	0.00796125	0.00548127	0.00521584	-0.00726899	-0.000460404	-0.000410044	0.00630678	0.00575068	0.000697439	-0.000808249
HBA2	-0.000840429	-0.00246478	-0.00306675	0.00393683	4.40632e-05	-0.00525771	-0.00274019	-0.00342915	0.00333158	-0.00502696	-0.00263409	0.00245349	0.000227007	-0.000521393	-0.00577395	-0.00162174	-0.00365628
HBA1	-0.00181861	-0.00233334	-0.00225771	0.00502651	-0.000340546	-0.00631303	-0.00296837	-0.00437342	0.00133066	-0.00553502	-0.00201648	0.00041335	-0.00107516	0.000637673	-0.00349683	-0.00165974	-0.00266173
Z69706.1	-0.00337227	0.00460345	-0.00056786	-0.00165429	-0.00271709	-0.00470093	0.000222541	0.0011015	0.00134002	-0.00187809	-0.00148675	0.00229301	0.000706552	0.00471476	0.00656914	0.0014535	-0.00351196
LUC7L	0.00124715	0.00469519	0.0131447	-0.00276068	0.0282663	-0.0221453	0.00688889	0.00359397	0.0187272	-0.00562853	0.0109116	0.0124822	3.43771e-06	0.0140668	0.00123321	-0.00348842	-0.00864437
LMF1	0.00136986	0.00440445	-0.00288758	0.00186351	0.00286638	-0.00537453	0.00252671	-0.00251079	0.0105638	-0.0064571	-0.00447703	-0.000490031	0.000599006	0.00990974	-0.0022647	0.00447869	0.000582758
AC120498.9	-0.00200714	-0.00209233	-0.00334407	-0.00370652	-0.00562726	-0.0032683	0.00321297	-0.00243961	0.000544512	-0.00197703	0.00399867	0.000910385	0.0054488	0.00326386	0.00101558	0.00310995	0.0031785
MAPK8IP3	0.0204844	0.00077296	0.0387825	-0.00655706	0.0217303	-0.0357204	-0.00430191	-0.00707078	0.0058168	-0.00577139	0.017329	-0.00454809	0.00583753	0.0222744	-0.00222985	-0.00439437	-0.00321848
RPS2	-0.0249164	0.000774135	-0.0100667	0.00542766	-0.00629721	0.0291836	-0.00384694	0.00302333	-0.00323501	0.00230445	-0.000965969	-0.00454982	-0.00700076	-0.0194772	-0.00200971	-0.00161335	0.00189364
SNHG9	-0.00415981	-0.00116122	0.0334997	-0.0113117	-0.012491	-0.020677	-0.0154432	-0.0182884	-0.00376781	0.0150192	0.0598722	-0.0114905	-0.000925379	-0.0111841	-0.0105696	-0.000704136	-0.00858246
CCNF	-0.00358146	-0.00150621	-0.00221003	0.00201047	0.00784436	-0.00188432	0.00335044	-0.00604324	0.00863421	-0.00324159	-0.00253568	0.00365131	-0.00184993	0.00218677	0.0017005	0.00186059	0.00380017
SRRM2	0.00357934	0.000485608	0.0258215	0.00360574	0.0282576	-0.028355	-0.000779881	-0.00940658	0.00349598	0.00474685	0.0207901	-0.00247642	0.00648561	0.0169428	0.000375115	-0.00343228	0.00162507
IL32	0.00172865	0.146843	0.00159882	-0.0184243	-0.00243458	-0.0502445	-0.00129327	-0.0244586	-0.0136965	-0.000717119	-0.011094	-0.0154496	0.0726561	0.00486928	-0.0147374	-0.00220708	-0.00810481
AC108134.2	0.000621236	0.00428092	-0.00436056	-0.00339542	-0.00406619	0.0074662	0.0021782	0.00186171	-0.0012616	0.000229898	-0.00363003	-0.000233642	-0.000926447	-0.00398496	0.00591221	-0.00145688	-0.00412687
DNASE1	0.00882344	0.00717898	-0.00505819	0.00524421	0.016775	-0.017642	0.00681174	0.016321	0.0156334	-0.0121637	-0.0104049	0.00629375	4.08665e-05	0.0332885	-0.00546482	-0.00349069	0.00502275
CREBBP	0.0030268	0.0021396	0.019766	0.00141652	0.0373593	-0.0267648	0.00720399	0.00491877	0.00966389	0.00577116	0.004438	0.0129945	0.0122119	0.0271111	-0.00777102	-0.00519161	-0.0015548
CORO7	0.0110994	0.00880171	0.0376374	0.0141842	-0.00840277	-0.0389169	-0.00565286	-0.0263691	-0.0103351	-0.00975701	0.0125748	-0.0218024	0.0151358	0.00599733	-0.0205785	0.0204827	0.0260414
MGRN1	0.00446207	0.00350311	0.0179683	0.0025271	0.00376396	-0.0238848	0.00317078	0.00259558	-3.16652e-05	-0.00176921	0.00727576	-0.00515794	0.00105003	0.0147609	-0.00281623	0.00576875	0.00464216
UBN1	0.00613334	0.00457637	0.0207552	0.00988993	0.0142983	-0.0273948	0.00294414	0.00278376	0.00419294	-0.00787456	0.0116358	-0.00551763	0.0126932	0.00604334	-0.00141089	0.00475634	0.0034155
USP7	0.000177238	0.00249399	0.036566	-0.00882795	0.0263441	-0.0230785	-0.00142742	-0.000864803	0.0222587	-0.0081319	0.0166717	0.00162364	0.00355615	0.00296753	-0.00457567	0.00289583	-0.00513335
AC087190.1	-0.0014545	-0.0019489	-0.00015408	0.00111633	0.00736187	-0.00562803	-0.00417685	0.000974102	0.00499972	0.0131249	0.0146199	0.00430141	-0.00295663	-0.00510052	-0.00736652	-0.00344718	0.00154614
AC133065.1	0.00347302	-0.000262373	0.000339401	-0.00339537	0.0035232	-0.00182591	-0.001167	0.00276966	0.00074155	-0.000679776	-0.00132022	-0.000779918	0.000379434	0.00751244	0.00744413	-0.0010585	-0.00122075
CIITA	0.020775	-0.0131911	-0.00990637	0.00936901	0.0331447	-0.022838	-0.00157492	0.0349159	0.00388122	0.0077846	-0.0119185	0.0263037	-8.58306e-05	0.0594835	0.000211076	-0.0205455	0.00365184
SOCS1	-0.0108545	0.0062315	-0.00582021	-0.00951547	-0.00857739	-0.00145898	0.000171567	-0.0100118	0.00793219	0.0745706	0.00143406	0.00909406	-0.00224353	-0.0132833	0.0139646	-0.00695442	0.00054338
TXNDC11	0.000752668	0.000158265	0.0202881	-0.00213441	-0.00122366	-0.0549137	-0.00071377	-0.0234578	-0.0095826	-0.0188411	0.0104779	-0.0185569	0.0121055	0.00111642	-0.0146974	0.081018	0.00503406
ZC3H7A	2.69377e-05	0.00660265	0.0303145	0.00510378	0.0142622	-0.0203203	-0.00108719	-0.00408637	-0.00777845	-0.00632313	0.00863375	-0.00691886	0.0100806	0.00625677	0.0119746	-1.19036e-05	0.00571377
AC007216.3	0.0064427	0.00653883	0.011257	-0.0023992	-0.00289015	-0.0136922	-0.000512077	0.00160034	4.9463e-05	-0.00557472	0.00488883	-0.00230649	0.000141689	0.00971897	-0.00708902	0.00196114	0.000846824
TNFRSF17	-0.012906	-0.0101152	-0.0173872	-0.00960076	-0.0115483	-0.0475151	-0.00461992	-0.012935	-0.0263307	-0.0233108	-0.022566	-0.000313682	0.00451224	-0.0136035	-0.0142199	0.145557	0.0158409
SNX29	0.00396492	-0.00840707	0.015832	-0.027082	0.033862	-0.0144554	0.00544912	0.0334504	0.0123987	0.00305907	0.00804606	0.0407796	-0.00380421	0.0131454	0.0202106	-0.00998506	-0.0247166
PDXDC1	0.0127477	0.00297807	0.0402798	-0.00037483	0.0159816	-0.04235	-0.00445281	-0.00350941	0.00226737	-0.00632863	0.0150356	-0.00378112	0.0120203	0.0166704	-0.0046854	0.0106139	-0.000196551
RRN3	0.000731394	0.00450517	0.0285333	-0.004213	0.0144883	-0.0192173	-0.00185762	-2.28127e-05	-0.00214048	-0.00465483	0.00643428	-0.00653213	0.000674614	0.00555484	0.000268402	0.00608404	0.00267211
MARF1	0.0139468	-0.000618505	0.00764351	0.0113196	0.0393359	-0.0201071	0.00309217	-0.00155155	-0.00140053	-0.00803073	-0.00468963	0.0160558	0.00282347	0.0294758	0.0106124	-0.00807692	0.00874937
NDE1	0.00126575	0.00639989	0.0152337	0.0019961	0.021362	-0.0131062	0.00255642	-0.00345991	-0.0106944	0.00485169	0.00287253	0.000446352	-0.0033534	0.0124329	0.00606787	-0.00575266	0.00957931
ABCC1	-0.00248233	0.00169531	0.0070211	0.00788737	0.011503	-0.0110939	0.00498724	-0.00074384	0.00917821	-0.00610871	-0.00240407	-0.00565376	0.00096161	0.00565798	-0.0056819	0.0071864	0.00404628
RPS15A	-0.0292082	0.00303466	-0.0144559	0.00616379	-0.00707367	0.0318358	-0.00280006	0.000994952	-0.00475496	0.00299031	-0.00128142	-0.00405046	-0.00703443	-0.0216884	-0.00180492	-0.000492831	0.00385425
SMG1	0.0171041	0.00723256	0.0381014	0.00569673	0.0382929	-0.0508967	0.00178425	0.00191769	0.00932451	-0.0124989	0.00851373	-0.000266069	0.0129855	0.0470893	-0.00614078	-0.00668947	0.00634175
SYT17	-0.00405115	-0.00450069	-0.00457515	-0.0142035	-0.00455498	0.00658135	-0.00756646	0.00404175	-0.0168645	0.0129679	-0.00500726	0.0279492	0.000138399	-0.00316546	0.0449104	-0.00540772	-0.00527779
CCP110	-0.00377588	0.00294674	0.000750446	0.00154448	0.0246616	-0.00249999	0.00565784	-2.04588e-05	0.00119831	0.000638402	-0.00395943	0.00628671	0.0023868	0.00145009	-0.000579254	1.75677e-05	0.00162081
ACSM3	0.0222678	0.00066015	0.0415717	-0.0101582	0.0113346	-0.034221	-0.00363431	-0.0111753	0.00624297	-0.0053129	0.0219376	0.0229796	-0.000859506	0.0174101	-0.00497019	-0.00825953	-0.022789
POLR3E	0.00292553	0.00369204	0.0401868	-0.00322348	0.0122282	-0.0294296	-0.00458005	-0.00129318	0.000449908	-0.0134834	0.0244544	-0.00828331	-0.00112777	0.00838067	-0.00815248	0.00434063	-0.00105446
NPIPB5	0.0208718	0.00523715	0.0383653	-0.00116507	0.0203596	-0.0455365	0.00354144	0.00687874	0.0115186	-0.0147945	-0.00138717	-0.00111422	0.00244585	0.0545718	-0.00382402	-0.00431297	0.00190086
GGA2	-0.00378972	-0.0113357	0.00388099	0.0179097	0.0318798	-0.00631423	-0.00190265	0.00507281	-0.009911	0.011338	0.00464808	0.0139747	-0.00284	0.0196359	0.010711	-0.0124923	-0.00180841
PRKCB	-0.00194929	-0.0138461	-0.00328966	0.0212702	0.0246391	-0.00886729	-0.00188954	-0.0169382	0.00339995	0.00133495	-0.00450027	0.0240906	-0.00340895	0.0301347	-0.0042863	-0.0105473	0.0263031
RBBP6	0.00847229	0.00316949	0.0402136	-0.00282418	0.0150587	-0.0369197	-0.000675131	-0.00633105	0.015333	-0.00170539	0.0314286	6.51162e-05	0.000238625	0.00978926	-0.00591731	0.00245922	-0.0101615
ZKSCAN2	0.00034714	-0.00174177	0.00973881	-0.00441842	-0.00353228	-0.00302203	-0.00361171	-0.00483572	0.00226601	0.00298573	0.00472884	0.0006987	-0.00175281	0.00136853	-0.000578918	-0.000858306	0.00439486
IL4R	0.012951	-0.00393167	-0.000137742	-0.0565265	0.00886336	-0.00532049	-0.0116226	0.0143055	-0.0147342	0.0161074	0.00204512	0.137053	-0.00420431	0.000887431	0.047134	-0.0201249	-0.0381557
XPO6	-0.000902626	0.0124727	0.00347575	0.00525367	0.0152179	-0.0101773	0.00479432	0.00718472	-0.00270286	0.00158754	-0.00746098	0.000639759	0.00272789	0.0205809	0.00152145	-0.00656416	0.0110012
CLN3	0.000284704	0.00481355	-0.00308032	-0.00776493	0.00179068	-0.00847168	0.00645574	0.00862762	0.00136126	0.000844248	-0.0050857	-0.00131643	0.00561418	0.01148	0.000254714	0.0125877	-0.00139138
SGF29	-0.00907278	0.00739676	-0.00749424	-0.00550303	-0.00153509	0.013201	0.00848814	0.0129912	-0.00577122	-0.00198698	-0.00635634	0.000290562	-0.000837667	-0.00537039	0.00751826	-0.00147222	-0.00256312
CD19	-0.0045218	-0.0154586	-0.0117743	0.0130461	0.00407711	0.005906	0.0116594	0.0413304	0.0151448	-0.00258228	-0.00651242	0.0132673	-0.00222667	0.00596742	-0.00258084	-0.00721943	-0.00973934
NFATC2IP	0.00134505	0.0113832	0.00918468	0.0091173	0.0130675	-0.0255317	0.00800086	0.00873719	0.00581016	-0.00920461	-0.0037303	-0.00300756	0.00587591	0.0307959	-0.00202089	0.00407249	0.00573465
LAT	0.00422013	0.0914375	0.00225611	-0.0119428	0.00647803	-0.0385712	-0.000870459	-0.0120408	-0.00607253	-0.00881139	-0.0066874	-0.0134334	0.0329307	0.0095505	-0.00454686	0.00842741	-0.00701046
SPN	0.00944788	0.0476239	0.000611374	-0.0110907	-0.00274154	-0.0601996	-0.00154936	-0.0180824	-0.00970127	-0.0143124	-0.00554317	-0.0140334	0.0548315	0.00677492	-0.0147542	0.0788373	-5.05759e-05
AC012645.3	-0.00416159	0.00215087	-0.0071523	-0.00638366	-0.00112704	-0.00275121	0.00489671	-0.00192565	0.00378052	0.00214614	-0.00488741	0.0100634	-0.00399217	6.8718e-05	0.00920524	0.00947201	-0.00229539
ITGAL	0.00564587	0.0222166	-0.00156321	0.0108702	0.00318896	-0.0265282	-0.00193893	0.00325975	-0.00497771	0.00147352	-0.00826344	-0.0121324	0.0397921	0.0271892	-0.0098181	0.013059	0.0151431
FBRS	0.00424186	0.00124028	0.018134	0.00591331	0.00907208	-0.01655	-0.0014301	0.000990615	0.00132131	0.00199947	0.00857902	-0.00989921	-0.000473153	0.00674266	-0.00372125	-0.00199287	0.0152467
SRCAP	-0.0025908	0.00217557	0.0200372	-0.00146167	0.0263141	-0.0194966	0.0074015	0.00677323	0.00332734	-0.00412053	-0.00014838	0.00646672	-0.00231415	0.0137038	-0.00246336	0.00121437	-0.00174713
STX1B	-0.00231277	0.00421425	-0.00201303	-0.000369107	-0.000808538	0.000945955	-0.000326051	-0.00213208	-0.00528142	-0.00686342	-0.00343554	-0.00355346	0.00059525	-0.000377573	0.00151157	0.00301329	0.0088042
FUS	0.0168608	0.00554049	0.025904	2.25434e-06	0.0253162	-0.0366792	-0.00375026	-0.00228376	0.00665405	0.0250905	0.0223763	-0.00744268	0.00620339	0.0267372	-0.00254438	-0.0117082	-0.000839892
C16orf58	0.0022098	0.00100123	-9.40088e-05	-0.00286348	0.0073389	-0.0123	0.00431346	0.00926918	-0.00148407	-0.00243502	-0.00362927	-0.00648682	0.00136638	0.0114933	-0.00430038	0.0121811	0.00415572
SIAH1	0.00279908	0.00256116	0.0182955	-0.00225467	0.00693557	-0.0158169	-0.00144121	-0.00689763	0.00374331	0.000443699	0.0132964	0.000498531	0.000970352	0.00543233	0.0126916	-0.00470079	-0.00149555
CYLD	0.0161961	0.0228621	0.0579719	-0.0101272	0.0334726	-0.0578372	0.00369898	-0.0239554	-0.00424823	-0.0161311	0.0405643	-0.00387611	0.00470577	0.0207529	-0.00444459	-0.00367284	0.000632188
CHD9	0.00610015	-0.0108106	0.0090882	0.00792533	0.0335944	-0.0151713	0.0148259	0.0131072	0.0291385	-0.00870586	0.000950435	0.00528025	0.0038871	0.0192821	-0.00121117	-0.00226435	-0.0128846
RPGRIP1L	-0.00285348	0.000405803	-0.00477347	-0.00462875	0.0202337	0.00136191	-2.72715e-06	0.00585725	0.00154204	3.97012e-05	-0.00374626	0.00291264	-0.0016552	0.00114923	0.0196586	-0.00236452	-0.00322401
BBS2	0.00125014	0.00858319	0.00838408	0.00386687	0.0154009	-0.0140512	-0.00087422	-0.00908049	-0.0087153	0.000952699	-0.00518621	0.00675002	0.0070469	0.0145923	0.00574361	-0.00294405	0.00176751
MT2A	-0.00162571	0.033806	-0.0126621	0.0233119	-0.00772524	-0.0152349	0.0582212	-0.0185998	-0.006702	-0.0176518	-0.012725	-0.0176321	0.029015	-0.00987644	-0.0200277	0.0117403	0.0156192
NUP93	0.00603821	0.00149799	0.00574489	0.00540134	0.0045693	-0.00825533	0.00849879	0.00695905	0.00763709	-0.00349786	-0.000288013	-0.00589622	-0.000786932	0.00843258	-0.00627867	-0.000134236	0.00485329
SLC12A3	0.00473965	0.00119662	-0.000402637	0.000959083	-0.00226649	-0.00518746	0.00254106	-0.00137643	-0.000428244	-0.00718869	0.00050259	-0.00347638	-0.00176062	-9.04842e-07	-0.00106255	0.000230894	0.0104331
HERPUD1	-0.00329729	-0.012959	0.00898903	0.0115517	-0.00961149	-0.0402628	-0.00688337	-0.0100083	0.026765	0.0200466	0.0529786	-0.0220263	-0.00135643	-0.00264365	-0.0423457	0.0254415	0.00134655
AC012181.1	0.0337379	-0.000690162	0.0278883	-0.00269178	0.00800798	-0.0355543	-0.0025711	-0.00189087	0.00605181	-0.00378199	0.0143481	-0.00611911	0.00590395	0.0243847	-0.0151515	0.00429799	-0.00166239
NLRC5	0.0011164	0.0112548	0.00653301	0.0412578	0.0127908	-0.0306863	0.00956687	-0.0202975	-0.000893794	-0.00310786	-0.00353902	-0.0261057	0.0159011	0.0396705	-0.0244942	-0.00302915	0.0293563
CSNK2A2	-0.0073476	0.00475875	0.00614914	0.0159816	0.0144561	-0.0113014	0.00514748	0.001896	-0.0111465	0.00581347	-0.00546046	0.00174046	0.0021597	0.00478002	0.0044981	0.00460789	0.00782506
CNOT1	-0.00198271	-0.00167842	0.0236224	-0.00722659	0.0194759	-0.0277542	0.00275999	-0.00468106	0.00452298	-0.00232964	0.0424905	0.000355529	0.00203614	0.00124202	-0.00454283	0.00097229	-0.00705704
DYNC1LI2	0.0075816	0.00851409	0.0235962	0.000494329	0.0184999	-0.0285909	-0.000468054	-0.000221296	0.000257531	-0.00690837	0.00807	0.00122105	0.0101145	0.0108107	0.00863938	0.00217496	-0.000812532
RRAD	0.00600209	0.00245128	0.00373955	0.000354568	-0.000516092	-0.00405298	0.000339432	0.000361836	-2.55466e-05	-0.0010947	0.00503961	-0.00237587	0.000106301	0.00123211	-0.00252368	-0.000620664	-0.00191826
AC009061.2	-0.00168848	-0.000101031	-0.0119344	-0.00148974	0.00923757	0.000270525	0.00311637	0.021867	0.00227003	-0.0131431	-0.0147194	0.0112472	-0.000102869	0.023369	0.0227353	-0.00318079	-0.000911088
GFOD2	-0.00632623	0.00354669	-0.00297712	0.00587178	0.00528942	-0.0015447	0.00777733	-0.00196342	0.0020393	-0.0075814	-0.00570162	0.000576641	0.0070735	0.00724431	0.00869425	-0.00164819	0.00457808
AC020978.7	0.0123063	-0.00136081	-0.00282867	-0.00266376	0.00708364	-0.010496	0.00267108	0.00542356	0.00701168	0.00293336	-0.00172492	-0.000949023	0.00318243	0.0187318	-0.00046061	-0.0010602	-0.00562473
CYB5B	-0.00604567	0.00281742	-0.0109167	0.0118203	0.0118137	0.00631681	0.00829582	0.0103583	0.00146796	-0.00381611	-0.0160421	-0.00262659	0.00673393	0.00582803	0.00701231	0.00060915	0.00606949
NFAT5	0.016268	0.000487951	0.0299046	0.0138467	0.0259621	-0.0358538	0.00655576	0.00392593	0.000150974	-0.00250658	0.00241513	-0.00812504	0.011701	0.0373385	-0.0100835	-0.00276893	0.00811963
CMTR2	-0.00140968	0.000414767	0.00401086	0.00732459	0.0169834	-0.00896744	0.00323894	0.0148832	0.00744224	-0.00712414	-0.0032155	0.00163537	0.00509962	0.00963888	0.00504098	-0.00423368	0.00209654
ZNF19	0.00441269	-0.000601174	0.00514676	0.00130833	-0.000619602	-0.00668084	1.28045e-05	-0.00845579	0.00341958	0.00255592	-0.00143937	-0.00407255	-0.000986409	0.0119718	0.0140887	-0.00149589	-0.000450967
PHLPP2	0.00372769	-0.00215709	0.0220468	0.00160608	0.00789544	-0.0169149	-0.00030092	-0.00444272	0.0083767	-0.00223285	0.00459966	0.00493173	-0.00133375	0.0151468	-0.00397061	-0.00258982	-0.00234361
AP1G1	0.02056	0.0015741	0.0478781	-0.00447058	0.0177443	-0.0464347	-0.0044914	-0.00555083	0.00489372	-0.0100546	0.0244952	-0.00393958	0.00562529	0.020355	-0.00358402	0.0018589	0.00219161
ATXN1L	0.00433839	0.00253335	0.0247031	-0.0043624	0.00571214	-0.0196304	-0.000766237	-0.00895512	-0.00290992	-0.00510015	0.0179376	-0.00357883	0.00082128	0.00707474	-0.0104145	0.00343009	0.00465298
IST1	0.00591982	0.00111366	0.0255762	0.00209703	0.0151041	-0.0205414	0.0019486	-0.00720092	0.000978618	-0.00604495	0.00637493	0.000138942	-0.00197109	0.0125016	-0.00146367	0.00202558	0.00414109
ZNF821	0.00772009	-0.00382772	0.00951362	-0.00617704	-0.00231805	-0.00378635	0.00174838	-0.0149987	0.000321885	-0.00439072	0.00311296	0.00387704	0.00159638	0.00113312	0.00754919	-0.00301094	0.0163506
PMFBP1	0.00042258	0.00272501	0.0122318	-0.00249968	0.00273673	-0.0053611	0.00132799	-0.00220885	-0.00135109	-0.00161525	0.00360439	0.0011462	-0.000859256	-0.000814219	0.00181449	-0.00138635	-0.00360291
ZFHX3	0.0192743	-0.00106203	0.00298714	0.0069428	0.00396325	-0.00793608	0.00408261	0.00497265	-0.00859685	0.00336701	-0.00219602	-0.00792188	0.000829491	0.015017	0.00475425	-0.00409378	0.00419991
GLG1	-0.00145467	0.0224172	0.00101884	0.00203395	0.0166939	-0.0362463	0.00305021	0.00625109	0.00505279	0.002798	-0.0119357	0.00873028	0.0155967	0.0382291	-0.0107132	0.0159592	0.00520875
CFDP1	-0.00654013	0.00530078	-0.00194206	0.00468037	0.0225772	0.0029273	0.00648859	0.0179327	0.0089816	-0.00926747	-0.00334067	-0.00378656	0.00313194	-0.00073295	-0.00397445	-0.000310175	0.00415527
MON1B	0.00809381	0.00330729	-0.000809212	0.00778137	0.0164546	-0.0160369	0.00287776	0.0139983	0.00688685	-0.00780613	-0.00653172	-0.00153152	0.00142263	0.0202057	0.00484811	0.0027709	0.00363847
PLCG2	0.00764317	-0.00679594	0.0230665	0.00647565	0.0173583	-0.0185832	0.00312673	0.00861064	0.0126341	-0.00548538	0.00107286	0.000930463	0.00202245	0.0193972	0.0061676	-0.00752416	0.00286521
MBTPS1	0.00666876	0.0082283	0.0217869	-0.00707756	0.0325956	-0.0264491	0.000750428	-0.0056824	-0.00188823	0.00196183	0.00987584	0.0028956	0.00213037	0.0167504	0.00981414	0.000346154	0.00092352
ZDHHC7	0.0114273	0.00134541	0.00345082	-0.0024118	0.0114403	-0.00373892	0.00156633	0.0136183	0.000566576	-0.00532253	-0.0040202	0.00572083	0.00439471	0.000233879	0.00850116	-0.00207471	-0.00154779
COX4I1	-0.0343843	0.00189388	-0.0108484	0.00910673	-0.0101076	0.037718	-0.001191	0.00436874	-0.00633486	-0.00043397	0.00350029	-0.00227388	-0.00946284	-0.0315914	-7.8799e-05	-0.000892301	0.0026985
IRF8	-0.00327761	-0.0179299	0.013239	-0.0173913	0.0217574	0.00947226	-0.00137884	0.0103546	0.00144873	0.0057411	0.0137854	0.0285784	-0.00699212	-0.00212047	0.0287128	-0.021259	-0.00349986
MAP1LC3B	-0.0163581	-0.00748592	0.00396825	0.0134193	-0.00132411	-0.00743253	-0.00976736	-0.00660978	0.0200524	0.0132439	0.04808	-0.0134264	-0.00402594	-0.0201774	-0.0277189	0.00532502	0.000508775
CYBA	-0.0262432	-0.01297	-0.0318687	0.0146968	-0.00825765	0.034818	0.00997413	0.0260601	0.00470878	0.00166219	-0.0167599	-0.00120326	-0.0040884	-0.0205193	0.000388799	0.010604	0.00320705
MVD	0.00728434	-0.00231901	-0.00347928	0.00541876	-0.00938862	-0.00897802	-0.000896172	-0.000305484	-0.00504928	-0.00179379	0.00405396	-0.00181167	-0.00251282	0.00251537	0.00113416	0.00659072	0.00613095
SNAI3-AS1	0.00474409	0.000688715	-0.00175948	-0.00122384	-0.00418229	-0.00355294	-0.000599656	0.00417764	-0.00315591	-0.00372237	-0.00185179	-0.00785235	0.00843134	0.00539935	0.0152133	0.00607363	0.00209286
ACSF3	0.0149655	0.00433133	-0.00442768	0.00671628	0.010333	-0.0196765	0.00160264	-0.00203885	-0.00279444	-0.0119281	-0.00924877	-0.00897711	0.00500594	0.0352584	-0.000261869	0.00740675	0.0154579
ANKRD11	0.0136167	0.0114727	0.0494348	-0.00948766	0.0388368	-0.0476505	0.00468995	-0.00312362	0.0119123	-0.0100193	0.0193459	0.0119604	0.00908603	0.0259616	0.00225665	-0.00493956	-0.0078569
SPG7	0.0278495	0.0128724	0.0260099	-0.00198701	0.0190495	-0.039833	-0.000705719	-0.00324099	0.00380761	-0.0145077	-0.000221311	0.00277105	0.0191513	0.0438873	0.0038641	-0.000310736	-0.0025395
RPL13	-0.0157809	0.00184354	-0.00762257	0.000907276	-0.00618654	0.0235473	-0.00529269	0.00164885	-0.00421393	0.00225318	-0.00112336	0.000639155	-0.00533614	-0.0134081	0.00179738	-0.00561649	-6.82709e-05
ZNF276	0.00276413	0.0210095	-0.00450229	0.000396837	0.0160705	-0.0123454	0.00128629	0.0103821	-0.00627128	0.00159908	-0.0129442	-0.000544704	0.0207956	0.0150235	0.00100868	0.0027943	0.00892209
TCF25	0.0130114	0.0081799	0.0307176	-0.00142461	0.00157159	-0.031574	-0.000837306	-0.00983656	0.00304445	0.0010205	0.0166458	-0.0031914	0.0121492	0.00877484	-0.00538046	0.0060223	-0.00478113
VPS53	0.0119606	0.0028819	0.0212305	-0.00112091	0.013626	-0.0285077	0.00485212	0.000570374	0.00404925	0.000862363	-0.00188472	-0.00423275	0.00781204	0.0264841	0.00173313	0.00515737	0.00469538
MYO1C	0.0110504	-0.00610561	0.0493353	0.0111265	-0.00303742	-0.0324524	0.00413936	-0.00269097	0.0643359	-0.0100769	0.0168172	-0.0242167	-0.00247466	0.00460958	-0.0300095	-0.00221798	-0.00439328
SLC43A2	0.0274351	-0.00700557	0.0227965	0.00824638	-0.00228296	-0.0277067	-0.00712684	-0.0187647	0.016927	-0.00495705	0.0147496	0.00491911	0.000897058	0.0173503	-0.0137928	0.00165633	-0.00171955
SMG6	0.00723381	0.00802019	0.0312474	-0.00391812	0.0299578	-0.0286313	-0.00212895	-0.0074797	0.00116769	-0.00861661	0.0138751	-0.00573405	0.00596916	0.0116741	0.00863067	-0.00127312	0.000793531
SGSM2	0.0100999	0.009015	0.0113829	-0.0015506	0.000585605	-0.025092	-0.00188753	0.000896106	0.000550716	-0.002016	0.00585728	-0.00245463	0.00277418	0.0269303	-0.00193194	-0.00162994	-0.00201227
P2RX5	-0.0162205	-0.0156511	-0.0163201	0.0179606	0.0165248	0.0143034	0.00879021	0.0250569	0.00976865	-0.00365479	-0.0103641	0.0180225	-0.00936741	0.0139578	0.0111585	-0.012888	0.00655797
NCBP3	-0.0103386	0.00508658	-0.00255273	0.0116175	0.0297088	-0.00530335	0.00335058	0.00734813	0.00487175	-0.00481813	-0.000668516	0.00336735	0.0067818	0.0067564	0.00334757	-0.00218008	0.00399539
CAMKK1	0.000119439	0.0020954	0.0111319	0.000505968	-0.00317573	-0.0107833	-0.00379537	-0.00200744	-0.000251893	-0.00128016	0.00777837	-0.00613297	-0.000962972	0.0156063	0.000580113	-0.00159013	-0.00464989
P2RX1	0.0102205	-0.00532038	0.0130598	-0.0132335	-0.000759418	-0.0208747	0.00949151	0.0200164	0.0193187	-0.00101258	0.010692	0.0032484	-0.00298356	0.00275451	-0.00512847	0.00654357	-0.0150178
ZZEF1	0.0174534	0.00330356	0.0193718	-0.00164834	0.0142959	-0.0288722	0.00261004	0.00104556	-0.00262718	8.31454e-05	0.00473803	0.00300281	0.0106689	0.0241864	-0.00120595	0.00165267	0.0031523
CYB5D2	-0.00441818	0.00541391	0.000499021	0.00103614	0.00506479	-0.00693765	0.00289324	0.00348755	0.00217831	0.00119012	0.0027095	-0.00716227	0.00328549	0.000518952	0.00887578	0.00297875	0.00391937
PFN1	-0.0346404	0.00400693	-0.0217801	0.0245435	-0.00534968	0.0348861	0.00540082	0.032609	0.00809961	0.000175262	-0.010005	-0.0133343	-0.00323467	-0.0219746	-0.0201359	-0.0024233	0.0159574
ZNF594	0.00216498	0.0027697	-0.0059761	-0.00347412	0.0121119	-0.00567235	0.0129409	0.00445263	0.00622382	-0.00609606	-0.0107077	0.00766833	-0.00161365	0.0137095	0.0214513	-0.00363831	0.00541201
SCIMP	-0.0155273	-0.0137284	-0.0217412	0.0245756	0.00359682	0.0162688	-0.00393611	-0.0127804	-0.0333569	0.00388981	-0.0257027	0.0148536	-0.00426446	-0.00287495	-0.0108485	-0.0122497	0.100258
NUP88	0.00129126	-0.00473436	0.0139439	-0.00158577	0.0249977	-0.00855008	-0.000402239	0.00851673	0.0114881	-0.000587352	0.00824162	0.0168272	0.00132737	0.00424093	0.0041508	-0.00954459	-0.00494631
MIS12	-0.000274737	0.00514409	0.00176098	-0.00528619	0.0096258	-0.000223728	0.00712072	-0.00143827	0.00260085	-0.000842819	-0.00267166	-0.00261541	-0.00256572	-0.000613934	0.013831	0.00190954	-0.000145309
NLRP1	0.0220587	0.0162427	0.0117328	-0.00778834	0.018557	-0.032863	0.00224883	-0.00506808	0.000412172	0.00977754	0.00637416	0.011194	0.00656538	0.0181	0.00735514	0.000599253	-0.00414307
KIAA0753	0.0173254	0.000653825	-3.71639e-05	-8.71337e-05	0.0156944	-0.00912591	0.00281162	0.00722292	-0.000495378	-0.00293033	-0.00444245	-0.00184916	0.000216737	0.00584854	0.00545837	-0.00041438	0.00161894
XAF1	-0.00111667	0.000262157	-0.00961504	-0.015584	0.0318079	-0.0086632	0.155857	0.0340951	0.0431998	-0.01817	-0.0272632	0.0130703	0.00519983	0.0157795	0.00403337	-0.0144635	-0.0127538
SLC16A13	-0.000681803	0.00123821	-0.00336754	-0.00140181	-0.00477334	-0.000574191	0.000950259	-0.00182346	-0.00321891	-0.00533052	-0.00301964	0.00221067	0.0148823	0.00381801	-0.00182962	-6.8613e-05	5.66163e-05
ACAP1	0.00689539	0.0155246	-0.00888177	0.016271	0.00241345	-0.00234058	0.00247396	0.0149047	-0.00679338	-0.00142036	-0.0158629	-0.0127916	0.00938584	0.020013	-0.000738092	-0.00614437	0.0112412
EIF4A1	0.00143076	0.00634408	0.0216117	0.00740227	-0.0111968	-0.0184644	-0.000841214	0.00847579	0.0113739	0.0177946	0.0129869	-0.0293172	0.00228388	0.000827437	-0.0326292	0.0163429	0.00481394
KDM6B	0.0175539	0.00323626	0.0708624	-0.0119105	-0.00282557	-0.0495579	-0.0117128	-0.0138105	0.00405413	0.0425827	0.0459127	-0.0114898	0.00116947	0.00279775	-0.0141506	-0.0090926	-0.010168
CYB5D1	-0.00474061	0.000482863	0.0124236	0.00161157	0.00863618	-0.0105562	0.000413546	-0.00472476	-0.00429629	0.000511039	0.00629707	-0.00421131	-0.00334822	-0.00307576	-0.00109787	0.00807681	0.00815542
PER1	0.0219484	0.00228339	0.0479908	-0.00127934	-0.00882472	-0.0512895	-0.0134454	-0.0232071	-0.00175139	0.00815146	0.0599263	-0.0110857	0.000748038	0.00678757	-0.0162237	-0.00441318	-0.0111274
TMEM107	-0.00150933	0.00321813	0.00487781	-0.0185953	-0.0125596	0.00201401	-0.0102646	-0.00511007	-0.00619344	0.0604206	-0.000319825	-0.0117723	-0.0016706	-0.0133761	0.0276941	0.00684885	-0.000586647
LINC00324	-0.0115287	0.00468731	-0.0122954	0.0128337	-0.000916699	0.0026338	0.000692246	-0.00766503	-0.0102209	0.0272723	-0.00976539	-0.00637461	0.0037814	-0.00562826	0.00179674	0.00660311	0.0216053
CTC1	0.0122625	0.00712535	0.0130988	-0.00235336	0.00864516	-0.0221386	-0.000292973	-0.00587445	0.00565254	-0.00231864	0.000899848	-0.00687949	0.00428912	0.0290371	0.00376363	-0.000790328	0.00961441
RPL26	-0.0284846	-2.6985e-05	-0.0138986	0.00558298	-0.00670748	0.0335239	-0.000118071	0.00635715	-0.0001762	0.00159362	-0.0012328	-0.00106154	-0.00719758	-0.0202492	-0.00119893	-0.0048967	0.000145418
TMEM220	-0.00808263	0.00460759	-0.00315567	-0.00470351	0.00385575	0.000294281	-0.000610973	-0.00531992	-0.00606749	0.00792241	-0.00322841	0.0112315	-0.00362551	-0.005361	0.0420187	-0.00228196	-0.0105063
AC005224.3	0.0140395	0.00129569	0.0150305	-0.00352829	0.00781462	-0.010849	0.00351216	0.00220336	0.000406555	0.00121622	0.00613557	-0.00167967	0.00014732	-0.00183783	-0.00270103	0.000849076	-0.00356434
PIGL	0.000457756	0.00249333	-0.00188179	0.00469738	0.0113174	-0.00394992	0.00558217	-0.00256659	0.00243524	-0.00299495	-0.0075449	-0.00369377	-0.0015049	0.00903417	0.0156813	0.000198795	0.000579727
MPRIP	0.00949068	0.0046538	0.00174838	-0.00402253	0.0239446	-0.0294312	0.00661512	-0.00129192	0.0212034	-0.00157206	0.00313718	0.0169927	0.00253154	0.0296336	-0.000948432	-0.00332537	-0.00071702
RAI1	-0.00290459	0.00305341	0.00768588	-0.00279441	0.0085298	-0.0077017	0.000911776	-0.00362715	-0.00336381	0.00674087	0.00355596	-0.00475328	0.0101647	0.00472117	0.00725714	-0.0024062	0.00205479
SREBF1	0.0121143	0.016515	0.04269	-0.0047044	-0.00528335	-0.0312988	-0.00156042	-0.01215	-0.00721949	0.000225037	0.012981	-0.00762979	0.00450253	0.00692221	-0.00625535	0.000664179	-0.00168599
TOP3A	0.00908813	0.00214989	0.00282651	-0.000952867	0.0147503	-0.0108465	0.0040405	0.00709223	0.00838743	-0.0034282	-0.00538584	0.00347388	-0.00114601	0.0123784	0.000630178	-0.000441326	0.00103486
SMCR8	-0.000347962	0.00150149	0.010404	-0.0032581	0.0176882	-0.0110342	0.00667403	0.00281171	-0.000573783	0.00288139	0.00296154	0.0042276	0.000674601	0.0114551	0.00540575	-0.00279044	-0.00459167
AC007952.4	0.00211663	0.00372644	0.00687428	-0.0200088	-0.00802238	-0.00317042	-0.00305702	-0.012228	0.00069165	0.0720426	-0.00342104	-0.0153491	0.00269069	-0.01203	0.0218196	0.0142061	-0.00146182
AKAP10	0.0106168	0.00680726	0.0017268	-0.00523698	0.0128087	-0.0165218	0.00601755	0.00954823	0.00460165	-0.00929509	-0.00454459	-0.00168645	-0.000103106	0.0274346	0.0121449	-0.00306069	0.0023173
USP22	0.00453872	0.00180737	0.0235327	-0.00556216	0.0114225	-0.0187246	0.00170163	0.000122179	0.010055	-0.00257394	0.00957124	0.00162797	-0.00379482	0.0151309	-0.00475221	-0.0016815	0.00104196
WSB1	0.00109435	-0.000227782	0.00294564	0.00872458	0.0112021	-0.00790768	0.0133843	0.0323833	0.0152505	0.0133155	-0.00949546	-0.000574406	-0.00354066	0.0158895	-0.00149709	-0.00709079	0.0034085
RPL23A	-0.0291268	-0.000119865	-0.0143	0.00700193	-0.007068	0.0341539	-0.00120877	0.00489442	-0.00131076	0.00308081	-0.000901413	-0.00294724	-0.00755629	-0.020845	-0.00179012	-0.00459318	0.00161482
NEK8	-0.00379972	-0.000957498	0.00108301	-0.00459632	0.00456294	-0.00248202	-0.00241343	0.0199474	0.00243946	0.00021286	-0.00280287	0.0099455	-3.30679e-05	0.0129905	-0.00139284	-0.00322791	0.00394879
TRAF4	-0.00485908	-0.00889835	0.0504152	0.0140785	-0.0101069	-0.0217446	-0.00389539	0.0112007	0.0157478	-0.00170756	0.0300069	-0.0320918	-0.00435032	-0.000975874	-0.0239048	-0.00573545	-0.000505314
ABHD15	0.00462065	-0.00207943	0.000706371	0.00548304	0.00313992	-0.00402604	-0.00492705	-0.00857093	0.0114501	0.00767828	0.00268274	0.00285698	0.0115071	0.00486332	-0.00925825	-0.000951284	-0.00209054
SSH2	0.00497793	0.00159918	0.0119587	-0.00480771	0.015951	-0.012416	-0.00344491	-0.00336438	0.0102951	-0.000593383	0.0210944	0.0183433	0.000394467	0.00853101	0.00630428	-0.0103343	-0.00943003
NSRP1	-0.00669292	0.00210566	0.0143704	0.0014655	0.0157365	-0.00716849	0.00946739	0.00803073	0.0026166	-0.00187452	-0.0011079	-0.00473854	0.00191814	0.00790854	0.00502102	0.00182939	0.00318501
ATAD5	-0.0043939	-0.000227858	-0.00265737	-0.00610141	0.0179891	-0.00508881	0.00725049	0.0150997	0.00400094	-0.0046083	-0.00262042	0.00269829	0.000447977	0.00974315	0.023523	-0.0020476	-0.00192279
RAB11FIP4	0.0159267	0.00661814	0.010419	-0.003949	0.00932952	-0.0205468	-0.00491978	0.000718256	-0.00840093	0.00929126	0.00147739	0.00695533	0.00856588	0.0273406	0.00166629	-0.00595357	-0.000300289
ZNF207	0.0100673	0.00434546	0.0264846	0.00536032	0.0201632	-0.0449174	0.00683153	-0.000513089	0.00604722	-0.0247861	0.0117888	0.00408213	0.00300995	0.0473577	0.00508543	0.000267184	0.0094561
RFFL	0.00913527	0.0154907	0.0165577	-0.00134496	0.0112336	-0.0202928	0.0014458	-0.00962194	-0.00423126	-0.00173303	0.00600417	-0.00913567	0.000579539	0.01616	-0.00239437	0.00180827	0.0122455
SLFN5	-0.00751941	0.0792252	-0.00336939	-0.0149604	0.0227737	-0.0418221	0.0942329	-0.00908999	0.00406341	-0.0381182	-0.0185647	-0.0078887	0.0315577	0.0204803	0.0133086	0.00671574	-0.00303379
CCL5	0.0430179	0.0177747	0.0100856	-0.0101982	-0.00627156	-0.0364429	-0.00307541	-0.0148534	-0.00869653	-0.0066051	0.000492988	-0.000979374	0.147103	0.00605837	-0.004255	0.00546148	0.00524412
MYO19	0.0121251	0.00468312	0.0122561	0.00238773	0.000589156	-0.0208246	0.00163607	-0.000673602	0.00157969	-0.0057054	0.00143409	-0.00673176	0.0112695	0.0211341	-0.00252202	0.0020473	0.00579232
GGNBP2	-0.0030144	0.00781818	0.0415884	0.00297629	0.0100993	-0.0277915	-0.0101078	-0.014652	0.000374292	-0.0132569	0.0341502	-0.00983758	0.00406689	0.00300935	0.00785254	-0.00652328	0.00718494
DDX52	0.00208929	0.00433368	0.022666	0.0049059	0.0179165	-0.0209539	0.00303961	0.00311139	0.0054139	-0.0113988	0.0120396	-0.00702934	0.00410644	0.00187174	-0.00491967	0.00342854	0.00232018
CWC25	0.000103883	0.00341863	0.024905	-0.00368023	0.0033364	-0.018402	-0.00863091	-0.00856697	0.00438225	0.00318194	0.0314685	-0.0135512	0.00477937	-0.00437559	-0.00440156	0.00376928	0.00236787
RPL23	-0.0307336	0.000751518	-0.00820711	0.00476399	0.000583931	0.0310708	-0.00213743	0.0100385	0.00421965	0.00626736	0.00197097	0.00220195	-0.00873684	-0.0188982	-0.000294198	-0.00858129	-0.0020977
RPL19	-0.024462	0.0010019	-0.0135082	0.00473391	-0.00669117	0.0308775	-0.000786919	0.00458608	-0.00143151	0.00179708	-0.00115279	-0.000922515	-0.00686444	-0.018763	0.000320341	-0.00495065	0.000430105
MED1	-0.00377099	0.0028765	0.0104187	0.00164728	0.0293414	-0.0132141	0.00897767	0.0143095	0.00547147	-0.00606386	-0.000991262	-0.000188638	0.00841106	0.0166405	0.0107356	-0.00324833	0.0052031
CDK12	0.00556028	0.00417988	0.0230815	9.75509e-05	0.0317239	-0.0235842	0.00591053	0.00257001	0.0068865	-0.00307755	0.0112488	0.00257338	0.0057408	0.0174194	0.00128698	-0.00171521	-0.00733739
ERBB2	0.00210985	-0.000980995	-0.00188681	-0.00115832	0.000687005	-0.00170135	0.00245176	0.00395471	0.00252674	0.00166739	-0.000335717	0.00349655	0.0142469	0.00393647	-0.00158973	-0.00296744	-0.00122777
IKZF3	-0.00968825	-0.00536919	-0.0070855	0.0216675	0.0472978	-0.00485679	0.0168588	0.0242007	0.000952145	0.00960094	-0.0201468	-0.000407209	0.00115659	0.0329734	0.0100333	-0.00739188	0.00922923
GSDMB	0.0107796	0.00460254	0.00112109	-0.00380414	0.00438114	-0.0230932	0.0106212	-0.00056996	0.0147642	-0.00970499	-0.00190353	0.00458387	0.00122428	0.0336475	-0.00376772	-0.000756441	-0.00351722
RARA	0.0124232	0.00230669	0.035749	0.00389875	-0.00404505	-0.0239214	0.00188254	-0.00455319	-0.0040513	-0.00446963	0.0164571	-0.010204	0.000923018	0.00127439	-0.0130551	0.000920906	0.00719825
CCR7	-0.00590544	0.0445591	0.00551439	-0.0294845	0.0114646	-0.00583549	0.0218756	-0.00994705	-0.0339252	0.00103602	-0.0101284	0.04955	-0.00271525	-0.000486798	0.0699767	-0.0128551	-0.0267484
EIF1	-0.0111821	0.000707976	0.0033187	-0.00120861	-0.00859611	0.00506577	-0.0152945	-0.0138294	-0.006926	0.0364243	0.02637	0.00125606	-0.00367175	-0.0215657	-0.00758242	-0.00475482	-0.00521737
HAP1	0.000291443	0.00278808	-0.00103044	-0.00201831	0.00407606	-0.00153551	0.00345318	0.00171184	-0.00193566	-0.00110942	-0.00101087	-0.000453285	-0.00137419	0.000470119	0.000405573	-0.00108831	0.00190222
STAT5B	0.00739047	0.0180706	0.0033293	0.000119874	0.0120454	-0.0220929	-0.00199608	-0.0050345	-0.00216979	0.000681544	-0.00382822	-0.0022331	0.00429754	0.0248854	-0.00246354	-0.0025454	0.0209384
ATP6V0A1	0.012022	-0.00697076	-0.0042501	0.00264791	0.0135068	-0.0103847	-0.00680244	0.040158	-0.00157331	-0.00425697	-0.00352876	0.0158409	0.00442413	0.0208909	0.00925622	0.000748397	-0.0184769
AC067852.3	0.00565939	-0.000290898	0.0013551	-7.51416e-05	0.0036468	-0.0100535	-0.00182367	0.0143161	-0.00101821	0.00694017	-0.00159202	0.000514523	0.00991684	0.0193619	-0.00419711	-0.000255453	-0.00501236
AC067852.5	-0.00530649	0.00294112	-0.000789203	-0.000217959	0.00397281	-0.0021166	-0.00187586	-0.00536973	-0.00244441	-0.00143102	0.000155042	-0.00289422	0.00685414	-0.000644756	-0.00502221	0.00771278	0.000354369
CNTD1	-0.00121239	-0.00274101	-0.00163754	0.00175735	0.00580576	0.000734783	-0.00302079	0.00228682	0.000834302	-0.00463792	0.00076685	0.00324902	-0.00338569	0.00354833	0.00331911	-0.00149757	-0.000762615
AARSD1	-0.00147324	0.00397025	-0.00603423	0.00320427	0.0065094	-0.000461259	0.00601821	0.0138773	-0.000602187	-0.00166227	-0.00883498	-0.0071587	0.00686911	0.0083205	-0.0016883	0.00388272	0.00285497
RUNDC1	0.00184647	0.00177357	0.00928629	0.000216725	0.0136019	-0.00918685	0.0051539	0.00809564	0.00604678	-0.0110137	-0.00265181	0.00266906	-0.00337225	0.0140945	0.0046617	0.00122376	-0.00606342
RPL27	-0.0317823	0.00129552	-0.0168551	0.00558539	-0.00889797	0.0392455	-0.00707297	0.00516014	-0.000170972	0.00513686	-2.66248e-05	-0.00159127	-0.00891832	-0.0246696	-0.00374359	-0.00513599	0.00214353
TMEM106A	-0.000938282	-0.00092747	-0.00436086	0.0015322	0.0110617	-0.00615276	0.00844706	0.0173817	0.00606154	-0.0115578	-0.0105421	0.00672535	-0.00250759	0.0233318	0.00246214	0.00110487	-0.00461191
GPATCH8	-0.00126727	0.00715017	0.0226163	-0.00211838	0.0277351	-0.0209085	0.00508796	-0.00135933	0.00308423	0.0015723	0.00395732	0.00438907	0.00666098	0.0129047	0.00858742	-0.00243821	0.0025437
FMNL1	0.016214	0.00114745	0.03298	0.0229289	0.00110103	-0.0371162	-0.00577873	-0.017932	-0.00137439	-0.00816619	0.0194428	-0.0129272	0.012756	0.0148426	-0.0237478	0.00198459	0.0227436
PLEKHM1	0.000635953	0.00113194	0.00631576	0.00860713	0.0175851	-0.0147983	-0.000448648	-0.00554732	0.00844609	-0.00171692	0.00408443	-0.00055779	0.00957095	0.00369253	-0.000716018	0.00195943	-0.00104955
KANSL1	0.0189637	0.0103002	0.00970717	0.00217392	0.0256787	-0.0352784	0.00196757	-0.00181225	0.00351798	0.00280096	0.00265233	0.011211	0.0063763	0.0336162	-0.00219499	-0.00289699	0.00328313
LRRC37A2	0.00509094	0.000650772	0.0250033	-0.00171873	0.0200318	-0.0198136	0.000330341	-0.00359037	-0.000965684	-0.0033104	0.00692697	0.0010248	-0.00177724	0.0138503	0.00878022	-0.0044196	-0.00159023
NSF	-0.001914	0.00184575	0.0281769	0.00707761	0.0296107	-0.0216244	-0.00176171	0.00434887	0.00561231	0.00691243	0.00483901	-0.000614529	0.00228672	0.00943301	-0.000326998	-0.00108073	-0.00685115
AC005670.3	0.00114854	0.00111188	-0.00256865	0.00271075	0.0179525	-0.0131068	-0.000452692	-0.0019289	-0.00119877	-0.00551091	-0.00450238	0.0099516	0.00448263	0.0307244	0.0107856	-0.00408155	0.00704844
LUC7L3	0.00818201	0.00689858	-0.00138377	0.0073087	0.0208633	-0.0151602	0.0180457	0.0050877	0.0172546	-0.0441664	-0.0168882	0.00366428	0.00751714	0.0349649	0.0185233	-0.000573856	0.00956696
SPAG9	0.0181372	0.00367644	0.0296942	0.00174802	0.0180457	-0.0287254	0.00034275	-0.0021722	0.00447143	-0.00892678	0.016819	-0.00567613	0.00889615	0.00781274	0.0029589	0.000520599	-0.00183034
NME2	-0.0448332	-0.00290454	-0.0240008	0.0315773	-0.0138317	0.0473863	-0.000503753	0.0151067	-0.00237045	-0.0116348	-0.0144353	-0.0380589	-0.00785668	-0.0299057	-0.0249969	0.0209101	0.02447
MBTD1	-0.00527577	0.00347949	0.0148089	-0.000283377	0.0192246	-0.0129072	0.00592401	0.0018362	0.0127377	-0.00416389	-0.000372139	0.00743026	0.00748782	0.00872906	-0.00107381	-0.00404625	0.000922526
AC006141.1	0.00501752	0.0023586	0.00816617	0.0023851	0.0212865	-0.0195113	0.00292623	0.00392521	-0.00188537	-0.00950845	0.0039397	0.0108073	0.000215844	0.0243349	0.0076727	-0.00302987	0.00086279
MMD	-0.00588718	-0.00392703	0.0231549	-0.00676071	0.00647934	-0.0105969	-0.00148919	-0.00197633	0.0168868	-0.00281575	0.0308255	-0.000340922	-0.000626277	-0.0033112	0.00118683	-0.0064159	-0.0175658
MSI2	0.0129105	0.0111368	0.0556587	-0.0121822	0.0235114	-0.0583485	0.00507294	-0.00898905	0.0447815	-0.0196506	0.0177973	-0.00887814	0.00773124	0.0337939	-0.0173743	0.00831027	-0.0104431
RAD51C	-0.0130685	0.00500573	-0.0096079	0.000642342	-0.00333136	0.0108955	-0.00321563	0.0129688	-0.00470862	0.00332786	-0.0052114	-0.00147358	0.00225856	-0.00491197	-0.00314031	0.00547796	0.00730523
DHX40	-0.00154991	-0.000710071	0.0266574	-0.00379202	0.0208412	-0.0169933	0.000652932	-0.00689723	0.0121811	-0.00773899	0.0253508	0.000738993	-0.000861267	0.00118092	-0.00806441	-0.00549547	-0.0045267
RPS6KB1	0.00080669	0.00660177	0.0300071	-0.00404184	0.0222234	-0.0299153	-0.00228624	-0.00824459	0.00505843	-0.00468721	0.0203408	0.00520307	-0.0020488	0.00791531	0.00292444	-0.000644576	-0.00309091
HEATR6	-0.00192181	-0.00223012	0.00136503	0.0110361	0.00537737	0.00103206	0.00247945	0.00467367	-0.00163157	-0.0028881	-0.0036665	-0.00218464	-0.00451594	0.011571	0.00758372	-0.00419118	-0.00529783
APPBP2	-0.00122492	0.00816391	-0.00804268	-0.000426403	0.0154179	-0.00567793	0.00350279	0.00482123	0.00338271	0.0018641	-0.0116809	0.00726406	0.00210035	0.0165427	0.00558841	0.00322346	-0.00105019
MED13	0.00237344	0.00735387	0.0320027	-9.34141e-05	0.0281081	-0.0336038	0.00020759	-0.00618509	0.000239059	-0.00311405	0.00921142	-0.000563391	0.00571307	0.0168799	-0.00164981	0.000317863	0.0156302
LIMD2	-0.0102588	-0.00208038	-0.00751042	0.00802212	-0.00288664	0.012615	0.0109596	0.0141171	0.0190803	-0.00546391	-0.00474904	0.0116672	-0.00143646	-0.00628767	-0.0095162	-0.00649468	0.00229534
CD79B	-0.0232588	-0.0241342	-0.0425954	0.0185442	0.00564767	0.0553832	0.0207595	0.0481694	0.0385322	0.00368371	-0.0379507	0.0195995	-0.0107943	-0.00302111	0.00561569	-0.0199742	-0.0137668
DDX5	-0.00414567	0.000310564	0.00774592	-0.00346594	0.0136458	-0.00353869	0.000116484	-0.000763995	0.00988202	0.0226018	0.0110028	0.0127569	-0.000185388	-0.00161907	-8.47217e-05	-0.0129489	-0.00859536
CEP95	0.0116419	0.00412177	0.044396	-0.00605778	0.0186347	-0.0323798	-0.00366834	-0.00552693	0.00415428	-0.00837894	0.0185942	0.00347327	0.0118592	0.0163773	-0.00445115	-0.00434351	-0.00480443
GNA13	0.0121706	0.000487902	0.0499885	-0.0054216	0.013232	-0.0412106	-0.00680964	-0.0116134	0.00601332	-0.00597042	0.0453315	-2.07301e-05	0.00736699	6.91162e-05	-0.00707449	-0.00413808	-0.00318749
HELZ	0.00519159	0.00509162	0.0221695	-0.00519808	0.0330908	-0.0304876	0.00622916	0.0041342	0.00937897	-0.00296513	0.00674002	0.0111602	0.0136269	0.0204347	-0.00168528	0.00072576	0.00350783
PSMD12	-0.00923288	0.00756133	0.00704763	0.00569473	0.0131535	-0.00764309	0.00703676	0.00142378	-0.00464918	-0.00586513	-0.00541619	-0.00625458	0.00498143	-0.00471299	0.0132428	0.0131454	0.00591106
NOL11	0.00148912	0.00654126	0.0201472	-0.00374472	0.0131421	-0.0128631	0.00736098	0.00720682	-0.00041	-0.00924496	0.00521006	-0.00224931	0.00463484	0.00538334	0.00691309	-0.000287852	-0.00210595
BPTF	0.00687659	0.00560424	0.0149378	-0.00505012	0.0439903	-0.0270315	0.0160296	0.026028	0.0256923	-0.00863144	0.000293323	0.0143224	0.00698176	0.0279763	0.00941356	-0.00881601	-0.0122896
AC005332.7	0.0069539	-0.00254402	-0.00323844	0.000752179	-0.000618534	-0.00858305	0.000681576	-0.00608811	0.00313546	-0.00822741	-0.000767455	0.0114369	0.00425781	0.00893297	0.0162638	-0.00340711	0.00185912
AC005332.4	-0.00515904	-0.0041305	0.00936692	0.00419378	0.00922348	-0.00968516	-0.000739811	0.000711463	0.011608	-0.0096868	0.00988372	0.0112815	-0.000546757	0.0102493	0.0089376	-0.00562882	-0.00869973
AC005332.1	0.00554365	-0.00328014	0.00201421	0.00118643	0.00113151	-0.00339437	0.00169495	0.00113678	0.000310447	0.0114862	0.00384006	0.00636086	0.00934884	-0.00218964	-0.00489132	-0.0025318	-0.00414376
AMZ2	0.00110885	0.00180027	0.00753251	0.00189427	0.00267706	-0.00754093	-0.000796438	0.00284972	0.00106539	0.00218239	0.00768066	-0.000911331	0.00965668	-0.00056935	0.00259077	0.000134922	-0.0025723
WIPI1	0.0110177	-0.00104111	0.00546973	0.00527866	-0.00028587	-0.0233694	-0.0056	-0.00952788	-0.00153404	-0.0108882	0.000815529	-0.0105003	0.00581904	-0.00150838	-0.00364496	0.0372975	0.000182355
[truncated: 3,920 more rows]

## Sheet: CD4Tcells
genes	R17_Program1	R17_Program2	R17_Program3	R17_Program4	R17_Program5	R17_Program6	R17_Program7	R17_Program8	R17_Program9	R17_Program10	R17_Program11	R17_Program12	R17_Program13	R17_Program14	R17_Program15	R17_Program16	R17_Program17
AL627309.5	-0.000589894	-0.00449506	-0.00108534	0.000718462	0.0029033	0.00268127	0.00262982	-0.00103593	-0.00264684	-0.000265572	0.00594344	-0.000590913	0.00863828	0.0117255	0.00111534	0.000483138	-0.00286601
LINC01409	0.00294477	-0.00806566	-0.00201347	0.00136573	0.00335373	0.00134398	0.00466089	0.00273291	0.00344806	0.00189518	0.0057089	-0.00348689	0.00747254	0.0113284	0.00126707	0.00451804	-0.00423125
NOC2L	0.000790726	-0.00416306	-0.00300758	0.00507191	0.0102389	0.00538604	0.00338653	0.0130114	-0.005157	0.00255929	-0.00033666	0.00389085	0.0113159	0.000939932	0.00730509	0.00377691	-0.00435079
HES4	-0.00874937	-0.00332911	-0.00221946	0.0218341	-6.46925e-05	0.0181258	0.00835117	-0.000373316	0.0018509	-0.00281424	0.00734332	-0.00945891	-0.00143755	-0.00321104	0.000988505	-0.00731711	0.00636465
ISG15	0.020327	-0.00764106	-0.00527144	0.173937	0.00243621	0.00851789	-0.00671163	0.00535532	-0.0154186	0.0473757	-0.0017528	-0.00369988	-0.0215844	-0.0259259	-0.00479194	0.0379496	-0.000843387
TNFRSF4	0.104558	-0.0206219	-0.0030948	0.0231781	-0.00371471	0.00683922	-0.00524702	-0.0263963	0.00511494	0.0483353	-0.00287397	-0.025642	0.00324276	-0.0296755	0.000947982	0.0441099	-0.0227759
LINC01786	0.00136746	-0.0026828	-0.000306098	-0.000402509	0.00100342	-0.000993842	-0.00197942	0.00149731	-7.26882e-05	-0.0013279	-0.000651631	0.00534452	0.00404474	0.00224176	-0.00133262	-0.000646589	-0.000369161
SCNN1D	-0.00221304	-0.00144762	-0.000911436	-0.00125687	-0.000575422	-0.00173981	0.00218408	0.00434267	0.001135	-0.00292403	0.00196228	-0.000867436	0.00249362	0.00540355	-0.000902538	-0.00182857	0.00184424
ACAP3	0.00641477	-0.0145451	-0.00281243	0.00612319	0.00437215	0.0045622	0.00217003	0.00493078	-0.00176709	0.00590205	0.00252206	0.000895679	0.02463	0.00301769	-0.000957483	0.00440055	-0.0019586
INTS11	0.00836751	-0.00821289	-0.00265414	0.00643945	0.000326287	0.00483272	-0.000714866	-0.00304388	0.00130334	0.00735928	-0.00197713	0.00261558	0.0048511	-0.00583179	0.00352371	0.0133164	0.00515163
DVL1	0.00453555	-0.00709635	-0.00177889	-0.00129572	0.00624089	0.00202546	-0.000113716	0.0064756	0.00514524	0.00128491	-0.000594463	0.00310905	0.00727123	-1.53754e-05	-0.000145216	0.00149224	0.00102566
MXRA8	-0.00138241	-2.75263e-05	-0.000639064	0.000785001	-0.00100412	-0.00250874	-0.00293882	-0.00357506	-0.00245122	-0.00249368	-0.000794486	0.0423393	-0.000119885	0.000646197	-0.000174022	-0.00535454	-0.000462227
CCNL2	-2.39038e-05	-0.00578266	-0.00434444	0.00276342	0.0169363	0.00538319	0.00936144	0.0140548	-0.00549338	0.00318391	0.00435799	0.00812464	0.0232589	0.0224879	0.00418628	0.005004	-0.0169405
SLC35E2B	0.00143712	-0.00543991	-0.00332167	0.00558472	0.0135788	0.00546342	-0.00362264	0.00951293	-0.00402729	0.00497678	-8.12144e-05	-0.000973259	0.0115557	0.0179245	-0.00553509	0.0118428	-0.00640186
CDK11A	0.00679237	-0.00374853	-0.00513744	0.0111898	0.0143915	0.00520438	0.0135315	0.00722124	-0.00403262	0.00827566	0.00116742	0.00189828	0.0113233	0.0050619	-0.000198946	0.0119516	-0.0124142
SLC35E2A	0.00583243	-0.00734193	-0.00193206	0.00637785	0.00966089	-0.000304891	-0.00218926	0.0113302	-0.00765169	0.00402184	0.00109152	-0.00113348	0.016424	0.0123656	-6.76651e-05	0.0122949	-0.00785755
TTC34	-0.000657305	-0.00394548	-0.00101303	-0.00146408	0.00160697	-0.00263617	-0.00117261	0.00619764	-0.0014427	-0.000389302	0.000276849	-0.00312445	0.0137082	0.00403333	0.00305509	-0.000631869	-0.00195698
MEGF6	-0.00229102	-0.0093407	-0.00137379	0.00161071	0.00165523	-0.000381323	0.00343522	0.00110486	-0.00437571	0.00783074	0.00580237	-0.00114367	0.0284751	0.0127851	0.00630484	0.00471422	-0.00855151
CEP104	0.0034233	-0.00101732	-0.00271475	0.00472211	0.0122994	0.00191751	0.00107702	0.00818894	-0.00217344	0.00123331	0.000456192	-0.0020879	0.00199964	0.0095436	0.00315323	0.0114694	-0.00716232
DFFB	-0.000957359	-0.000159375	-0.00310314	0.00263619	0.00735488	-0.00365953	-0.00272637	0.00681787	-0.00474056	-0.000262199	4.98922e-05	-0.000653042	-0.00282801	0.0107096	-0.00149782	0.00694657	0.000496945
KCNAB2	0.0143532	-0.0106852	-0.00413855	0.00768999	0.013287	0.0129378	-0.0056864	0.00278794	0.00285588	0.0146741	0.00322401	0.00687471	0.00805396	-0.00314289	-0.0043551	0.0198209	-0.00119417
RPL22	-0.00562218	0.027783	-0.0107451	-0.00565188	-0.00232601	-0.0190823	-0.00908446	0.00207536	-0.000519134	-0.0104303	-0.0136639	-0.00264457	-0.0480957	-0.00995649	-0.0143872	-0.00908186	0.0178252
TNFRSF25	0.0195565	-0.00684156	-0.00568432	0.00734708	0.0226843	-0.00289384	0.00888356	0.00362785	-0.00388032	0.00793613	-0.00534455	-0.0113693	0.00883333	-0.00227646	-0.00693838	0.0233009	-0.00551167
[truncated: 9,295 more rows]

## Sheet: CD8Tcells
genes	R15_Program1	R15_Program2	R15_Program3	R15_Program4	R15_Program5	R15_Program6	R15_Program7	R15_Program8	R15_Program10	R15_Program11	R15_Program12	R15_Program13	R15_Program14	R15_Program15
[truncated: 5,926 more rows]

[truncated: 3 more sheets: gdT, Myeloid, NK]
