# Supplementary material for: Coordinated immune dysregulation in juvenile dermatomyositis revealed by single-cell genomics
Source: JCI Insight. 2024 May 14;9(12):e176963. doi: 10.1172/jci.insight.176963 (PMC11383589; doi:10.1172/jci.insight.176963)
Supplement: Supplemental table 5 [file jciinsight-9-176963-s183.xlsx]

## Sheet: Module_1
gene_set	module	pval
HALLMARK_INTERFERON_ALPHA_RESPONSE	Module_1	9.999e-05
HALLMARK_INTERFERON_GAMMA_RESPONSE	Module_1	0.0003
GOBP_RESPONSE_TO_TYPE_I_INTERFERON	Module_1	0.0008
GOBP_DEFENSE_RESPONSE_TO_OTHER_ORGANISM	Module_1	0.0012
GOBP_REGULATION_OF_IMMUNE_SYSTEM_PROCESS	Module_1	0.0012
GOBP_RESPONSE_TO_VIRUS	Module_1	0.0013
GOBP_DEFENSE_RESPONSE	Module_1	0.0015
GOBP_REGULATION_OF_VIRAL_GENOME_REPLICATION	Module_1	0.0016
GOBP_BIOLOGICAL_PROCESS_INVOLVED_IN_INTERACTION_WITH_HOST	Module_1	0.0018
GOBP_NEGATIVE_REGULATION_OF_VIRAL_PROCESS	Module_1	0.0019
GOBP_REGULATION_OF_RESPONSE_TO_BIOTIC_STIMULUS	Module_1	0.0019
GOBP_VIRAL_GENOME_REPLICATION	Module_1	0.0019
GOBP_NEGATIVE_REGULATION_OF_LEUKOCYTE_PROLIFERATION	Module_1	0.0023
GOBP_DEFENSE_RESPONSE_TO_VIRUS	Module_1	0.0027
GOBP_RESPONSE_TO_INTERFERON_ALPHA	Module_1	0.0028
GOBP_RESPONSE_TO_INTERFERON_GAMMA	Module_1	0.0031
GOBP_RESPONSE_TO_BIOTIC_STIMULUS	Module_1	0.0032
GOBP_IMMUNE_EFFECTOR_PROCESS	Module_1	0.0034
GOBP_NEGATIVE_REGULATION_OF_VIRAL_GENOME_REPLICATION	Module_1	0.0035
GOBP_INNATE_IMMUNE_RESPONSE	Module_1	0.0037
GOBP_POSITIVE_REGULATION_OF_RESPONSE_TO_BIOTIC_STIMULUS	Module_1	0.0037
GOBP_TYPE_I_INTERFERON_PRODUCTION	Module_1	0.0044
GOBP_REGULATION_OF_VIRAL_LIFE_CYCLE	Module_1	0.0053
GOBP_ACTIVATION_OF_IMMUNE_RESPONSE	Module_1	0.0062
GOBP_RESPONSE_TO_BACTERIUM	Module_1	0.0073
GOBP_POSITIVE_REGULATION_OF_IMMUNE_RESPONSE	Module_1	0.0078
GOBP_REGULATION_OF_DEFENSE_RESPONSE	Module_1	0.0086
GOBP_REGULATION_OF_IMMUNE_RESPONSE	Module_1	0.0087
GOBP_REGULATION_OF_INNATE_IMMUNE_RESPONSE	Module_1	0.0091
GOBP_POSITIVE_REGULATION_OF_SIGNALING	Module_1	0.0092
GOBP_REGULATION_OF_DEFENSE_RESPONSE_TO_VIRUS	Module_1	0.0092
GOBP_CYTOKINE_MEDIATED_SIGNALING_PATHWAY	Module_1	0.0095
GOBP_REGULATION_OF_BIOLOGICAL_PROCESS_INVOLVED_IN_SYMBIOTIC_INTERACTION	Module_1	0.0102
GOBP_POSITIVE_REGULATION_OF_RESPONSE_TO_EXTERNAL_STIMULUS	Module_1	0.0106
GOBP_MODULATION_BY_SYMBIONT_OF_ENTRY_INTO_HOST	Module_1	0.0107
GOBP_ENTRY_INTO_HOST	Module_1	0.0117
GOBP_REGULATION_OF_RESPONSE_TO_CYTOKINE_STIMULUS	Module_1	0.013
GOBP_RESPONSE_TO_INTERFERON_BETA	Module_1	0.0133
GOBP_MOVEMENT_IN_HOST_ENVIRONMENT	Module_1	0.0136
GOBP_POSITIVE_REGULATION_OF_IMMUNE_EFFECTOR_PROCESS	Module_1	0.0138
GOBP_RESPONSE_TO_CYTOKINE	Module_1	0.0139
GOBP_INTERFERON_GAMMA_MEDIATED_SIGNALING_PATHWAY	Module_1	0.014
GOBP_POSITIVE_REGULATION_OF_DEFENSE_RESPONSE	Module_1	0.0147
GOBP_CYTOKINE_PRODUCTION	Module_1	0.0149
GOBP_REGULATION_OF_RESPONSE_TO_EXTERNAL_STIMULUS	Module_1	0.015
GOBP_REGULATION_OF_IMMUNE_EFFECTOR_PROCESS	Module_1	0.0213
GOBP_VIRAL_LIFE_CYCLE	Module_1	0.0214
GOBP_POSITIVE_REGULATION_OF_MOLECULAR_FUNCTION	Module_1	0.0237
GOBP_REGULATION_OF_TRANSPORT	Module_1	0.0251
GOBP_POSITIVE_REGULATION_OF_IMMUNE_SYSTEM_PROCESS	Module_1	0.0255
GOBP_IMMUNE_RESPONSE_REGULATING_SIGNALING_PATHWAY	Module_1	0.0272
GOBP_NEGATIVE_REGULATION_OF_IMMUNE_SYSTEM_PROCESS	Module_1	0.0284
GOBP_NEGATIVE_REGULATION_OF_CELL_POPULATION_PROLIFERATION	Module_1	0.0293
GOBP_POSITIVE_REGULATION_OF_CD4_POSITIVE_ALPHA_BETA_T_CELL_DIFFERENTIATION	Module_1	0.0301
GOBP_CALCIUM_MEDIATED_SIGNALING	Module_1	0.0303
GOBP_LEUKOCYTE_CHEMOTAXIS	Module_1	0.0304
GOBP_CELL_CHEMOTAXIS	Module_1	0.031
GOBP_CELL_DIVISION	Module_1	0.0311
GOBP_NEGATIVE_REGULATION_OF_INNATE_IMMUNE_RESPONSE	Module_1	0.0316
GOBP_NEUTROPHIL_MIGRATION	Module_1	0.0323
HALLMARK_KRAS_SIGNALING_DN	Module_1	0.0349
GOBP_NEGATIVE_REGULATION_OF_TYPE_I_INTERFERON_PRODUCTION	Module_1	0.035
GOBP_IMMUNOGLOBULIN_PRODUCTION	Module_1	0.0356
GOBP_LYMPHOCYTE_MEDIATED_IMMUNITY	Module_1	0.0364
GOBP_REGULATION_OF_B_CELL_PROLIFERATION	Module_1	0.0378
GOBP_REGULATION_OF_B_CELL_ACTIVATION	Module_1	0.0449
GOBP_NEGATIVE_REGULATION_OF_MULTICELLULAR_ORGANISMAL_PROCESS	Module_1	0.0556
GOBP_B_CELL_ACTIVATION	Module_1	0.0574
GOBP_POSITIVE_REGULATION_OF_CELL_ACTIVATION	Module_1	0.0578
GOBP_NEGATIVE_REGULATION_OF_CELL_ACTIVATION	Module_1	0.0589
GOBP_REGULATION_OF_HYDROLASE_ACTIVITY	Module_1	0.0589
GOBP_ANTIGEN_RECEPTOR_MEDIATED_SIGNALING_PATHWAY	Module_1	0.0605
GOBP_REGULATION_OF_LYMPHOCYTE_ACTIVATION	Module_1	0.0662
GOBP_RECEPTOR_MEDIATED_ENDOCYTOSIS	Module_1	0.0686
GOBP_REGULATION_OF_INFLAMMATORY_RESPONSE	Module_1	0.0689
GOBP_REGULATION_OF_LYMPHOCYTE_MEDIATED_IMMUNITY	Module_1	0.0696
GOBP_BIOLOGICAL_PROCESS_INVOLVED_IN_SYMBIOTIC_INTERACTION	Module_1	0.0713
GOBP_POSITIVE_REGULATION_OF_B_CELL_ACTIVATION	Module_1	0.0713
GOBP_NEUTROPHIL_CHEMOTAXIS	Module_1	0.0727
GOBP_LEUKOCYTE_CELL_CELL_ADHESION	Module_1	0.0729
GOBP_NEGATIVE_REGULATION_OF_LYMPHOCYTE_ACTIVATION	Module_1	0.0753
GOBP_POSITIVE_REGULATION_OF_CYTOKINE_PRODUCTION	Module_1	0.0758
GOBP_REGULATION_OF_RESPONSE_TO_STRESS	Module_1	0.0815
GOBP_LYMPHOCYTE_ACTIVATION	Module_1	0.0819
GOBP_COMPLEMENT_ACTIVATION	Module_1	0.0847
GOBP_B_CELL_RECEPTOR_SIGNALING_PATHWAY	Module_1	0.0856
GOBP_PATTERN_RECOGNITION_RECEPTOR_SIGNALING_PATHWAY	Module_1	0.0861
GOBP_PHAGOCYTOSIS_RECOGNITION	Module_1	0.0862
GOBP_REGULATION_OF_CELL_ADHESION	Module_1	0.0865
GOBP_I_KAPPAB_KINASE_NF_KAPPAB_SIGNALING	Module_1	0.087
GOBP_HUMORAL_IMMUNE_RESPONSE_MEDIATED_BY_CIRCULATING_IMMUNOGLOBULIN	Module_1	0.0871
GOBP_POSITIVE_REGULATION_OF_INTRACELLULAR_SIGNAL_TRANSDUCTION	Module_1	0.0906
GOBP_NEGATIVE_REGULATION_OF_DEFENSE_RESPONSE	Module_1	0.0929
GOBP_PROTEIN_POLYUBIQUITINATION	Module_1	0.097
GOBP_LEUKOCYTE_PROLIFERATION	Module_1	0.0974
GOBP_CELL_MIGRATION	Module_1	0.0978
GOBP_CHROMOSOME_SEGREGATION	Module_1	0.0985
GOBP_REGULATION_OF_CELL_CYCLE_PROCESS	Module_1	0.1
GOBP_TUMOR_NECROSIS_FACTOR_SUPERFAMILY_CYTOKINE_PRODUCTION	Module_1	0.1
GOBP_INFLAMMATORY_RESPONSE	Module_1	0.1001
GOBP_NEGATIVE_REGULATION_OF_CYTOKINE_PRODUCTION	Module_1	0.1003
GOBP_POSITIVE_REGULATION_OF_I_KAPPAB_KINASE_NF_KAPPAB_SIGNALING	Module_1	0.1006
GOBP_POSITIVE_REGULATION_OF_LEUKOCYTE_MIGRATION	Module_1	0.1011
GOBP_REGULATION_OF_CELL_ACTIVATION	Module_1	0.1016
GOBP_POSITIVE_REGULATION_OF_GENE_EXPRESSION	Module_1	0.102
GOBP_LOCOMOTION	Module_1	0.1025
GOBP_B_CELL_PROLIFERATION	Module_1	0.1034
GOBP_SECRETION	Module_1	0.1119
GOBP_HUMORAL_IMMUNE_RESPONSE	Module_1	0.1132
GOBP_LEUKOCYTE_DIFFERENTIATION	Module_1	0.1157
GOBP_LEUKOCYTE_MEDIATED_CYTOTOXICITY	Module_1	0.1175
GOBP_DEFENSE_RESPONSE_TO_BACTERIUM	Module_1	0.1203
GOBP_ENDOCYTOSIS	Module_1	0.1238
GOBP_REGULATION_OF_LEUKOCYTE_MEDIATED_IMMUNITY	Module_1	0.1244
GOBP_POSITIVE_REGULATION_OF_LEUKOCYTE_MEDIATED_IMMUNITY	Module_1	0.1258
GOBP_PRODUCTION_OF_MOLECULAR_MEDIATOR_OF_IMMUNE_RESPONSE	Module_1	0.1275
GOBP_REGULATION_OF_HEMOPOIESIS	Module_1	0.1293
GOBP_CELL_CELL_ADHESION	Module_1	0.13
GOBP_REGULATION_OF_INTRACELLULAR_SIGNAL_TRANSDUCTION	Module_1	0.1355
GOBP_ADAPTIVE_IMMUNE_RESPONSE_BASED_ON_SOMATIC_RECOMBINATION_OF_IMMUNE_RECEPTORS_BUILT_FROM_IMMUNOGLOBULIN_SUPERFAMILY_DOMAINS	Module_1	0.1367
GOBP_POSITIVE_REGULATION_OF_MULTICELLULAR_ORGANISMAL_PROCESS	Module_1	0.1373
GOBP_IMMUNE_SYSTEM_DEVELOPMENT	Module_1	0.1468
GOBP_GRANULOCYTE_MIGRATION	Module_1	0.1491
GOBP_REACTIVE_OXYGEN_SPECIES_METABOLIC_PROCESS	Module_1	0.1505
GOBP_NATURAL_KILLER_CELL_MEDIATED_IMMUNITY	Module_1	0.1512
GOBP_TRANSMEMBRANE_RECEPTOR_PROTEIN_TYROSINE_KINASE_SIGNALING_PATHWAY	Module_1	0.1523
GOBP_EXOCYTOSIS	Module_1	0.153
GOBP_REGULATION_OF_CELLULAR_LOCALIZATION	Module_1	0.1531
GOBP_B_CELL_MEDIATED_IMMUNITY	Module_1	0.1532
GOBP_REGULATION_OF_LEUKOCYTE_MIGRATION	Module_1	0.1535
GOBP_CELL_RECOGNITION	Module_1	0.1546
GOBP_REGULATION_OF_CYSTEINE_TYPE_ENDOPEPTIDASE_ACTIVITY	Module_1	0.1575
GOBP_NEGATIVE_REGULATION_OF_HYDROLASE_ACTIVITY	Module_1	0.1577
GOBP_REGULATION_OF_LEUKOCYTE_PROLIFERATION	Module_1	0.1578
GOBP_INTERLEUKIN_6_PRODUCTION	Module_1	0.1601
GOBP_POSITIVE_REGULATION_OF_LEUKOCYTE_PROLIFERATION	Module_1	0.161
GOBP_RESPONSE_TO_FUNGUS	Module_1	0.1615
GOBP_ADAPTIVE_IMMUNE_RESPONSE	Module_1	0.1616
GOBP_PHAGOCYTOSIS	Module_1	0.1752
GOBP_LEUKOCYTE_MIGRATION	Module_1	0.176
GOBP_ORGANONITROGEN_COMPOUND_CATABOLIC_PROCESS	Module_1	0.182
GOBP_REGULATION_OF_MULTICELLULAR_ORGANISMAL_DEVELOPMENT	Module_1	0.1852
GOBP_PROTEIN_MODIFICATION_BY_SMALL_PROTEIN_CONJUGATION_OR_REMOVAL	Module_1	0.1859
GOBP_MONONUCLEAR_CELL_DIFFERENTIATION	Module_1	0.1874
GOBP_T_CELL_MEDIATED_IMMUNITY	Module_1	0.191
GOBP_CELL_KILLING	Module_1	0.1912
GOBP_POSITIVE_REGULATION_OF_HEMOPOIESIS	Module_1	0.1915
GOBP_MEMBRANE_INVAGINATION	Module_1	0.1924
GOBP_EXTRINSIC_APOPTOTIC_SIGNALING_PATHWAY	Module_1	0.1927
HALLMARK_MITOTIC_SPINDLE	Module_1	0.193
GOBP_PROTEIN_MODIFICATION_BY_SMALL_PROTEIN_CONJUGATION	Module_1	0.1942
GOBP_POSITIVE_REGULATION_OF_PROTEOLYSIS	Module_1	0.1945
GOBP_ALPHA_BETA_T_CELL_ACTIVATION	Module_1	0.1953
HALLMARK_E2F_TARGETS	Module_1	0.1953
GOBP_REGULATION_OF_LEUKOCYTE_MEDIATED_CYTOTOXICITY	Module_1	0.1969
GOBP_GLIOGENESIS	Module_1	0.1973
GOBP_MICROTUBULE_CYTOSKELETON_ORGANIZATION	Module_1	0.199
GOBP_CHEMICAL_HOMEOSTASIS	Module_1	0.1992
GOBP_MYELOID_CELL_DIFFERENTIATION	Module_1	0.2
GOBP_POSITIVE_REGULATION_OF_LEUKOCYTE_CELL_CELL_ADHESION	Module_1	0.2027
GOBP_REGULATION_OF_ION_TRANSPORT	Module_1	0.2057
HALLMARK_INFLAMMATORY_RESPONSE	Module_1	0.2094
GOBP_MYELOID_LEUKOCYTE_MIGRATION	Module_1	0.2097
GOBP_T_CELL_ACTIVATION	Module_1	0.2179
GOBP_CELL_POPULATION_PROLIFERATION	Module_1	0.2265
GOBP_MONONUCLEAR_CELL_MIGRATION	Module_1	0.2317
GOBP_MYELOID_LEUKOCYTE_ACTIVATION	Module_1	0.2324
GOBP_REGULATION_OF_LEUKOCYTE_DIFFERENTIATION	Module_1	0.2331
HALLMARK_G2M_CHECKPOINT	Module_1	0.2344
HALLMARK_ALLOGRAFT_REJECTION	Module_1	0.2354
GOBP_B_CELL_DIFFERENTIATION	Module_1	0.2382
GOBP_REGULATION_OF_SECRETION	Module_1	0.2383
GOBP_BIOLOGICAL_ADHESION	Module_1	0.2384
GOBP_PROTEOLYSIS	Module_1	0.2387
GOBP_TAXIS	Module_1	0.2393
GOBP_POSITIVE_REGULATION_OF_CELL_POPULATION_PROLIFERATION	Module_1	0.2409
GOBP_MYELOID_LEUKOCYTE_MEDIATED_IMMUNITY	Module_1	0.2412
GOBP_REGULATION_OF_ACTIN_FILAMENT_LENGTH	Module_1	0.2416
GOBP_REGULATION_OF_PROTEOLYSIS	Module_1	0.2422
GOBP_POSITIVE_REGULATION_OF_MAPK_CASCADE	Module_1	0.2442
GOBP_RESPONSE_TO_TUMOR_NECROSIS_FACTOR	Module_1	0.2442
GOBP_CELL_PART_MORPHOGENESIS	Module_1	0.2445
GOBP_POSITIVE_REGULATION_OF_CD4_POSITIVE_ALPHA_BETA_T_CELL_ACTIVATION	Module_1	0.2448
GOBP_ATP_DEPENDENT_CHROMATIN_REMODELING	Module_1	0.2449
GOBP_REGULATION_OF_CELLULAR_COMPONENT_SIZE	Module_1	0.2451
GOBP_ACTIN_POLYMERIZATION_OR_DEPOLYMERIZATION	Module_1	0.2456
GOBP_CENTRAL_NERVOUS_SYSTEM_DEVELOPMENT	Module_1	0.2458
GOBP_PEPTIDYL_TYROSINE_MODIFICATION	Module_1	0.2469
GOBP_RESPONSE_TO_CHEMOKINE	Module_1	0.2479
GOBP_INTERLEUKIN_1_BETA_PRODUCTION	Module_1	0.2482
GOBP_POSITIVE_REGULATION_OF_INTERLEUKIN_1_PRODUCTION	Module_1	0.2486
GOBP_CELLULAR_COMPONENT_MORPHOGENESIS	Module_1	0.2488
GOBP_GLIAL_CELL_DEVELOPMENT	Module_1	0.2489
GOBP_ORGANELLE_FISSION	Module_1	0.2492
GOBP_TOLL_LIKE_RECEPTOR_SIGNALING_PATHWAY	Module_1	0.2494
GOBP_REGULATION_OF_DNA_METABOLIC_PROCESS	Module_1	0.2498
GOBP_NEGATIVE_REGULATION_OF_PEPTIDASE_ACTIVITY	Module_1	0.2501
GOBP_INTERLEUKIN_10_PRODUCTION	Module_1	0.2503
GOBP_MODULATION_OF_PROCESS_OF_OTHER_ORGANISM	Module_1	0.2504
GOBP_NEGATIVE_REGULATION_OF_ANION_TRANSPORT	Module_1	0.2504
GOBP_DNA_REPAIR	Module_1	0.2506
GOBP_NEGATIVE_REGULATION_OF_RESPONSE_TO_BIOTIC_STIMULUS	Module_1	0.2507
GOBP_ORGANELLE_ASSEMBLY	Module_1	0.2514
HALLMARK_HEME_METABOLISM	Module_1	0.2516
GOBP_SISTER_CHROMATID_COHESION	Module_1	0.252
GOBP_REGULATION_OF_MICROTUBULE_BASED_PROCESS	Module_1	0.2521
GOBP_VESICLE_ORGANIZATION	Module_1	0.2522
GOBP_POSITIVE_REGULATION_OF_TYPE_I_INTERFERON_PRODUCTION	Module_1	0.2523
GOBP_SISTER_CHROMATID_SEGREGATION	Module_1	0.2524
GOBP_REGULATION_OF_MICROTUBULE_CYTOSKELETON_ORGANIZATION	Module_1	0.2536
GOBP_CALCIUM_ION_TRANSPORT	Module_1	0.2538
GOBP_CD4_POSITIVE_ALPHA_BETA_T_CELL_ACTIVATION	Module_1	0.2562
GOBP_CELLULAR_RESPONSE_TO_VIRUS	Module_1	0.2572
GOBP_GRANULOCYTE_CHEMOTAXIS	Module_1	0.26
GOBP_NEGATIVE_REGULATION_OF_PROTEIN_METABOLIC_PROCESS	Module_1	0.2603
GOBP_G_PROTEIN_COUPLED_RECEPTOR_SIGNALING_PATHWAY	Module_1	0.2662
GOBP_NEGATIVE_REGULATION_OF_IMMUNE_RESPONSE	Module_1	0.2675
GOBP_REGULATION_OF_ORGANELLE_ORGANIZATION	Module_1	0.2675
GOBP_REGULATION_OF_T_CELL_ACTIVATION	Module_1	0.2681
GOBP_REGULATION_OF_CELL_CELL_ADHESION	Module_1	0.2768
GOBP_REGULATION_OF_BODY_FLUID_LEVELS	Module_1	0.3014
GOBP_T_CELL_ACTIVATION_INVOLVED_IN_IMMUNE_RESPONSE	Module_1	0.3019
GOBP_REGULATION_OF_CELLULAR_COMPONENT_BIOGENESIS	Module_1	0.3028
GOBP_NEGATIVE_REGULATION_OF_TRANSPORT	Module_1	0.3036
GOBP_REGULATION_OF_ALPHA_BETA_T_CELL_ACTIVATION	Module_1	0.3037
GOBP_ANTIMICROBIAL_HUMORAL_RESPONSE	Module_1	0.304
GOBP_POSITIVE_REGULATION_OF_INTERLEUKIN_6_PRODUCTION	Module_1	0.3041
GOBP_ORGANELLE_LOCALIZATION	Module_1	0.3042
GOBP_REGULATION_OF_CELL_KILLING	Module_1	0.309
GOBP_CELL_ACTIVATION	Module_1	0.312
GOBP_POSITIVE_REGULATION_OF_ION_TRANSPORT	Module_1	0.331
GOBP_HOMEOSTATIC_PROCESS	Module_1	0.3317
GOBP_REGULATION_OF_PROTEIN_LOCALIZATION	Module_1	0.3352
GOBP_REGULATION_OF_DNA_BINDING_TRANSCRIPTION_FACTOR_ACTIVITY	Module_1	0.3392
GOBP_POSITIVE_REGULATION_OF_TRANSPORT	Module_1	0.3411
GOBP_POSITIVE_REGULATION_OF_CELL_ADHESION	Module_1	0.3451
GOBP_CELL_CYCLE_PROCESS	Module_1	0.3462
GOBP_POSITIVE_REGULATION_OF_LOCOMOTION	Module_1	0.3475
GOBP_T_CELL_RECEPTOR_SIGNALING_PATHWAY	Module_1	0.3528
GOBP_ACTIN_FILAMENT_BASED_PROCESS	Module_1	0.3614
GOBP_CELL_ACTIVATION_INVOLVED_IN_IMMUNE_RESPONSE	Module_1	0.3671
GOBP_REGULATION_OF_CELL_DIFFERENTIATION	Module_1	0.3728
GOBP_REGULATION_OF_PATTERN_RECOGNITION_RECEPTOR_SIGNALING_PATHWAY	Module_1	0.3893
GOBP_MULTICELLULAR_ORGANISMAL_HOMEOSTASIS	Module_1	0.3915
GOBP_REGULATION_OF_MYELOID_CELL_DIFFERENTIATION	Module_1	0.3923
GOBP_POSITIVE_REGULATION_OF_ORGANELLE_ORGANIZATION	Module_1	0.3927
GOBP_CHEMOKINE_PRODUCTION	Module_1	0.3929
GOBP_REGULATION_OF_LYMPHOCYTE_DIFFERENTIATION	Module_1	0.393
GOBP_T_CELL_DIFFERENTIATION	Module_1	0.3932
GOBP_ALPHA_BETA_T_CELL_DIFFERENTIATION	Module_1	0.3935
GOBP_NEGATIVE_REGULATION_OF_INFLAMMATORY_RESPONSE	Module_1	0.3949
GOBP_NUCLEAR_TRANSPORT	Module_1	0.3951
GOBP_CYTOKINE_PRODUCTION_INVOLVED_IN_IMMUNE_RESPONSE	Module_1	0.3953
GOBP_REGULATION_OF_NATURAL_KILLER_CELL_MEDIATED_IMMUNITY	Module_1	0.3953
GOBP_POSITIVE_REGULATION_OF_PEPTIDASE_ACTIVITY	Module_1	0.3955
GOBP_NUCLEOSOME_ORGANIZATION	Module_1	0.396
GOBP_INTERFERON_GAMMA_PRODUCTION	Module_1	0.3961
GOBP_RECEPTOR_METABOLIC_PROCESS	Module_1	0.3967
GOBP_DEVELOPMENTAL_PROCESS_INVOLVED_IN_REPRODUCTION	Module_1	0.3969
GOBP_CELLULAR_ION_HOMEOSTASIS	Module_1	0.3974
GOBP_REGULATION_OF_HISTONE_MODIFICATION	Module_1	0.3974
GOBP_REGULATION_OF_COMPLEMENT_ACTIVATION	Module_1	0.3975
GOBP_REGULATION_OF_ANATOMICAL_STRUCTURE_SIZE	Module_1	0.3977
GOBP_REGULATION_OF_REACTIVE_OXYGEN_SPECIES_METABOLIC_PROCESS	Module_1	0.3983
GOBP_NEGATIVE_REGULATION_OF_HEMOPOIESIS	Module_1	0.3984
GOBP_REGULATION_OF_SUPRAMOLECULAR_FIBER_ORGANIZATION	Module_1	0.3984
GOBP_POSITIVE_REGULATION_OF_DNA_BINDING_TRANSCRIPTION_FACTOR_ACTIVITY	Module_1	0.3987
GOBP_DNA_METABOLIC_PROCESS	Module_1	0.3992
GOBP_POSITIVE_REGULATION_OF_INFLAMMATORY_RESPONSE	Module_1	0.3992
GOBP_REGULATION_OF_ACTIN_FILAMENT_ORGANIZATION	Module_1	0.3993
GOBP_PROTEIN_ACYLATION	Module_1	0.3995
GOBP_COAGULATION	Module_1	0.3999
GOBP_POSITIVE_REGULATION_OF_NF_KAPPAB_TRANSCRIPTION_FACTOR_ACTIVITY	Module_1	0.4003
GOBP_MACROPHAGE_ACTIVATION	Module_1	0.4019
GOBP_PEPTIDYL_LYSINE_ACETYLATION	Module_1	0.4026
GOBP_T_CELL_PROLIFERATION	Module_1	0.4028
GOBP_REGULATION_OF_ACTIN_FILAMENT_BASED_PROCESS	Module_1	0.4039
GOBP_PROTEIN_LOCALIZATION_TO_PLASMA_MEMBRANE	Module_1	0.4051
GOBP_INNATE_IMMUNE_RESPONSE_ACTIVATING_SIGNAL_TRANSDUCTION	Module_1	0.4053
GOBP_NEGATIVE_REGULATION_OF_CELLULAR_COMPONENT_ORGANIZATION	Module_1	0.4053
GOBP_REGULATION_OF_CELL_DEVELOPMENT	Module_1	0.4055
GOBP_INTERLEUKIN_1_PRODUCTION	Module_1	0.4062
GOBP_ACTIVATION_OF_INNATE_IMMUNE_RESPONSE	Module_1	0.4064
GOBP_ENZYME_LINKED_RECEPTOR_PROTEIN_SIGNALING_PATHWAY	Module_1	0.4068
GOBP_REGULATION_OF_PEPTIDASE_ACTIVITY	Module_1	0.4149
GOBP_ERK1_AND_ERK2_CASCADE	Module_1	0.4153
GOBP_MITOTIC_CELL_CYCLE	Module_1	0.4169
GOBP_NEGATIVE_REGULATION_OF_CATALYTIC_ACTIVITY	Module_1	0.4177
GOBP_CELLULAR_RESPONSE_TO_DNA_DAMAGE_STIMULUS	Module_1	0.4193
GOBP_RNA_LOCALIZATION	Module_1	0.4203
GOBP_POSITIVE_REGULATION_OF_CELL_CELL_ADHESION	Module_1	0.4204
GOBP_NEGATIVE_REGULATION_OF_CELL_ADHESION	Module_1	0.4217
GOBP_RESPONSE_TO_MOLECULE_OF_BACTERIAL_ORIGIN	Module_1	0.4233
GOBP_APOPTOTIC_SIGNALING_PATHWAY	Module_1	0.424
GOBP_ESTABLISHMENT_OF_ORGANELLE_LOCALIZATION	Module_1	0.4243
GOBP_REGULATION_OF_CYTOSKELETON_ORGANIZATION	Module_1	0.425
GOBP_POSITIVE_REGULATION_OF_CELL_KILLING	Module_1	0.4259
GOBP_MICROTUBULE_BASED_PROCESS	Module_1	0.4269
GOBP_NEGATIVE_REGULATION_OF_CELL_CELL_ADHESION	Module_1	0.4319
HALLMARK_COMPLEMENT	Module_1	0.4348
GOBP_RESPONSE_TO_WOUNDING	Module_1	0.4349
GOBP_ANTIGEN_PROCESSING_AND_PRESENTATION_OF_PEPTIDE_OR_POLYSACCHARIDE_ANTIGEN_VIA_MHC_CLASS_II	Module_1	0.4381
GOBP_MAPK_CASCADE	Module_1	0.4381
GOBP_POSITIVE_REGULATION_OF_HYDROLASE_ACTIVITY	Module_1	0.4387
GOBP_REGULATION_OF_CELLULAR_COMPONENT_MOVEMENT	Module_1	0.442
GOBP_LEUKOCYTE_MEDIATED_IMMUNITY	Module_1	0.4428
GOBP_CYTOSKELETON_ORGANIZATION	Module_1	0.5095
GOBP_REGULATION_OF_CELL_CYCLE	Module_1	0.5099
GOBP_POSITIVE_REGULATION_OF_CELLULAR_COMPONENT_ORGANIZATION	Module_1	0.5129
GOBP_PEPTIDYL_AMINO_ACID_MODIFICATION	Module_1	0.5133
GOBP_SUPRAMOLECULAR_FIBER_ORGANIZATION	Module_1	0.5203
GOBP_POSITIVE_REGULATION_OF_CELL_DIFFERENTIATION	Module_1	0.5241
GOBP_TELOMERE_ORGANIZATION	Module_1	0.5267
GOBP_NEGATIVE_REGULATION_OF_MOLECULAR_FUNCTION	Module_1	0.5281
GOBP_ESTABLISHMENT_OF_RNA_LOCALIZATION	Module_1	0.5286
GOBP_REGULATION_OF_MRNA_METABOLIC_PROCESS	Module_1	0.5289
GOBP_REGULATION_OF_TELOMERE_MAINTENANCE	Module_1	0.5301
GOBP_CELLULAR_HOMEOSTASIS	Module_1	0.5303
GOBP_CELLULAR_PROTEIN_CONTAINING_COMPLEX_ASSEMBLY	Module_1	0.5305
GOBP_REGULATION_OF_PRODUCTION_OF_MOLECULAR_MEDIATOR_OF_IMMUNE_RESPONSE	Module_1	0.5309
GOBP_REGULATION_OF_SYSTEM_PROCESS	Module_1	0.5316
GOBP_REPRODUCTION	Module_1	0.5323
GOBP_CATION_TRANSPORT	Module_1	0.5324
GOBP_ACTIN_FILAMENT_ORGANIZATION	Module_1	0.5332
GOBP_NEURON_DEVELOPMENT	Module_1	0.5335
GOBP_PEPTIDYL_LYSINE_METHYLATION	Module_1	0.5366
GOBP_CELLULAR_RESPONSE_TO_BIOTIC_STIMULUS	Module_1	0.537
GOBP_METHYLATION	Module_1	0.5382
GOBP_CD4_POSITIVE_ALPHA_BETA_T_CELL_DIFFERENTIATION	Module_1	0.5387
GOBP_CELLULAR_RESPONSE_TO_MOLECULE_OF_BACTERIAL_ORIGIN	Module_1	0.5388
GOBP_REGULATION_OF_PEPTIDYL_TYROSINE_PHOSPHORYLATION	Module_1	0.5408
GOBP_REGULATION_OF_MRNA_PROCESSING	Module_1	0.5425
GOBP_MACROMOLECULE_METHYLATION	Module_1	0.5432
GOBP_ANTIGEN_PROCESSING_AND_PRESENTATION_OF_PEPTIDE_ANTIGEN	Module_1	0.586
GOBP_CIRCULATORY_SYSTEM_DEVELOPMENT	Module_1	0.5985
GOBP_RNA_SPLICING_VIA_TRANSESTERIFICATION_REACTIONS	Module_1	0.6032
GOBP_POSITIVE_REGULATION_OF_CELL_DEATH	Module_1	0.6064
GOBP_RNA_SPLICING	Module_1	0.6068
HALLMARK_APOPTOSIS	Module_1	0.6078
GOBP_POSITIVE_REGULATION_OF_PROTEIN_METABOLIC_PROCESS	Module_1	0.6108
GOBP_POSITIVE_REGULATION_OF_DEVELOPMENTAL_PROCESS	Module_1	0.6169
GOBP_CELLULAR_RESPONSE_TO_NITROGEN_COMPOUND	Module_1	0.6187
GOBP_NEGATIVE_REGULATION_OF_CELL_DIFFERENTIATION	Module_1	0.6202
GOBP_LYMPHOCYTE_ACTIVATION_INVOLVED_IN_IMMUNE_RESPONSE	Module_1	0.6249
GOBP_REGULATION_OF_TRANSMEMBRANE_TRANSPORT	Module_1	0.6273
GOBP_REGULATION_OF_CELLULAR_PROTEIN_LOCALIZATION	Module_1	0.6309
GOBP_EPITHELIAL_CELL_DIFFERENTIATION	Module_1	0.641
GOBP_EXTERNAL_ENCAPSULATING_STRUCTURE_ORGANIZATION	Module_1	0.646
GOBP_CELL_MORPHOGENESIS	Module_1	0.647
GOBP_FC_RECEPTOR_MEDIATED_STIMULATORY_SIGNALING_PATHWAY	Module_1	0.647
GOBP_NEGATIVE_REGULATION_OF_LEUKOCYTE_CELL_CELL_ADHESION	Module_1	0.6502
GOBP_POSITIVE_REGULATION_OF_ERK1_AND_ERK2_CASCADE	Module_1	0.6506
GOBP_PROTEIN_ACETYLATION	Module_1	0.6507
GOBP_POSITIVE_REGULATION_OF_CHROMOSOME_ORGANIZATION	Module_1	0.6521
GOBP_PROTEIN_METHYLATION	Module_1	0.6524
GOBP_CHROMATIN_ASSEMBLY_OR_DISASSEMBLY	Module_1	0.6525
GOBP_NEGATIVE_REGULATION_OF_RESPONSE_TO_EXTERNAL_STIMULUS	Module_1	0.6539
GOBP_NEGATIVE_REGULATION_OF_GENE_EXPRESSION	Module_1	0.6543
GOBP_REGULATION_OF_CHROMOSOME_ORGANIZATION	Module_1	0.657
GOBP_NEGATIVE_REGULATION_OF_RESPONSE_TO_STIMULUS	Module_1	0.6608
GOBP_CELL_CYCLE	Module_1	0.6701
GOBP_POSITIVE_REGULATION_OF_CATALYTIC_ACTIVITY	Module_1	0.6745
GOBP_MRNA_PROCESSING	Module_1	0.6889
GOBP_PEPTIDYL_SERINE_MODIFICATION	Module_1	0.6966
GOBP_REGULATION_OF_SMALL_GTPASE_MEDIATED_SIGNAL_TRANSDUCTION	Module_1	0.6973
GOBP_REGULATION_OF_CELL_CYCLE_PHASE_TRANSITION	Module_1	0.6974
GOBP_REGULATION_OF_MITOTIC_CELL_CYCLE	Module_1	0.6979
GOBP_RESPONSE_TO_INTERLEUKIN_1	Module_1	0.6979
GOBP_NUCLEOBASE_CONTAINING_COMPOUND_TRANSPORT	Module_1	0.6991
GOBP_EMBRYO_DEVELOPMENT	Module_1	0.6994
GOBP_REGULATION_OF_MRNA_SPLICING_VIA_SPLICEOSOME	Module_1	0.6994
GOBP_CYTOLYSIS	Module_1	0.7
GOBP_LEUKOCYTE_HOMEOSTASIS	Module_1	0.7001
GOBP_REGULATION_OF_RESPONSE_TO_WOUNDING	Module_1	0.7003
GOBP_MRNA_TRANSPORT	Module_1	0.7006
GOBP_POSITIVE_REGULATION_OF_INTRACELLULAR_TRANSPORT	Module_1	0.7008
GOBP_REGULATION_OF_PHAGOCYTOSIS	Module_1	0.7009
GOBP_CELL_CYCLE_PHASE_TRANSITION	Module_1	0.7015
GOBP_POSITIVE_REGULATION_OF_PRODUCTION_OF_MOLECULAR_MEDIATOR_OF_IMMUNE_RESPONSE	Module_1	0.7019
GOBP_REGULATION_OF_GROWTH	Module_1	0.7022
GOBP_POSITIVE_REGULATION_OF_CELLULAR_COMPONENT_BIOGENESIS	Module_1	0.7023
GOBP_LIPOPOLYSACCHARIDE_MEDIATED_SIGNALING_PATHWAY	Module_1	0.7027
GOBP_DNA_PACKAGING	Module_1	0.7032
GOBP_RESPONSE_TO_ALCOHOL	Module_1	0.7036
GOBP_AMEBOIDAL_TYPE_CELL_MIGRATION	Module_1	0.7039
GOBP_POSITIVE_REGULATION_OF_NATURAL_KILLER_CELL_MEDIATED_IMMUNITY	Module_1	0.7039
GOBP_REGULATION_OF_CD4_POSITIVE_ALPHA_BETA_T_CELL_ACTIVATION	Module_1	0.7042
GOBP_ESTABLISHMENT_OR_MAINTENANCE_OF_CELL_POLARITY	Module_1	0.7046
GOBP_RNA_EXPORT_FROM_NUCLEUS	Module_1	0.7052
GOBP_DNA_RECOMBINATION	Module_1	0.7055
GOBP_RESPONSE_TO_EXTRACELLULAR_STIMULUS	Module_1	0.7059
GOBP_MICROTUBULE_CYTOSKELETON_ORGANIZATION_INVOLVED_IN_MITOSIS	Module_1	0.7062
GOBP_SMALL_GTPASE_MEDIATED_SIGNAL_TRANSDUCTION	Module_1	0.7062
HALLMARK_IL2_STAT5_SIGNALING	Module_1	0.7067
GOBP_POSITIVE_REGULATION_OF_CYSTEINE_TYPE_ENDOPEPTIDASE_ACTIVITY	Module_1	0.7068
GOBP_LYMPHOCYTE_CHEMOTAXIS	Module_1	0.7071
GOBP_DEMETHYLATION	Module_1	0.7074
GOBP_POSITIVE_REGULATION_OF_CELL_CYCLE	Module_1	0.7079
GOBP_NEGATIVE_REGULATION_OF_MRNA_METABOLIC_PROCESS	Module_1	0.7082
GOBP_PROTEIN_DNA_COMPLEX_SUBUNIT_ORGANIZATION	Module_1	0.7083
GOBP_TISSUE_HOMEOSTASIS	Module_1	0.7092
GOBP_RESPONSE_TO_TOXIC_SUBSTANCE	Module_1	0.7096
GOBP_PROTEIN_AUTOPHOSPHORYLATION	Module_1	0.7106
HALLMARK_APICAL_JUNCTION	Module_1	0.7107
GOBP_WOUND_HEALING	Module_1	0.7118
GOBP_EPITHELIUM_DEVELOPMENT	Module_1	0.712
GOBP_INACTIVATION_OF_MAPK_ACTIVITY	Module_1	0.712
GOBP_PROTEIN_MODIFICATION_BY_SMALL_PROTEIN_REMOVAL	Module_1	0.713
GOBP_APOPTOTIC_PROCESS	Module_1	0.7228
GOBP_ANTIGEN_PROCESSING_AND_PRESENTATION	Module_1	0.7307
GOBP_REGULATION_OF_PROTEIN_MODIFICATION_PROCESS	Module_1	0.7321
GOBP_PROTEIN_LOCALIZATION_TO_CELL_PERIPHERY	Module_1	0.7379
GOBP_NCRNA_METABOLIC_PROCESS	Module_1	0.7382
GOBP_CHROMATIN_REMODELING	Module_1	0.7417
GOBP_PROTEIN_CONTAINING_COMPLEX_SUBUNIT_ORGANIZATION	Module_1	0.7421
GOBP_CELL_PROJECTION_ORGANIZATION	Module_1	0.7439
GOBP_CELLULAR_PROTEIN_CATABOLIC_PROCESS	Module_1	0.7442
GOBP_CELLULAR_DEFENSE_RESPONSE	Module_1	0.7443
GOBP_REGULATION_OF_CATION_TRANSMEMBRANE_TRANSPORT	Module_1	0.7444
GOBP_COVALENT_CHROMATIN_MODIFICATION	Module_1	0.746
GOBP_CHROMOSOME_ORGANIZATION	Module_1	0.7487
GOBP_TUMOR_NECROSIS_FACTOR_MEDIATED_SIGNALING_PATHWAY	Module_1	0.7493
GOBP_REGULATION_OF_CHROMATIN_ORGANIZATION	Module_1	0.7503
GOBP_CHROMATIN_ORGANIZATION	Module_1	0.7545
GOBP_REGULATION_OF_MAPK_CASCADE	Module_1	0.7582
GOBP_RESPONSE_TO_OXYGEN_CONTAINING_COMPOUND	Module_1	0.7709
GOBP_NEUROGENESIS	Module_1	0.7755
GOBP_REGULATION_OF_ANION_TRANSPORT	Module_1	0.7758
GOBP_RESPONSE_TO_LIPID	Module_1	0.7776
GOBP_RNA_PROCESSING	Module_1	0.7782
GOBP_NEGATIVE_REGULATION_OF_SIGNALING	Module_1	0.7813
GOBP_MRNA_METABOLIC_PROCESS	Module_1	0.7814
GOBP_POSITIVE_REGULATION_OF_TRANSFERASE_ACTIVITY	Module_1	0.7919
GOBP_RESPONSE_TO_INORGANIC_SUBSTANCE	Module_1	0.7971
GOBP_FC_RECEPTOR_SIGNALING_PATHWAY	Module_1	0.7982
GOBP_SUPEROXIDE_METABOLIC_PROCESS	Module_1	0.7998
GOBP_GROWTH	Module_1	0.8
GOBP_PROTEIN_MATURATION	Module_1	0.8005
GOBP_LYMPHOCYTE_MIGRATION	Module_1	0.8011
GOBP_ACTIN_FILAMENT_BASED_MOVEMENT	Module_1	0.8017
GOBP_T_CELL_MIGRATION	Module_1	0.802
GOBP_ANTIGEN_PROCESSING_AND_PRESENTATION_OF_PEPTIDE_ANTIGEN_VIA_MHC_CLASS_I	Module_1	0.8021
GOBP_RESPONSE_TO_PEPTIDE	Module_1	0.8024
GOBP_NUCLEAR_EXPORT	Module_1	0.8027
GOBP_MEMBRANE_ORGANIZATION	Module_1	0.8034
GOBP_SUPEROXIDE_ANION_GENERATION	Module_1	0.8041
GOBP_NEGATIVE_REGULATION_OF_SECRETION	Module_1	0.8044
GOBP_PLATELET_DEGRANULATION	Module_1	0.8046
GOBP_DNA_CONFORMATION_CHANGE	Module_1	0.8052
GOBP_POSITIVE_REGULATION_OF_PROTEIN_KINASE_ACTIVITY	Module_1	0.8061
GOBP_REGULATION_OF_ANATOMICAL_STRUCTURE_MORPHOGENESIS	Module_1	0.8064
GOBP_REGULATION_OF_CELL_PROJECTION_ORGANIZATION	Module_1	0.8071
GOBP_PROTEIN_CATABOLIC_PROCESS	Module_1	0.8078
GOBP_CELL_MORPHOGENESIS_INVOLVED_IN_DIFFERENTIATION	Module_1	0.8084
GOBP_NEGATIVE_REGULATION_OF_APOPTOTIC_SIGNALING_PATHWAY	Module_1	0.809
GOBP_RESPONSE_TO_DRUG	Module_1	0.8093
GOBP_POSITIVE_REGULATION_OF_REACTIVE_OXYGEN_SPECIES_METABOLIC_PROCESS	Module_1	0.8107
GOBP_REGULATION_OF_MAP_KINASE_ACTIVITY	Module_1	0.8124
GOBP_REGULATION_OF_GTPASE_ACTIVITY	Module_1	0.8126
GOBP_VASCULATURE_DEVELOPMENT	Module_1	0.813
GOBP_CELL_SUBSTRATE_ADHESION	Module_1	0.8135
GOBP_ALTERNATIVE_MRNA_SPLICING_VIA_SPLICEOSOME	Module_1	0.8153
GOBP_PEPTIDYL_LYSINE_MODIFICATION	Module_1	0.8161
GOBP_GENE_SILENCING	Module_1	0.8174
GOBP_CELL_CELL_SIGNALING	Module_1	0.8189
GOBP_POSITIVE_REGULATION_OF_PROTEIN_MODIFICATION_PROCESS	Module_1	0.829
GOBP_REGULATION_OF_PHOSPHORUS_METABOLIC_PROCESS	Module_1	0.84
GOBP_RIBONUCLEOPROTEIN_COMPLEX_SUBUNIT_ORGANIZATION	Module_1	0.8655
GOBP_CELLULAR_RESPONSE_TO_LIPID	Module_1	0.8682
GOBP_NEURON_DEATH	Module_1	0.8702
GOBP_PROTEIN_PROCESSING	Module_1	0.8704
GOBP_REGULATION_OF_APOPTOTIC_SIGNALING_PATHWAY	Module_1	0.8705
HALLMARK_UV_RESPONSE_DN	Module_1	0.871
GOBP_INTRINSIC_APOPTOTIC_SIGNALING_PATHWAY	Module_1	0.8711
GOBP_POSITIVE_REGULATION_OF_PROTEIN_LOCALIZATION_TO_MEMBRANE	Module_1	0.8712
GOBP_NCRNA_PROCESSING	Module_1	0.8718
GOBP_ENDOMEMBRANE_SYSTEM_ORGANIZATION	Module_1	0.8719
GOBP_CELL_JUNCTION_ORGANIZATION	Module_1	0.8722
GOBP_PROTEIN_DEPHOSPHORYLATION	Module_1	0.8723
GOBP_PROTEIN_LOCALIZATION_TO_ORGANELLE	Module_1	0.8723
GOBP_HEAD_DEVELOPMENT	Module_1	0.8729
GOBP_ESTABLISHMENT_OF_PROTEIN_LOCALIZATION	Module_1	0.8731
GOBP_RIBONUCLEOPROTEIN_COMPLEX_BIOGENESIS	Module_1	0.8731
GOBP_REGULATION_OF_ADAPTIVE_IMMUNE_RESPONSE	Module_1	0.8743
GOBP_REGULATION_OF_CELL_DEATH	Module_1	0.8791
GOBP_REGULATION_OF_RNA_SPLICING	Module_1	0.8817
HALLMARK_EPITHELIAL_MESENCHYMAL_TRANSITION	Module_1	0.9042
GOBP_ANATOMICAL_STRUCTURE_FORMATION_INVOLVED_IN_MORPHOGENESIS	Module_1	0.9088
GOBP_REGULATION_OF_CELLULAR_RESPONSE_TO_STRESS	Module_1	0.9096
GOBP_MODIFICATION_DEPENDENT_MACROMOLECULE_CATABOLIC_PROCESS	Module_1	0.9129
GOBP_NEGATIVE_REGULATION_OF_INTRACELLULAR_SIGNAL_TRANSDUCTION	Module_1	0.916
GOBP_HISTONE_METHYLATION	Module_1	0.9161
GOBP_MACROMOLECULE_CATABOLIC_PROCESS	Module_1	0.9169
GOBP_TUBE_DEVELOPMENT	Module_1	0.9179
GOBP_REGULATION_OF_VESICLE_MEDIATED_TRANSPORT	Module_1	0.921
GOBP_POSITIVE_REGULATION_OF_CELLULAR_PROTEIN_LOCALIZATION	Module_1	0.9212
GOBP_NEURON_DIFFERENTIATION	Module_1	0.9235
GOBP_POSITIVE_REGULATION_OF_NUCLEOBASE_CONTAINING_COMPOUND_METABOLIC_PROCESS	Module_1	0.9259
GOBP_REGULATION_OF_PROTEIN_SERINE_THREONINE_KINASE_ACTIVITY	Module_1	0.9354
GOBP_POSITIVE_REGULATION_OF_BIOSYNTHETIC_PROCESS	Module_1	0.9356
GOBP_PROTEIN_PHOSPHORYLATION	Module_1	0.9358
GOBP_POSITIVE_REGULATION_OF_PHOSPHORUS_METABOLIC_PROCESS	Module_1	0.9362
GOBP_CELLULAR_RESPONSE_TO_OXYGEN_CONTAINING_COMPOUND	Module_1	0.9371
GOBP_REGULATION_OF_PROTEIN_KINASE_ACTIVITY	Module_1	0.9374
GOBP_CELLULAR_MACROMOLECULE_LOCALIZATION	Module_1	0.9448
GOBP_POSTTRANSCRIPTIONAL_REGULATION_OF_GENE_EXPRESSION	Module_1	0.9448
GOBP_RHYTHMIC_PROCESS	Module_1	0.9455
GOBP_NEGATIVE_REGULATION_OF_DEVELOPMENTAL_PROCESS	Module_1	0.9456
GOBP_REGULATION_OF_CELLULAR_CATABOLIC_PROCESS	Module_1	0.9458
GOBP_INTRACELLULAR_TRANSPORT	Module_1	0.9483
GOBP_POSITIVE_REGULATION_OF_PROTEIN_PHOSPHORYLATION	Module_1	0.9483
GOBP_INTRACELLULAR_PROTEIN_TRANSPORT	Module_1	0.9492
GOBP_RESPONSE_TO_GROWTH_FACTOR	Module_1	0.9502
GOBP_NEGATIVE_REGULATION_OF_PHOSPHORUS_METABOLIC_PROCESS	Module_1	0.9561
GOBP_CELLULAR_MACROMOLECULE_CATABOLIC_PROCESS	Module_1	0.963
HALLMARK_MTORC1_SIGNALING	Module_1	0.9638
GOBP_RRNA_METABOLIC_PROCESS	Module_1	0.9643
GOBP_BLOOD_VESSEL_MORPHOGENESIS	Module_1	0.9645
GOBP_TUBE_MORPHOGENESIS	Module_1	0.9651
GOBP_NEGATIVE_REGULATION_OF_PROTEIN_MODIFICATION_PROCESS	Module_1	0.9657
GOBP_HOMOTYPIC_CELL_CELL_ADHESION	Module_1	0.9663
GOBP_CIRCADIAN_RHYTHM	Module_1	0.9664
GOBP_NEGATIVE_REGULATION_OF_CELL_CYCLE	Module_1	0.9672
GOBP_REGULATION_OF_PEPTIDE_TRANSPORT	Module_1	0.9672
GOBP_POSITIVE_REGULATION_OF_CATABOLIC_PROCESS	Module_1	0.9684
GOBP_RESPONSE_TO_ENDOGENOUS_STIMULUS	Module_1	0.9715
GOBP_REGULATION_OF_CATABOLIC_PROCESS	Module_1	0.9765
GOBP_RESPONSE_TO_ABIOTIC_STIMULUS	Module_1	0.977
GOBP_NEGATIVE_REGULATION_OF_PHOSPHORYLATION	Module_1	0.9785
GOBP_NEGATIVE_REGULATION_OF_BIOSYNTHETIC_PROCESS	Module_1	0.9808
HALLMARK_MYC_TARGETS_V1	Module_1	0.9822
GOBP_REGULATION_OF_PROTEIN_PHOSPHORYLATION	Module_1	0.9838
GOBP_NEGATIVE_REGULATION_OF_TRANSCRIPTION_BY_RNA_POLYMERASE_II	Module_1	0.9859
GOBP_NEGATIVE_REGULATION_OF_NUCLEOBASE_CONTAINING_COMPOUND_METABOLIC_PROCESS	Module_1	0.9865
GOBP_RESPONSE_TO_ORGANIC_CYCLIC_COMPOUND	Module_1	0.9892
GOBP_RESPONSE_TO_NITROGEN_COMPOUND	Module_1	0.9916
GOBP_RIBOSOME_BIOGENESIS	Module_1	0.9922
HALLMARK_TNFA_SIGNALING_VIA_NFKB	Module_1	0.9923
GOBP_POSITIVE_REGULATION_OF_TRANSCRIPTION_BY_RNA_POLYMERASE_II	Module_1	0.9927
HALLMARK_HYPOXIA	Module_1	0.9948
GOBP_ADENYLATE_CYCLASE_ACTIVATING_G_PROTEIN_COUPLED_RECEPTOR_SIGNALING_PATHWAY	Module_1	1
GOBP_ADENYLATE_CYCLASE_MODULATING_G_PROTEIN_COUPLED_RECEPTOR_SIGNALING_PATHWAY	Module_1	1
GOBP_AMIDE_BIOSYNTHETIC_PROCESS	Module_1	1
GOBP_ANTIGEN_PROCESSING_AND_PRESENTATION_OF_EXOGENOUS_PEPTIDE_ANTIGEN_VIA_MHC_CLASS_I	Module_1	1
GOBP_BEHAVIOR	Module_1	1
GOBP_CATION_TRANSMEMBRANE_TRANSPORT	Module_1	1
GOBP_CELLULAR_AMIDE_METABOLIC_PROCESS	Module_1	1
GOBP_CELLULAR_RESPONSE_TO_CALCIUM_ION	Module_1	1
GOBP_CELLULAR_RESPONSE_TO_CHEMICAL_STRESS	Module_1	1
GOBP_CELLULAR_RESPONSE_TO_EXTERNAL_STIMULUS	Module_1	1
GOBP_CELLULAR_RESPONSE_TO_EXTRACELLULAR_STIMULUS	Module_1	1
GOBP_CELLULAR_RESPONSE_TO_HORMONE_STIMULUS	Module_1	1
GOBP_CELLULAR_RESPONSE_TO_INORGANIC_SUBSTANCE	Module_1	1
GOBP_CELLULAR_RESPONSE_TO_ORGANIC_CYCLIC_COMPOUND	Module_1	1
GOBP_CELLULAR_RESPONSE_TO_TOPOLOGICALLY_INCORRECT_PROTEIN	Module_1	1
GOBP_CELL_CYCLE_ARREST	Module_1	1
GOBP_CIRCADIAN_REGULATION_OF_GENE_EXPRESSION	Module_1	1
GOBP_COTRANSLATIONAL_PROTEIN_TARGETING_TO_MEMBRANE	Module_1	1
GOBP_CYTOPLASMIC_TRANSLATION	Module_1	1
GOBP_ENDOPLASMIC_RETICULUM_UNFOLDED_PROTEIN_RESPONSE	Module_1	1
GOBP_ER_NUCLEUS_SIGNALING_PATHWAY	Module_1	1
GOBP_ESTABLISHMENT_OF_PROTEIN_LOCALIZATION_TO_ENDOPLASMIC_RETICULUM	Module_1	1
GOBP_ESTABLISHMENT_OF_PROTEIN_LOCALIZATION_TO_MEMBRANE	Module_1	1
GOBP_ESTABLISHMENT_OF_PROTEIN_LOCALIZATION_TO_ORGANELLE	Module_1	1
GOBP_FAT_CELL_DIFFERENTIATION	Module_1	1
GOBP_INORGANIC_ION_TRANSMEMBRANE_TRANSPORT	Module_1	1
GOBP_INTRACELLULAR_RECEPTOR_SIGNALING_PATHWAY	Module_1	1
GOBP_MUSCLE_STRUCTURE_DEVELOPMENT	Module_1	1
GOBP_NEGATIVE_REGULATION_OF_CELL_DEATH	Module_1	1
GOBP_NEGATIVE_REGULATION_OF_KINASE_ACTIVITY	Module_1	1
GOBP_NEGATIVE_REGULATION_OF_PROTEIN_SERINE_THREONINE_KINASE_ACTIVITY	Module_1	1
GOBP_NEGATIVE_REGULATION_OF_TRANSFERASE_ACTIVITY	Module_1	1
GOBP_NUCLEAR_TRANSCRIBED_MRNA_CATABOLIC_PROCESS	Module_1	1
GOBP_NUCLEAR_TRANSCRIBED_MRNA_CATABOLIC_PROCESS_NONSENSE_MEDIATED_DECAY	Module_1	1
GOBP_ORGANIC_CYCLIC_COMPOUND_CATABOLIC_PROCESS	Module_1	1
GOBP_ORGANONITROGEN_COMPOUND_BIOSYNTHETIC_PROCESS	Module_1	1
GOBP_P38MAPK_CASCADE	Module_1	1
GOBP_PEPTIDE_BIOSYNTHETIC_PROCESS	Module_1	1
GOBP_PEPTIDE_METABOLIC_PROCESS	Module_1	1
GOBP_POSITIVE_REGULATION_OF_NEURON_DEATH	Module_1	1
GOBP_POSITIVE_REGULATION_OF_PRI_MIRNA_TRANSCRIPTION_BY_RNA_POLYMERASE_II	Module_1	1
GOBP_PRI_MIRNA_TRANSCRIPTION_BY_RNA_POLYMERASE_II	Module_1	1
GOBP_PROCESS_UTILIZING_AUTOPHAGIC_MECHANISM	Module_1	1
GOBP_PROTEIN_LOCALIZATION_TO_ENDOPLASMIC_RETICULUM	Module_1	1
GOBP_PROTEIN_LOCALIZATION_TO_MEMBRANE	Module_1	1
GOBP_PROTEIN_TARGETING	Module_1	1
GOBP_PROTEIN_TARGETING_TO_MEMBRANE	Module_1	1
GOBP_REGULATION_OF_CELLULAR_AMIDE_METABOLIC_PROCESS	Module_1	1
GOBP_REGULATION_OF_CELL_MORPHOGENESIS	Module_1	1
GOBP_REGULATION_OF_CIRCADIAN_RHYTHM	Module_1	1
GOBP_REGULATION_OF_DNA_TEMPLATED_TRANSCRIPTION_IN_RESPONSE_TO_STRESS	Module_1	1
GOBP_REGULATION_OF_INTRACELLULAR_PROTEIN_TRANSPORT	Module_1	1
GOBP_REGULATION_OF_INTRACELLULAR_TRANSPORT	Module_1	1
GOBP_REGULATION_OF_PROTEIN_LOCALIZATION_TO_MEMBRANE	Module_1	1
GOBP_REGULATION_OF_TRANSFERASE_ACTIVITY	Module_1	1
GOBP_RESPONSE_TO_CALCIUM_ION	Module_1	1
GOBP_RESPONSE_TO_CAMP	Module_1	1
GOBP_RESPONSE_TO_CORTICOSTEROID	Module_1	1
GOBP_RESPONSE_TO_ENDOPLASMIC_RETICULUM_STRESS	Module_1	1
GOBP_RESPONSE_TO_HORMONE	Module_1	1
GOBP_RESPONSE_TO_KETONE	Module_1	1
GOBP_RESPONSE_TO_MECHANICAL_STIMULUS	Module_1	1
GOBP_RESPONSE_TO_METAL_ION	Module_1	1
GOBP_RESPONSE_TO_ORGANOPHOSPHORUS	Module_1	1
GOBP_RESPONSE_TO_OXIDATIVE_STRESS	Module_1	1
GOBP_RESPONSE_TO_PURINE_CONTAINING_COMPOUND	Module_1	1
GOBP_RESPONSE_TO_RADIATION	Module_1	1
GOBP_RESPONSE_TO_STEROID_HORMONE	Module_1	1
GOBP_RESPONSE_TO_TOPOLOGICALLY_INCORRECT_PROTEIN	Module_1	1
GOBP_RIBOSOMAL_LARGE_SUBUNIT_ASSEMBLY	Module_1	1
GOBP_RIBOSOMAL_LARGE_SUBUNIT_BIOGENESIS	Module_1	1
GOBP_RIBOSOMAL_SMALL_SUBUNIT_ASSEMBLY	Module_1	1
GOBP_RIBOSOMAL_SMALL_SUBUNIT_BIOGENESIS	Module_1	1
GOBP_RIBOSOME_ASSEMBLY	Module_1	1
GOBP_RNA_CATABOLIC_PROCESS	Module_1	1
GOBP_SUBSTRATE_ADHESION_DEPENDENT_CELL_SPREADING	Module_1	1
GOBP_TRANSLATIONAL_ELONGATION	Module_1	1
GOBP_TRANSLATIONAL_INITIATION	Module_1	1
GOBP_TRANSMEMBRANE_RECEPTOR_PROTEIN_SERINE_THREONINE_KINASE_SIGNALING_PATHWAY	Module_1	1
GOBP_TRANSMEMBRANE_TRANSPORT	Module_1	1
GOBP_VIRAL_GENE_EXPRESSION	Module_1	1
HALLMARK_OXIDATIVE_PHOSPHORYLATION	Module_1	1
HALLMARK_P53_PATHWAY	Module_1	1
HALLMARK_TGF_BETA_SIGNALING	Module_1	1
HALLMARK_UNFOLDED_PROTEIN_RESPONSE	Module_1	1
HALLMARK_UV_RESPONSE_UP	Module_1	1

## Sheet: Module_2
gene_set	module	pval
GOBP_ESTABLISHMENT_OF_PROTEIN_LOCALIZATION_TO_MEMBRANE	Module_2	9.999e-05
GOBP_RIBOSOMAL_LARGE_SUBUNIT_BIOGENESIS	Module_2	0.0001
GOBP_RIBOSOMAL_SMALL_SUBUNIT_ASSEMBLY	Module_2	0.0001
GOBP_TRANSLATIONAL_INITIATION	Module_2	0.0001
GOBP_PROTEIN_LOCALIZATION_TO_MEMBRANE	Module_2	0.0002
GOBP_COTRANSLATIONAL_PROTEIN_TARGETING_TO_MEMBRANE	Module_2	0.0005
GOBP_ORGANIC_CYCLIC_COMPOUND_CATABOLIC_PROCESS	Module_2	0.0005
GOBP_RIBOSOMAL_SMALL_SUBUNIT_BIOGENESIS	Module_2	0.0005
GOBP_PROTEIN_TARGETING_TO_MEMBRANE	Module_2	0.0006
GOBP_PROTEIN_LOCALIZATION_TO_ENDOPLASMIC_RETICULUM	Module_2	0.0007
GOBP_PROTEIN_TARGETING	Module_2	0.0007
GOBP_VIRAL_GENE_EXPRESSION	Module_2	0.0007
GOBP_CYTOPLASMIC_TRANSLATION	Module_2	0.0009
GOBP_ESTABLISHMENT_OF_PROTEIN_LOCALIZATION_TO_ORGANELLE	Module_2	0.0009
GOBP_RIBOSOME_ASSEMBLY	Module_2	0.0009
GOBP_ESTABLISHMENT_OF_PROTEIN_LOCALIZATION_TO_ENDOPLASMIC_RETICULUM	Module_2	0.001
GOBP_PEPTIDE_METABOLIC_PROCESS	Module_2	0.0011
GOBP_NUCLEAR_TRANSCRIBED_MRNA_CATABOLIC_PROCESS_NONSENSE_MEDIATED_DECAY	Module_2	0.0013
GOBP_INTRACELLULAR_PROTEIN_TRANSPORT	Module_2	0.0017
GOBP_RNA_CATABOLIC_PROCESS	Module_2	0.0044
GOBP_NUCLEAR_TRANSCRIBED_MRNA_CATABOLIC_PROCESS	Module_2	0.0046
GOBP_RIBOSOME_BIOGENESIS	Module_2	0.0047
GOBP_PROTEIN_LOCALIZATION_TO_ORGANELLE	Module_2	0.0048
GOBP_AMIDE_BIOSYNTHETIC_PROCESS	Module_2	0.0051
GOBP_RRNA_METABOLIC_PROCESS	Module_2	0.0051
GOBP_TRANSLATIONAL_ELONGATION	Module_2	0.0053
GOBP_PEPTIDE_BIOSYNTHETIC_PROCESS	Module_2	0.0088
HALLMARK_MYC_TARGETS_V1	Module_2	0.0098
GOBP_CELLULAR_AMIDE_METABOLIC_PROCESS	Module_2	0.011
GOBP_RIBOSOMAL_LARGE_SUBUNIT_ASSEMBLY	Module_2	0.012
GOBP_NCRNA_METABOLIC_PROCESS	Module_2	0.0188
GOBP_ORGANONITROGEN_COMPOUND_BIOSYNTHETIC_PROCESS	Module_2	0.0224
GOBP_INTRACELLULAR_TRANSPORT	Module_2	0.0247
GOBP_CELLULAR_MACROMOLECULE_CATABOLIC_PROCESS	Module_2	0.038
GOBP_RIBONUCLEOPROTEIN_COMPLEX_BIOGENESIS	Module_2	0.0598
GOBP_RIBONUCLEOPROTEIN_COMPLEX_SUBUNIT_ORGANIZATION	Module_2	0.0621
GOBP_NCRNA_PROCESSING	Module_2	0.0635
GOBP_MACROMOLECULE_CATABOLIC_PROCESS	Module_2	0.0782
GOBP_NEGATIVE_REGULATION_OF_GENE_EXPRESSION	Module_2	0.0796
HALLMARK_OXIDATIVE_PHOSPHORYLATION	Module_2	0.0902
GOBP_CELLULAR_MACROMOLECULE_LOCALIZATION	Module_2	0.1262
GOBP_ANTIGEN_PROCESSING_AND_PRESENTATION_OF_EXOGENOUS_PEPTIDE_ANTIGEN_VIA_MHC_CLASS_I	Module_2	0.1611
GOBP_REGULATION_OF_ACTIN_FILAMENT_ORGANIZATION	Module_2	0.1614
GOBP_ANTIGEN_PROCESSING_AND_PRESENTATION_OF_PEPTIDE_ANTIGEN_VIA_MHC_CLASS_I	Module_2	0.1621
GOBP_REGULATION_OF_ACTIN_FILAMENT_BASED_PROCESS	Module_2	0.1633
GOBP_FC_RECEPTOR_SIGNALING_PATHWAY	Module_2	0.1639
GOBP_SUPEROXIDE_METABOLIC_PROCESS	Module_2	0.1642
GOBP_SUPEROXIDE_ANION_GENERATION	Module_2	0.1658
GOBP_REGULATION_OF_REACTIVE_OXYGEN_SPECIES_METABOLIC_PROCESS	Module_2	0.1681
GOBP_REGULATION_OF_SUPRAMOLECULAR_FIBER_ORGANIZATION	Module_2	0.1685
GOBP_ANTIGEN_PROCESSING_AND_PRESENTATION	Module_2	0.1937
GOBP_BIOLOGICAL_PROCESS_INVOLVED_IN_SYMBIOTIC_INTERACTION	Module_2	0.2037
GOBP_ANTIGEN_PROCESSING_AND_PRESENTATION_OF_PEPTIDE_ANTIGEN	Module_2	0.2288
GOBP_CELLULAR_PROTEIN_CONTAINING_COMPLEX_ASSEMBLY	Module_2	0.2425
GOBP_ESTABLISHMENT_OF_PROTEIN_LOCALIZATION	Module_2	0.2434
GOBP_MRNA_METABOLIC_PROCESS	Module_2	0.3581
GOBP_REACTIVE_OXYGEN_SPECIES_METABOLIC_PROCESS	Module_2	0.3994
GOBP_REGULATION_OF_CYTOSKELETON_ORGANIZATION	Module_2	0.4024
GOBP_TUMOR_NECROSIS_FACTOR_MEDIATED_SIGNALING_PATHWAY	Module_2	0.4047
GOBP_POSTTRANSCRIPTIONAL_REGULATION_OF_GENE_EXPRESSION	Module_2	0.4145
GOBP_LIPOPOLYSACCHARIDE_MEDIATED_SIGNALING_PATHWAY	Module_2	0.4641
GOBP_REGULATION_OF_CELLULAR_COMPONENT_SIZE	Module_2	0.4706
GOBP_RESPONSE_TO_INTERLEUKIN_1	Module_2	0.4723
GOBP_ORGANELLE_ASSEMBLY	Module_2	0.4736
GOBP_PROTEIN_DNA_COMPLEX_SUBUNIT_ORGANIZATION	Module_2	0.4738
HALLMARK_APICAL_JUNCTION	Module_2	0.4745
GOBP_ESTABLISHMENT_OR_MAINTENANCE_OF_CELL_POLARITY	Module_2	0.4747
GOBP_REGULATION_OF_ACTIN_FILAMENT_LENGTH	Module_2	0.4759
GOBP_REGULATION_OF_CELL_CYCLE_PHASE_TRANSITION	Module_2	0.4764
GOBP_ANTIGEN_PROCESSING_AND_PRESENTATION_OF_PEPTIDE_OR_POLYSACCHARIDE_ANTIGEN_VIA_MHC_CLASS_II	Module_2	0.4765
GOBP_SUPRAMOLECULAR_FIBER_ORGANIZATION	Module_2	0.4766
GOBP_CELL_CYCLE_PHASE_TRANSITION	Module_2	0.4773
GOBP_TISSUE_HOMEOSTASIS	Module_2	0.4774
GOBP_ACTIN_POLYMERIZATION_OR_DEPOLYMERIZATION	Module_2	0.4784
GOBP_ACTIN_FILAMENT_ORGANIZATION	Module_2	0.4826
GOBP_REGULATION_OF_CELLULAR_AMIDE_METABOLIC_PROCESS	Module_2	0.4847
GOBP_REGULATION_OF_COMPLEMENT_ACTIVATION	Module_2	0.5741
GOBP_MEMBRANE_ORGANIZATION	Module_2	0.5809
GOBP_REGULATION_OF_ANATOMICAL_STRUCTURE_SIZE	Module_2	0.5809
GOBP_POSITIVE_REGULATION_OF_REACTIVE_OXYGEN_SPECIES_METABOLIC_PROCESS	Module_2	0.5833
GOBP_ENZYME_LINKED_RECEPTOR_PROTEIN_SIGNALING_PATHWAY	Module_2	0.5834
GOBP_NEGATIVE_REGULATION_OF_APOPTOTIC_SIGNALING_PATHWAY	Module_2	0.5851
GOBP_REGULATION_OF_CELL_MORPHOGENESIS	Module_2	0.6604
HALLMARK_E2F_TARGETS	Module_2	0.6623
GOBP_REGULATION_OF_APOPTOTIC_SIGNALING_PATHWAY	Module_2	0.6666
GOBP_REGULATION_OF_DNA_TEMPLATED_TRANSCRIPTION_IN_RESPONSE_TO_STRESS	Module_2	0.667
GOBP_CELLULAR_RESPONSE_TO_MOLECULE_OF_BACTERIAL_ORIGIN	Module_2	0.6686
GOBP_PROTEIN_PROCESSING	Module_2	0.669
GOBP_CELLULAR_RESPONSE_TO_BIOTIC_STIMULUS	Module_2	0.6717
GOBP_RNA_PROCESSING	Module_2	0.6718
GOBP_EXOCYTOSIS	Module_2	0.7059
GOBP_POSITIVE_REGULATION_OF_INTERLEUKIN_6_PRODUCTION	Module_2	0.7285
GOBP_T_CELL_RECEPTOR_SIGNALING_PATHWAY	Module_2	0.7332
GOBP_FC_RECEPTOR_MEDIATED_STIMULATORY_SIGNALING_PATHWAY	Module_2	0.7395
GOBP_MRNA_PROCESSING	Module_2	0.764
GOBP_MYELOID_LEUKOCYTE_MIGRATION	Module_2	0.7649
GOBP_POSITIVE_REGULATION_OF_HYDROLASE_ACTIVITY	Module_2	0.7703
GOBP_MYELOID_LEUKOCYTE_ACTIVATION	Module_2	0.771
GOBP_MYELOID_LEUKOCYTE_MEDIATED_IMMUNITY	Module_2	0.7751
GOBP_CELLULAR_RESPONSE_TO_DNA_DAMAGE_STIMULUS	Module_2	0.7854
GOBP_LEUKOCYTE_MEDIATED_IMMUNITY	Module_2	0.7877
GOBP_RESPONSE_TO_FUNGUS	Module_2	0.7897
GOBP_REGULATION_OF_CELLULAR_CATABOLIC_PROCESS	Module_2	0.7946
GOBP_TRANSMEMBRANE_RECEPTOR_PROTEIN_TYROSINE_KINASE_SIGNALING_PATHWAY	Module_2	0.7959
GOBP_PROTEIN_CONTAINING_COMPLEX_SUBUNIT_ORGANIZATION	Module_2	0.7992
GOBP_POSITIVE_REGULATION_OF_CATABOLIC_PROCESS	Module_2	0.832
HALLMARK_MTORC1_SIGNALING	Module_2	0.8321
GOBP_POSITIVE_REGULATION_OF_MAPK_CASCADE	Module_2	0.8347
GOBP_CELL_ACTIVATION_INVOLVED_IN_IMMUNE_RESPONSE	Module_2	0.836
GOBP_B_CELL_DIFFERENTIATION	Module_2	0.8365
GOBP_RESPONSE_TO_TUMOR_NECROSIS_FACTOR	Module_2	0.8369
GOBP_REGULATION_OF_ANATOMICAL_STRUCTURE_MORPHOGENESIS	Module_2	0.8385
GOBP_B_CELL_ACTIVATION	Module_2	0.8409
GOBP_DNA_CONFORMATION_CHANGE	Module_2	0.841
GOBP_HOMOTYPIC_CELL_CELL_ADHESION	Module_2	0.8416
GOBP_ACTIN_FILAMENT_BASED_PROCESS	Module_2	0.8464
GOBP_INTERFERON_GAMMA_MEDIATED_SIGNALING_PATHWAY	Module_2	0.8471
GOBP_IMMUNE_RESPONSE_REGULATING_SIGNALING_PATHWAY	Module_2	0.8473
GOBP_REGULATION_OF_CATABOLIC_PROCESS	Module_2	0.8671
GOBP_SECRETION	Module_2	0.8715
HALLMARK_MITOTIC_SPINDLE	Module_2	0.894
GOBP_RESPONSE_TO_MOLECULE_OF_BACTERIAL_ORIGIN	Module_2	0.8951
GOBP_POSITIVE_REGULATION_OF_IMMUNE_RESPONSE	Module_2	0.9147
GOBP_REGULATION_OF_ORGANELLE_ORGANIZATION	Module_2	0.9181
GOBP_PHAGOCYTOSIS	Module_2	0.9184
GOBP_GRANULOCYTE_CHEMOTAXIS	Module_2	0.9228
GOBP_POSITIVE_REGULATION_OF_CELLULAR_COMPONENT_ORGANIZATION	Module_2	0.9233
GOBP_POSITIVE_REGULATION_OF_PHOSPHORUS_METABOLIC_PROCESS	Module_2	0.9243
GOBP_INFLAMMATORY_RESPONSE	Module_2	0.9375
GOBP_RNA_SPLICING	Module_2	0.9379
GOBP_NEGATIVE_REGULATION_OF_PHOSPHORUS_METABOLIC_PROCESS	Module_2	0.9382
GOBP_RNA_SPLICING_VIA_TRANSESTERIFICATION_REACTIONS	Module_2	0.939
GOBP_RESPONSE_TO_INTERFERON_GAMMA	Module_2	0.9477
GOBP_REGULATION_OF_IMMUNE_RESPONSE	Module_2	0.9548
GOBP_CHROMATIN_ORGANIZATION	Module_2	0.9611
GOBP_ACTIVATION_OF_IMMUNE_RESPONSE	Module_2	0.9612
GOBP_CYTOSKELETON_ORGANIZATION	Module_2	0.963
GOBP_REGULATION_OF_MAPK_CASCADE	Module_2	0.9646
GOBP_COVALENT_CHROMATIN_MODIFICATION	Module_2	0.9651
GOBP_CHROMOSOME_ORGANIZATION	Module_2	0.9662
GOBP_REGULATION_OF_HYDROLASE_ACTIVITY	Module_2	0.9712
GOBP_CELLULAR_RESPONSE_TO_OXYGEN_CONTAINING_COMPOUND	Module_2	0.9719
GOBP_ANTIGEN_RECEPTOR_MEDIATED_SIGNALING_PATHWAY	Module_2	0.9746
GOBP_CELL_ACTIVATION	Module_2	0.9751
HALLMARK_TNFA_SIGNALING_VIA_NFKB	Module_2	0.9754
GOBP_POSITIVE_REGULATION_OF_TRANSCRIPTION_BY_RNA_POLYMERASE_II	Module_2	0.9775
HALLMARK_COMPLEMENT	Module_2	0.9775
GOBP_POSITIVE_REGULATION_OF_IMMUNE_SYSTEM_PROCESS	Module_2	0.9806
GOBP_POSITIVE_REGULATION_OF_CATALYTIC_ACTIVITY	Module_2	0.9808
GOBP_MAPK_CASCADE	Module_2	0.9809
GOBP_IMMUNE_EFFECTOR_PROCESS	Module_2	0.984
GOBP_POSITIVE_REGULATION_OF_NUCLEOBASE_CONTAINING_COMPOUND_METABOLIC_PROCESS	Module_2	0.9884
GOBP_ADAPTIVE_IMMUNE_RESPONSE	Module_2	0.9896
GOBP_CELL_MIGRATION	Module_2	0.9912
HALLMARK_ALLOGRAFT_REJECTION	Module_2	0.9913
GOBP_CYTOKINE_MEDIATED_SIGNALING_PATHWAY	Module_2	0.9918
GOBP_REGULATION_OF_PHOSPHORUS_METABOLIC_PROCESS	Module_2	0.9923
GOBP_RESPONSE_TO_CYTOKINE	Module_2	0.9935
GOBP_INNATE_IMMUNE_RESPONSE	Module_2	0.9942
GOBP_RESPONSE_TO_OXYGEN_CONTAINING_COMPOUND	Module_2	0.9954
GOBP_POSITIVE_REGULATION_OF_MOLECULAR_FUNCTION	Module_2	0.9961
GOBP_LYMPHOCYTE_ACTIVATION	Module_2	0.9988
GOBP_ACTIN_FILAMENT_BASED_MOVEMENT	Module_2	1
GOBP_ACTIVATION_OF_INNATE_IMMUNE_RESPONSE	Module_2	1
GOBP_ADAPTIVE_IMMUNE_RESPONSE_BASED_ON_SOMATIC_RECOMBINATION_OF_IMMUNE_RECEPTORS_BUILT_FROM_IMMUNOGLOBULIN_SUPERFAMILY_DOMAINS	Module_2	1
GOBP_ADENYLATE_CYCLASE_ACTIVATING_G_PROTEIN_COUPLED_RECEPTOR_SIGNALING_PATHWAY	Module_2	1
GOBP_ADENYLATE_CYCLASE_MODULATING_G_PROTEIN_COUPLED_RECEPTOR_SIGNALING_PATHWAY	Module_2	1
GOBP_ALPHA_BETA_T_CELL_ACTIVATION	Module_2	1
GOBP_ALPHA_BETA_T_CELL_DIFFERENTIATION	Module_2	1
GOBP_ALTERNATIVE_MRNA_SPLICING_VIA_SPLICEOSOME	Module_2	1
GOBP_AMEBOIDAL_TYPE_CELL_MIGRATION	Module_2	1
GOBP_ANATOMICAL_STRUCTURE_FORMATION_INVOLVED_IN_MORPHOGENESIS	Module_2	1
GOBP_ANTIMICROBIAL_HUMORAL_RESPONSE	Module_2	1
GOBP_APOPTOTIC_PROCESS	Module_2	1
GOBP_APOPTOTIC_SIGNALING_PATHWAY	Module_2	1
GOBP_ATP_DEPENDENT_CHROMATIN_REMODELING	Module_2	1
GOBP_BEHAVIOR	Module_2	1
GOBP_BIOLOGICAL_ADHESION	Module_2	1
GOBP_BIOLOGICAL_PROCESS_INVOLVED_IN_INTERACTION_WITH_HOST	Module_2	1
GOBP_BLOOD_VESSEL_MORPHOGENESIS	Module_2	1
GOBP_B_CELL_MEDIATED_IMMUNITY	Module_2	1
GOBP_B_CELL_PROLIFERATION	Module_2	1
GOBP_B_CELL_RECEPTOR_SIGNALING_PATHWAY	Module_2	1
GOBP_CALCIUM_ION_TRANSPORT	Module_2	1
GOBP_CALCIUM_MEDIATED_SIGNALING	Module_2	1
GOBP_CATION_TRANSMEMBRANE_TRANSPORT	Module_2	1
GOBP_CATION_TRANSPORT	Module_2	1
GOBP_CD4_POSITIVE_ALPHA_BETA_T_CELL_ACTIVATION	Module_2	1
GOBP_CD4_POSITIVE_ALPHA_BETA_T_CELL_DIFFERENTIATION	Module_2	1
GOBP_CELLULAR_COMPONENT_MORPHOGENESIS	Module_2	1
GOBP_CELLULAR_DEFENSE_RESPONSE	Module_2	1
GOBP_CELLULAR_HOMEOSTASIS	Module_2	1
GOBP_CELLULAR_ION_HOMEOSTASIS	Module_2	1
GOBP_CELLULAR_PROTEIN_CATABOLIC_PROCESS	Module_2	1
GOBP_CELLULAR_RESPONSE_TO_CALCIUM_ION	Module_2	1
GOBP_CELLULAR_RESPONSE_TO_CHEMICAL_STRESS	Module_2	1
GOBP_CELLULAR_RESPONSE_TO_EXTERNAL_STIMULUS	Module_2	1
GOBP_CELLULAR_RESPONSE_TO_EXTRACELLULAR_STIMULUS	Module_2	1
GOBP_CELLULAR_RESPONSE_TO_HORMONE_STIMULUS	Module_2	1
GOBP_CELLULAR_RESPONSE_TO_INORGANIC_SUBSTANCE	Module_2	1
GOBP_CELLULAR_RESPONSE_TO_LIPID	Module_2	1
GOBP_CELLULAR_RESPONSE_TO_NITROGEN_COMPOUND	Module_2	1
GOBP_CELLULAR_RESPONSE_TO_ORGANIC_CYCLIC_COMPOUND	Module_2	1
GOBP_CELLULAR_RESPONSE_TO_TOPOLOGICALLY_INCORRECT_PROTEIN	Module_2	1
GOBP_CELLULAR_RESPONSE_TO_VIRUS	Module_2	1
GOBP_CELL_CELL_ADHESION	Module_2	1
GOBP_CELL_CELL_SIGNALING	Module_2	1
GOBP_CELL_CHEMOTAXIS	Module_2	1
GOBP_CELL_CYCLE	Module_2	1
GOBP_CELL_CYCLE_ARREST	Module_2	1
GOBP_CELL_CYCLE_PROCESS	Module_2	1
GOBP_CELL_DIVISION	Module_2	1
GOBP_CELL_JUNCTION_ORGANIZATION	Module_2	1
GOBP_CELL_KILLING	Module_2	1
GOBP_CELL_MORPHOGENESIS	Module_2	1
GOBP_CELL_MORPHOGENESIS_INVOLVED_IN_DIFFERENTIATION	Module_2	1
GOBP_CELL_PART_MORPHOGENESIS	Module_2	1
GOBP_CELL_POPULATION_PROLIFERATION	Module_2	1
GOBP_CELL_PROJECTION_ORGANIZATION	Module_2	1
GOBP_CELL_RECOGNITION	Module_2	1
GOBP_CELL_SUBSTRATE_ADHESION	Module_2	1
GOBP_CENTRAL_NERVOUS_SYSTEM_DEVELOPMENT	Module_2	1
GOBP_CHEMICAL_HOMEOSTASIS	Module_2	1
GOBP_CHEMOKINE_PRODUCTION	Module_2	1
GOBP_CHROMATIN_ASSEMBLY_OR_DISASSEMBLY	Module_2	1
GOBP_CHROMATIN_REMODELING	Module_2	1
GOBP_CHROMOSOME_SEGREGATION	Module_2	1
GOBP_CIRCADIAN_REGULATION_OF_GENE_EXPRESSION	Module_2	1
GOBP_CIRCADIAN_RHYTHM	Module_2	1
GOBP_CIRCULATORY_SYSTEM_DEVELOPMENT	Module_2	1
GOBP_COAGULATION	Module_2	1
GOBP_COMPLEMENT_ACTIVATION	Module_2	1
GOBP_CYTOKINE_PRODUCTION	Module_2	1
GOBP_CYTOKINE_PRODUCTION_INVOLVED_IN_IMMUNE_RESPONSE	Module_2	1
GOBP_CYTOLYSIS	Module_2	1
GOBP_DEFENSE_RESPONSE	Module_2	1
GOBP_DEFENSE_RESPONSE_TO_BACTERIUM	Module_2	1
GOBP_DEFENSE_RESPONSE_TO_OTHER_ORGANISM	Module_2	1
GOBP_DEFENSE_RESPONSE_TO_VIRUS	Module_2	1
GOBP_DEMETHYLATION	Module_2	1
GOBP_DEVELOPMENTAL_PROCESS_INVOLVED_IN_REPRODUCTION	Module_2	1
GOBP_DNA_METABOLIC_PROCESS	Module_2	1
GOBP_DNA_PACKAGING	Module_2	1
GOBP_DNA_RECOMBINATION	Module_2	1
GOBP_DNA_REPAIR	Module_2	1
GOBP_EMBRYO_DEVELOPMENT	Module_2	1
GOBP_ENDOCYTOSIS	Module_2	1
GOBP_ENDOMEMBRANE_SYSTEM_ORGANIZATION	Module_2	1
GOBP_ENDOPLASMIC_RETICULUM_UNFOLDED_PROTEIN_RESPONSE	Module_2	1
GOBP_ENTRY_INTO_HOST	Module_2	1
GOBP_EPITHELIAL_CELL_DIFFERENTIATION	Module_2	1
GOBP_EPITHELIUM_DEVELOPMENT	Module_2	1
GOBP_ERK1_AND_ERK2_CASCADE	Module_2	1
GOBP_ER_NUCLEUS_SIGNALING_PATHWAY	Module_2	1
GOBP_ESTABLISHMENT_OF_ORGANELLE_LOCALIZATION	Module_2	1
GOBP_ESTABLISHMENT_OF_RNA_LOCALIZATION	Module_2	1
GOBP_EXTERNAL_ENCAPSULATING_STRUCTURE_ORGANIZATION	Module_2	1
GOBP_EXTRINSIC_APOPTOTIC_SIGNALING_PATHWAY	Module_2	1
GOBP_FAT_CELL_DIFFERENTIATION	Module_2	1
GOBP_GENE_SILENCING	Module_2	1
GOBP_GLIAL_CELL_DEVELOPMENT	Module_2	1
GOBP_GLIOGENESIS	Module_2	1
GOBP_GRANULOCYTE_MIGRATION	Module_2	1
GOBP_GROWTH	Module_2	1
GOBP_G_PROTEIN_COUPLED_RECEPTOR_SIGNALING_PATHWAY	Module_2	1
GOBP_HEAD_DEVELOPMENT	Module_2	1
GOBP_HISTONE_METHYLATION	Module_2	1
GOBP_HOMEOSTATIC_PROCESS	Module_2	1
GOBP_HUMORAL_IMMUNE_RESPONSE	Module_2	1
GOBP_HUMORAL_IMMUNE_RESPONSE_MEDIATED_BY_CIRCULATING_IMMUNOGLOBULIN	Module_2	1
GOBP_IMMUNE_SYSTEM_DEVELOPMENT	Module_2	1
GOBP_IMMUNOGLOBULIN_PRODUCTION	Module_2	1
GOBP_INNATE_IMMUNE_RESPONSE_ACTIVATING_SIGNAL_TRANSDUCTION	Module_2	1
GOBP_INORGANIC_ION_TRANSMEMBRANE_TRANSPORT	Module_2	1
GOBP_INTERFERON_GAMMA_PRODUCTION	Module_2	1
GOBP_INTERLEUKIN_10_PRODUCTION	Module_2	1
GOBP_INTERLEUKIN_1_BETA_PRODUCTION	Module_2	1
GOBP_INTERLEUKIN_1_PRODUCTION	Module_2	1
GOBP_INTERLEUKIN_6_PRODUCTION	Module_2	1
GOBP_INTRACELLULAR_RECEPTOR_SIGNALING_PATHWAY	Module_2	1
GOBP_INTRINSIC_APOPTOTIC_SIGNALING_PATHWAY	Module_2	1
GOBP_I_KAPPAB_KINASE_NF_KAPPAB_SIGNALING	Module_2	1
GOBP_LEUKOCYTE_CELL_CELL_ADHESION	Module_2	1
GOBP_LEUKOCYTE_CHEMOTAXIS	Module_2	1
GOBP_LEUKOCYTE_DIFFERENTIATION	Module_2	1
GOBP_LEUKOCYTE_HOMEOSTASIS	Module_2	1
GOBP_LEUKOCYTE_MEDIATED_CYTOTOXICITY	Module_2	1
GOBP_LEUKOCYTE_MIGRATION	Module_2	1
GOBP_LEUKOCYTE_PROLIFERATION	Module_2	1
GOBP_LOCOMOTION	Module_2	1
GOBP_LYMPHOCYTE_ACTIVATION_INVOLVED_IN_IMMUNE_RESPONSE	Module_2	1
GOBP_LYMPHOCYTE_CHEMOTAXIS	Module_2	1
GOBP_LYMPHOCYTE_MEDIATED_IMMUNITY	Module_2	1
GOBP_LYMPHOCYTE_MIGRATION	Module_2	1
GOBP_MACROMOLECULE_METHYLATION	Module_2	1
GOBP_MACROPHAGE_ACTIVATION	Module_2	1
GOBP_MEMBRANE_INVAGINATION	Module_2	1
GOBP_METHYLATION	Module_2	1
GOBP_MICROTUBULE_BASED_PROCESS	Module_2	1
GOBP_MICROTUBULE_CYTOSKELETON_ORGANIZATION	Module_2	1
GOBP_MICROTUBULE_CYTOSKELETON_ORGANIZATION_INVOLVED_IN_MITOSIS	Module_2	1
GOBP_MITOTIC_CELL_CYCLE	Module_2	1
GOBP_MODIFICATION_DEPENDENT_MACROMOLECULE_CATABOLIC_PROCESS	Module_2	1
GOBP_MODULATION_BY_SYMBIONT_OF_ENTRY_INTO_HOST	Module_2	1
GOBP_MODULATION_OF_PROCESS_OF_OTHER_ORGANISM	Module_2	1
GOBP_MONONUCLEAR_CELL_DIFFERENTIATION	Module_2	1
GOBP_MONONUCLEAR_CELL_MIGRATION	Module_2	1
GOBP_MOVEMENT_IN_HOST_ENVIRONMENT	Module_2	1
GOBP_MRNA_TRANSPORT	Module_2	1
GOBP_MULTICELLULAR_ORGANISMAL_HOMEOSTASIS	Module_2	1
GOBP_MUSCLE_STRUCTURE_DEVELOPMENT	Module_2	1
GOBP_MYELOID_CELL_DIFFERENTIATION	Module_2	1
GOBP_NATURAL_KILLER_CELL_MEDIATED_IMMUNITY	Module_2	1
GOBP_NEGATIVE_REGULATION_OF_ANION_TRANSPORT	Module_2	1
GOBP_NEGATIVE_REGULATION_OF_BIOSYNTHETIC_PROCESS	Module_2	1
GOBP_NEGATIVE_REGULATION_OF_CATALYTIC_ACTIVITY	Module_2	1
GOBP_NEGATIVE_REGULATION_OF_CELLULAR_COMPONENT_ORGANIZATION	Module_2	1
GOBP_NEGATIVE_REGULATION_OF_CELL_ACTIVATION	Module_2	1
GOBP_NEGATIVE_REGULATION_OF_CELL_ADHESION	Module_2	1
GOBP_NEGATIVE_REGULATION_OF_CELL_CELL_ADHESION	Module_2	1
GOBP_NEGATIVE_REGULATION_OF_CELL_CYCLE	Module_2	1
GOBP_NEGATIVE_REGULATION_OF_CELL_DEATH	Module_2	1
GOBP_NEGATIVE_REGULATION_OF_CELL_DIFFERENTIATION	Module_2	1
GOBP_NEGATIVE_REGULATION_OF_CELL_POPULATION_PROLIFERATION	Module_2	1
GOBP_NEGATIVE_REGULATION_OF_CYTOKINE_PRODUCTION	Module_2	1
GOBP_NEGATIVE_REGULATION_OF_DEFENSE_RESPONSE	Module_2	1
GOBP_NEGATIVE_REGULATION_OF_DEVELOPMENTAL_PROCESS	Module_2	1
GOBP_NEGATIVE_REGULATION_OF_HEMOPOIESIS	Module_2	1
GOBP_NEGATIVE_REGULATION_OF_HYDROLASE_ACTIVITY	Module_2	1
GOBP_NEGATIVE_REGULATION_OF_IMMUNE_RESPONSE	Module_2	1
GOBP_NEGATIVE_REGULATION_OF_IMMUNE_SYSTEM_PROCESS	Module_2	1
GOBP_NEGATIVE_REGULATION_OF_INFLAMMATORY_RESPONSE	Module_2	1
GOBP_NEGATIVE_REGULATION_OF_INNATE_IMMUNE_RESPONSE	Module_2	1
GOBP_NEGATIVE_REGULATION_OF_INTRACELLULAR_SIGNAL_TRANSDUCTION	Module_2	1
GOBP_NEGATIVE_REGULATION_OF_KINASE_ACTIVITY	Module_2	1
GOBP_NEGATIVE_REGULATION_OF_LEUKOCYTE_CELL_CELL_ADHESION	Module_2	1
GOBP_NEGATIVE_REGULATION_OF_LEUKOCYTE_PROLIFERATION	Module_2	1
GOBP_NEGATIVE_REGULATION_OF_LYMPHOCYTE_ACTIVATION	Module_2	1
GOBP_NEGATIVE_REGULATION_OF_MOLECULAR_FUNCTION	Module_2	1
GOBP_NEGATIVE_REGULATION_OF_MRNA_METABOLIC_PROCESS	Module_2	1
GOBP_NEGATIVE_REGULATION_OF_MULTICELLULAR_ORGANISMAL_PROCESS	Module_2	1
GOBP_NEGATIVE_REGULATION_OF_NUCLEOBASE_CONTAINING_COMPOUND_METABOLIC_PROCESS	Module_2	1
GOBP_NEGATIVE_REGULATION_OF_PEPTIDASE_ACTIVITY	Module_2	1
GOBP_NEGATIVE_REGULATION_OF_PHOSPHORYLATION	Module_2	1
GOBP_NEGATIVE_REGULATION_OF_PROTEIN_METABOLIC_PROCESS	Module_2	1
GOBP_NEGATIVE_REGULATION_OF_PROTEIN_MODIFICATION_PROCESS	Module_2	1
GOBP_NEGATIVE_REGULATION_OF_PROTEIN_SERINE_THREONINE_KINASE_ACTIVITY	Module_2	1
GOBP_NEGATIVE_REGULATION_OF_RESPONSE_TO_BIOTIC_STIMULUS	Module_2	1
GOBP_NEGATIVE_REGULATION_OF_RESPONSE_TO_EXTERNAL_STIMULUS	Module_2	1
GOBP_NEGATIVE_REGULATION_OF_RESPONSE_TO_STIMULUS	Module_2	1
GOBP_NEGATIVE_REGULATION_OF_SECRETION	Module_2	1
GOBP_NEGATIVE_REGULATION_OF_SIGNALING	Module_2	1
GOBP_NEGATIVE_REGULATION_OF_TRANSCRIPTION_BY_RNA_POLYMERASE_II	Module_2	1
GOBP_NEGATIVE_REGULATION_OF_TRANSFERASE_ACTIVITY	Module_2	1
GOBP_NEGATIVE_REGULATION_OF_TRANSPORT	Module_2	1
GOBP_NEGATIVE_REGULATION_OF_TYPE_I_INTERFERON_PRODUCTION	Module_2	1
GOBP_NEGATIVE_REGULATION_OF_VIRAL_GENOME_REPLICATION	Module_2	1
GOBP_NEGATIVE_REGULATION_OF_VIRAL_PROCESS	Module_2	1
GOBP_NEUROGENESIS	Module_2	1
GOBP_NEURON_DEATH	Module_2	1
GOBP_NEURON_DEVELOPMENT	Module_2	1
GOBP_NEURON_DIFFERENTIATION	Module_2	1
GOBP_NEUTROPHIL_CHEMOTAXIS	Module_2	1
GOBP_NEUTROPHIL_MIGRATION	Module_2	1
GOBP_NUCLEAR_EXPORT	Module_2	1
GOBP_NUCLEAR_TRANSPORT	Module_2	1
GOBP_NUCLEOBASE_CONTAINING_COMPOUND_TRANSPORT	Module_2	1
GOBP_NUCLEOSOME_ORGANIZATION	Module_2	1
GOBP_ORGANELLE_FISSION	Module_2	1
GOBP_ORGANELLE_LOCALIZATION	Module_2	1
GOBP_ORGANONITROGEN_COMPOUND_CATABOLIC_PROCESS	Module_2	1
GOBP_P38MAPK_CASCADE	Module_2	1
GOBP_PATTERN_RECOGNITION_RECEPTOR_SIGNALING_PATHWAY	Module_2	1
GOBP_PEPTIDYL_AMINO_ACID_MODIFICATION	Module_2	1
GOBP_PEPTIDYL_LYSINE_ACETYLATION	Module_2	1
GOBP_PEPTIDYL_LYSINE_METHYLATION	Module_2	1
GOBP_PEPTIDYL_LYSINE_MODIFICATION	Module_2	1
GOBP_PEPTIDYL_SERINE_MODIFICATION	Module_2	1
GOBP_PEPTIDYL_TYROSINE_MODIFICATION	Module_2	1
GOBP_PHAGOCYTOSIS_RECOGNITION	Module_2	1
GOBP_PLATELET_DEGRANULATION	Module_2	1
GOBP_POSITIVE_REGULATION_OF_BIOSYNTHETIC_PROCESS	Module_2	1
GOBP_POSITIVE_REGULATION_OF_B_CELL_ACTIVATION	Module_2	1
GOBP_POSITIVE_REGULATION_OF_CD4_POSITIVE_ALPHA_BETA_T_CELL_ACTIVATION	Module_2	1
GOBP_POSITIVE_REGULATION_OF_CD4_POSITIVE_ALPHA_BETA_T_CELL_DIFFERENTIATION	Module_2	1
GOBP_POSITIVE_REGULATION_OF_CELLULAR_COMPONENT_BIOGENESIS	Module_2	1
GOBP_POSITIVE_REGULATION_OF_CELLULAR_PROTEIN_LOCALIZATION	Module_2	1
GOBP_POSITIVE_REGULATION_OF_CELL_ACTIVATION	Module_2	1
GOBP_POSITIVE_REGULATION_OF_CELL_ADHESION	Module_2	1
GOBP_POSITIVE_REGULATION_OF_CELL_CELL_ADHESION	Module_2	1
GOBP_POSITIVE_REGULATION_OF_CELL_CYCLE	Module_2	1
GOBP_POSITIVE_REGULATION_OF_CELL_DEATH	Module_2	1
GOBP_POSITIVE_REGULATION_OF_CELL_DIFFERENTIATION	Module_2	1
GOBP_POSITIVE_REGULATION_OF_CELL_KILLING	Module_2	1
GOBP_POSITIVE_REGULATION_OF_CELL_POPULATION_PROLIFERATION	Module_2	1
GOBP_POSITIVE_REGULATION_OF_CHROMOSOME_ORGANIZATION	Module_2	1
GOBP_POSITIVE_REGULATION_OF_CYSTEINE_TYPE_ENDOPEPTIDASE_ACTIVITY	Module_2	1
GOBP_POSITIVE_REGULATION_OF_CYTOKINE_PRODUCTION	Module_2	1
GOBP_POSITIVE_REGULATION_OF_DEFENSE_RESPONSE	Module_2	1
GOBP_POSITIVE_REGULATION_OF_DEVELOPMENTAL_PROCESS	Module_2	1
GOBP_POSITIVE_REGULATION_OF_DNA_BINDING_TRANSCRIPTION_FACTOR_ACTIVITY	Module_2	1
GOBP_POSITIVE_REGULATION_OF_ERK1_AND_ERK2_CASCADE	Module_2	1
GOBP_POSITIVE_REGULATION_OF_GENE_EXPRESSION	Module_2	1
GOBP_POSITIVE_REGULATION_OF_HEMOPOIESIS	Module_2	1
GOBP_POSITIVE_REGULATION_OF_IMMUNE_EFFECTOR_PROCESS	Module_2	1
GOBP_POSITIVE_REGULATION_OF_INFLAMMATORY_RESPONSE	Module_2	1
GOBP_POSITIVE_REGULATION_OF_INTERLEUKIN_1_PRODUCTION	Module_2	1
GOBP_POSITIVE_REGULATION_OF_INTRACELLULAR_SIGNAL_TRANSDUCTION	Module_2	1
GOBP_POSITIVE_REGULATION_OF_INTRACELLULAR_TRANSPORT	Module_2	1
GOBP_POSITIVE_REGULATION_OF_ION_TRANSPORT	Module_2	1
GOBP_POSITIVE_REGULATION_OF_I_KAPPAB_KINASE_NF_KAPPAB_SIGNALING	Module_2	1
GOBP_POSITIVE_REGULATION_OF_LEUKOCYTE_CELL_CELL_ADHESION	Module_2	1
GOBP_POSITIVE_REGULATION_OF_LEUKOCYTE_MEDIATED_IMMUNITY	Module_2	1
GOBP_POSITIVE_REGULATION_OF_LEUKOCYTE_MIGRATION	Module_2	1
GOBP_POSITIVE_REGULATION_OF_LEUKOCYTE_PROLIFERATION	Module_2	1
GOBP_POSITIVE_REGULATION_OF_LOCOMOTION	Module_2	1
GOBP_POSITIVE_REGULATION_OF_MULTICELLULAR_ORGANISMAL_PROCESS	Module_2	1
GOBP_POSITIVE_REGULATION_OF_NATURAL_KILLER_CELL_MEDIATED_IMMUNITY	Module_2	1
GOBP_POSITIVE_REGULATION_OF_NEURON_DEATH	Module_2	1
GOBP_POSITIVE_REGULATION_OF_NF_KAPPAB_TRANSCRIPTION_FACTOR_ACTIVITY	Module_2	1
GOBP_POSITIVE_REGULATION_OF_ORGANELLE_ORGANIZATION	Module_2	1
GOBP_POSITIVE_REGULATION_OF_PEPTIDASE_ACTIVITY	Module_2	1
GOBP_POSITIVE_REGULATION_OF_PRI_MIRNA_TRANSCRIPTION_BY_RNA_POLYMERASE_II	Module_2	1
GOBP_POSITIVE_REGULATION_OF_PRODUCTION_OF_MOLECULAR_MEDIATOR_OF_IMMUNE_RESPONSE	Module_2	1
GOBP_POSITIVE_REGULATION_OF_PROTEIN_KINASE_ACTIVITY	Module_2	1
GOBP_POSITIVE_REGULATION_OF_PROTEIN_LOCALIZATION_TO_MEMBRANE	Module_2	1
GOBP_POSITIVE_REGULATION_OF_PROTEIN_METABOLIC_PROCESS	Module_2	1
GOBP_POSITIVE_REGULATION_OF_PROTEIN_MODIFICATION_PROCESS	Module_2	1
GOBP_POSITIVE_REGULATION_OF_PROTEIN_PHOSPHORYLATION	Module_2	1
GOBP_POSITIVE_REGULATION_OF_PROTEOLYSIS	Module_2	1
GOBP_POSITIVE_REGULATION_OF_RESPONSE_TO_BIOTIC_STIMULUS	Module_2	1
GOBP_POSITIVE_REGULATION_OF_RESPONSE_TO_EXTERNAL_STIMULUS	Module_2	1
GOBP_POSITIVE_REGULATION_OF_SIGNALING	Module_2	1
GOBP_POSITIVE_REGULATION_OF_TRANSFERASE_ACTIVITY	Module_2	1
GOBP_POSITIVE_REGULATION_OF_TRANSPORT	Module_2	1
GOBP_POSITIVE_REGULATION_OF_TYPE_I_INTERFERON_PRODUCTION	Module_2	1
GOBP_PRI_MIRNA_TRANSCRIPTION_BY_RNA_POLYMERASE_II	Module_2	1
GOBP_PROCESS_UTILIZING_AUTOPHAGIC_MECHANISM	Module_2	1
GOBP_PRODUCTION_OF_MOLECULAR_MEDIATOR_OF_IMMUNE_RESPONSE	Module_2	1
GOBP_PROTEIN_ACETYLATION	Module_2	1
GOBP_PROTEIN_ACYLATION	Module_2	1
GOBP_PROTEIN_AUTOPHOSPHORYLATION	Module_2	1
GOBP_PROTEIN_CATABOLIC_PROCESS	Module_2	1
GOBP_PROTEIN_DEPHOSPHORYLATION	Module_2	1
GOBP_PROTEIN_LOCALIZATION_TO_CELL_PERIPHERY	Module_2	1
GOBP_PROTEIN_LOCALIZATION_TO_PLASMA_MEMBRANE	Module_2	1
GOBP_PROTEIN_MATURATION	Module_2	1
GOBP_PROTEIN_METHYLATION	Module_2	1
GOBP_PROTEIN_MODIFICATION_BY_SMALL_PROTEIN_CONJUGATION	Module_2	1
GOBP_PROTEIN_MODIFICATION_BY_SMALL_PROTEIN_CONJUGATION_OR_REMOVAL	Module_2	1
GOBP_PROTEIN_MODIFICATION_BY_SMALL_PROTEIN_REMOVAL	Module_2	1
GOBP_PROTEIN_PHOSPHORYLATION	Module_2	1
GOBP_PROTEIN_POLYUBIQUITINATION	Module_2	1
GOBP_PROTEOLYSIS	Module_2	1
GOBP_RECEPTOR_MEDIATED_ENDOCYTOSIS	Module_2	1
GOBP_RECEPTOR_METABOLIC_PROCESS	Module_2	1
GOBP_REGULATION_OF_ADAPTIVE_IMMUNE_RESPONSE	Module_2	1
GOBP_REGULATION_OF_ALPHA_BETA_T_CELL_ACTIVATION	Module_2	1
GOBP_REGULATION_OF_ANION_TRANSPORT	Module_2	1
GOBP_REGULATION_OF_BIOLOGICAL_PROCESS_INVOLVED_IN_SYMBIOTIC_INTERACTION	Module_2	1
GOBP_REGULATION_OF_BODY_FLUID_LEVELS	Module_2	1
GOBP_REGULATION_OF_B_CELL_ACTIVATION	Module_2	1
GOBP_REGULATION_OF_B_CELL_PROLIFERATION	Module_2	1
GOBP_REGULATION_OF_CATION_TRANSMEMBRANE_TRANSPORT	Module_2	1
GOBP_REGULATION_OF_CD4_POSITIVE_ALPHA_BETA_T_CELL_ACTIVATION	Module_2	1
GOBP_REGULATION_OF_CELLULAR_COMPONENT_BIOGENESIS	Module_2	1
GOBP_REGULATION_OF_CELLULAR_COMPONENT_MOVEMENT	Module_2	1
GOBP_REGULATION_OF_CELLULAR_LOCALIZATION	Module_2	1
GOBP_REGULATION_OF_CELLULAR_PROTEIN_LOCALIZATION	Module_2	1
GOBP_REGULATION_OF_CELLULAR_RESPONSE_TO_STRESS	Module_2	1
GOBP_REGULATION_OF_CELL_ACTIVATION	Module_2	1
GOBP_REGULATION_OF_CELL_ADHESION	Module_2	1
GOBP_REGULATION_OF_CELL_CELL_ADHESION	Module_2	1
GOBP_REGULATION_OF_CELL_CYCLE	Module_2	1
GOBP_REGULATION_OF_CELL_CYCLE_PROCESS	Module_2	1
GOBP_REGULATION_OF_CELL_DEATH	Module_2	1
GOBP_REGULATION_OF_CELL_DEVELOPMENT	Module_2	1
GOBP_REGULATION_OF_CELL_DIFFERENTIATION	Module_2	1
GOBP_REGULATION_OF_CELL_KILLING	Module_2	1
GOBP_REGULATION_OF_CELL_PROJECTION_ORGANIZATION	Module_2	1
GOBP_REGULATION_OF_CHROMATIN_ORGANIZATION	Module_2	1
GOBP_REGULATION_OF_CHROMOSOME_ORGANIZATION	Module_2	1
GOBP_REGULATION_OF_CIRCADIAN_RHYTHM	Module_2	1
GOBP_REGULATION_OF_CYSTEINE_TYPE_ENDOPEPTIDASE_ACTIVITY	Module_2	1
GOBP_REGULATION_OF_DEFENSE_RESPONSE	Module_2	1
GOBP_REGULATION_OF_DEFENSE_RESPONSE_TO_VIRUS	Module_2	1
GOBP_REGULATION_OF_DNA_BINDING_TRANSCRIPTION_FACTOR_ACTIVITY	Module_2	1
GOBP_REGULATION_OF_DNA_METABOLIC_PROCESS	Module_2	1
GOBP_REGULATION_OF_GROWTH	Module_2	1
GOBP_REGULATION_OF_GTPASE_ACTIVITY	Module_2	1
GOBP_REGULATION_OF_HEMOPOIESIS	Module_2	1
GOBP_REGULATION_OF_HISTONE_MODIFICATION	Module_2	1
GOBP_REGULATION_OF_IMMUNE_EFFECTOR_PROCESS	Module_2	1
GOBP_REGULATION_OF_IMMUNE_SYSTEM_PROCESS	Module_2	1
GOBP_REGULATION_OF_INFLAMMATORY_RESPONSE	Module_2	1
GOBP_REGULATION_OF_INNATE_IMMUNE_RESPONSE	Module_2	1
GOBP_REGULATION_OF_INTRACELLULAR_PROTEIN_TRANSPORT	Module_2	1
GOBP_REGULATION_OF_INTRACELLULAR_SIGNAL_TRANSDUCTION	Module_2	1
GOBP_REGULATION_OF_INTRACELLULAR_TRANSPORT	Module_2	1
GOBP_REGULATION_OF_ION_TRANSPORT	Module_2	1
GOBP_REGULATION_OF_LEUKOCYTE_DIFFERENTIATION	Module_2	1
GOBP_REGULATION_OF_LEUKOCYTE_MEDIATED_CYTOTOXICITY	Module_2	1
GOBP_REGULATION_OF_LEUKOCYTE_MEDIATED_IMMUNITY	Module_2	1
GOBP_REGULATION_OF_LEUKOCYTE_MIGRATION	Module_2	1
GOBP_REGULATION_OF_LEUKOCYTE_PROLIFERATION	Module_2	1
GOBP_REGULATION_OF_LYMPHOCYTE_ACTIVATION	Module_2	1
GOBP_REGULATION_OF_LYMPHOCYTE_DIFFERENTIATION	Module_2	1
GOBP_REGULATION_OF_LYMPHOCYTE_MEDIATED_IMMUNITY	Module_2	1
GOBP_REGULATION_OF_MAP_KINASE_ACTIVITY	Module_2	1
GOBP_REGULATION_OF_MICROTUBULE_BASED_PROCESS	Module_2	1
GOBP_REGULATION_OF_MICROTUBULE_CYTOSKELETON_ORGANIZATION	Module_2	1
GOBP_REGULATION_OF_MITOTIC_CELL_CYCLE	Module_2	1
GOBP_REGULATION_OF_MRNA_METABOLIC_PROCESS	Module_2	1
GOBP_REGULATION_OF_MRNA_PROCESSING	Module_2	1
GOBP_REGULATION_OF_MRNA_SPLICING_VIA_SPLICEOSOME	Module_2	1
GOBP_REGULATION_OF_MULTICELLULAR_ORGANISMAL_DEVELOPMENT	Module_2	1
GOBP_REGULATION_OF_MYELOID_CELL_DIFFERENTIATION	Module_2	1
GOBP_REGULATION_OF_NATURAL_KILLER_CELL_MEDIATED_IMMUNITY	Module_2	1
GOBP_REGULATION_OF_PATTERN_RECOGNITION_RECEPTOR_SIGNALING_PATHWAY	Module_2	1
GOBP_REGULATION_OF_PEPTIDASE_ACTIVITY	Module_2	1
GOBP_REGULATION_OF_PEPTIDE_TRANSPORT	Module_2	1
GOBP_REGULATION_OF_PEPTIDYL_TYROSINE_PHOSPHORYLATION	Module_2	1
GOBP_REGULATION_OF_PHAGOCYTOSIS	Module_2	1
GOBP_REGULATION_OF_PRODUCTION_OF_MOLECULAR_MEDIATOR_OF_IMMUNE_RESPONSE	Module_2	1
GOBP_REGULATION_OF_PROTEIN_KINASE_ACTIVITY	Module_2	1
GOBP_REGULATION_OF_PROTEIN_LOCALIZATION	Module_2	1
GOBP_REGULATION_OF_PROTEIN_LOCALIZATION_TO_MEMBRANE	Module_2	1
GOBP_REGULATION_OF_PROTEIN_MODIFICATION_PROCESS	Module_2	1
GOBP_REGULATION_OF_PROTEIN_PHOSPHORYLATION	Module_2	1
GOBP_REGULATION_OF_PROTEIN_SERINE_THREONINE_KINASE_ACTIVITY	Module_2	1
GOBP_REGULATION_OF_PROTEOLYSIS	Module_2	1
GOBP_REGULATION_OF_RESPONSE_TO_BIOTIC_STIMULUS	Module_2	1
GOBP_REGULATION_OF_RESPONSE_TO_CYTOKINE_STIMULUS	Module_2	1
GOBP_REGULATION_OF_RESPONSE_TO_EXTERNAL_STIMULUS	Module_2	1
GOBP_REGULATION_OF_RESPONSE_TO_STRESS	Module_2	1
GOBP_REGULATION_OF_RESPONSE_TO_WOUNDING	Module_2	1
GOBP_REGULATION_OF_RNA_SPLICING	Module_2	1
GOBP_REGULATION_OF_SECRETION	Module_2	1
GOBP_REGULATION_OF_SMALL_GTPASE_MEDIATED_SIGNAL_TRANSDUCTION	Module_2	1
GOBP_REGULATION_OF_SYSTEM_PROCESS	Module_2	1
GOBP_REGULATION_OF_TELOMERE_MAINTENANCE	Module_2	1
GOBP_REGULATION_OF_TRANSFERASE_ACTIVITY	Module_2	1
GOBP_REGULATION_OF_TRANSMEMBRANE_TRANSPORT	Module_2	1
GOBP_REGULATION_OF_TRANSPORT	Module_2	1
GOBP_REGULATION_OF_T_CELL_ACTIVATION	Module_2	1
GOBP_REGULATION_OF_VESICLE_MEDIATED_TRANSPORT	Module_2	1
GOBP_REGULATION_OF_VIRAL_GENOME_REPLICATION	Module_2	1
GOBP_REGULATION_OF_VIRAL_LIFE_CYCLE	Module_2	1
GOBP_REPRODUCTION	Module_2	1
GOBP_RESPONSE_TO_ABIOTIC_STIMULUS	Module_2	1
GOBP_RESPONSE_TO_ALCOHOL	Module_2	1
GOBP_RESPONSE_TO_BACTERIUM	Module_2	1
GOBP_RESPONSE_TO_BIOTIC_STIMULUS	Module_2	1
GOBP_RESPONSE_TO_CALCIUM_ION	Module_2	1
GOBP_RESPONSE_TO_CAMP	Module_2	1
GOBP_RESPONSE_TO_CHEMOKINE	Module_2	1
GOBP_RESPONSE_TO_CORTICOSTEROID	Module_2	1
GOBP_RESPONSE_TO_DRUG	Module_2	1
GOBP_RESPONSE_TO_ENDOGENOUS_STIMULUS	Module_2	1
GOBP_RESPONSE_TO_ENDOPLASMIC_RETICULUM_STRESS	Module_2	1
GOBP_RESPONSE_TO_EXTRACELLULAR_STIMULUS	Module_2	1
GOBP_RESPONSE_TO_GROWTH_FACTOR	Module_2	1
GOBP_RESPONSE_TO_HORMONE	Module_2	1
GOBP_RESPONSE_TO_INORGANIC_SUBSTANCE	Module_2	1
GOBP_RESPONSE_TO_INTERFERON_ALPHA	Module_2	1
GOBP_RESPONSE_TO_INTERFERON_BETA	Module_2	1
GOBP_RESPONSE_TO_KETONE	Module_2	1
GOBP_RESPONSE_TO_LIPID	Module_2	1
GOBP_RESPONSE_TO_MECHANICAL_STIMULUS	Module_2	1
GOBP_RESPONSE_TO_METAL_ION	Module_2	1
GOBP_RESPONSE_TO_NITROGEN_COMPOUND	Module_2	1
GOBP_RESPONSE_TO_ORGANIC_CYCLIC_COMPOUND	Module_2	1
GOBP_RESPONSE_TO_ORGANOPHOSPHORUS	Module_2	1
GOBP_RESPONSE_TO_OXIDATIVE_STRESS	Module_2	1
GOBP_RESPONSE_TO_PEPTIDE	Module_2	1
GOBP_RESPONSE_TO_PURINE_CONTAINING_COMPOUND	Module_2	1
GOBP_RESPONSE_TO_RADIATION	Module_2	1
GOBP_RESPONSE_TO_STEROID_HORMONE	Module_2	1
GOBP_RESPONSE_TO_TOPOLOGICALLY_INCORRECT_PROTEIN	Module_2	1
GOBP_RESPONSE_TO_TOXIC_SUBSTANCE	Module_2	1
GOBP_RESPONSE_TO_TYPE_I_INTERFERON	Module_2	1
GOBP_RESPONSE_TO_VIRUS	Module_2	1
GOBP_RESPONSE_TO_WOUNDING	Module_2	1
GOBP_RHYTHMIC_PROCESS	Module_2	1
GOBP_RNA_EXPORT_FROM_NUCLEUS	Module_2	1
GOBP_RNA_LOCALIZATION	Module_2	1
GOBP_SISTER_CHROMATID_COHESION	Module_2	1
GOBP_SISTER_CHROMATID_SEGREGATION	Module_2	1
GOBP_SMALL_GTPASE_MEDIATED_SIGNAL_TRANSDUCTION	Module_2	1
GOBP_SUBSTRATE_ADHESION_DEPENDENT_CELL_SPREADING	Module_2	1
GOBP_TAXIS	Module_2	1
GOBP_TELOMERE_ORGANIZATION	Module_2	1
GOBP_TOLL_LIKE_RECEPTOR_SIGNALING_PATHWAY	Module_2	1
GOBP_TRANSMEMBRANE_RECEPTOR_PROTEIN_SERINE_THREONINE_KINASE_SIGNALING_PATHWAY	Module_2	1
GOBP_TRANSMEMBRANE_TRANSPORT	Module_2	1
GOBP_TUBE_DEVELOPMENT	Module_2	1
GOBP_TUBE_MORPHOGENESIS	Module_2	1
GOBP_TUMOR_NECROSIS_FACTOR_SUPERFAMILY_CYTOKINE_PRODUCTION	Module_2	1
GOBP_TYPE_I_INTERFERON_PRODUCTION	Module_2	1
GOBP_T_CELL_ACTIVATION	Module_2	1
GOBP_T_CELL_ACTIVATION_INVOLVED_IN_IMMUNE_RESPONSE	Module_2	1
GOBP_T_CELL_DIFFERENTIATION	Module_2	1
GOBP_T_CELL_MEDIATED_IMMUNITY	Module_2	1
GOBP_T_CELL_MIGRATION	Module_2	1
GOBP_T_CELL_PROLIFERATION	Module_2	1
GOBP_VASCULATURE_DEVELOPMENT	Module_2	1
GOBP_VESICLE_ORGANIZATION	Module_2	1
GOBP_VIRAL_GENOME_REPLICATION	Module_2	1
GOBP_VIRAL_LIFE_CYCLE	Module_2	1
GOBP_WOUND_HEALING	Module_2	1
GOBP_INACTIVATION_OF_MAPK_ACTIVITY	Module_2	1
HALLMARK_APOPTOSIS	Module_2	1
HALLMARK_EPITHELIAL_MESENCHYMAL_TRANSITION	Module_2	1
HALLMARK_G2M_CHECKPOINT	Module_2	1
HALLMARK_HEME_METABOLISM	Module_2	1
HALLMARK_HYPOXIA	Module_2	1
HALLMARK_IL2_STAT5_SIGNALING	Module_2	1
HALLMARK_INFLAMMATORY_RESPONSE	Module_2	1
HALLMARK_INTERFERON_ALPHA_RESPONSE	Module_2	1
HALLMARK_INTERFERON_GAMMA_RESPONSE	Module_2	1
HALLMARK_KRAS_SIGNALING_DN	Module_2	1
HALLMARK_P53_PATHWAY	Module_2	1
HALLMARK_TGF_BETA_SIGNALING	Module_2	1
HALLMARK_UNFOLDED_PROTEIN_RESPONSE	Module_2	1
HALLMARK_UV_RESPONSE_DN	Module_2	1
HALLMARK_UV_RESPONSE_UP	Module_2	1

## Sheet: Module_3
gene_set	module	pval
GOBP_CELL_SUBSTRATE_ADHESION	Module_3	9.999e-05
GOBP_CYTOSKELETON_ORGANIZATION	Module_3	9.999e-05
GOBP_WOUND_HEALING	Module_3	0.0001
GOBP_HOMOTYPIC_CELL_CELL_ADHESION	Module_3	0.0002
GOBP_REGULATION_OF_PROTEIN_LOCALIZATION_TO_MEMBRANE	Module_3	0.0002
GOBP_REGULATION_OF_TRANSMEMBRANE_TRANSPORT	Module_3	0.0003
GOBP_LYMPHOCYTE_ACTIVATION_INVOLVED_IN_IMMUNE_RESPONSE	Module_3	0.0004
GOBP_REGULATION_OF_VESICLE_MEDIATED_TRANSPORT	Module_3	0.0004
GOBP_CELL_PROJECTION_ORGANIZATION	Module_3	0.0005
HALLMARK_ALLOGRAFT_REJECTION	Module_3	0.001
GOBP_REGULATION_OF_CATION_TRANSMEMBRANE_TRANSPORT	Module_3	0.0011
GOBP_REGULATION_OF_LYMPHOCYTE_ACTIVATION	Module_3	0.0011
GOBP_PROTEIN_LOCALIZATION_TO_CELL_PERIPHERY	Module_3	0.0014
GOBP_REGULATION_OF_ANION_TRANSPORT	Module_3	0.0014
GOBP_REGULATION_OF_CELL_MORPHOGENESIS	Module_3	0.0015
GOBP_CELL_JUNCTION_ORGANIZATION	Module_3	0.0016
GOBP_NEGATIVE_REGULATION_OF_CELL_ACTIVATION	Module_3	0.0016
GOBP_ACTIN_FILAMENT_BASED_PROCESS	Module_3	0.0017
GOBP_REGULATION_OF_PEPTIDE_TRANSPORT	Module_3	0.0019
GOBP_REGULATION_OF_ADAPTIVE_IMMUNE_RESPONSE	Module_3	0.0021
GOBP_REGULATION_OF_ANATOMICAL_STRUCTURE_MORPHOGENESIS	Module_3	0.0024
GOBP_POSITIVE_REGULATION_OF_LOCOMOTION	Module_3	0.0027
GOBP_POSITIVE_REGULATION_OF_PROTEIN_LOCALIZATION_TO_MEMBRANE	Module_3	0.0028
GOBP_REGULATION_OF_PROTEIN_LOCALIZATION	Module_3	0.0028
GOBP_REGULATION_OF_LEUKOCYTE_PROLIFERATION	Module_3	0.0029
GOBP_ADENYLATE_CYCLASE_MODULATING_G_PROTEIN_COUPLED_RECEPTOR_SIGNALING_PATHWAY	Module_3	0.0031
GOBP_SUBSTRATE_ADHESION_DEPENDENT_CELL_SPREADING	Module_3	0.0033
GOBP_CELL_CELL_ADHESION	Module_3	0.0036
GOBP_INORGANIC_ION_TRANSMEMBRANE_TRANSPORT	Module_3	0.0037
GOBP_CATION_TRANSMEMBRANE_TRANSPORT	Module_3	0.0038
GOBP_TRANSMEMBRANE_TRANSPORT	Module_3	0.0039
GOBP_CELLULAR_RESPONSE_TO_NITROGEN_COMPOUND	Module_3	0.004
GOBP_T_CELL_ACTIVATION	Module_3	0.004
GOBP_POSITIVE_REGULATION_OF_TRANSPORT	Module_3	0.0043
GOBP_NEGATIVE_REGULATION_OF_LYMPHOCYTE_ACTIVATION	Module_3	0.0045
GOBP_REGULATION_OF_CELLULAR_PROTEIN_LOCALIZATION	Module_3	0.0045
GOBP_POSITIVE_REGULATION_OF_ERK1_AND_ERK2_CASCADE	Module_3	0.0047
GOBP_POSITIVE_REGULATION_OF_CELLULAR_PROTEIN_LOCALIZATION	Module_3	0.005
GOBP_POSITIVE_REGULATION_OF_HYDROLASE_ACTIVITY	Module_3	0.005
GOBP_REGULATION_OF_CELLULAR_COMPONENT_MOVEMENT	Module_3	0.0051
GOBP_NEGATIVE_REGULATION_OF_RESPONSE_TO_EXTERNAL_STIMULUS	Module_3	0.0054
GOBP_RESPONSE_TO_WOUNDING	Module_3	0.0054
GOBP_EXTERNAL_ENCAPSULATING_STRUCTURE_ORGANIZATION	Module_3	0.0058
GOBP_LEUKOCYTE_MIGRATION	Module_3	0.0061
GOBP_REGULATION_OF_ION_TRANSPORT	Module_3	0.0061
GOBP_NEGATIVE_REGULATION_OF_LEUKOCYTE_CELL_CELL_ADHESION	Module_3	0.0064
GOBP_NEGATIVE_REGULATION_OF_SIGNALING	Module_3	0.0065
GOBP_LEUKOCYTE_CELL_CELL_ADHESION	Module_3	0.0072
GOBP_REGULATION_OF_CELL_CELL_ADHESION	Module_3	0.0074
GOBP_CELL_MORPHOGENESIS	Module_3	0.0076
GOBP_NEGATIVE_REGULATION_OF_CELL_CELL_ADHESION	Module_3	0.0083
GOBP_NEGATIVE_REGULATION_OF_RESPONSE_TO_STIMULUS	Module_3	0.0084
GOBP_T_CELL_MEDIATED_IMMUNITY	Module_3	0.0084
GOBP_REGULATION_OF_MAPK_CASCADE	Module_3	0.0087
GOBP_LYMPHOCYTE_ACTIVATION	Module_3	0.0093
GOBP_NEGATIVE_REGULATION_OF_CELL_ADHESION	Module_3	0.0096
GOBP_ANATOMICAL_STRUCTURE_FORMATION_INVOLVED_IN_MORPHOGENESIS	Module_3	0.0099
GOBP_REGULATION_OF_PEPTIDASE_ACTIVITY	Module_3	0.0099
GOBP_MICROTUBULE_BASED_PROCESS	Module_3	0.01
GOBP_REGULATION_OF_CELL_ACTIVATION	Module_3	0.0103
GOBP_POSITIVE_REGULATION_OF_CELL_ACTIVATION	Module_3	0.0106
GOBP_BIOLOGICAL_ADHESION	Module_3	0.0108
GOBP_REGULATION_OF_CELL_PROJECTION_ORGANIZATION	Module_3	0.011
GOBP_LYMPHOCYTE_MIGRATION	Module_3	0.0112
GOBP_ADENYLATE_CYCLASE_ACTIVATING_G_PROTEIN_COUPLED_RECEPTOR_SIGNALING_PATHWAY	Module_3	0.0119
GOBP_POSITIVE_REGULATION_OF_IMMUNE_EFFECTOR_PROCESS	Module_3	0.0119
GOBP_NEGATIVE_REGULATION_OF_MULTICELLULAR_ORGANISMAL_PROCESS	Module_3	0.0121
GOBP_REGULATION_OF_ORGANELLE_ORGANIZATION	Module_3	0.0123
GOBP_CELLULAR_RESPONSE_TO_OXYGEN_CONTAINING_COMPOUND	Module_3	0.0125
GOBP_REGULATION_OF_GTPASE_ACTIVITY	Module_3	0.0126
GOBP_ACTIN_FILAMENT_BASED_MOVEMENT	Module_3	0.0127
GOBP_CELLULAR_DEFENSE_RESPONSE	Module_3	0.0128
GOBP_CELL_MORPHOGENESIS_INVOLVED_IN_DIFFERENTIATION	Module_3	0.0137
GOBP_ERK1_AND_ERK2_CASCADE	Module_3	0.0137
GOBP_ESTABLISHMENT_OF_ORGANELLE_LOCALIZATION	Module_3	0.0137
GOBP_PLATELET_DEGRANULATION	Module_3	0.0137
GOBP_REGULATION_OF_T_CELL_ACTIVATION	Module_3	0.0137
GOBP_POSITIVE_REGULATION_OF_CELLULAR_COMPONENT_ORGANIZATION	Module_3	0.0138
GOBP_NEGATIVE_REGULATION_OF_SECRETION	Module_3	0.014
GOBP_POSITIVE_REGULATION_OF_PHOSPHORUS_METABOLIC_PROCESS	Module_3	0.0141
GOBP_G_PROTEIN_COUPLED_RECEPTOR_SIGNALING_PATHWAY	Module_3	0.0142
GOBP_NEUROGENESIS	Module_3	0.0143
GOBP_REGULATION_OF_RESPONSE_TO_EXTERNAL_STIMULUS	Module_3	0.0143
GOBP_REGULATION_OF_HYDROLASE_ACTIVITY	Module_3	0.0145
GOBP_REGULATION_OF_INTRACELLULAR_SIGNAL_TRANSDUCTION	Module_3	0.0146
GOBP_T_CELL_MIGRATION	Module_3	0.0147
GOBP_NEGATIVE_REGULATION_OF_IMMUNE_RESPONSE	Module_3	0.0153
GOBP_NEGATIVE_REGULATION_OF_DEFENSE_RESPONSE	Module_3	0.0155
GOBP_LEUKOCYTE_PROLIFERATION	Module_3	0.0158
GOBP_REGULATION_OF_TRANSPORT	Module_3	0.0158
GOBP_IMMUNE_SYSTEM_DEVELOPMENT	Module_3	0.0159
GOBP_NEGATIVE_REGULATION_OF_IMMUNE_SYSTEM_PROCESS	Module_3	0.0159
GOBP_POSITIVE_REGULATION_OF_MULTICELLULAR_ORGANISMAL_PROCESS	Module_3	0.0159
GOBP_REGULATION_OF_CELL_ADHESION	Module_3	0.0167
GOBP_POSITIVE_REGULATION_OF_CATALYTIC_ACTIVITY	Module_3	0.0179
GOBP_REGULATION_OF_CELL_DIFFERENTIATION	Module_3	0.0186
HALLMARK_COMPLEMENT	Module_3	0.019
GOBP_CELL_POPULATION_PROLIFERATION	Module_3	0.0193
GOBP_POSITIVE_REGULATION_OF_INTRACELLULAR_SIGNAL_TRANSDUCTION	Module_3	0.0193
GOBP_MAPK_CASCADE	Module_3	0.0204
GOBP_POSITIVE_REGULATION_OF_DEVELOPMENTAL_PROCESS	Module_3	0.0208
GOBP_MONONUCLEAR_CELL_MIGRATION	Module_3	0.0212
GOBP_CELL_ACTIVATION_INVOLVED_IN_IMMUNE_RESPONSE	Module_3	0.0214
GOBP_CELL_CELL_SIGNALING	Module_3	0.0217
GOBP_REGULATION_OF_CELLULAR_LOCALIZATION	Module_3	0.0221
GOBP_REGULATION_OF_SECRETION	Module_3	0.0223
GOBP_POSITIVE_REGULATION_OF_CELL_ADHESION	Module_3	0.0224
GOBP_ANTIGEN_PROCESSING_AND_PRESENTATION	Module_3	0.0245
GOBP_ADAPTIVE_IMMUNE_RESPONSE_BASED_ON_SOMATIC_RECOMBINATION_OF_IMMUNE_RECEPTORS_BUILT_FROM_IMMUNOGLOBULIN_SUPERFAMILY_DOMAINS	Module_3	0.0257
GOBP_REGULATION_OF_RESPONSE_TO_BIOTIC_STIMULUS	Module_3	0.0259
GOBP_SECRETION	Module_3	0.0279
GOBP_REGULATION_OF_PRODUCTION_OF_MOLECULAR_MEDIATOR_OF_IMMUNE_RESPONSE	Module_3	0.0283
GOBP_POSITIVE_REGULATION_OF_RESPONSE_TO_EXTERNAL_STIMULUS	Module_3	0.0287
HALLMARK_UV_RESPONSE_DN	Module_3	0.029
GOBP_CELLULAR_HOMEOSTASIS	Module_3	0.0291
GOBP_CATION_TRANSPORT	Module_3	0.0295
GOBP_NEURON_DEVELOPMENT	Module_3	0.0295
GOBP_HOMEOSTATIC_PROCESS	Module_3	0.0338
GOBP_CELL_ACTIVATION	Module_3	0.0341
GOBP_POSITIVE_REGULATION_OF_ION_TRANSPORT	Module_3	0.0341
GOBP_REGULATION_OF_IMMUNE_EFFECTOR_PROCESS	Module_3	0.0343
GOBP_POSITIVE_REGULATION_OF_LEUKOCYTE_MEDIATED_IMMUNITY	Module_3	0.0346
GOBP_PRODUCTION_OF_MOLECULAR_MEDIATOR_OF_IMMUNE_RESPONSE	Module_3	0.0357
GOBP_REGULATION_OF_LEUKOCYTE_MEDIATED_IMMUNITY	Module_3	0.0363
GOBP_REGULATION_OF_MULTICELLULAR_ORGANISMAL_DEVELOPMENT	Module_3	0.0363
GOBP_PHAGOCYTOSIS	Module_3	0.0375
GOBP_EXOCYTOSIS	Module_3	0.0381
GOBP_ANTIGEN_PROCESSING_AND_PRESENTATION_OF_PEPTIDE_ANTIGEN	Module_3	0.0385
GOBP_REGULATION_OF_PROTEIN_PHOSPHORYLATION	Module_3	0.0434
GOBP_POSITIVE_REGULATION_OF_IMMUNE_RESPONSE	Module_3	0.0443
GOBP_REGULATION_OF_INNATE_IMMUNE_RESPONSE	Module_3	0.0459
GOBP_PROTEOLYSIS	Module_3	0.046
GOBP_LYMPHOCYTE_MEDIATED_IMMUNITY	Module_3	0.0463
GOBP_MYELOID_LEUKOCYTE_MEDIATED_IMMUNITY	Module_3	0.0475
GOBP_NEGATIVE_REGULATION_OF_TRANSPORT	Module_3	0.0476
GOBP_POSITIVE_REGULATION_OF_SIGNALING	Module_3	0.0478
GOBP_LOCOMOTION	Module_3	0.048
GOBP_CELL_MIGRATION	Module_3	0.0487
GOBP_POSITIVE_REGULATION_OF_IMMUNE_SYSTEM_PROCESS	Module_3	0.0488
GOBP_INFLAMMATORY_RESPONSE	Module_3	0.0491
GOBP_REGULATION_OF_ALPHA_BETA_T_CELL_ACTIVATION	Module_3	0.0495
GOBP_REGULATION_OF_DEFENSE_RESPONSE	Module_3	0.0495
GOBP_MYELOID_LEUKOCYTE_ACTIVATION	Module_3	0.0496
GOBP_NEURON_DIFFERENTIATION	Module_3	0.0497
GOBP_CYTOKINE_MEDIATED_SIGNALING_PATHWAY	Module_3	0.0504
GOBP_REGULATION_OF_CELLULAR_COMPONENT_BIOGENESIS	Module_3	0.0506
HALLMARK_MITOTIC_SPINDLE	Module_3	0.0507
GOBP_ORGANELLE_LOCALIZATION	Module_3	0.0513
HALLMARK_IL2_STAT5_SIGNALING	Module_3	0.0513
GOBP_T_CELL_ACTIVATION_INVOLVED_IN_IMMUNE_RESPONSE	Module_3	0.0529
GOBP_REGULATION_OF_BODY_FLUID_LEVELS	Module_3	0.0536
GOBP_POSITIVE_REGULATION_OF_CELL_KILLING	Module_3	0.0539
GOBP_NEGATIVE_REGULATION_OF_CATALYTIC_ACTIVITY	Module_3	0.0542
GOBP_PROTEIN_PHOSPHORYLATION	Module_3	0.0577
GOBP_CYTOKINE_PRODUCTION	Module_3	0.0595
GOBP_RESPONSE_TO_BIOTIC_STIMULUS	Module_3	0.0595
GOBP_LEUKOCYTE_MEDIATED_IMMUNITY	Module_3	0.0596
GOBP_POSITIVE_REGULATION_OF_DEFENSE_RESPONSE	Module_3	0.0618
HALLMARK_INTERFERON_GAMMA_RESPONSE	Module_3	0.0619
GOBP_B_CELL_ACTIVATION	Module_3	0.0622
GOBP_POSITIVE_REGULATION_OF_RESPONSE_TO_BIOTIC_STIMULUS	Module_3	0.0643
GOBP_SMALL_GTPASE_MEDIATED_SIGNAL_TRANSDUCTION	Module_3	0.0653
GOBP_POSITIVE_REGULATION_OF_CELLULAR_COMPONENT_BIOGENESIS	Module_3	0.0656
GOBP_RESPONSE_TO_TOXIC_SUBSTANCE	Module_3	0.0668
GOBP_LYMPHOCYTE_CHEMOTAXIS	Module_3	0.0674
GOBP_AMEBOIDAL_TYPE_CELL_MIGRATION	Module_3	0.0677
GOBP_PROTEIN_AUTOPHOSPHORYLATION	Module_3	0.0679
GOBP_POSITIVE_REGULATION_OF_PRODUCTION_OF_MOLECULAR_MEDIATOR_OF_IMMUNE_RESPONSE	Module_3	0.0682
GOBP_LEUKOCYTE_HOMEOSTASIS	Module_3	0.0685
GOBP_REGULATION_OF_RESPONSE_TO_WOUNDING	Module_3	0.0693
GOBP_REGULATION_OF_SMALL_GTPASE_MEDIATED_SIGNAL_TRANSDUCTION	Module_3	0.0698
GOBP_REGULATION_OF_PHAGOCYTOSIS	Module_3	0.07
GOBP_POSITIVE_REGULATION_OF_CYSTEINE_TYPE_ENDOPEPTIDASE_ACTIVITY	Module_3	0.0704
GOBP_MICROTUBULE_CYTOSKELETON_ORGANIZATION_INVOLVED_IN_MITOSIS	Module_3	0.0713
GOBP_DEFENSE_RESPONSE	Module_3	0.074
GOBP_ADAPTIVE_IMMUNE_RESPONSE	Module_3	0.0751
GOBP_DEFENSE_RESPONSE_TO_OTHER_ORGANISM	Module_3	0.0752
GOBP_REGULATION_OF_IMMUNE_SYSTEM_PROCESS	Module_3	0.0768
GOBP_IMMUNE_RESPONSE_REGULATING_SIGNALING_PATHWAY	Module_3	0.0771
GOBP_NEGATIVE_REGULATION_OF_CYTOKINE_PRODUCTION	Module_3	0.0772
GOBP_NEGATIVE_REGULATION_OF_MOLECULAR_FUNCTION	Module_3	0.0774
GOBP_REGULATION_OF_LEUKOCYTE_MIGRATION	Module_3	0.0794
GOBP_REGULATION_OF_CYSTEINE_TYPE_ENDOPEPTIDASE_ACTIVITY	Module_3	0.0797
GOBP_RESPONSE_TO_NITROGEN_COMPOUND	Module_3	0.0802
GOBP_REGULATION_OF_RESPONSE_TO_STRESS	Module_3	0.0805
GOBP_TUMOR_NECROSIS_FACTOR_MEDIATED_SIGNALING_PATHWAY	Module_3	0.0812
GOBP_POSITIVE_REGULATION_OF_LEUKOCYTE_PROLIFERATION	Module_3	0.0817
GOBP_NEGATIVE_REGULATION_OF_HYDROLASE_ACTIVITY	Module_3	0.0823
GOBP_RESPONSE_TO_OXYGEN_CONTAINING_COMPOUND	Module_3	0.0826
GOBP_POSITIVE_REGULATION_OF_PROTEIN_PHOSPHORYLATION	Module_3	0.0827
GOBP_POSITIVE_REGULATION_OF_MOLECULAR_FUNCTION	Module_3	0.0828
GOBP_ACTIVATION_OF_IMMUNE_RESPONSE	Module_3	0.0831
GOBP_NEGATIVE_REGULATION_OF_DEVELOPMENTAL_PROCESS	Module_3	0.0831
GOBP_POSITIVE_REGULATION_OF_CELL_CELL_ADHESION	Module_3	0.086
GOBP_REGULATION_OF_IMMUNE_RESPONSE	Module_3	0.0913
GOBP_GRANULOCYTE_MIGRATION	Module_3	0.0982
GOBP_INNATE_IMMUNE_RESPONSE	Module_3	0.105
GOBP_ACTIN_FILAMENT_ORGANIZATION	Module_3	0.1138
HALLMARK_MTORC1_SIGNALING	Module_3	0.1154
GOBP_SUPRAMOLECULAR_FIBER_ORGANIZATION	Module_3	0.1159
GOBP_POSITIVE_REGULATION_OF_MAPK_CASCADE	Module_3	0.1162
GOBP_BLOOD_VESSEL_MORPHOGENESIS	Module_3	0.1168
GOBP_GENE_SILENCING	Module_3	0.1168
GOBP_TAXIS	Module_3	0.1183
GOBP_TUBE_MORPHOGENESIS	Module_3	0.1193
GOBP_REGULATION_OF_PROTEOLYSIS	Module_3	0.1196
GOBP_B_CELL_DIFFERENTIATION	Module_3	0.1205
GOBP_INTERLEUKIN_1_PRODUCTION	Module_3	0.1216
GOBP_T_CELL_PROLIFERATION	Module_3	0.1222
GOBP_INTERFERON_GAMMA_PRODUCTION	Module_3	0.1224
GOBP_RECEPTOR_METABOLIC_PROCESS	Module_3	0.1228
GOBP_POSITIVE_REGULATION_OF_PEPTIDASE_ACTIVITY	Module_3	0.1234
GOBP_REGULATION_OF_LYMPHOCYTE_MEDIATED_IMMUNITY	Module_3	0.1237
GOBP_CYTOKINE_PRODUCTION_INVOLVED_IN_IMMUNE_RESPONSE	Module_3	0.1241
GOBP_ACTIVATION_OF_INNATE_IMMUNE_RESPONSE	Module_3	0.1242
GOBP_POSITIVE_REGULATION_OF_NF_KAPPAB_TRANSCRIPTION_FACTOR_ACTIVITY	Module_3	0.1243
GOBP_PROTEIN_LOCALIZATION_TO_PLASMA_MEMBRANE	Module_3	0.1245
GOBP_REGULATION_OF_INTRACELLULAR_TRANSPORT	Module_3	0.1246
GOBP_NEGATIVE_REGULATION_OF_CELLULAR_COMPONENT_ORGANIZATION	Module_3	0.1248
GOBP_CELLULAR_RESPONSE_TO_ORGANIC_CYCLIC_COMPOUND	Module_3	0.1249
GOBP_ANTIGEN_PROCESSING_AND_PRESENTATION_OF_EXOGENOUS_PEPTIDE_ANTIGEN_VIA_MHC_CLASS_I	Module_3	0.1252
GOBP_COAGULATION	Module_3	0.1259
GOBP_CELLULAR_ION_HOMEOSTASIS	Module_3	0.1261
GOBP_POSITIVE_REGULATION_OF_ORGANELLE_ORGANIZATION	Module_3	0.1261
GOBP_NEGATIVE_REGULATION_OF_HEMOPOIESIS	Module_3	0.1265
GOBP_REGULATION_OF_MAP_KINASE_ACTIVITY	Module_3	0.1267
GOBP_POSITIVE_REGULATION_OF_DNA_BINDING_TRANSCRIPTION_FACTOR_ACTIVITY	Module_3	0.1275
GOBP_DNA_METABOLIC_PROCESS	Module_3	0.128
GOBP_ALPHA_BETA_T_CELL_DIFFERENTIATION	Module_3	0.1288
GOBP_REGULATION_OF_LYMPHOCYTE_DIFFERENTIATION	Module_3	0.1307
GOBP_VIRAL_LIFE_CYCLE	Module_3	0.1311
GOBP_RESPONSE_TO_ENDOGENOUS_STIMULUS	Module_3	0.1339
GOBP_POSITIVE_REGULATION_OF_CYTOKINE_PRODUCTION	Module_3	0.1356
GOBP_MYELOID_LEUKOCYTE_MIGRATION	Module_3	0.1367
GOBP_REGULATION_OF_DNA_BINDING_TRANSCRIPTION_FACTOR_ACTIVITY	Module_3	0.1604
GOBP_REGULATION_OF_CATABOLIC_PROCESS	Module_3	0.1617
GOBP_CHROMOSOME_ORGANIZATION	Module_3	0.1638
GOBP_LEUKOCYTE_MEDIATED_CYTOTOXICITY	Module_3	0.164
GOBP_CHROMATIN_ORGANIZATION	Module_3	0.165
GOBP_LEUKOCYTE_DIFFERENTIATION	Module_3	0.1651
GOBP_COVALENT_CHROMATIN_MODIFICATION	Module_3	0.1683
GOBP_ALPHA_BETA_T_CELL_ACTIVATION	Module_3	0.1802
GOBP_IMMUNE_EFFECTOR_PROCESS	Module_3	0.1837
GOBP_REGULATION_OF_SYSTEM_PROCESS	Module_3	0.1838
GOBP_MICROTUBULE_CYTOSKELETON_ORGANIZATION	Module_3	0.1848
GOBP_REGULATION_OF_TELOMERE_MAINTENANCE	Module_3	0.1857
GOBP_TELOMERE_ORGANIZATION	Module_3	0.1868
GOBP_EXTRINSIC_APOPTOTIC_SIGNALING_PATHWAY	Module_3	0.1885
GOBP_ENDOMEMBRANE_SYSTEM_ORGANIZATION	Module_3	0.1887
GOBP_REGULATION_OF_PEPTIDYL_TYROSINE_PHOSPHORYLATION	Module_3	0.189
GOBP_RESPONSE_TO_CYTOKINE	Module_3	0.1891
GOBP_CD4_POSITIVE_ALPHA_BETA_T_CELL_DIFFERENTIATION	Module_3	0.1894
GOBP_APOPTOTIC_PROCESS	Module_3	0.1905
GOBP_PEPTIDYL_LYSINE_METHYLATION	Module_3	0.1906
GOBP_PROTEIN_PROCESSING	Module_3	0.191
GOBP_CHEMICAL_HOMEOSTASIS	Module_3	0.1924
GOBP_POSITIVE_REGULATION_OF_PROTEOLYSIS	Module_3	0.1938
GOBP_REGULATION_OF_CELL_DEATH	Module_3	0.1956
GOBP_RESPONSE_TO_INTERFERON_GAMMA	Module_3	0.1963
HALLMARK_EPITHELIAL_MESENCHYMAL_TRANSITION	Module_3	0.2013
GOBP_CELL_KILLING	Module_3	0.2028
GOBP_PROTEIN_MODIFICATION_BY_SMALL_PROTEIN_CONJUGATION_OR_REMOVAL	Module_3	0.2031
GOBP_DEFENSE_RESPONSE_TO_VIRUS	Module_3	0.2052
GOBP_ANTIGEN_RECEPTOR_MEDIATED_SIGNALING_PATHWAY	Module_3	0.2055
GOBP_MONONUCLEAR_CELL_DIFFERENTIATION	Module_3	0.2088
GOBP_RESPONSE_TO_VIRUS	Module_3	0.2397
GOBP_B_CELL_RECEPTOR_SIGNALING_PATHWAY	Module_3	0.247
GOBP_PEPTIDYL_AMINO_ACID_MODIFICATION	Module_3	0.2508
GOBP_REGULATION_OF_CHROMOSOME_ORGANIZATION	Module_3	0.2518
GOBP_POSITIVE_REGULATION_OF_CHROMOSOME_ORGANIZATION	Module_3	0.2529
GOBP_CHROMATIN_ASSEMBLY_OR_DISASSEMBLY	Module_3	0.2536
GOBP_POSITIVE_REGULATION_OF_GENE_EXPRESSION	Module_3	0.2545
GOBP_REGULATION_OF_CELL_KILLING	Module_3	0.2552
GOBP_POSITIVE_REGULATION_OF_CELL_DIFFERENTIATION	Module_3	0.2554
GOBP_HISTONE_METHYLATION	Module_3	0.2555
GOBP_PATTERN_RECOGNITION_RECEPTOR_SIGNALING_PATHWAY	Module_3	0.2556
GOBP_PROTEIN_METHYLATION	Module_3	0.2558
GOBP_EPITHELIAL_CELL_DIFFERENTIATION	Module_3	0.2569
GOBP_FC_RECEPTOR_MEDIATED_STIMULATORY_SIGNALING_PATHWAY	Module_3	0.2588
GOBP_GRANULOCYTE_CHEMOTAXIS	Module_3	0.259
GOBP_I_KAPPAB_KINASE_NF_KAPPAB_SIGNALING	Module_3	0.2639
GOBP_POSITIVE_REGULATION_OF_PROTEIN_METABOLIC_PROCESS	Module_3	0.3057
HALLMARK_APOPTOSIS	Module_3	0.306
GOBP_POSITIVE_REGULATION_OF_PROTEIN_MODIFICATION_PROCESS	Module_3	0.3075
GOBP_CIRCULATORY_SYSTEM_DEVELOPMENT	Module_3	0.3108
GOBP_T_CELL_RECEPTOR_SIGNALING_PATHWAY	Module_3	0.3132
GOBP_REGULATION_OF_B_CELL_ACTIVATION	Module_3	0.3165
GOBP_REGULATION_OF_CYTOSKELETON_ORGANIZATION	Module_3	0.3217
GOBP_INTERLEUKIN_6_PRODUCTION	Module_3	0.3224
GOBP_PROTEIN_CONTAINING_COMPLEX_SUBUNIT_ORGANIZATION	Module_3	0.3234
GOBP_CELLULAR_MACROMOLECULE_LOCALIZATION	Module_3	0.3257
GOBP_NATURAL_KILLER_CELL_MEDIATED_IMMUNITY	Module_3	0.3257
GOBP_REGULATION_OF_CHROMATIN_ORGANIZATION	Module_3	0.3285
GOBP_CHROMATIN_REMODELING	Module_3	0.3306
GOBP_TRANSMEMBRANE_RECEPTOR_PROTEIN_TYROSINE_KINASE_SIGNALING_PATHWAY	Module_3	0.3325
HALLMARK_INFLAMMATORY_RESPONSE	Module_3	0.3586
GOBP_ANTIGEN_PROCESSING_AND_PRESENTATION_OF_PEPTIDE_OR_POLYSACCHARIDE_ANTIGEN_VIA_MHC_CLASS_II	Module_3	0.3663
GOBP_REGULATION_OF_PHOSPHORUS_METABOLIC_PROCESS	Module_3	0.3767
GOBP_RECEPTOR_MEDIATED_ENDOCYTOSIS	Module_3	0.3876
GOBP_REGULATION_OF_INFLAMMATORY_RESPONSE	Module_3	0.3884
GOBP_DNA_CONFORMATION_CHANGE	Module_3	0.3897
GOBP_RESPONSE_TO_TUMOR_NECROSIS_FACTOR	Module_3	0.3897
GOBP_REGULATION_OF_LEUKOCYTE_DIFFERENTIATION	Module_3	0.3908
GOBP_PROTEIN_CATABOLIC_PROCESS	Module_3	0.3915
GOBP_NEUTROPHIL_CHEMOTAXIS	Module_3	0.3917
GOBP_POSITIVE_REGULATION_OF_B_CELL_ACTIVATION	Module_3	0.394
GOBP_POSITIVE_REGULATION_OF_CATABOLIC_PROCESS	Module_3	0.3941
GOBP_VASCULATURE_DEVELOPMENT	Module_3	0.3959
GOBP_NEGATIVE_REGULATION_OF_PROTEIN_MODIFICATION_PROCESS	Module_3	0.3985
GOBP_REGULATION_OF_MICROTUBULE_CYTOSKELETON_ORGANIZATION	Module_3	0.4095
GOBP_CALCIUM_ION_TRANSPORT	Module_3	0.4114
GOBP_NUCLEOBASE_CONTAINING_COMPOUND_TRANSPORT	Module_3	0.4119
GOBP_PROTEIN_DNA_COMPLEX_SUBUNIT_ORGANIZATION	Module_3	0.4127
GOBP_PEPTIDYL_TYROSINE_MODIFICATION	Module_3	0.4147
GOBP_DNA_RECOMBINATION	Module_3	0.4163
GOBP_POSITIVE_REGULATION_OF_CD4_POSITIVE_ALPHA_BETA_T_CELL_ACTIVATION	Module_3	0.4164
GOBP_CELLULAR_COMPONENT_MORPHOGENESIS	Module_3	0.4168
GOBP_POSITIVE_REGULATION_OF_NATURAL_KILLER_CELL_MEDIATED_IMMUNITY	Module_3	0.4176
GOBP_REGULATION_OF_DNA_METABOLIC_PROCESS	Module_3	0.4179
GOBP_INTERLEUKIN_1_BETA_PRODUCTION	Module_3	0.4188
GOBP_CD4_POSITIVE_ALPHA_BETA_T_CELL_ACTIVATION	Module_3	0.4189
GOBP_PROCESS_UTILIZING_AUTOPHAGIC_MECHANISM	Module_3	0.4189
GOBP_NEGATIVE_REGULATION_OF_ANION_TRANSPORT	Module_3	0.4191
GOBP_ESTABLISHMENT_OR_MAINTENANCE_OF_CELL_POLARITY	Module_3	0.4195
GOBP_NEGATIVE_REGULATION_OF_PEPTIDASE_ACTIVITY	Module_3	0.4195
GOBP_TOLL_LIKE_RECEPTOR_SIGNALING_PATHWAY	Module_3	0.4202
GOBP_REGULATION_OF_MICROTUBULE_BASED_PROCESS	Module_3	0.4203
GOBP_POSITIVE_REGULATION_OF_INTRACELLULAR_TRANSPORT	Module_3	0.4212
GOBP_CELLULAR_RESPONSE_TO_VIRUS	Module_3	0.4217
GOBP_TISSUE_HOMEOSTASIS	Module_3	0.4218
GOBP_POSITIVE_REGULATION_OF_INTERLEUKIN_1_PRODUCTION	Module_3	0.4223
HALLMARK_APICAL_JUNCTION	Module_3	0.4231
HALLMARK_UNFOLDED_PROTEIN_RESPONSE	Module_3	0.4234
GOBP_DNA_REPAIR	Module_3	0.4235
GOBP_POSITIVE_REGULATION_OF_TYPE_I_INTERFERON_PRODUCTION	Module_3	0.4237
GOBP_CELL_PART_MORPHOGENESIS	Module_3	0.4239
GOBP_REGULATION_OF_INTRACELLULAR_PROTEIN_TRANSPORT	Module_3	0.4244
GOBP_ORGANELLE_FISSION	Module_3	0.4245
GOBP_NEGATIVE_REGULATION_OF_RESPONSE_TO_BIOTIC_STIMULUS	Module_3	0.4253
GOBP_CYTOLYSIS	Module_3	0.4254
GOBP_LIPOPOLYSACCHARIDE_MEDIATED_SIGNALING_PATHWAY	Module_3	0.4255
HALLMARK_OXIDATIVE_PHOSPHORYLATION	Module_3	0.4265
GOBP_REGULATION_OF_CD4_POSITIVE_ALPHA_BETA_T_CELL_ACTIVATION	Module_3	0.4266
GOBP_VESICLE_ORGANIZATION	Module_3	0.4271
GOBP_MODULATION_OF_PROCESS_OF_OTHER_ORGANISM	Module_3	0.4282
GOBP_INTERLEUKIN_10_PRODUCTION	Module_3	0.4291
GOBP_ATP_DEPENDENT_CHROMATIN_REMODELING	Module_3	0.4293
GOBP_NEGATIVE_REGULATION_OF_CELL_POPULATION_PROLIFERATION	Module_3	0.4551
GOBP_LEUKOCYTE_CHEMOTAXIS	Module_3	0.4569
GOBP_NEGATIVE_REGULATION_OF_CELL_DIFFERENTIATION	Module_3	0.4587
GOBP_REGULATION_OF_HEMOPOIESIS	Module_3	0.4591
GOBP_ENDOCYTOSIS	Module_3	0.4607
GOBP_NEUTROPHIL_MIGRATION	Module_3	0.4607
GOBP_CELL_CHEMOTAXIS	Module_3	0.4651
GOBP_INTERFERON_GAMMA_MEDIATED_SIGNALING_PATHWAY	Module_3	0.4739
GOBP_APOPTOTIC_SIGNALING_PATHWAY	Module_3	0.5106
GOBP_ANTIGEN_PROCESSING_AND_PRESENTATION_OF_PEPTIDE_ANTIGEN_VIA_MHC_CLASS_I	Module_3	0.5116
GOBP_SUPEROXIDE_ANION_GENERATION	Module_3	0.5126
HALLMARK_TNFA_SIGNALING_VIA_NFKB	Module_3	0.5132
GOBP_RESPONSE_TO_ORGANIC_CYCLIC_COMPOUND	Module_3	0.5137
GOBP_REGULATION_OF_BIOLOGICAL_PROCESS_INVOLVED_IN_SYMBIOTIC_INTERACTION	Module_3	0.514
GOBP_CHEMOKINE_PRODUCTION	Module_3	0.515
GOBP_PROTEIN_ACYLATION	Module_3	0.5153
GOBP_PROTEIN_MATURATION	Module_3	0.5154
GOBP_PEPTIDYL_LYSINE_ACETYLATION	Module_3	0.5166
GOBP_REGULATION_OF_NATURAL_KILLER_CELL_MEDIATED_IMMUNITY	Module_3	0.5166
GOBP_ALTERNATIVE_MRNA_SPLICING_VIA_SPLICEOSOME	Module_3	0.517
GOBP_TUMOR_NECROSIS_FACTOR_SUPERFAMILY_CYTOKINE_PRODUCTION	Module_3	0.517
GOBP_POSITIVE_REGULATION_OF_I_KAPPAB_KINASE_NF_KAPPAB_SIGNALING	Module_3	0.5172
GOBP_RESPONSE_TO_ENDOPLASMIC_RETICULUM_STRESS	Module_3	0.5184
GOBP_REGULATION_OF_TRANSFERASE_ACTIVITY	Module_3	0.5193
GOBP_SUPEROXIDE_METABOLIC_PROCESS	Module_3	0.5194
GOBP_B_CELL_PROLIFERATION	Module_3	0.5212
GOBP_MULTICELLULAR_ORGANISMAL_HOMEOSTASIS	Module_3	0.5212
GOBP_NEGATIVE_REGULATION_OF_INFLAMMATORY_RESPONSE	Module_3	0.5215
GOBP_NUCLEOSOME_ORGANIZATION	Module_3	0.5217
GOBP_REGULATION_OF_HISTONE_MODIFICATION	Module_3	0.5222
GOBP_DEVELOPMENTAL_PROCESS_INVOLVED_IN_REPRODUCTION	Module_3	0.5233
GOBP_MACROPHAGE_ACTIVATION	Module_3	0.5237
GOBP_REGULATION_OF_PATTERN_RECOGNITION_RECEPTOR_SIGNALING_PATHWAY	Module_3	0.5239
GOBP_POSITIVE_REGULATION_OF_INFLAMMATORY_RESPONSE	Module_3	0.5242
GOBP_POSITIVE_REGULATION_OF_PROTEIN_KINASE_ACTIVITY	Module_3	0.5244
GOBP_POSITIVE_REGULATION_OF_TRANSFERASE_ACTIVITY	Module_3	0.5244
GOBP_T_CELL_DIFFERENTIATION	Module_3	0.5252
GOBP_CHROMOSOME_SEGREGATION	Module_3	0.526
GOBP_REGULATION_OF_ANATOMICAL_STRUCTURE_SIZE	Module_3	0.5261
GOBP_MEMBRANE_ORGANIZATION	Module_3	0.5271
GOBP_POSITIVE_REGULATION_OF_REACTIVE_OXYGEN_SPECIES_METABOLIC_PROCESS	Module_3	0.5271
GOBP_REGULATION_OF_MYELOID_CELL_DIFFERENTIATION	Module_3	0.5281
GOBP_POSITIVE_REGULATION_OF_LEUKOCYTE_MIGRATION	Module_3	0.5283
GOBP_INNATE_IMMUNE_RESPONSE_ACTIVATING_SIGNAL_TRANSDUCTION	Module_3	0.5295
GOBP_REGULATION_OF_VIRAL_LIFE_CYCLE	Module_3	0.5725
GOBP_REGULATION_OF_PROTEIN_KINASE_ACTIVITY	Module_3	0.5734
GOBP_NEGATIVE_REGULATION_OF_VIRAL_GENOME_REPLICATION	Module_3	0.5785
GOBP_REGULATION_OF_PROTEIN_SERINE_THREONINE_KINASE_ACTIVITY	Module_3	0.5799
GOBP_RESPONSE_TO_LIPID	Module_3	0.5819
GOBP_NEGATIVE_REGULATION_OF_PROTEIN_METABOLIC_PROCESS	Module_3	0.5843
GOBP_POSITIVE_REGULATION_OF_LEUKOCYTE_CELL_CELL_ADHESION	Module_3	0.5971
GOBP_ESTABLISHMENT_OF_PROTEIN_LOCALIZATION	Module_3	0.5988
GOBP_RESPONSE_TO_TOPOLOGICALLY_INCORRECT_PROTEIN	Module_3	0.5991
GOBP_REGULATION_OF_B_CELL_PROLIFERATION	Module_3	0.6011
GOBP_CELLULAR_RESPONSE_TO_BIOTIC_STIMULUS	Module_3	0.6023
GOBP_PROTEIN_DEPHOSPHORYLATION	Module_3	0.6026
GOBP_CELLULAR_RESPONSE_TO_LIPID	Module_3	0.6028
GOBP_METHYLATION	Module_3	0.6032
GOBP_CELLULAR_RESPONSE_TO_MOLECULE_OF_BACTERIAL_ORIGIN	Module_3	0.6035
GOBP_HEAD_DEVELOPMENT	Module_3	0.6035
GOBP_MYELOID_CELL_DIFFERENTIATION	Module_3	0.6042
GOBP_NEURON_DEATH	Module_3	0.6044
GOBP_ESTABLISHMENT_OF_RNA_LOCALIZATION	Module_3	0.6051
GOBP_REGULATION_OF_MRNA_PROCESSING	Module_3	0.6056
GOBP_REGULATION_OF_RNA_SPLICING	Module_3	0.6063
GOBP_GLIOGENESIS	Module_3	0.6066
HALLMARK_E2F_TARGETS	Module_3	0.6066
GOBP_MACROMOLECULE_METHYLATION	Module_3	0.6076
GOBP_CELLULAR_RESPONSE_TO_TOPOLOGICALLY_INCORRECT_PROTEIN	Module_3	0.6085
GOBP_REPRODUCTION	Module_3	0.6106
GOBP_POSITIVE_REGULATION_OF_NUCLEOBASE_CONTAINING_COMPOUND_METABOLIC_PROCESS	Module_3	0.6139
GOBP_REGULATION_OF_LEUKOCYTE_MEDIATED_CYTOTOXICITY	Module_3	0.6139
HALLMARK_HYPOXIA	Module_3	0.6255
GOBP_CELL_CYCLE_PROCESS	Module_3	0.6297
GOBP_RNA_SPLICING	Module_3	0.6297
GOBP_POSITIVE_REGULATION_OF_CELL_DEATH	Module_3	0.6303
GOBP_NEGATIVE_REGULATION_OF_PHOSPHORUS_METABOLIC_PROCESS	Module_3	0.6305
GOBP_RNA_SPLICING_VIA_TRANSESTERIFICATION_REACTIONS	Module_3	0.6315
GOBP_REGULATION_OF_RESPONSE_TO_CYTOKINE_STIMULUS	Module_3	0.6674
GOBP_MOVEMENT_IN_HOST_ENVIRONMENT	Module_3	0.6682
GOBP_ENTRY_INTO_HOST	Module_3	0.6695
GOBP_ANTIMICROBIAL_HUMORAL_RESPONSE	Module_3	0.6705
GOBP_RESPONSE_TO_INTERFERON_BETA	Module_3	0.6705
GOBP_PROTEIN_ACETYLATION	Module_3	0.6706
GOBP_PHAGOCYTOSIS_RECOGNITION	Module_3	0.6716
GOBP_TUBE_DEVELOPMENT	Module_3	0.6727
GOBP_POSITIVE_REGULATION_OF_INTERLEUKIN_6_PRODUCTION	Module_3	0.6742
GOBP_MODIFICATION_DEPENDENT_MACROMOLECULE_CATABOLIC_PROCESS	Module_3	0.675
GOBP_NEGATIVE_REGULATION_OF_INTRACELLULAR_SIGNAL_TRANSDUCTION	Module_3	0.6781
GOBP_MRNA_PROCESSING	Module_3	0.6835
HALLMARK_INTERFERON_ALPHA_RESPONSE	Module_3	0.7238
GOBP_RESPONSE_TO_FUNGUS	Module_3	0.7251
GOBP_RESPONSE_TO_BACTERIUM	Module_3	0.7254
GOBP_RESPONSE_TO_GROWTH_FACTOR	Module_3	0.7264
GOBP_NEGATIVE_REGULATION_OF_BIOSYNTHETIC_PROCESS	Module_3	0.7275
GOBP_REGULATION_OF_CELLULAR_CATABOLIC_PROCESS	Module_3	0.7307
GOBP_CELLULAR_RESPONSE_TO_DNA_DAMAGE_STIMULUS	Module_3	0.7325
GOBP_B_CELL_MEDIATED_IMMUNITY	Module_3	0.7333
GOBP_CELLULAR_PROTEIN_CATABOLIC_PROCESS	Module_3	0.7333
GOBP_RNA_LOCALIZATION	Module_3	0.734
GOBP_INTRACELLULAR_TRANSPORT	Module_3	0.7344
GOBP_REACTIVE_OXYGEN_SPECIES_METABOLIC_PROCESS	Module_3	0.7347
GOBP_CELL_RECOGNITION	Module_3	0.7379
GOBP_NEGATIVE_REGULATION_OF_NUCLEOBASE_CONTAINING_COMPOUND_METABOLIC_PROCESS	Module_3	0.7591
GOBP_POSITIVE_REGULATION_OF_BIOSYNTHETIC_PROCESS	Module_3	0.7648
GOBP_NEGATIVE_REGULATION_OF_CELL_DEATH	Module_3	0.7752
GOBP_POSITIVE_REGULATION_OF_CELL_POPULATION_PROLIFERATION	Module_3	0.7778
HALLMARK_G2M_CHECKPOINT	Module_3	0.7779
GOBP_PROTEIN_LOCALIZATION_TO_MEMBRANE	Module_3	0.7791
GOBP_BIOLOGICAL_PROCESS_INVOLVED_IN_INTERACTION_WITH_HOST	Module_3	0.7832
GOBP_PEPTIDYL_LYSINE_MODIFICATION	Module_3	0.7887
GOBP_CELL_CYCLE	Module_3	0.7923
GOBP_POSITIVE_REGULATION_OF_TRANSCRIPTION_BY_RNA_POLYMERASE_II	Module_3	0.7959
GOBP_NEGATIVE_REGULATION_OF_PHOSPHORYLATION	Module_3	0.8192
GOBP_TYPE_I_INTERFERON_PRODUCTION	Module_3	0.8196
GOBP_HUMORAL_IMMUNE_RESPONSE	Module_3	0.8227
GOBP_RESPONSE_TO_ABIOTIC_STIMULUS	Module_3	0.823
GOBP_DEFENSE_RESPONSE_TO_BACTERIUM	Module_3	0.825
GOBP_REGULATION_OF_PROTEIN_MODIFICATION_PROCESS	Module_3	0.8337
GOBP_REGULATION_OF_CELLULAR_RESPONSE_TO_STRESS	Module_3	0.8511
GOBP_VIRAL_GENOME_REPLICATION	Module_3	0.8534
GOBP_ORGANONITROGEN_COMPOUND_CATABOLIC_PROCESS	Module_3	0.8544
GOBP_MITOTIC_CELL_CYCLE	Module_3	0.8546
GOBP_REGULATION_OF_VIRAL_GENOME_REPLICATION	Module_3	0.8569
GOBP_RESPONSE_TO_MOLECULE_OF_BACTERIAL_ORIGIN	Module_3	0.8581
GOBP_NEGATIVE_REGULATION_OF_VIRAL_PROCESS	Module_3	0.8588
GOBP_RNA_PROCESSING	Module_3	0.8821
GOBP_RESPONSE_TO_TYPE_I_INTERFERON	Module_3	0.8869
GOBP_BIOLOGICAL_PROCESS_INVOLVED_IN_SYMBIOTIC_INTERACTION	Module_3	0.9247
GOBP_ACTIN_POLYMERIZATION_OR_DEPOLYMERIZATION	Module_3	1
GOBP_AMIDE_BIOSYNTHETIC_PROCESS	Module_3	1
GOBP_BEHAVIOR	Module_3	1
GOBP_CALCIUM_MEDIATED_SIGNALING	Module_3	1
GOBP_CELLULAR_AMIDE_METABOLIC_PROCESS	Module_3	1
GOBP_CELLULAR_MACROMOLECULE_CATABOLIC_PROCESS	Module_3	1
GOBP_CELLULAR_PROTEIN_CONTAINING_COMPLEX_ASSEMBLY	Module_3	1
GOBP_CELLULAR_RESPONSE_TO_CALCIUM_ION	Module_3	1
GOBP_CELLULAR_RESPONSE_TO_CHEMICAL_STRESS	Module_3	1
GOBP_CELLULAR_RESPONSE_TO_EXTERNAL_STIMULUS	Module_3	1
GOBP_CELLULAR_RESPONSE_TO_EXTRACELLULAR_STIMULUS	Module_3	1
GOBP_CELLULAR_RESPONSE_TO_HORMONE_STIMULUS	Module_3	1
GOBP_CELLULAR_RESPONSE_TO_INORGANIC_SUBSTANCE	Module_3	1
GOBP_CELL_CYCLE_ARREST	Module_3	1
GOBP_CELL_CYCLE_PHASE_TRANSITION	Module_3	1
GOBP_CELL_DIVISION	Module_3	1
GOBP_CENTRAL_NERVOUS_SYSTEM_DEVELOPMENT	Module_3	1
GOBP_CIRCADIAN_REGULATION_OF_GENE_EXPRESSION	Module_3	1
GOBP_CIRCADIAN_RHYTHM	Module_3	1
GOBP_COMPLEMENT_ACTIVATION	Module_3	1
GOBP_COTRANSLATIONAL_PROTEIN_TARGETING_TO_MEMBRANE	Module_3	1
GOBP_CYTOPLASMIC_TRANSLATION	Module_3	1
GOBP_DEMETHYLATION	Module_3	1
GOBP_DNA_PACKAGING	Module_3	1
GOBP_EMBRYO_DEVELOPMENT	Module_3	1
GOBP_ENDOPLASMIC_RETICULUM_UNFOLDED_PROTEIN_RESPONSE	Module_3	1
GOBP_ENZYME_LINKED_RECEPTOR_PROTEIN_SIGNALING_PATHWAY	Module_3	1
GOBP_EPITHELIUM_DEVELOPMENT	Module_3	1
GOBP_ER_NUCLEUS_SIGNALING_PATHWAY	Module_3	1
GOBP_ESTABLISHMENT_OF_PROTEIN_LOCALIZATION_TO_ENDOPLASMIC_RETICULUM	Module_3	1
GOBP_ESTABLISHMENT_OF_PROTEIN_LOCALIZATION_TO_MEMBRANE	Module_3	1
GOBP_ESTABLISHMENT_OF_PROTEIN_LOCALIZATION_TO_ORGANELLE	Module_3	1
GOBP_FAT_CELL_DIFFERENTIATION	Module_3	1
GOBP_FC_RECEPTOR_SIGNALING_PATHWAY	Module_3	1
GOBP_GLIAL_CELL_DEVELOPMENT	Module_3	1
GOBP_GROWTH	Module_3	1
GOBP_HUMORAL_IMMUNE_RESPONSE_MEDIATED_BY_CIRCULATING_IMMUNOGLOBULIN	Module_3	1
GOBP_IMMUNOGLOBULIN_PRODUCTION	Module_3	1
GOBP_INTRACELLULAR_PROTEIN_TRANSPORT	Module_3	1
GOBP_INTRACELLULAR_RECEPTOR_SIGNALING_PATHWAY	Module_3	1
GOBP_INTRINSIC_APOPTOTIC_SIGNALING_PATHWAY	Module_3	1
GOBP_MACROMOLECULE_CATABOLIC_PROCESS	Module_3	1
GOBP_MEMBRANE_INVAGINATION	Module_3	1
GOBP_MODULATION_BY_SYMBIONT_OF_ENTRY_INTO_HOST	Module_3	1
GOBP_MRNA_METABOLIC_PROCESS	Module_3	1
GOBP_MRNA_TRANSPORT	Module_3	1
GOBP_MUSCLE_STRUCTURE_DEVELOPMENT	Module_3	1
GOBP_NCRNA_METABOLIC_PROCESS	Module_3	1
GOBP_NCRNA_PROCESSING	Module_3	1
GOBP_NEGATIVE_REGULATION_OF_APOPTOTIC_SIGNALING_PATHWAY	Module_3	1
GOBP_NEGATIVE_REGULATION_OF_CELL_CYCLE	Module_3	1
GOBP_NEGATIVE_REGULATION_OF_GENE_EXPRESSION	Module_3	1
GOBP_NEGATIVE_REGULATION_OF_INNATE_IMMUNE_RESPONSE	Module_3	1
GOBP_NEGATIVE_REGULATION_OF_KINASE_ACTIVITY	Module_3	1
GOBP_NEGATIVE_REGULATION_OF_LEUKOCYTE_PROLIFERATION	Module_3	1
GOBP_NEGATIVE_REGULATION_OF_MRNA_METABOLIC_PROCESS	Module_3	1
GOBP_NEGATIVE_REGULATION_OF_PROTEIN_SERINE_THREONINE_KINASE_ACTIVITY	Module_3	1
GOBP_NEGATIVE_REGULATION_OF_TRANSCRIPTION_BY_RNA_POLYMERASE_II	Module_3	1
GOBP_NEGATIVE_REGULATION_OF_TRANSFERASE_ACTIVITY	Module_3	1
GOBP_NEGATIVE_REGULATION_OF_TYPE_I_INTERFERON_PRODUCTION	Module_3	1
GOBP_NUCLEAR_EXPORT	Module_3	1
GOBP_NUCLEAR_TRANSCRIBED_MRNA_CATABOLIC_PROCESS	Module_3	1
GOBP_NUCLEAR_TRANSCRIBED_MRNA_CATABOLIC_PROCESS_NONSENSE_MEDIATED_DECAY	Module_3	1
GOBP_NUCLEAR_TRANSPORT	Module_3	1
GOBP_ORGANELLE_ASSEMBLY	Module_3	1
GOBP_ORGANIC_CYCLIC_COMPOUND_CATABOLIC_PROCESS	Module_3	1
GOBP_ORGANONITROGEN_COMPOUND_BIOSYNTHETIC_PROCESS	Module_3	1
GOBP_P38MAPK_CASCADE	Module_3	1
GOBP_PEPTIDE_BIOSYNTHETIC_PROCESS	Module_3	1
GOBP_PEPTIDE_METABOLIC_PROCESS	Module_3	1
GOBP_PEPTIDYL_SERINE_MODIFICATION	Module_3	1
GOBP_POSITIVE_REGULATION_OF_CD4_POSITIVE_ALPHA_BETA_T_CELL_DIFFERENTIATION	Module_3	1
GOBP_POSITIVE_REGULATION_OF_CELL_CYCLE	Module_3	1
GOBP_POSITIVE_REGULATION_OF_HEMOPOIESIS	Module_3	1
GOBP_POSITIVE_REGULATION_OF_NEURON_DEATH	Module_3	1
GOBP_POSITIVE_REGULATION_OF_PRI_MIRNA_TRANSCRIPTION_BY_RNA_POLYMERASE_II	Module_3	1
GOBP_POSTTRANSCRIPTIONAL_REGULATION_OF_GENE_EXPRESSION	Module_3	1
GOBP_PRI_MIRNA_TRANSCRIPTION_BY_RNA_POLYMERASE_II	Module_3	1
GOBP_PROTEIN_LOCALIZATION_TO_ENDOPLASMIC_RETICULUM	Module_3	1
GOBP_PROTEIN_LOCALIZATION_TO_ORGANELLE	Module_3	1
GOBP_PROTEIN_MODIFICATION_BY_SMALL_PROTEIN_CONJUGATION	Module_3	1
GOBP_PROTEIN_MODIFICATION_BY_SMALL_PROTEIN_REMOVAL	Module_3	1
GOBP_PROTEIN_POLYUBIQUITINATION	Module_3	1
GOBP_PROTEIN_TARGETING	Module_3	1
GOBP_PROTEIN_TARGETING_TO_MEMBRANE	Module_3	1
GOBP_REGULATION_OF_ACTIN_FILAMENT_BASED_PROCESS	Module_3	1
GOBP_REGULATION_OF_ACTIN_FILAMENT_LENGTH	Module_3	1
GOBP_REGULATION_OF_ACTIN_FILAMENT_ORGANIZATION	Module_3	1
GOBP_REGULATION_OF_APOPTOTIC_SIGNALING_PATHWAY	Module_3	1
GOBP_REGULATION_OF_CELLULAR_AMIDE_METABOLIC_PROCESS	Module_3	1
GOBP_REGULATION_OF_CELLULAR_COMPONENT_SIZE	Module_3	1
GOBP_REGULATION_OF_CELL_CYCLE	Module_3	1
GOBP_REGULATION_OF_CELL_CYCLE_PHASE_TRANSITION	Module_3	1
GOBP_REGULATION_OF_CELL_CYCLE_PROCESS	Module_3	1
GOBP_REGULATION_OF_CELL_DEVELOPMENT	Module_3	1
GOBP_REGULATION_OF_CIRCADIAN_RHYTHM	Module_3	1
GOBP_REGULATION_OF_COMPLEMENT_ACTIVATION	Module_3	1
GOBP_REGULATION_OF_DEFENSE_RESPONSE_TO_VIRUS	Module_3	1
GOBP_REGULATION_OF_DNA_TEMPLATED_TRANSCRIPTION_IN_RESPONSE_TO_STRESS	Module_3	1
GOBP_REGULATION_OF_GROWTH	Module_3	1
GOBP_REGULATION_OF_MITOTIC_CELL_CYCLE	Module_3	1
GOBP_REGULATION_OF_MRNA_METABOLIC_PROCESS	Module_3	1
GOBP_REGULATION_OF_MRNA_SPLICING_VIA_SPLICEOSOME	Module_3	1
GOBP_REGULATION_OF_REACTIVE_OXYGEN_SPECIES_METABOLIC_PROCESS	Module_3	1
GOBP_REGULATION_OF_SUPRAMOLECULAR_FIBER_ORGANIZATION	Module_3	1
GOBP_RESPONSE_TO_ALCOHOL	Module_3	1
GOBP_RESPONSE_TO_CALCIUM_ION	Module_3	1
GOBP_RESPONSE_TO_CAMP	Module_3	1
GOBP_RESPONSE_TO_CHEMOKINE	Module_3	1
GOBP_RESPONSE_TO_CORTICOSTEROID	Module_3	1
GOBP_RESPONSE_TO_DRUG	Module_3	1
GOBP_RESPONSE_TO_EXTRACELLULAR_STIMULUS	Module_3	1
GOBP_RESPONSE_TO_HORMONE	Module_3	1
GOBP_RESPONSE_TO_INORGANIC_SUBSTANCE	Module_3	1
GOBP_RESPONSE_TO_INTERFERON_ALPHA	Module_3	1
GOBP_RESPONSE_TO_INTERLEUKIN_1	Module_3	1
GOBP_RESPONSE_TO_KETONE	Module_3	1
GOBP_RESPONSE_TO_MECHANICAL_STIMULUS	Module_3	1
GOBP_RESPONSE_TO_METAL_ION	Module_3	1
GOBP_RESPONSE_TO_ORGANOPHOSPHORUS	Module_3	1
GOBP_RESPONSE_TO_OXIDATIVE_STRESS	Module_3	1
GOBP_RESPONSE_TO_PEPTIDE	Module_3	1
GOBP_RESPONSE_TO_PURINE_CONTAINING_COMPOUND	Module_3	1
GOBP_RESPONSE_TO_RADIATION	Module_3	1
GOBP_RESPONSE_TO_STEROID_HORMONE	Module_3	1
GOBP_RHYTHMIC_PROCESS	Module_3	1
GOBP_RIBONUCLEOPROTEIN_COMPLEX_BIOGENESIS	Module_3	1
GOBP_RIBONUCLEOPROTEIN_COMPLEX_SUBUNIT_ORGANIZATION	Module_3	1
GOBP_RIBOSOMAL_LARGE_SUBUNIT_ASSEMBLY	Module_3	1
GOBP_RIBOSOMAL_LARGE_SUBUNIT_BIOGENESIS	Module_3	1
GOBP_RIBOSOMAL_SMALL_SUBUNIT_ASSEMBLY	Module_3	1
GOBP_RIBOSOMAL_SMALL_SUBUNIT_BIOGENESIS	Module_3	1
GOBP_RIBOSOME_ASSEMBLY	Module_3	1
GOBP_RIBOSOME_BIOGENESIS	Module_3	1
GOBP_RNA_CATABOLIC_PROCESS	Module_3	1
GOBP_RNA_EXPORT_FROM_NUCLEUS	Module_3	1
GOBP_RRNA_METABOLIC_PROCESS	Module_3	1
GOBP_SISTER_CHROMATID_COHESION	Module_3	1
GOBP_SISTER_CHROMATID_SEGREGATION	Module_3	1
GOBP_TRANSLATIONAL_ELONGATION	Module_3	1
GOBP_TRANSLATIONAL_INITIATION	Module_3	1
GOBP_TRANSMEMBRANE_RECEPTOR_PROTEIN_SERINE_THREONINE_KINASE_SIGNALING_PATHWAY	Module_3	1
GOBP_VIRAL_GENE_EXPRESSION	Module_3	1
GOBP_INACTIVATION_OF_MAPK_ACTIVITY	Module_3	1
HALLMARK_HEME_METABOLISM	Module_3	1
HALLMARK_KRAS_SIGNALING_DN	Module_3	1
HALLMARK_MYC_TARGETS_V1	Module_3	1
HALLMARK_P53_PATHWAY	Module_3	1
HALLMARK_TGF_BETA_SIGNALING	Module_3	1
HALLMARK_UV_RESPONSE_UP	Module_3	1

## Sheet: Module_4
gene_set	module	pval
GOBP_REGULATION_OF_CIRCADIAN_RHYTHM	Module_4	0.0004
GOBP_RHYTHMIC_PROCESS	Module_4	0.0015
GOBP_CIRCADIAN_RHYTHM	Module_4	0.002
GOBP_NUCLEAR_EXPORT	Module_4	0.0025
GOBP_REGULATION_OF_RNA_SPLICING	Module_4	0.005
GOBP_NEGATIVE_REGULATION_OF_TRANSCRIPTION_BY_RNA_POLYMERASE_II	Module_4	0.006
GOBP_REGULATION_OF_MRNA_METABOLIC_PROCESS	Module_4	0.0068
GOBP_MODIFICATION_DEPENDENT_MACROMOLECULE_CATABOLIC_PROCESS	Module_4	0.0101
GOBP_CELL_CYCLE_ARREST	Module_4	0.0143
GOBP_CELLULAR_PROTEIN_CATABOLIC_PROCESS	Module_4	0.0166
GOBP_REGULATION_OF_CELLULAR_CATABOLIC_PROCESS	Module_4	0.0167
GOBP_POSTTRANSCRIPTIONAL_REGULATION_OF_GENE_EXPRESSION	Module_4	0.0176
GOBP_REGULATION_OF_MRNA_SPLICING_VIA_SPLICEOSOME	Module_4	0.0213
GOBP_REGULATION_OF_INTRACELLULAR_PROTEIN_TRANSPORT	Module_4	0.0214
GOBP_INTRACELLULAR_RECEPTOR_SIGNALING_PATHWAY	Module_4	0.0218
GOBP_MRNA_TRANSPORT	Module_4	0.0218
GOBP_CIRCADIAN_REGULATION_OF_GENE_EXPRESSION	Module_4	0.0222
GOBP_NEGATIVE_REGULATION_OF_BIOSYNTHETIC_PROCESS	Module_4	0.0224
GOBP_PROTEIN_MODIFICATION_BY_SMALL_PROTEIN_REMOVAL	Module_4	0.0228
GOBP_RNA_EXPORT_FROM_NUCLEUS	Module_4	0.0228
GOBP_NEGATIVE_REGULATION_OF_MRNA_METABOLIC_PROCESS	Module_4	0.0235
GOBP_PEPTIDYL_SERINE_MODIFICATION	Module_4	0.024
GOBP_DEMETHYLATION	Module_4	0.0242
GOBP_PROCESS_UTILIZING_AUTOPHAGIC_MECHANISM	Module_4	0.0244
GOBP_PROTEIN_CATABOLIC_PROCESS	Module_4	0.0244
GOBP_POSITIVE_REGULATION_OF_CELL_CYCLE	Module_4	0.0263
GOBP_PEPTIDYL_LYSINE_MODIFICATION	Module_4	0.0268
GOBP_NEGATIVE_REGULATION_OF_NUCLEOBASE_CONTAINING_COMPOUND_METABOLIC_PROCESS	Module_4	0.0271
HALLMARK_G2M_CHECKPOINT	Module_4	0.0278
GOBP_POSITIVE_REGULATION_OF_BIOSYNTHETIC_PROCESS	Module_4	0.0295
GOBP_POSITIVE_REGULATION_OF_TRANSCRIPTION_BY_RNA_POLYMERASE_II	Module_4	0.0352
GOBP_REGULATION_OF_CATABOLIC_PROCESS	Module_4	0.0363
HALLMARK_TNFA_SIGNALING_VIA_NFKB	Module_4	0.0397
GOBP_GROWTH	Module_4	0.0401
GOBP_ALTERNATIVE_MRNA_SPLICING_VIA_SPLICEOSOME	Module_4	0.0427
GOBP_NUCLEAR_TRANSPORT	Module_4	0.0446
GOBP_REGULATION_OF_PROTEIN_MODIFICATION_PROCESS	Module_4	0.0459
GOBP_REGULATION_OF_INTRACELLULAR_TRANSPORT	Module_4	0.046
GOBP_MITOTIC_CELL_CYCLE	Module_4	0.0478
GOBP_ORGANONITROGEN_COMPOUND_CATABOLIC_PROCESS	Module_4	0.0488
GOBP_PEPTIDYL_AMINO_ACID_MODIFICATION	Module_4	0.0623
GOBP_RNA_PROCESSING	Module_4	0.0631
GOBP_ENDOMEMBRANE_SYSTEM_ORGANIZATION	Module_4	0.0648
GOBP_ESTABLISHMENT_OF_RNA_LOCALIZATION	Module_4	0.0654
GOBP_PROTEIN_MODIFICATION_BY_SMALL_PROTEIN_CONJUGATION	Module_4	0.0662
GOBP_HEAD_DEVELOPMENT	Module_4	0.0677
GOBP_RESPONSE_TO_LIPID	Module_4	0.0686
GOBP_INTRINSIC_APOPTOTIC_SIGNALING_PATHWAY	Module_4	0.0698
GOBP_REGULATION_OF_MRNA_PROCESSING	Module_4	0.0703
GOBP_PROTEOLYSIS	Module_4	0.0722
GOBP_REGULATION_OF_PHOSPHORUS_METABOLIC_PROCESS	Module_4	0.0736
GOBP_RNA_SPLICING	Module_4	0.0814
GOBP_POSITIVE_REGULATION_OF_PROTEIN_MODIFICATION_PROCESS	Module_4	0.083
GOBP_POSITIVE_REGULATION_OF_PROTEIN_METABOLIC_PROCESS	Module_4	0.0847
GOBP_CELL_CYCLE_PROCESS	Module_4	0.0855
GOBP_RNA_SPLICING_VIA_TRANSESTERIFICATION_REACTIONS	Module_4	0.0863
HALLMARK_HYPOXIA	Module_4	0.0884
GOBP_ANTIMICROBIAL_HUMORAL_RESPONSE	Module_4	0.0973
GOBP_NEGATIVE_REGULATION_OF_INTRACELLULAR_SIGNAL_TRANSDUCTION	Module_4	0.0988
GOBP_MACROMOLECULE_CATABOLIC_PROCESS	Module_4	0.0997
GOBP_HISTONE_METHYLATION	Module_4	0.1007
GOBP_MRNA_PROCESSING	Module_4	0.1024
GOBP_CHROMATIN_ORGANIZATION	Module_4	0.1191
GOBP_REGULATION_OF_CELL_CYCLE	Module_4	0.1212
GOBP_RESPONSE_TO_BACTERIUM	Module_4	0.1242
GOBP_CHROMOSOME_ORGANIZATION	Module_4	0.1252
GOBP_COVALENT_CHROMATIN_MODIFICATION	Module_4	0.1275
GOBP_PROTEIN_CONTAINING_COMPLEX_SUBUNIT_ORGANIZATION	Module_4	0.1294
GOBP_CELLULAR_RESPONSE_TO_DNA_DAMAGE_STIMULUS	Module_4	0.135
GOBP_CHROMATIN_REMODELING	Module_4	0.1365
GOBP_RNA_LOCALIZATION	Module_4	0.1371
GOBP_PROTEIN_PHOSPHORYLATION	Module_4	0.1508
HALLMARK_UV_RESPONSE_UP	Module_4	0.1645
GOBP_POSITIVE_REGULATION_OF_CATABOLIC_PROCESS	Module_4	0.165
GOBP_REGULATION_OF_PEPTIDE_TRANSPORT	Module_4	0.1654
HALLMARK_COMPLEMENT	Module_4	0.1688
GOBP_GENE_SILENCING	Module_4	0.1689
GOBP_CELLULAR_MACROMOLECULE_CATABOLIC_PROCESS	Module_4	0.1695
GOBP_NEGATIVE_REGULATION_OF_CELL_DEATH	Module_4	0.1695
GOBP_NEGATIVE_REGULATION_OF_CELL_CYCLE	Module_4	0.1701
GOBP_CELL_CYCLE	Module_4	0.1707
GOBP_NEGATIVE_REGULATION_OF_PHOSPHORYLATION	Module_4	0.2018
GOBP_DEFENSE_RESPONSE_TO_BACTERIUM	Module_4	0.2047
GOBP_HUMORAL_IMMUNE_RESPONSE	Module_4	0.2057
GOBP_NEGATIVE_REGULATION_OF_CELL_DIFFERENTIATION	Module_4	0.2084
GOBP_POSITIVE_REGULATION_OF_NUCLEOBASE_CONTAINING_COMPOUND_METABOLIC_PROCESS	Module_4	0.2267
GOBP_NEGATIVE_REGULATION_OF_SIGNALING	Module_4	0.236
GOBP_PROTEIN_MODIFICATION_BY_SMALL_PROTEIN_CONJUGATION_OR_REMOVAL	Module_4	0.2384
GOBP_REGULATION_OF_TRANSFERASE_ACTIVITY	Module_4	0.2401
GOBP_REGULATION_OF_CELLULAR_RESPONSE_TO_STRESS	Module_4	0.2415
GOBP_REGULATION_OF_CELLULAR_AMIDE_METABOLIC_PROCESS	Module_4	0.2574
GOBP_REGULATION_OF_GROWTH	Module_4	0.2585
GOBP_RESPONSE_TO_EXTRACELLULAR_STIMULUS	Module_4	0.2624
GOBP_CELLULAR_RESPONSE_TO_EXTRACELLULAR_STIMULUS	Module_4	0.2629
GOBP_CYTOLYSIS	Module_4	0.263
GOBP_CELLULAR_RESPONSE_TO_EXTERNAL_STIMULUS	Module_4	0.2642
GOBP_INACTIVATION_OF_MAPK_ACTIVITY	Module_4	0.2652
HALLMARK_HEME_METABOLISM	Module_4	0.2663
GOBP_CENTRAL_NERVOUS_SYSTEM_DEVELOPMENT	Module_4	0.2671
GOBP_POSITIVE_REGULATION_OF_INTRACELLULAR_TRANSPORT	Module_4	0.2672
GOBP_RESPONSE_TO_CHEMOKINE	Module_4	0.2673
GOBP_NUCLEOBASE_CONTAINING_COMPOUND_TRANSPORT	Module_4	0.27
GOBP_GLIAL_CELL_DEVELOPMENT	Module_4	0.2727
GOBP_NEUROGENESIS	Module_4	0.2743
GOBP_MRNA_METABOLIC_PROCESS	Module_4	0.2817
GOBP_REGULATION_OF_ANION_TRANSPORT	Module_4	0.2869
GOBP_GRANULOCYTE_CHEMOTAXIS	Module_4	0.2909
GOBP_REGULATION_OF_CELL_DEATH	Module_4	0.2928
GOBP_APOPTOTIC_PROCESS	Module_4	0.2972
GOBP_RESPONSE_TO_OXYGEN_CONTAINING_COMPOUND	Module_4	0.314
GOBP_REGULATION_OF_RESPONSE_TO_STRESS	Module_4	0.3153
GOBP_GRANULOCYTE_MIGRATION	Module_4	0.3218
GOBP_POSITIVE_REGULATION_OF_CELL_DEATH	Module_4	0.3257
GOBP_NEGATIVE_REGULATION_OF_PHOSPHORUS_METABOLIC_PROCESS	Module_4	0.3275
GOBP_REGULATION_OF_CELL_CYCLE_PROCESS	Module_4	0.3317
GOBP_REGULATION_OF_CELL_DIFFERENTIATION	Module_4	0.3318
GOBP_POSITIVE_REGULATION_OF_INFLAMMATORY_RESPONSE	Module_4	0.3327
GOBP_NUCLEOSOME_ORGANIZATION	Module_4	0.3333
HALLMARK_TGF_BETA_SIGNALING	Module_4	0.3361
GOBP_CELLULAR_RESPONSE_TO_ORGANIC_CYCLIC_COMPOUND	Module_4	0.3372
GOBP_INNATE_IMMUNE_RESPONSE_ACTIVATING_SIGNAL_TRANSDUCTION	Module_4	0.3376
GOBP_NEGATIVE_REGULATION_OF_APOPTOTIC_SIGNALING_PATHWAY	Module_4	0.3388
GOBP_PROTEIN_ACYLATION	Module_4	0.3397
GOBP_DEVELOPMENTAL_PROCESS_INVOLVED_IN_REPRODUCTION	Module_4	0.3398
GOBP_PROTEIN_POLYUBIQUITINATION	Module_4	0.3399
GOBP_REGULATION_OF_HISTONE_MODIFICATION	Module_4	0.3402
GOBP_ADENYLATE_CYCLASE_ACTIVATING_G_PROTEIN_COUPLED_RECEPTOR_SIGNALING_PATHWAY	Module_4	0.3408
GOBP_REGULATION_OF_CELL_DEVELOPMENT	Module_4	0.3415
GOBP_REGULATION_OF_PATTERN_RECOGNITION_RECEPTOR_SIGNALING_PATHWAY	Module_4	0.3433
GOBP_PEPTIDYL_LYSINE_ACETYLATION	Module_4	0.3437
GOBP_CHEMOKINE_PRODUCTION	Module_4	0.3463
GOBP_CELL_ACTIVATION	Module_4	0.3897
GOBP_MACROMOLECULE_METHYLATION	Module_4	0.396
GOBP_MEMBRANE_INVAGINATION	Module_4	0.3964
GOBP_REGULATION_OF_SYSTEM_PROCESS	Module_4	0.3972
GOBP_PEPTIDYL_LYSINE_METHYLATION	Module_4	0.3974
GOBP_ENDOPLASMIC_RETICULUM_UNFOLDED_PROTEIN_RESPONSE	Module_4	0.3982
GOBP_CELLULAR_RESPONSE_TO_TOPOLOGICALLY_INCORRECT_PROTEIN	Module_4	0.4007
GOBP_ESTABLISHMENT_OF_PROTEIN_LOCALIZATION	Module_4	0.4013
GOBP_NEGATIVE_REGULATION_OF_PROTEIN_SERINE_THREONINE_KINASE_ACTIVITY	Module_4	0.4022
GOBP_CELLULAR_RESPONSE_TO_HORMONE_STIMULUS	Module_4	0.4048
GOBP_CD4_POSITIVE_ALPHA_BETA_T_CELL_DIFFERENTIATION	Module_4	0.4053
GOBP_METHYLATION	Module_4	0.4058
GOBP_P38MAPK_CASCADE	Module_4	0.406
GOBP_CELLULAR_RESPONSE_TO_LIPID	Module_4	0.4061
GOBP_NEGATIVE_REGULATION_OF_KINASE_ACTIVITY	Module_4	0.4073
GOBP_PROTEIN_DEPHOSPHORYLATION	Module_4	0.4085
GOBP_GLIOGENESIS	Module_4	0.4092
GOBP_NEGATIVE_REGULATION_OF_TRANSFERASE_ACTIVITY	Module_4	0.4094
GOBP_CELLULAR_PROTEIN_CONTAINING_COMPLEX_ASSEMBLY	Module_4	0.4098
GOBP_REGULATION_OF_PROTEIN_PHOSPHORYLATION	Module_4	0.4105
GOBP_REGULATION_OF_APOPTOTIC_SIGNALING_PATHWAY	Module_4	0.4108
GOBP_LEUKOCYTE_MEDIATED_IMMUNITY	Module_4	0.4471
GOBP_RESPONSE_TO_BIOTIC_STIMULUS	Module_4	0.4483
GOBP_COMPLEMENT_ACTIVATION	Module_4	0.4593
GOBP_RESPONSE_TO_MECHANICAL_STIMULUS	Module_4	0.4616
GOBP_TUBE_DEVELOPMENT	Module_4	0.4644
GOBP_NEURON_DIFFERENTIATION	Module_4	0.4649
GOBP_HUMORAL_IMMUNE_RESPONSE_MEDIATED_BY_CIRCULATING_IMMUNOGLOBULIN	Module_4	0.4651
GOBP_POSITIVE_REGULATION_OF_INTERLEUKIN_6_PRODUCTION	Module_4	0.4651
GOBP_POSITIVE_REGULATION_OF_CELLULAR_PROTEIN_LOCALIZATION	Module_4	0.4678
GOBP_PROTEIN_ACETYLATION	Module_4	0.4689
GOBP_PROTEIN_METHYLATION	Module_4	0.4694
GOBP_RESPONSE_TO_NITROGEN_COMPOUND	Module_4	0.4834
GOBP_DEFENSE_RESPONSE_TO_OTHER_ORGANISM	Module_4	0.486
GOBP_DEFENSE_RESPONSE	Module_4	0.4894
GOBP_ADAPTIVE_IMMUNE_RESPONSE_BASED_ON_SOMATIC_RECOMBINATION_OF_IMMUNE_RECEPTORS_BUILT_FROM_IMMUNOGLOBULIN_SUPERFAMILY_DOMAINS	Module_4	0.5147
GOBP_POSITIVE_REGULATION_OF_PROTEIN_PHOSPHORYLATION	Module_4	0.517
GOBP_CELLULAR_MACROMOLECULE_LOCALIZATION	Module_4	0.5178
GOBP_INTERLEUKIN_6_PRODUCTION	Module_4	0.5197
GOBP_RESPONSE_TO_FUNGUS	Module_4	0.5205
GOBP_CELLULAR_DEFENSE_RESPONSE	Module_4	0.5206
GOBP_NEGATIVE_REGULATION_OF_DEVELOPMENTAL_PROCESS	Module_4	0.5213
GOBP_REGULATION_OF_CHROMATIN_ORGANIZATION	Module_4	0.5217
GOBP_B_CELL_MEDIATED_IMMUNITY	Module_4	0.5219
HALLMARK_P53_PATHWAY	Module_4	0.522
GOBP_CELL_RECOGNITION	Module_4	0.5227
GOBP_INTRACELLULAR_TRANSPORT	Module_4	0.524
GOBP_INNATE_IMMUNE_RESPONSE	Module_4	0.5502
GOBP_LEUKOCYTE_MIGRATION	Module_4	0.5543
GOBP_REGULATION_OF_MAP_KINASE_ACTIVITY	Module_4	0.5625
GOBP_TUBE_MORPHOGENESIS	Module_4	0.5638
GOBP_CELL_CELL_SIGNALING	Module_4	0.5646
GOBP_DNA_CONFORMATION_CHANGE	Module_4	0.5677
GOBP_REGULATION_OF_INFLAMMATORY_RESPONSE	Module_4	0.568
GOBP_NEUTROPHIL_CHEMOTAXIS	Module_4	0.5681
GOBP_NEGATIVE_REGULATION_OF_PROTEIN_MODIFICATION_PROCESS	Module_4	0.5691
GOBP_TAXIS	Module_4	0.5701
GOBP_REGULATION_OF_PROTEOLYSIS	Module_4	0.5733
GOBP_BLOOD_VESSEL_MORPHOGENESIS	Module_4	0.578
GOBP_VASCULATURE_DEVELOPMENT	Module_4	0.5806
GOBP_LYMPHOCYTE_MEDIATED_IMMUNITY	Module_4	0.585
GOBP_INFLAMMATORY_RESPONSE	Module_4	0.5882
GOBP_REGULATION_OF_CELL_ACTIVATION	Module_4	0.592
GOBP_LOCOMOTION	Module_4	0.593
GOBP_REGULATION_OF_DEFENSE_RESPONSE	Module_4	0.5944
GOBP_CELL_CHEMOTAXIS	Module_4	0.6128
GOBP_REGULATION_OF_DNA_BINDING_TRANSCRIPTION_FACTOR_ACTIVITY	Module_4	0.6155
GOBP_NEUTROPHIL_MIGRATION	Module_4	0.6188
GOBP_REGULATION_OF_CELLULAR_PROTEIN_LOCALIZATION	Module_4	0.6206
GOBP_ENDOCYTOSIS	Module_4	0.6208
GOBP_TYPE_I_INTERFERON_PRODUCTION	Module_4	0.621
GOBP_POSITIVE_REGULATION_OF_ION_TRANSPORT	Module_4	0.6221
GOBP_NEGATIVE_REGULATION_OF_CELL_POPULATION_PROLIFERATION	Module_4	0.6222
GOBP_LEUKOCYTE_CHEMOTAXIS	Module_4	0.6232
GOBP_RESPONSE_TO_ABIOTIC_STIMULUS	Module_4	0.624
GOBP_LEUKOCYTE_MEDIATED_CYTOTOXICITY	Module_4	0.6243
GOBP_REGULATION_OF_INTRACELLULAR_SIGNAL_TRANSDUCTION	Module_4	0.6267
GOBP_REGULATION_OF_RESPONSE_TO_EXTERNAL_STIMULUS	Module_4	0.6285
GOBP_IMMUNE_EFFECTOR_PROCESS	Module_4	0.6452
GOBP_RESPONSE_TO_MOLECULE_OF_BACTERIAL_ORIGIN	Module_4	0.658
GOBP_APOPTOTIC_SIGNALING_PATHWAY	Module_4	0.6598
GOBP_CELL_KILLING	Module_4	0.6606
HALLMARK_IL2_STAT5_SIGNALING	Module_4	0.6607
GOBP_REGULATION_OF_PEPTIDASE_ACTIVITY	Module_4	0.6627
GOBP_POSITIVE_REGULATION_OF_CELL_KILLING	Module_4	0.6644
GOBP_REGULATION_OF_IMMUNE_SYSTEM_PROCESS	Module_4	0.6703
GOBP_RESPONSE_TO_ORGANIC_CYCLIC_COMPOUND	Module_4	0.6742
GOBP_POSITIVE_REGULATION_OF_CELLULAR_COMPONENT_ORGANIZATION	Module_4	0.6892
GOBP_REGULATION_OF_PROTEIN_KINASE_ACTIVITY	Module_4	0.6994
GOBP_REGULATION_OF_PROTEIN_SERINE_THREONINE_KINASE_ACTIVITY	Module_4	0.6998
GOBP_G_PROTEIN_COUPLED_RECEPTOR_SIGNALING_PATHWAY	Module_4	0.7013
GOBP_POSITIVE_REGULATION_OF_CELL_DIFFERENTIATION	Module_4	0.7065
GOBP_POSITIVE_REGULATION_OF_PHOSPHORUS_METABOLIC_PROCESS	Module_4	0.7065
GOBP_NEGATIVE_REGULATION_OF_PROTEIN_METABOLIC_PROCESS	Module_4	0.7074
GOBP_POSITIVE_REGULATION_OF_TRANSPORT	Module_4	0.7288
GOBP_REGULATION_OF_B_CELL_ACTIVATION	Module_4	0.733
HALLMARK_APOPTOSIS	Module_4	0.7331
GOBP_REGULATION_OF_PROTEIN_LOCALIZATION	Module_4	0.7339
GOBP_CIRCULATORY_SYSTEM_DEVELOPMENT	Module_4	0.7358
GOBP_T_CELL_RECEPTOR_SIGNALING_PATHWAY	Module_4	0.7396
GOBP_REGULATION_OF_CELLULAR_LOCALIZATION	Module_4	0.7407
GOBP_POSITIVE_REGULATION_OF_CYTOKINE_PRODUCTION	Module_4	0.7576
GOBP_ANTIGEN_PROCESSING_AND_PRESENTATION_OF_PEPTIDE_OR_POLYSACCHARIDE_ANTIGEN_VIA_MHC_CLASS_II	Module_4	0.7596
HALLMARK_INFLAMMATORY_RESPONSE	Module_4	0.7608
GOBP_MYELOID_LEUKOCYTE_MIGRATION	Module_4	0.7612
GOBP_RESPONSE_TO_ENDOGENOUS_STIMULUS	Module_4	0.7627
GOBP_RESPONSE_TO_WOUNDING	Module_4	0.7653
GOBP_REGULATION_OF_ION_TRANSPORT	Module_4	0.7692
GOBP_REGULATION_OF_MAPK_CASCADE	Module_4	0.7892
GOBP_ADAPTIVE_IMMUNE_RESPONSE	Module_4	0.79
GOBP_REGULATION_OF_IMMUNE_RESPONSE	Module_4	0.8118
GOBP_POSITIVE_REGULATION_OF_DEFENSE_RESPONSE	Module_4	0.8119
GOBP_CELLULAR_RESPONSE_TO_OXYGEN_CONTAINING_COMPOUND	Module_4	0.815
GOBP_POSITIVE_REGULATION_OF_CELL_ACTIVATION	Module_4	0.8173
GOBP_ANTIGEN_RECEPTOR_MEDIATED_SIGNALING_PATHWAY	Module_4	0.8211
GOBP_INTERFERON_GAMMA_MEDIATED_SIGNALING_PATHWAY	Module_4	0.8221
GOBP_CELL_POPULATION_PROLIFERATION	Module_4	0.8386
GOBP_POSITIVE_REGULATION_OF_CATALYTIC_ACTIVITY	Module_4	0.8407
GOBP_REGULATION_OF_TRANSPORT	Module_4	0.8421
GOBP_POSITIVE_REGULATION_OF_INTRACELLULAR_SIGNAL_TRANSDUCTION	Module_4	0.8443
GOBP_ANTIGEN_PROCESSING_AND_PRESENTATION	Module_4	0.8594
GOBP_POSITIVE_REGULATION_OF_RESPONSE_TO_EXTERNAL_STIMULUS	Module_4	0.8628
GOBP_REGULATION_OF_LYMPHOCYTE_ACTIVATION	Module_4	0.8695
GOBP_REGULATION_OF_MULTICELLULAR_ORGANISMAL_DEVELOPMENT	Module_4	0.8746
GOBP_REGULATION_OF_IMMUNE_EFFECTOR_PROCESS	Module_4	0.8764
GOBP_PHAGOCYTOSIS	Module_4	0.8792
GOBP_ANTIGEN_PROCESSING_AND_PRESENTATION_OF_PEPTIDE_ANTIGEN	Module_4	0.88
GOBP_CELL_MIGRATION	Module_4	0.8833
GOBP_MYELOID_LEUKOCYTE_MEDIATED_IMMUNITY	Module_4	0.8892
GOBP_NEGATIVE_REGULATION_OF_RESPONSE_TO_STIMULUS	Module_4	0.8922
HALLMARK_ALLOGRAFT_REJECTION	Module_4	0.8925
GOBP_BIOLOGICAL_ADHESION	Module_4	0.8929
GOBP_MYELOID_LEUKOCYTE_ACTIVATION	Module_4	0.8929
GOBP_POSITIVE_REGULATION_OF_SIGNALING	Module_4	0.8946
GOBP_CYTOKINE_PRODUCTION	Module_4	0.9032
GOBP_POSITIVE_REGULATION_OF_MULTICELLULAR_ORGANISMAL_PROCESS	Module_4	0.9042
GOBP_IMMUNE_SYSTEM_DEVELOPMENT	Module_4	0.9066
GOBP_RESPONSE_TO_INTERFERON_GAMMA	Module_4	0.907
GOBP_ACTIVATION_OF_IMMUNE_RESPONSE	Module_4	0.9137
GOBP_CELL_ACTIVATION_INVOLVED_IN_IMMUNE_RESPONSE	Module_4	0.9155
GOBP_IMMUNE_RESPONSE_REGULATING_SIGNALING_PATHWAY	Module_4	0.9204
GOBP_POSITIVE_REGULATION_OF_MOLECULAR_FUNCTION	Module_4	0.9213
GOBP_SECRETION	Module_4	0.9278
GOBP_EXOCYTOSIS	Module_4	0.9359
GOBP_POSITIVE_REGULATION_OF_IMMUNE_SYSTEM_PROCESS	Module_4	0.9435
GOBP_POSITIVE_REGULATION_OF_IMMUNE_RESPONSE	Module_4	0.9468
GOBP_LYMPHOCYTE_ACTIVATION	Module_4	0.9473
GOBP_ACTIN_FILAMENT_BASED_MOVEMENT	Module_4	1
GOBP_ACTIN_FILAMENT_BASED_PROCESS	Module_4	1
GOBP_ACTIN_FILAMENT_ORGANIZATION	Module_4	1
GOBP_ACTIN_POLYMERIZATION_OR_DEPOLYMERIZATION	Module_4	1
GOBP_ACTIVATION_OF_INNATE_IMMUNE_RESPONSE	Module_4	1
GOBP_ADENYLATE_CYCLASE_MODULATING_G_PROTEIN_COUPLED_RECEPTOR_SIGNALING_PATHWAY	Module_4	1
GOBP_ALPHA_BETA_T_CELL_ACTIVATION	Module_4	1
GOBP_ALPHA_BETA_T_CELL_DIFFERENTIATION	Module_4	1
GOBP_AMEBOIDAL_TYPE_CELL_MIGRATION	Module_4	1
GOBP_AMIDE_BIOSYNTHETIC_PROCESS	Module_4	1
GOBP_ANATOMICAL_STRUCTURE_FORMATION_INVOLVED_IN_MORPHOGENESIS	Module_4	1
GOBP_ANTIGEN_PROCESSING_AND_PRESENTATION_OF_EXOGENOUS_PEPTIDE_ANTIGEN_VIA_MHC_CLASS_I	Module_4	1
GOBP_ANTIGEN_PROCESSING_AND_PRESENTATION_OF_PEPTIDE_ANTIGEN_VIA_MHC_CLASS_I	Module_4	1
GOBP_ATP_DEPENDENT_CHROMATIN_REMODELING	Module_4	1
GOBP_BEHAVIOR	Module_4	1
GOBP_BIOLOGICAL_PROCESS_INVOLVED_IN_INTERACTION_WITH_HOST	Module_4	1
GOBP_BIOLOGICAL_PROCESS_INVOLVED_IN_SYMBIOTIC_INTERACTION	Module_4	1
GOBP_B_CELL_ACTIVATION	Module_4	1
GOBP_B_CELL_DIFFERENTIATION	Module_4	1
GOBP_B_CELL_PROLIFERATION	Module_4	1
GOBP_B_CELL_RECEPTOR_SIGNALING_PATHWAY	Module_4	1
GOBP_CALCIUM_ION_TRANSPORT	Module_4	1
GOBP_CALCIUM_MEDIATED_SIGNALING	Module_4	1
GOBP_CATION_TRANSMEMBRANE_TRANSPORT	Module_4	1
GOBP_CATION_TRANSPORT	Module_4	1
GOBP_CD4_POSITIVE_ALPHA_BETA_T_CELL_ACTIVATION	Module_4	1
GOBP_CELLULAR_AMIDE_METABOLIC_PROCESS	Module_4	1
GOBP_CELLULAR_COMPONENT_MORPHOGENESIS	Module_4	1
GOBP_CELLULAR_HOMEOSTASIS	Module_4	1
GOBP_CELLULAR_ION_HOMEOSTASIS	Module_4	1
GOBP_CELLULAR_RESPONSE_TO_BIOTIC_STIMULUS	Module_4	1
GOBP_CELLULAR_RESPONSE_TO_CALCIUM_ION	Module_4	1
GOBP_CELLULAR_RESPONSE_TO_CHEMICAL_STRESS	Module_4	1
GOBP_CELLULAR_RESPONSE_TO_INORGANIC_SUBSTANCE	Module_4	1
GOBP_CELLULAR_RESPONSE_TO_MOLECULE_OF_BACTERIAL_ORIGIN	Module_4	1
GOBP_CELLULAR_RESPONSE_TO_NITROGEN_COMPOUND	Module_4	1
GOBP_CELLULAR_RESPONSE_TO_VIRUS	Module_4	1
GOBP_CELL_CELL_ADHESION	Module_4	1
GOBP_CELL_CYCLE_PHASE_TRANSITION	Module_4	1
GOBP_CELL_DIVISION	Module_4	1
GOBP_CELL_JUNCTION_ORGANIZATION	Module_4	1
GOBP_CELL_MORPHOGENESIS	Module_4	1
GOBP_CELL_MORPHOGENESIS_INVOLVED_IN_DIFFERENTIATION	Module_4	1
GOBP_CELL_PART_MORPHOGENESIS	Module_4	1
GOBP_CELL_PROJECTION_ORGANIZATION	Module_4	1
GOBP_CELL_SUBSTRATE_ADHESION	Module_4	1
GOBP_CHEMICAL_HOMEOSTASIS	Module_4	1
GOBP_CHROMATIN_ASSEMBLY_OR_DISASSEMBLY	Module_4	1
GOBP_CHROMOSOME_SEGREGATION	Module_4	1
GOBP_COAGULATION	Module_4	1
GOBP_COTRANSLATIONAL_PROTEIN_TARGETING_TO_MEMBRANE	Module_4	1
GOBP_CYTOKINE_MEDIATED_SIGNALING_PATHWAY	Module_4	1
GOBP_CYTOKINE_PRODUCTION_INVOLVED_IN_IMMUNE_RESPONSE	Module_4	1
GOBP_CYTOPLASMIC_TRANSLATION	Module_4	1
GOBP_CYTOSKELETON_ORGANIZATION	Module_4	1
GOBP_DEFENSE_RESPONSE_TO_VIRUS	Module_4	1
GOBP_DNA_METABOLIC_PROCESS	Module_4	1
GOBP_DNA_PACKAGING	Module_4	1
GOBP_DNA_RECOMBINATION	Module_4	1
GOBP_DNA_REPAIR	Module_4	1
GOBP_EMBRYO_DEVELOPMENT	Module_4	1
GOBP_ENTRY_INTO_HOST	Module_4	1
GOBP_ENZYME_LINKED_RECEPTOR_PROTEIN_SIGNALING_PATHWAY	Module_4	1
GOBP_EPITHELIAL_CELL_DIFFERENTIATION	Module_4	1
GOBP_EPITHELIUM_DEVELOPMENT	Module_4	1
GOBP_ERK1_AND_ERK2_CASCADE	Module_4	1
GOBP_ER_NUCLEUS_SIGNALING_PATHWAY	Module_4	1
GOBP_ESTABLISHMENT_OF_ORGANELLE_LOCALIZATION	Module_4	1
GOBP_ESTABLISHMENT_OF_PROTEIN_LOCALIZATION_TO_ENDOPLASMIC_RETICULUM	Module_4	1
GOBP_ESTABLISHMENT_OF_PROTEIN_LOCALIZATION_TO_MEMBRANE	Module_4	1
GOBP_ESTABLISHMENT_OF_PROTEIN_LOCALIZATION_TO_ORGANELLE	Module_4	1
GOBP_ESTABLISHMENT_OR_MAINTENANCE_OF_CELL_POLARITY	Module_4	1
GOBP_EXTERNAL_ENCAPSULATING_STRUCTURE_ORGANIZATION	Module_4	1
GOBP_EXTRINSIC_APOPTOTIC_SIGNALING_PATHWAY	Module_4	1
GOBP_FAT_CELL_DIFFERENTIATION	Module_4	1
GOBP_FC_RECEPTOR_MEDIATED_STIMULATORY_SIGNALING_PATHWAY	Module_4	1
GOBP_FC_RECEPTOR_SIGNALING_PATHWAY	Module_4	1
GOBP_HOMEOSTATIC_PROCESS	Module_4	1
GOBP_HOMOTYPIC_CELL_CELL_ADHESION	Module_4	1
GOBP_IMMUNOGLOBULIN_PRODUCTION	Module_4	1
GOBP_INORGANIC_ION_TRANSMEMBRANE_TRANSPORT	Module_4	1
GOBP_INTERFERON_GAMMA_PRODUCTION	Module_4	1
GOBP_INTERLEUKIN_10_PRODUCTION	Module_4	1
GOBP_INTERLEUKIN_1_BETA_PRODUCTION	Module_4	1
GOBP_INTERLEUKIN_1_PRODUCTION	Module_4	1
GOBP_INTRACELLULAR_PROTEIN_TRANSPORT	Module_4	1
GOBP_I_KAPPAB_KINASE_NF_KAPPAB_SIGNALING	Module_4	1
GOBP_LEUKOCYTE_CELL_CELL_ADHESION	Module_4	1
GOBP_LEUKOCYTE_DIFFERENTIATION	Module_4	1
GOBP_LEUKOCYTE_HOMEOSTASIS	Module_4	1
GOBP_LEUKOCYTE_PROLIFERATION	Module_4	1
GOBP_LIPOPOLYSACCHARIDE_MEDIATED_SIGNALING_PATHWAY	Module_4	1
GOBP_LYMPHOCYTE_ACTIVATION_INVOLVED_IN_IMMUNE_RESPONSE	Module_4	1
GOBP_LYMPHOCYTE_CHEMOTAXIS	Module_4	1
GOBP_LYMPHOCYTE_MIGRATION	Module_4	1
GOBP_MACROPHAGE_ACTIVATION	Module_4	1
GOBP_MAPK_CASCADE	Module_4	1
GOBP_MEMBRANE_ORGANIZATION	Module_4	1
GOBP_MICROTUBULE_BASED_PROCESS	Module_4	1
GOBP_MICROTUBULE_CYTOSKELETON_ORGANIZATION	Module_4	1
GOBP_MICROTUBULE_CYTOSKELETON_ORGANIZATION_INVOLVED_IN_MITOSIS	Module_4	1
GOBP_MODULATION_BY_SYMBIONT_OF_ENTRY_INTO_HOST	Module_4	1
GOBP_MODULATION_OF_PROCESS_OF_OTHER_ORGANISM	Module_4	1
GOBP_MONONUCLEAR_CELL_DIFFERENTIATION	Module_4	1
GOBP_MONONUCLEAR_CELL_MIGRATION	Module_4	1
GOBP_MOVEMENT_IN_HOST_ENVIRONMENT	Module_4	1
GOBP_MULTICELLULAR_ORGANISMAL_HOMEOSTASIS	Module_4	1
GOBP_MUSCLE_STRUCTURE_DEVELOPMENT	Module_4	1
GOBP_MYELOID_CELL_DIFFERENTIATION	Module_4	1
GOBP_NATURAL_KILLER_CELL_MEDIATED_IMMUNITY	Module_4	1
GOBP_NCRNA_METABOLIC_PROCESS	Module_4	1
GOBP_NCRNA_PROCESSING	Module_4	1
GOBP_NEGATIVE_REGULATION_OF_ANION_TRANSPORT	Module_4	1
GOBP_NEGATIVE_REGULATION_OF_CATALYTIC_ACTIVITY	Module_4	1
GOBP_NEGATIVE_REGULATION_OF_CELLULAR_COMPONENT_ORGANIZATION	Module_4	1
GOBP_NEGATIVE_REGULATION_OF_CELL_ACTIVATION	Module_4	1
GOBP_NEGATIVE_REGULATION_OF_CELL_ADHESION	Module_4	1
GOBP_NEGATIVE_REGULATION_OF_CELL_CELL_ADHESION	Module_4	1
GOBP_NEGATIVE_REGULATION_OF_CYTOKINE_PRODUCTION	Module_4	1
GOBP_NEGATIVE_REGULATION_OF_DEFENSE_RESPONSE	Module_4	1
GOBP_NEGATIVE_REGULATION_OF_GENE_EXPRESSION	Module_4	1
GOBP_NEGATIVE_REGULATION_OF_HEMOPOIESIS	Module_4	1
GOBP_NEGATIVE_REGULATION_OF_HYDROLASE_ACTIVITY	Module_4	1
GOBP_NEGATIVE_REGULATION_OF_IMMUNE_RESPONSE	Module_4	1
GOBP_NEGATIVE_REGULATION_OF_IMMUNE_SYSTEM_PROCESS	Module_4	1
GOBP_NEGATIVE_REGULATION_OF_INFLAMMATORY_RESPONSE	Module_4	1
GOBP_NEGATIVE_REGULATION_OF_INNATE_IMMUNE_RESPONSE	Module_4	1
GOBP_NEGATIVE_REGULATION_OF_LEUKOCYTE_CELL_CELL_ADHESION	Module_4	1
GOBP_NEGATIVE_REGULATION_OF_LEUKOCYTE_PROLIFERATION	Module_4	1
GOBP_NEGATIVE_REGULATION_OF_LYMPHOCYTE_ACTIVATION	Module_4	1
GOBP_NEGATIVE_REGULATION_OF_MOLECULAR_FUNCTION	Module_4	1
GOBP_NEGATIVE_REGULATION_OF_MULTICELLULAR_ORGANISMAL_PROCESS	Module_4	1
GOBP_NEGATIVE_REGULATION_OF_PEPTIDASE_ACTIVITY	Module_4	1
GOBP_NEGATIVE_REGULATION_OF_RESPONSE_TO_BIOTIC_STIMULUS	Module_4	1
GOBP_NEGATIVE_REGULATION_OF_RESPONSE_TO_EXTERNAL_STIMULUS	Module_4	1
GOBP_NEGATIVE_REGULATION_OF_SECRETION	Module_4	1
GOBP_NEGATIVE_REGULATION_OF_TRANSPORT	Module_4	1
GOBP_NEGATIVE_REGULATION_OF_TYPE_I_INTERFERON_PRODUCTION	Module_4	1
GOBP_NEGATIVE_REGULATION_OF_VIRAL_GENOME_REPLICATION	Module_4	1
GOBP_NEGATIVE_REGULATION_OF_VIRAL_PROCESS	Module_4	1
GOBP_NEURON_DEATH	Module_4	1
GOBP_NEURON_DEVELOPMENT	Module_4	1
GOBP_NUCLEAR_TRANSCRIBED_MRNA_CATABOLIC_PROCESS	Module_4	1
GOBP_NUCLEAR_TRANSCRIBED_MRNA_CATABOLIC_PROCESS_NONSENSE_MEDIATED_DECAY	Module_4	1
GOBP_ORGANELLE_ASSEMBLY	Module_4	1
GOBP_ORGANELLE_FISSION	Module_4	1
GOBP_ORGANELLE_LOCALIZATION	Module_4	1
GOBP_ORGANIC_CYCLIC_COMPOUND_CATABOLIC_PROCESS	Module_4	1
GOBP_ORGANONITROGEN_COMPOUND_BIOSYNTHETIC_PROCESS	Module_4	1
GOBP_PATTERN_RECOGNITION_RECEPTOR_SIGNALING_PATHWAY	Module_4	1
GOBP_PEPTIDE_BIOSYNTHETIC_PROCESS	Module_4	1
GOBP_PEPTIDE_METABOLIC_PROCESS	Module_4	1
GOBP_PEPTIDYL_TYROSINE_MODIFICATION	Module_4	1
GOBP_PHAGOCYTOSIS_RECOGNITION	Module_4	1
GOBP_PLATELET_DEGRANULATION	Module_4	1
GOBP_POSITIVE_REGULATION_OF_B_CELL_ACTIVATION	Module_4	1
GOBP_POSITIVE_REGULATION_OF_CD4_POSITIVE_ALPHA_BETA_T_CELL_ACTIVATION	Module_4	1
GOBP_POSITIVE_REGULATION_OF_CD4_POSITIVE_ALPHA_BETA_T_CELL_DIFFERENTIATION	Module_4	1
GOBP_POSITIVE_REGULATION_OF_CELLULAR_COMPONENT_BIOGENESIS	Module_4	1
GOBP_POSITIVE_REGULATION_OF_CELL_ADHESION	Module_4	1
GOBP_POSITIVE_REGULATION_OF_CELL_CELL_ADHESION	Module_4	1
GOBP_POSITIVE_REGULATION_OF_CELL_POPULATION_PROLIFERATION	Module_4	1
GOBP_POSITIVE_REGULATION_OF_CHROMOSOME_ORGANIZATION	Module_4	1
GOBP_POSITIVE_REGULATION_OF_CYSTEINE_TYPE_ENDOPEPTIDASE_ACTIVITY	Module_4	1
GOBP_POSITIVE_REGULATION_OF_DEVELOPMENTAL_PROCESS	Module_4	1
GOBP_POSITIVE_REGULATION_OF_DNA_BINDING_TRANSCRIPTION_FACTOR_ACTIVITY	Module_4	1
GOBP_POSITIVE_REGULATION_OF_ERK1_AND_ERK2_CASCADE	Module_4	1
GOBP_POSITIVE_REGULATION_OF_GENE_EXPRESSION	Module_4	1
GOBP_POSITIVE_REGULATION_OF_HEMOPOIESIS	Module_4	1
GOBP_POSITIVE_REGULATION_OF_HYDROLASE_ACTIVITY	Module_4	1
GOBP_POSITIVE_REGULATION_OF_IMMUNE_EFFECTOR_PROCESS	Module_4	1
GOBP_POSITIVE_REGULATION_OF_INTERLEUKIN_1_PRODUCTION	Module_4	1
GOBP_POSITIVE_REGULATION_OF_I_KAPPAB_KINASE_NF_KAPPAB_SIGNALING	Module_4	1
GOBP_POSITIVE_REGULATION_OF_LEUKOCYTE_CELL_CELL_ADHESION	Module_4	1
GOBP_POSITIVE_REGULATION_OF_LEUKOCYTE_MEDIATED_IMMUNITY	Module_4	1
GOBP_POSITIVE_REGULATION_OF_LEUKOCYTE_MIGRATION	Module_4	1
GOBP_POSITIVE_REGULATION_OF_LEUKOCYTE_PROLIFERATION	Module_4	1
GOBP_POSITIVE_REGULATION_OF_LOCOMOTION	Module_4	1
GOBP_POSITIVE_REGULATION_OF_MAPK_CASCADE	Module_4	1
GOBP_POSITIVE_REGULATION_OF_NATURAL_KILLER_CELL_MEDIATED_IMMUNITY	Module_4	1
GOBP_POSITIVE_REGULATION_OF_NEURON_DEATH	Module_4	1
GOBP_POSITIVE_REGULATION_OF_NF_KAPPAB_TRANSCRIPTION_FACTOR_ACTIVITY	Module_4	1
GOBP_POSITIVE_REGULATION_OF_ORGANELLE_ORGANIZATION	Module_4	1
GOBP_POSITIVE_REGULATION_OF_PEPTIDASE_ACTIVITY	Module_4	1
GOBP_POSITIVE_REGULATION_OF_PRI_MIRNA_TRANSCRIPTION_BY_RNA_POLYMERASE_II	Module_4	1
GOBP_POSITIVE_REGULATION_OF_PRODUCTION_OF_MOLECULAR_MEDIATOR_OF_IMMUNE_RESPONSE	Module_4	1
GOBP_POSITIVE_REGULATION_OF_PROTEIN_KINASE_ACTIVITY	Module_4	1
GOBP_POSITIVE_REGULATION_OF_PROTEIN_LOCALIZATION_TO_MEMBRANE	Module_4	1
GOBP_POSITIVE_REGULATION_OF_PROTEOLYSIS	Module_4	1
GOBP_POSITIVE_REGULATION_OF_REACTIVE_OXYGEN_SPECIES_METABOLIC_PROCESS	Module_4	1
GOBP_POSITIVE_REGULATION_OF_RESPONSE_TO_BIOTIC_STIMULUS	Module_4	1
GOBP_POSITIVE_REGULATION_OF_TRANSFERASE_ACTIVITY	Module_4	1
GOBP_POSITIVE_REGULATION_OF_TYPE_I_INTERFERON_PRODUCTION	Module_4	1
GOBP_PRI_MIRNA_TRANSCRIPTION_BY_RNA_POLYMERASE_II	Module_4	1
GOBP_PRODUCTION_OF_MOLECULAR_MEDIATOR_OF_IMMUNE_RESPONSE	Module_4	1
GOBP_PROTEIN_AUTOPHOSPHORYLATION	Module_4	1
GOBP_PROTEIN_DNA_COMPLEX_SUBUNIT_ORGANIZATION	Module_4	1
GOBP_PROTEIN_LOCALIZATION_TO_CELL_PERIPHERY	Module_4	1
GOBP_PROTEIN_LOCALIZATION_TO_ENDOPLASMIC_RETICULUM	Module_4	1
GOBP_PROTEIN_LOCALIZATION_TO_MEMBRANE	Module_4	1
GOBP_PROTEIN_LOCALIZATION_TO_ORGANELLE	Module_4	1
GOBP_PROTEIN_LOCALIZATION_TO_PLASMA_MEMBRANE	Module_4	1
GOBP_PROTEIN_MATURATION	Module_4	1
GOBP_PROTEIN_PROCESSING	Module_4	1
GOBP_PROTEIN_TARGETING	Module_4	1
GOBP_PROTEIN_TARGETING_TO_MEMBRANE	Module_4	1
GOBP_REACTIVE_OXYGEN_SPECIES_METABOLIC_PROCESS	Module_4	1
GOBP_RECEPTOR_MEDIATED_ENDOCYTOSIS	Module_4	1
GOBP_RECEPTOR_METABOLIC_PROCESS	Module_4	1
GOBP_REGULATION_OF_ACTIN_FILAMENT_BASED_PROCESS	Module_4	1
GOBP_REGULATION_OF_ACTIN_FILAMENT_LENGTH	Module_4	1
GOBP_REGULATION_OF_ACTIN_FILAMENT_ORGANIZATION	Module_4	1
GOBP_REGULATION_OF_ADAPTIVE_IMMUNE_RESPONSE	Module_4	1
GOBP_REGULATION_OF_ALPHA_BETA_T_CELL_ACTIVATION	Module_4	1
GOBP_REGULATION_OF_ANATOMICAL_STRUCTURE_MORPHOGENESIS	Module_4	1
GOBP_REGULATION_OF_ANATOMICAL_STRUCTURE_SIZE	Module_4	1
GOBP_REGULATION_OF_BIOLOGICAL_PROCESS_INVOLVED_IN_SYMBIOTIC_INTERACTION	Module_4	1
GOBP_REGULATION_OF_BODY_FLUID_LEVELS	Module_4	1
GOBP_REGULATION_OF_B_CELL_PROLIFERATION	Module_4	1
GOBP_REGULATION_OF_CATION_TRANSMEMBRANE_TRANSPORT	Module_4	1
GOBP_REGULATION_OF_CD4_POSITIVE_ALPHA_BETA_T_CELL_ACTIVATION	Module_4	1
GOBP_REGULATION_OF_CELLULAR_COMPONENT_BIOGENESIS	Module_4	1
GOBP_REGULATION_OF_CELLULAR_COMPONENT_MOVEMENT	Module_4	1
GOBP_REGULATION_OF_CELLULAR_COMPONENT_SIZE	Module_4	1
GOBP_REGULATION_OF_CELL_ADHESION	Module_4	1
GOBP_REGULATION_OF_CELL_CELL_ADHESION	Module_4	1
GOBP_REGULATION_OF_CELL_CYCLE_PHASE_TRANSITION	Module_4	1
GOBP_REGULATION_OF_CELL_KILLING	Module_4	1
GOBP_REGULATION_OF_CELL_MORPHOGENESIS	Module_4	1
GOBP_REGULATION_OF_CELL_PROJECTION_ORGANIZATION	Module_4	1
GOBP_REGULATION_OF_CHROMOSOME_ORGANIZATION	Module_4	1
GOBP_REGULATION_OF_COMPLEMENT_ACTIVATION	Module_4	1
GOBP_REGULATION_OF_CYSTEINE_TYPE_ENDOPEPTIDASE_ACTIVITY	Module_4	1
GOBP_REGULATION_OF_CYTOSKELETON_ORGANIZATION	Module_4	1
GOBP_REGULATION_OF_DEFENSE_RESPONSE_TO_VIRUS	Module_4	1
GOBP_REGULATION_OF_DNA_METABOLIC_PROCESS	Module_4	1
GOBP_REGULATION_OF_DNA_TEMPLATED_TRANSCRIPTION_IN_RESPONSE_TO_STRESS	Module_4	1
GOBP_REGULATION_OF_GTPASE_ACTIVITY	Module_4	1
GOBP_REGULATION_OF_HEMOPOIESIS	Module_4	1
GOBP_REGULATION_OF_HYDROLASE_ACTIVITY	Module_4	1
GOBP_REGULATION_OF_INNATE_IMMUNE_RESPONSE	Module_4	1
GOBP_REGULATION_OF_LEUKOCYTE_DIFFERENTIATION	Module_4	1
GOBP_REGULATION_OF_LEUKOCYTE_MEDIATED_CYTOTOXICITY	Module_4	1
GOBP_REGULATION_OF_LEUKOCYTE_MEDIATED_IMMUNITY	Module_4	1
GOBP_REGULATION_OF_LEUKOCYTE_MIGRATION	Module_4	1
GOBP_REGULATION_OF_LEUKOCYTE_PROLIFERATION	Module_4	1
GOBP_REGULATION_OF_LYMPHOCYTE_DIFFERENTIATION	Module_4	1
GOBP_REGULATION_OF_LYMPHOCYTE_MEDIATED_IMMUNITY	Module_4	1
GOBP_REGULATION_OF_MICROTUBULE_BASED_PROCESS	Module_4	1
GOBP_REGULATION_OF_MICROTUBULE_CYTOSKELETON_ORGANIZATION	Module_4	1
GOBP_REGULATION_OF_MITOTIC_CELL_CYCLE	Module_4	1
GOBP_REGULATION_OF_MYELOID_CELL_DIFFERENTIATION	Module_4	1
GOBP_REGULATION_OF_NATURAL_KILLER_CELL_MEDIATED_IMMUNITY	Module_4	1
GOBP_REGULATION_OF_ORGANELLE_ORGANIZATION	Module_4	1
GOBP_REGULATION_OF_PEPTIDYL_TYROSINE_PHOSPHORYLATION	Module_4	1
GOBP_REGULATION_OF_PHAGOCYTOSIS	Module_4	1
GOBP_REGULATION_OF_PRODUCTION_OF_MOLECULAR_MEDIATOR_OF_IMMUNE_RESPONSE	Module_4	1
GOBP_REGULATION_OF_PROTEIN_LOCALIZATION_TO_MEMBRANE	Module_4	1
GOBP_REGULATION_OF_REACTIVE_OXYGEN_SPECIES_METABOLIC_PROCESS	Module_4	1
GOBP_REGULATION_OF_RESPONSE_TO_BIOTIC_STIMULUS	Module_4	1
GOBP_REGULATION_OF_RESPONSE_TO_CYTOKINE_STIMULUS	Module_4	1
GOBP_REGULATION_OF_RESPONSE_TO_WOUNDING	Module_4	1
GOBP_REGULATION_OF_SECRETION	Module_4	1
GOBP_REGULATION_OF_SMALL_GTPASE_MEDIATED_SIGNAL_TRANSDUCTION	Module_4	1
GOBP_REGULATION_OF_SUPRAMOLECULAR_FIBER_ORGANIZATION	Module_4	1
GOBP_REGULATION_OF_TELOMERE_MAINTENANCE	Module_4	1
GOBP_REGULATION_OF_TRANSMEMBRANE_TRANSPORT	Module_4	1
GOBP_REGULATION_OF_T_CELL_ACTIVATION	Module_4	1
GOBP_REGULATION_OF_VESICLE_MEDIATED_TRANSPORT	Module_4	1
GOBP_REGULATION_OF_VIRAL_GENOME_REPLICATION	Module_4	1
GOBP_REGULATION_OF_VIRAL_LIFE_CYCLE	Module_4	1
GOBP_REPRODUCTION	Module_4	1
GOBP_RESPONSE_TO_ALCOHOL	Module_4	1
GOBP_RESPONSE_TO_CALCIUM_ION	Module_4	1
GOBP_RESPONSE_TO_CAMP	Module_4	1
GOBP_RESPONSE_TO_CORTICOSTEROID	Module_4	1
GOBP_RESPONSE_TO_CYTOKINE	Module_4	1
GOBP_RESPONSE_TO_DRUG	Module_4	1
GOBP_RESPONSE_TO_ENDOPLASMIC_RETICULUM_STRESS	Module_4	1
GOBP_RESPONSE_TO_GROWTH_FACTOR	Module_4	1
GOBP_RESPONSE_TO_HORMONE	Module_4	1
GOBP_RESPONSE_TO_INORGANIC_SUBSTANCE	Module_4	1
GOBP_RESPONSE_TO_INTERFERON_ALPHA	Module_4	1
GOBP_RESPONSE_TO_INTERFERON_BETA	Module_4	1
GOBP_RESPONSE_TO_INTERLEUKIN_1	Module_4	1
GOBP_RESPONSE_TO_KETONE	Module_4	1
GOBP_RESPONSE_TO_METAL_ION	Module_4	1
GOBP_RESPONSE_TO_ORGANOPHOSPHORUS	Module_4	1
GOBP_RESPONSE_TO_OXIDATIVE_STRESS	Module_4	1
GOBP_RESPONSE_TO_PEPTIDE	Module_4	1
GOBP_RESPONSE_TO_PURINE_CONTAINING_COMPOUND	Module_4	1
GOBP_RESPONSE_TO_RADIATION	Module_4	1
GOBP_RESPONSE_TO_STEROID_HORMONE	Module_4	1
GOBP_RESPONSE_TO_TOPOLOGICALLY_INCORRECT_PROTEIN	Module_4	1
GOBP_RESPONSE_TO_TOXIC_SUBSTANCE	Module_4	1
GOBP_RESPONSE_TO_TUMOR_NECROSIS_FACTOR	Module_4	1
GOBP_RESPONSE_TO_TYPE_I_INTERFERON	Module_4	1
GOBP_RESPONSE_TO_VIRUS	Module_4	1
GOBP_RIBONUCLEOPROTEIN_COMPLEX_BIOGENESIS	Module_4	1
GOBP_RIBONUCLEOPROTEIN_COMPLEX_SUBUNIT_ORGANIZATION	Module_4	1
GOBP_RIBOSOMAL_LARGE_SUBUNIT_ASSEMBLY	Module_4	1
GOBP_RIBOSOMAL_LARGE_SUBUNIT_BIOGENESIS	Module_4	1
GOBP_RIBOSOMAL_SMALL_SUBUNIT_ASSEMBLY	Module_4	1
GOBP_RIBOSOMAL_SMALL_SUBUNIT_BIOGENESIS	Module_4	1
GOBP_RIBOSOME_ASSEMBLY	Module_4	1
GOBP_RIBOSOME_BIOGENESIS	Module_4	1
GOBP_RNA_CATABOLIC_PROCESS	Module_4	1
GOBP_RRNA_METABOLIC_PROCESS	Module_4	1
GOBP_SISTER_CHROMATID_COHESION	Module_4	1
GOBP_SISTER_CHROMATID_SEGREGATION	Module_4	1
GOBP_SMALL_GTPASE_MEDIATED_SIGNAL_TRANSDUCTION	Module_4	1
GOBP_SUBSTRATE_ADHESION_DEPENDENT_CELL_SPREADING	Module_4	1
GOBP_SUPEROXIDE_ANION_GENERATION	Module_4	1
GOBP_SUPEROXIDE_METABOLIC_PROCESS	Module_4	1
GOBP_SUPRAMOLECULAR_FIBER_ORGANIZATION	Module_4	1
GOBP_TELOMERE_ORGANIZATION	Module_4	1
GOBP_TISSUE_HOMEOSTASIS	Module_4	1
GOBP_TOLL_LIKE_RECEPTOR_SIGNALING_PATHWAY	Module_4	1
GOBP_TRANSLATIONAL_ELONGATION	Module_4	1
GOBP_TRANSLATIONAL_INITIATION	Module_4	1
GOBP_TRANSMEMBRANE_RECEPTOR_PROTEIN_SERINE_THREONINE_KINASE_SIGNALING_PATHWAY	Module_4	1
GOBP_TRANSMEMBRANE_RECEPTOR_PROTEIN_TYROSINE_KINASE_SIGNALING_PATHWAY	Module_4	1
GOBP_TRANSMEMBRANE_TRANSPORT	Module_4	1
GOBP_TUMOR_NECROSIS_FACTOR_MEDIATED_SIGNALING_PATHWAY	Module_4	1
GOBP_TUMOR_NECROSIS_FACTOR_SUPERFAMILY_CYTOKINE_PRODUCTION	Module_4	1
GOBP_T_CELL_ACTIVATION	Module_4	1
GOBP_T_CELL_ACTIVATION_INVOLVED_IN_IMMUNE_RESPONSE	Module_4	1
GOBP_T_CELL_DIFFERENTIATION	Module_4	1
GOBP_T_CELL_MEDIATED_IMMUNITY	Module_4	1
GOBP_T_CELL_MIGRATION	Module_4	1
GOBP_T_CELL_PROLIFERATION	Module_4	1
GOBP_VESICLE_ORGANIZATION	Module_4	1
GOBP_VIRAL_GENE_EXPRESSION	Module_4	1
GOBP_VIRAL_GENOME_REPLICATION	Module_4	1
GOBP_VIRAL_LIFE_CYCLE	Module_4	1
GOBP_WOUND_HEALING	Module_4	1
HALLMARK_APICAL_JUNCTION	Module_4	1
HALLMARK_E2F_TARGETS	Module_4	1
HALLMARK_EPITHELIAL_MESENCHYMAL_TRANSITION	Module_4	1
HALLMARK_INTERFERON_ALPHA_RESPONSE	Module_4	1
HALLMARK_INTERFERON_GAMMA_RESPONSE	Module_4	1
HALLMARK_KRAS_SIGNALING_DN	Module_4	1
HALLMARK_MITOTIC_SPINDLE	Module_4	1
HALLMARK_MTORC1_SIGNALING	Module_4	1
HALLMARK_MYC_TARGETS_V1	Module_4	1
HALLMARK_OXIDATIVE_PHOSPHORYLATION	Module_4	1
HALLMARK_UNFOLDED_PROTEIN_RESPONSE	Module_4	1
HALLMARK_UV_RESPONSE_DN	Module_4	1

## Sheet: Module_5
gene_set	module	pval
GOBP_CELLULAR_RESPONSE_TO_CHEMICAL_STRESS	Module_5	9.999e-05
GOBP_CELLULAR_RESPONSE_TO_INORGANIC_SUBSTANCE	Module_5	9.999e-05
GOBP_POSITIVE_REGULATION_OF_NEURON_DEATH	Module_5	9.999e-05
GOBP_REGULATION_OF_TRANSFERASE_ACTIVITY	Module_5	9.999e-05
GOBP_RESPONSE_TO_ABIOTIC_STIMULUS	Module_5	9.999e-05
GOBP_RESPONSE_TO_CORTICOSTEROID	Module_5	9.999e-05
GOBP_RESPONSE_TO_ENDOGENOUS_STIMULUS	Module_5	9.999e-05
GOBP_RESPONSE_TO_GROWTH_FACTOR	Module_5	9.999e-05
GOBP_RESPONSE_TO_HORMONE	Module_5	9.999e-05
GOBP_RESPONSE_TO_MECHANICAL_STIMULUS	Module_5	9.999e-05
GOBP_RESPONSE_TO_ORGANIC_CYCLIC_COMPOUND	Module_5	9.999e-05
GOBP_RESPONSE_TO_ORGANOPHOSPHORUS	Module_5	9.999e-05
GOBP_RESPONSE_TO_PURINE_CONTAINING_COMPOUND	Module_5	9.999e-05
GOBP_RESPONSE_TO_RADIATION	Module_5	9.999e-05
GOBP_TRANSMEMBRANE_RECEPTOR_PROTEIN_SERINE_THREONINE_KINASE_SIGNALING_PATHWAY	Module_5	9.999e-05
HALLMARK_P53_PATHWAY	Module_5	9.999e-05
HALLMARK_UV_RESPONSE_UP	Module_5	9.999e-05
GOBP_NEGATIVE_REGULATION_OF_CELL_CYCLE	Module_5	0.0001
GOBP_REGULATION_OF_PROTEIN_KINASE_ACTIVITY	Module_5	0.0001
GOBP_RESPONSE_TO_CAMP	Module_5	0.0001
GOBP_RESPONSE_TO_OXIDATIVE_STRESS	Module_5	0.0001
GOBP_CELLULAR_RESPONSE_TO_HORMONE_STIMULUS	Module_5	0.0002
GOBP_NEGATIVE_REGULATION_OF_KINASE_ACTIVITY	Module_5	0.0002
GOBP_P38MAPK_CASCADE	Module_5	0.0002
GOBP_REGULATION_OF_PROTEIN_SERINE_THREONINE_KINASE_ACTIVITY	Module_5	0.0002
GOBP_RESPONSE_TO_CALCIUM_ION	Module_5	0.0002
GOBP_NEGATIVE_REGULATION_OF_PROTEIN_SERINE_THREONINE_KINASE_ACTIVITY	Module_5	0.0003
GOBP_NEGATIVE_REGULATION_OF_TRANSFERASE_ACTIVITY	Module_5	0.0003
HALLMARK_HYPOXIA	Module_5	0.0003
GOBP_REGULATION_OF_DNA_TEMPLATED_TRANSCRIPTION_IN_RESPONSE_TO_STRESS	Module_5	0.0004
GOBP_MUSCLE_STRUCTURE_DEVELOPMENT	Module_5	0.0006
GOBP_NEGATIVE_REGULATION_OF_PHOSPHORYLATION	Module_5	0.0006
GOBP_PRI_MIRNA_TRANSCRIPTION_BY_RNA_POLYMERASE_II	Module_5	0.0006
GOBP_CELLULAR_RESPONSE_TO_CALCIUM_ION	Module_5	0.0007
GOBP_POSITIVE_REGULATION_OF_TRANSCRIPTION_BY_RNA_POLYMERASE_II	Module_5	0.0007
GOBP_REGULATION_OF_CELLULAR_RESPONSE_TO_STRESS	Module_5	0.0007
GOBP_REGULATION_OF_CELL_CYCLE	Module_5	0.0007
HALLMARK_EPITHELIAL_MESENCHYMAL_TRANSITION	Module_5	0.0007
GOBP_NEGATIVE_REGULATION_OF_NUCLEOBASE_CONTAINING_COMPOUND_METABOLIC_PROCESS	Module_5	0.0008
GOBP_RESPONSE_TO_STEROID_HORMONE	Module_5	0.0008
GOBP_BEHAVIOR	Module_5	0.0009
GOBP_CELL_CYCLE	Module_5	0.0009
GOBP_POSITIVE_REGULATION_OF_PRI_MIRNA_TRANSCRIPTION_BY_RNA_POLYMERASE_II	Module_5	0.001
GOBP_RESPONSE_TO_KETONE	Module_5	0.001
HALLMARK_TNFA_SIGNALING_VIA_NFKB	Module_5	0.001
GOBP_NEGATIVE_REGULATION_OF_TRANSCRIPTION_BY_RNA_POLYMERASE_II	Module_5	0.0011
GOBP_RESPONSE_TO_METAL_ION	Module_5	0.0011
GOBP_FAT_CELL_DIFFERENTIATION	Module_5	0.0013
GOBP_RESPONSE_TO_NITROGEN_COMPOUND	Module_5	0.0015
GOBP_REGULATION_OF_PROTEIN_MODIFICATION_PROCESS	Module_5	0.0019
GOBP_NEGATIVE_REGULATION_OF_PHOSPHORUS_METABOLIC_PROCESS	Module_5	0.002
GOBP_CELL_CYCLE_ARREST	Module_5	0.0027
GOBP_RESPONSE_TO_DRUG	Module_5	0.0028
GOBP_POSITIVE_REGULATION_OF_NUCLEOBASE_CONTAINING_COMPOUND_METABOLIC_PROCESS	Module_5	0.003
HALLMARK_TGF_BETA_SIGNALING	Module_5	0.0031
GOBP_REGULATION_OF_CELL_DEATH	Module_5	0.0032
GOBP_RESPONSE_TO_PEPTIDE	Module_5	0.0033
GOBP_NEGATIVE_REGULATION_OF_CELL_DEATH	Module_5	0.0035
GOBP_RESPONSE_TO_INORGANIC_SUBSTANCE	Module_5	0.0036
GOBP_NEGATIVE_REGULATION_OF_PROTEIN_MODIFICATION_PROCESS	Module_5	0.0048
GOBP_NEGATIVE_REGULATION_OF_BIOSYNTHETIC_PROCESS	Module_5	0.0055
GOBP_REGULATION_OF_PROTEIN_PHOSPHORYLATION	Module_5	0.0058
GOBP_POSITIVE_REGULATION_OF_BIOSYNTHETIC_PROCESS	Module_5	0.0059
GOBP_NEURON_DEATH	Module_5	0.0075
GOBP_ENDOPLASMIC_RETICULUM_UNFOLDED_PROTEIN_RESPONSE	Module_5	0.0087
GOBP_RESPONSE_TO_TOPOLOGICALLY_INCORRECT_PROTEIN	Module_5	0.0087
GOBP_TUBE_DEVELOPMENT	Module_5	0.0163
HALLMARK_APOPTOSIS	Module_5	0.0205
GOBP_CIRCULATORY_SYSTEM_DEVELOPMENT	Module_5	0.0213
GOBP_POSITIVE_REGULATION_OF_CELL_DEATH	Module_5	0.0213
GOBP_REGULATION_OF_PHOSPHORUS_METABOLIC_PROCESS	Module_5	0.0223
GOBP_RESPONSE_TO_ALCOHOL	Module_5	0.0273
GOBP_TRANSLATIONAL_INITIATION	Module_5	0.0291
GOBP_CELLULAR_RESPONSE_TO_EXTRACELLULAR_STIMULUS	Module_5	0.0293
GOBP_REGULATION_OF_MITOTIC_CELL_CYCLE	Module_5	0.0293
GOBP_EMBRYO_DEVELOPMENT	Module_5	0.0306
GOBP_EPITHELIUM_DEVELOPMENT	Module_5	0.0306
GOBP_ER_NUCLEUS_SIGNALING_PATHWAY	Module_5	0.0309
GOBP_CELLULAR_RESPONSE_TO_EXTERNAL_STIMULUS	Module_5	0.0328
GOBP_CIRCADIAN_RHYTHM	Module_5	0.0358
GOBP_RESPONSE_TO_OXYGEN_CONTAINING_COMPOUND	Module_5	0.0362
GOBP_VASCULATURE_DEVELOPMENT	Module_5	0.0366
GOBP_BLOOD_VESSEL_MORPHOGENESIS	Module_5	0.0395
GOBP_TUBE_MORPHOGENESIS	Module_5	0.0416
GOBP_PROTEIN_PHOSPHORYLATION	Module_5	0.048
GOBP_CELLULAR_RESPONSE_TO_OXYGEN_CONTAINING_COMPOUND	Module_5	0.0491
GOBP_RIBOSOME_ASSEMBLY	Module_5	0.0506
GOBP_PEPTIDE_BIOSYNTHETIC_PROCESS	Module_5	0.0533
GOBP_PEPTIDE_METABOLIC_PROCESS	Module_5	0.0536
GOBP_RESPONSE_TO_ENDOPLASMIC_RETICULUM_STRESS	Module_5	0.0543
GOBP_POSITIVE_REGULATION_OF_TRANSFERASE_ACTIVITY	Module_5	0.0549
HALLMARK_MYC_TARGETS_V1	Module_5	0.055
GOBP_POSITIVE_REGULATION_OF_PROTEIN_KINASE_ACTIVITY	Module_5	0.0558
GOBP_ANATOMICAL_STRUCTURE_FORMATION_INVOLVED_IN_MORPHOGENESIS	Module_5	0.0743
GOBP_RESPONSE_TO_MOLECULE_OF_BACTERIAL_ORIGIN	Module_5	0.077
GOBP_PROTEIN_DEPHOSPHORYLATION	Module_5	0.0844
GOBP_CELLULAR_RESPONSE_TO_TOPOLOGICALLY_INCORRECT_PROTEIN	Module_5	0.0871
GOBP_POSITIVE_REGULATION_OF_HEMOPOIESIS	Module_5	0.0875
GOBP_CELLULAR_RESPONSE_TO_LIPID	Module_5	0.0881
GOBP_PROTEIN_TARGETING_TO_MEMBRANE	Module_5	0.0893
GOBP_INTRINSIC_APOPTOTIC_SIGNALING_PATHWAY	Module_5	0.091
GOBP_PROTEIN_LOCALIZATION_TO_ENDOPLASMIC_RETICULUM	Module_5	0.0914
GOBP_REPRODUCTION	Module_5	0.0919
GOBP_NEGATIVE_REGULATION_OF_MOLECULAR_FUNCTION	Module_5	0.0926
GOBP_REGULATION_OF_APOPTOTIC_SIGNALING_PATHWAY	Module_5	0.0932
GOBP_NEGATIVE_REGULATION_OF_PROTEIN_METABOLIC_PROCESS	Module_5	0.094
GOBP_RESPONSE_TO_LIPID	Module_5	0.0943
GOBP_POSITIVE_REGULATION_OF_CELL_DIFFERENTIATION	Module_5	0.0946
GOBP_VIRAL_GENE_EXPRESSION	Module_5	0.0968
GOBP_CYTOPLASMIC_TRANSLATION	Module_5	0.0969
GOBP_NUCLEAR_TRANSCRIBED_MRNA_CATABOLIC_PROCESS	Module_5	0.0991
GOBP_NUCLEAR_TRANSCRIBED_MRNA_CATABOLIC_PROCESS_NONSENSE_MEDIATED_DECAY	Module_5	0.1139
GOBP_ESTABLISHMENT_OF_PROTEIN_LOCALIZATION_TO_ENDOPLASMIC_RETICULUM	Module_5	0.1148
GOBP_POSITIVE_REGULATION_OF_PROTEIN_MODIFICATION_PROCESS	Module_5	0.1163
GOBP_NEGATIVE_REGULATION_OF_RESPONSE_TO_STIMULUS	Module_5	0.1174
GOBP_POSITIVE_REGULATION_OF_DEVELOPMENTAL_PROCESS	Module_5	0.1185
GOBP_COTRANSLATIONAL_PROTEIN_TARGETING_TO_MEMBRANE	Module_5	0.1188
GOBP_CELLULAR_AMIDE_METABOLIC_PROCESS	Module_5	0.1243
GOBP_RIBOSOMAL_LARGE_SUBUNIT_ASSEMBLY	Module_5	0.1254
GOBP_NEGATIVE_REGULATION_OF_INTRACELLULAR_SIGNAL_TRANSDUCTION	Module_5	0.1256
GOBP_EPITHELIAL_CELL_DIFFERENTIATION	Module_5	0.1293
GOBP_APOPTOTIC_PROCESS	Module_5	0.1367
HALLMARK_INFLAMMATORY_RESPONSE	Module_5	0.1505
GOBP_RHYTHMIC_PROCESS	Module_5	0.1623
GOBP_NEGATIVE_REGULATION_OF_DEVELOPMENTAL_PROCESS	Module_5	0.1665
GOBP_POSITIVE_REGULATION_OF_PROTEIN_PHOSPHORYLATION	Module_5	0.1698
GOBP_ESTABLISHMENT_OF_PROTEIN_LOCALIZATION_TO_ORGANELLE	Module_5	0.1729
GOBP_REGULATION_OF_MAP_KINASE_ACTIVITY	Module_5	0.205
GOBP_POSITIVE_REGULATION_OF_CATABOLIC_PROCESS	Module_5	0.2095
GOBP_RNA_CATABOLIC_PROCESS	Module_5	0.2105
GOBP_RIBOSOMAL_LARGE_SUBUNIT_BIOGENESIS	Module_5	0.2107
GOBP_REGULATION_OF_LEUKOCYTE_DIFFERENTIATION	Module_5	0.2109
GOBP_AMIDE_BIOSYNTHETIC_PROCESS	Module_5	0.2121
HALLMARK_MTORC1_SIGNALING	Module_5	0.2136
GOBP_POSITIVE_REGULATION_OF_CELL_POPULATION_PROLIFERATION	Module_5	0.214
GOBP_MAPK_CASCADE	Module_5	0.2418
GOBP_POSITIVE_REGULATION_OF_CATALYTIC_ACTIVITY	Module_5	0.2426
GOBP_NEGATIVE_REGULATION_OF_CELL_DIFFERENTIATION	Module_5	0.257
GOBP_REGULATION_OF_HEMOPOIESIS	Module_5	0.2595
GOBP_REGULATION_OF_CD4_POSITIVE_ALPHA_BETA_T_CELL_ACTIVATION	Module_5	0.2939
GOBP_INTRACELLULAR_RECEPTOR_SIGNALING_PATHWAY	Module_5	0.2964
HALLMARK_UNFOLDED_PROTEIN_RESPONSE	Module_5	0.2968
GOBP_REGULATION_OF_CELLULAR_AMIDE_METABOLIC_PROCESS	Module_5	0.297
GOBP_CELL_CYCLE_PHASE_TRANSITION	Module_5	0.2972
GOBP_RESPONSE_TO_EXTRACELLULAR_STIMULUS	Module_5	0.2976
HALLMARK_IL2_STAT5_SIGNALING	Module_5	0.2979
GOBP_INACTIVATION_OF_MAPK_ACTIVITY	Module_5	0.2985
GOBP_REGULATION_OF_GROWTH	Module_5	0.2989
GOBP_NEGATIVE_REGULATION_OF_CATALYTIC_ACTIVITY	Module_5	0.2992
GOBP_RESPONSE_TO_INTERLEUKIN_1	Module_5	0.2995
GOBP_APOPTOTIC_SIGNALING_PATHWAY	Module_5	0.3004
GOBP_REGULATION_OF_CELL_CYCLE_PHASE_TRANSITION	Module_5	0.3011
GOBP_CIRCADIAN_REGULATION_OF_GENE_EXPRESSION	Module_5	0.3015
GOBP_REGULATION_OF_MULTICELLULAR_ORGANISMAL_DEVELOPMENT	Module_5	0.3077
GOBP_MITOTIC_CELL_CYCLE	Module_5	0.3126
GOBP_NEGATIVE_REGULATION_OF_SIGNALING	Module_5	0.3153
GOBP_MRNA_METABOLIC_PROCESS	Module_5	0.3379
GOBP_POSITIVE_REGULATION_OF_PHOSPHORUS_METABOLIC_PROCESS	Module_5	0.3429
GOBP_POSITIVE_REGULATION_OF_GENE_EXPRESSION	Module_5	0.3444
GOBP_RIBOSOME_BIOGENESIS	Module_5	0.3481
GOBP_NEGATIVE_REGULATION_OF_APOPTOTIC_SIGNALING_PATHWAY	Module_5	0.372
GOBP_POSITIVE_REGULATION_OF_MULTICELLULAR_ORGANISMAL_PROCESS	Module_5	0.373
GOBP_NEGATIVE_REGULATION_OF_INFLAMMATORY_RESPONSE	Module_5	0.3753
GOBP_CELLULAR_RESPONSE_TO_ORGANIC_CYCLIC_COMPOUND	Module_5	0.3757
GOBP_REGULATION_OF_CELL_DEVELOPMENT	Module_5	0.3759
GOBP_GROWTH	Module_5	0.3772
GOBP_POSITIVE_REGULATION_OF_REACTIVE_OXYGEN_SPECIES_METABOLIC_PROCESS	Module_5	0.3816
GOBP_ENZYME_LINKED_RECEPTOR_PROTEIN_SIGNALING_PATHWAY	Module_5	0.3837
GOBP_REGULATION_OF_MYELOID_CELL_DIFFERENTIATION	Module_5	0.3843
GOBP_CELL_CYCLE_PROCESS	Module_5	0.3923
GOBP_POSITIVE_REGULATION_OF_PROTEIN_METABOLIC_PROCESS	Module_5	0.4007
GOBP_REGULATION_OF_CELL_DIFFERENTIATION	Module_5	0.4116
GOBP_REGULATION_OF_CELLULAR_COMPONENT_MOVEMENT	Module_5	0.429
GOBP_REGULATION_OF_PEPTIDYL_TYROSINE_PHOSPHORYLATION	Module_5	0.4451
GOBP_HEAD_DEVELOPMENT	Module_5	0.4496
GOBP_CELLULAR_RESPONSE_TO_MOLECULE_OF_BACTERIAL_ORIGIN	Module_5	0.4528
HALLMARK_UV_RESPONSE_DN	Module_5	0.4531
GOBP_MYELOID_CELL_DIFFERENTIATION	Module_5	0.4538
GOBP_CELLULAR_RESPONSE_TO_BIOTIC_STIMULUS	Module_5	0.4557
GOBP_REGULATION_OF_CELL_CELL_ADHESION	Module_5	0.4805
GOBP_REGULATION_OF_MAPK_CASCADE	Module_5	0.4819
GOBP_LEUKOCYTE_DIFFERENTIATION	Module_5	0.4856
GOBP_NEGATIVE_REGULATION_OF_GENE_EXPRESSION	Module_5	0.5106
GOBP_ORGANIC_CYCLIC_COMPOUND_CATABOLIC_PROCESS	Module_5	0.5122
GOBP_RIBOSOMAL_SMALL_SUBUNIT_BIOGENESIS	Module_5	0.5177
GOBP_NEURON_DIFFERENTIATION	Module_5	0.5235
GOBP_POSTTRANSCRIPTIONAL_REGULATION_OF_GENE_EXPRESSION	Module_5	0.5652
GOBP_REGULATION_OF_CELL_ADHESION	Module_5	0.5667
GOBP_CELL_POPULATION_PROLIFERATION	Module_5	0.5671
GOBP_ESTABLISHMENT_OF_PROTEIN_LOCALIZATION_TO_MEMBRANE	Module_5	0.5727
GOBP_REGULATION_OF_CELLULAR_CATABOLIC_PROCESS	Module_5	0.574
GOBP_INTRACELLULAR_PROTEIN_TRANSPORT	Module_5	0.5774
GOBP_RIBOSOMAL_SMALL_SUBUNIT_ASSEMBLY	Module_5	0.5809
GOBP_ORGANONITROGEN_COMPOUND_BIOSYNTHETIC_PROCESS	Module_5	0.5814
GOBP_PROTEIN_TARGETING	Module_5	0.621
GOBP_RRNA_METABOLIC_PROCESS	Module_5	0.6225
GOBP_RESPONSE_TO_TUMOR_NECROSIS_FACTOR	Module_5	0.6233
GOBP_CELL_CELL_SIGNALING	Module_5	0.6273
GOBP_PROTEIN_LOCALIZATION_TO_MEMBRANE	Module_5	0.6309
GOBP_BIOLOGICAL_ADHESION	Module_5	0.66
GOBP_CELLULAR_RESPONSE_TO_NITROGEN_COMPOUND	Module_5	0.6643
GOBP_HOMEOSTATIC_PROCESS	Module_5	0.6693
GOBP_CELL_MIGRATION	Module_5	0.6708
GOBP_RIBONUCLEOPROTEIN_COMPLEX_BIOGENESIS	Module_5	0.6708
GOBP_RIBONUCLEOPROTEIN_COMPLEX_SUBUNIT_ORGANIZATION	Module_5	0.6711
GOBP_REGULATION_OF_DNA_BINDING_TRANSCRIPTION_FACTOR_ACTIVITY	Module_5	0.6736
GOBP_LOCOMOTION	Module_5	0.6751
GOBP_NCRNA_PROCESSING	Module_5	0.6752
GOBP_REGULATION_OF_CATABOLIC_PROCESS	Module_5	0.679
GOBP_REGULATION_OF_INTRACELLULAR_SIGNAL_TRANSDUCTION	Module_5	0.698
GOBP_IMMUNE_SYSTEM_DEVELOPMENT	Module_5	0.6984
GOBP_CYTOKINE_PRODUCTION	Module_5	0.7084
GOBP_NEGATIVE_REGULATION_OF_CELL_ADHESION	Module_5	0.7093
GOBP_RESPONSE_TO_CYTOKINE	Module_5	0.71
GOBP_NEGATIVE_REGULATION_OF_CELL_CELL_ADHESION	Module_5	0.7165
GOBP_MONONUCLEAR_CELL_DIFFERENTIATION	Module_5	0.7192
GOBP_REGULATION_OF_RESPONSE_TO_STRESS	Module_5	0.7337
GOBP_POSITIVE_REGULATION_OF_MOLECULAR_FUNCTION	Module_5	0.74
GOBP_NEGATIVE_REGULATION_OF_CYTOKINE_PRODUCTION	Module_5	0.7469
GOBP_NEUROGENESIS	Module_5	0.7477
GOBP_POSITIVE_REGULATION_OF_CELL_ADHESION	Module_5	0.7785
GOBP_POSITIVE_REGULATION_OF_LOCOMOTION	Module_5	0.7831
GOBP_POSITIVE_REGULATION_OF_CYTOKINE_PRODUCTION	Module_5	0.8029
GOBP_ANTIGEN_PROCESSING_AND_PRESENTATION_OF_PEPTIDE_OR_POLYSACCHARIDE_ANTIGEN_VIA_MHC_CLASS_II	Module_5	0.8035
GOBP_RESPONSE_TO_WOUNDING	Module_5	0.8113
GOBP_NEGATIVE_REGULATION_OF_MULTICELLULAR_ORGANISMAL_PROCESS	Module_5	0.8551
GOBP_ANTIGEN_RECEPTOR_MEDIATED_SIGNALING_PATHWAY	Module_5	0.8568
GOBP_POSITIVE_REGULATION_OF_INTRACELLULAR_SIGNAL_TRANSDUCTION	Module_5	0.8756
GOBP_NEGATIVE_REGULATION_OF_IMMUNE_SYSTEM_PROCESS	Module_5	0.8819
GOBP_CELL_CELL_ADHESION	Module_5	0.8888
GOBP_LEUKOCYTE_CELL_CELL_ADHESION	Module_5	0.9062
GOBP_POSITIVE_REGULATION_OF_SIGNALING	Module_5	0.9227
GOBP_CELL_ACTIVATION_INVOLVED_IN_IMMUNE_RESPONSE	Module_5	0.9467
GOBP_CELL_ACTIVATION	Module_5	0.9605
GOBP_LYMPHOCYTE_ACTIVATION	Module_5	0.9655
GOBP_ADAPTIVE_IMMUNE_RESPONSE	Module_5	0.9751
GOBP_REGULATION_OF_IMMUNE_SYSTEM_PROCESS	Module_5	0.9926
GOBP_ACTIN_FILAMENT_BASED_MOVEMENT	Module_5	1
GOBP_ACTIN_FILAMENT_BASED_PROCESS	Module_5	1
GOBP_ACTIN_FILAMENT_ORGANIZATION	Module_5	1
GOBP_ACTIN_POLYMERIZATION_OR_DEPOLYMERIZATION	Module_5	1
GOBP_ACTIVATION_OF_IMMUNE_RESPONSE	Module_5	1
GOBP_ACTIVATION_OF_INNATE_IMMUNE_RESPONSE	Module_5	1
GOBP_ADAPTIVE_IMMUNE_RESPONSE_BASED_ON_SOMATIC_RECOMBINATION_OF_IMMUNE_RECEPTORS_BUILT_FROM_IMMUNOGLOBULIN_SUPERFAMILY_DOMAINS	Module_5	1
GOBP_ADENYLATE_CYCLASE_ACTIVATING_G_PROTEIN_COUPLED_RECEPTOR_SIGNALING_PATHWAY	Module_5	1
GOBP_ADENYLATE_CYCLASE_MODULATING_G_PROTEIN_COUPLED_RECEPTOR_SIGNALING_PATHWAY	Module_5	1
GOBP_ALPHA_BETA_T_CELL_ACTIVATION	Module_5	1
GOBP_ALPHA_BETA_T_CELL_DIFFERENTIATION	Module_5	1
GOBP_ALTERNATIVE_MRNA_SPLICING_VIA_SPLICEOSOME	Module_5	1
GOBP_AMEBOIDAL_TYPE_CELL_MIGRATION	Module_5	1
GOBP_ANTIGEN_PROCESSING_AND_PRESENTATION	Module_5	1
GOBP_ANTIGEN_PROCESSING_AND_PRESENTATION_OF_EXOGENOUS_PEPTIDE_ANTIGEN_VIA_MHC_CLASS_I	Module_5	1
GOBP_ANTIGEN_PROCESSING_AND_PRESENTATION_OF_PEPTIDE_ANTIGEN	Module_5	1
GOBP_ANTIGEN_PROCESSING_AND_PRESENTATION_OF_PEPTIDE_ANTIGEN_VIA_MHC_CLASS_I	Module_5	1
GOBP_ANTIMICROBIAL_HUMORAL_RESPONSE	Module_5	1
GOBP_ATP_DEPENDENT_CHROMATIN_REMODELING	Module_5	1
GOBP_BIOLOGICAL_PROCESS_INVOLVED_IN_INTERACTION_WITH_HOST	Module_5	1
GOBP_BIOLOGICAL_PROCESS_INVOLVED_IN_SYMBIOTIC_INTERACTION	Module_5	1
GOBP_B_CELL_ACTIVATION	Module_5	1
GOBP_B_CELL_DIFFERENTIATION	Module_5	1
GOBP_B_CELL_MEDIATED_IMMUNITY	Module_5	1
GOBP_B_CELL_PROLIFERATION	Module_5	1
GOBP_B_CELL_RECEPTOR_SIGNALING_PATHWAY	Module_5	1
GOBP_CALCIUM_ION_TRANSPORT	Module_5	1
GOBP_CALCIUM_MEDIATED_SIGNALING	Module_5	1
GOBP_CATION_TRANSMEMBRANE_TRANSPORT	Module_5	1
GOBP_CATION_TRANSPORT	Module_5	1
GOBP_CD4_POSITIVE_ALPHA_BETA_T_CELL_ACTIVATION	Module_5	1
GOBP_CD4_POSITIVE_ALPHA_BETA_T_CELL_DIFFERENTIATION	Module_5	1
GOBP_CELLULAR_COMPONENT_MORPHOGENESIS	Module_5	1
GOBP_CELLULAR_DEFENSE_RESPONSE	Module_5	1
GOBP_CELLULAR_HOMEOSTASIS	Module_5	1
GOBP_CELLULAR_ION_HOMEOSTASIS	Module_5	1
GOBP_CELLULAR_MACROMOLECULE_CATABOLIC_PROCESS	Module_5	1
GOBP_CELLULAR_MACROMOLECULE_LOCALIZATION	Module_5	1
GOBP_CELLULAR_PROTEIN_CATABOLIC_PROCESS	Module_5	1
GOBP_CELLULAR_PROTEIN_CONTAINING_COMPLEX_ASSEMBLY	Module_5	1
GOBP_CELLULAR_RESPONSE_TO_DNA_DAMAGE_STIMULUS	Module_5	1
GOBP_CELLULAR_RESPONSE_TO_VIRUS	Module_5	1
GOBP_CELL_CHEMOTAXIS	Module_5	1
GOBP_CELL_DIVISION	Module_5	1
GOBP_CELL_JUNCTION_ORGANIZATION	Module_5	1
GOBP_CELL_KILLING	Module_5	1
GOBP_CELL_MORPHOGENESIS	Module_5	1
GOBP_CELL_MORPHOGENESIS_INVOLVED_IN_DIFFERENTIATION	Module_5	1
GOBP_CELL_PART_MORPHOGENESIS	Module_5	1
GOBP_CELL_PROJECTION_ORGANIZATION	Module_5	1
GOBP_CELL_RECOGNITION	Module_5	1
GOBP_CELL_SUBSTRATE_ADHESION	Module_5	1
GOBP_CENTRAL_NERVOUS_SYSTEM_DEVELOPMENT	Module_5	1
GOBP_CHEMICAL_HOMEOSTASIS	Module_5	1
GOBP_CHEMOKINE_PRODUCTION	Module_5	1
GOBP_CHROMATIN_ASSEMBLY_OR_DISASSEMBLY	Module_5	1
GOBP_CHROMATIN_ORGANIZATION	Module_5	1
GOBP_CHROMATIN_REMODELING	Module_5	1
GOBP_CHROMOSOME_ORGANIZATION	Module_5	1
GOBP_CHROMOSOME_SEGREGATION	Module_5	1
GOBP_COAGULATION	Module_5	1
GOBP_COMPLEMENT_ACTIVATION	Module_5	1
GOBP_COVALENT_CHROMATIN_MODIFICATION	Module_5	1
GOBP_CYTOKINE_MEDIATED_SIGNALING_PATHWAY	Module_5	1
GOBP_CYTOKINE_PRODUCTION_INVOLVED_IN_IMMUNE_RESPONSE	Module_5	1
GOBP_CYTOLYSIS	Module_5	1
GOBP_CYTOSKELETON_ORGANIZATION	Module_5	1
GOBP_DEFENSE_RESPONSE	Module_5	1
GOBP_DEFENSE_RESPONSE_TO_BACTERIUM	Module_5	1
GOBP_DEFENSE_RESPONSE_TO_OTHER_ORGANISM	Module_5	1
GOBP_DEFENSE_RESPONSE_TO_VIRUS	Module_5	1
GOBP_DEMETHYLATION	Module_5	1
GOBP_DEVELOPMENTAL_PROCESS_INVOLVED_IN_REPRODUCTION	Module_5	1
GOBP_DNA_CONFORMATION_CHANGE	Module_5	1
GOBP_DNA_METABOLIC_PROCESS	Module_5	1
GOBP_DNA_PACKAGING	Module_5	1
GOBP_DNA_RECOMBINATION	Module_5	1
GOBP_DNA_REPAIR	Module_5	1
GOBP_ENDOCYTOSIS	Module_5	1
GOBP_ENDOMEMBRANE_SYSTEM_ORGANIZATION	Module_5	1
GOBP_ENTRY_INTO_HOST	Module_5	1
GOBP_ERK1_AND_ERK2_CASCADE	Module_5	1
GOBP_ESTABLISHMENT_OF_ORGANELLE_LOCALIZATION	Module_5	1
GOBP_ESTABLISHMENT_OF_PROTEIN_LOCALIZATION	Module_5	1
GOBP_ESTABLISHMENT_OF_RNA_LOCALIZATION	Module_5	1
GOBP_ESTABLISHMENT_OR_MAINTENANCE_OF_CELL_POLARITY	Module_5	1
GOBP_EXOCYTOSIS	Module_5	1
GOBP_EXTERNAL_ENCAPSULATING_STRUCTURE_ORGANIZATION	Module_5	1
GOBP_EXTRINSIC_APOPTOTIC_SIGNALING_PATHWAY	Module_5	1
GOBP_FC_RECEPTOR_MEDIATED_STIMULATORY_SIGNALING_PATHWAY	Module_5	1
GOBP_FC_RECEPTOR_SIGNALING_PATHWAY	Module_5	1
GOBP_GENE_SILENCING	Module_5	1
GOBP_GLIAL_CELL_DEVELOPMENT	Module_5	1
GOBP_GLIOGENESIS	Module_5	1
GOBP_GRANULOCYTE_CHEMOTAXIS	Module_5	1
GOBP_GRANULOCYTE_MIGRATION	Module_5	1
GOBP_G_PROTEIN_COUPLED_RECEPTOR_SIGNALING_PATHWAY	Module_5	1
GOBP_HISTONE_METHYLATION	Module_5	1
GOBP_HOMOTYPIC_CELL_CELL_ADHESION	Module_5	1
GOBP_HUMORAL_IMMUNE_RESPONSE	Module_5	1
GOBP_HUMORAL_IMMUNE_RESPONSE_MEDIATED_BY_CIRCULATING_IMMUNOGLOBULIN	Module_5	1
GOBP_IMMUNE_EFFECTOR_PROCESS	Module_5	1
GOBP_IMMUNE_RESPONSE_REGULATING_SIGNALING_PATHWAY	Module_5	1
GOBP_IMMUNOGLOBULIN_PRODUCTION	Module_5	1
GOBP_INFLAMMATORY_RESPONSE	Module_5	1
GOBP_INNATE_IMMUNE_RESPONSE	Module_5	1
GOBP_INNATE_IMMUNE_RESPONSE_ACTIVATING_SIGNAL_TRANSDUCTION	Module_5	1
GOBP_INORGANIC_ION_TRANSMEMBRANE_TRANSPORT	Module_5	1
GOBP_INTERFERON_GAMMA_MEDIATED_SIGNALING_PATHWAY	Module_5	1
GOBP_INTERFERON_GAMMA_PRODUCTION	Module_5	1
GOBP_INTERLEUKIN_10_PRODUCTION	Module_5	1
GOBP_INTERLEUKIN_1_BETA_PRODUCTION	Module_5	1
GOBP_INTERLEUKIN_1_PRODUCTION	Module_5	1
GOBP_INTERLEUKIN_6_PRODUCTION	Module_5	1
GOBP_INTRACELLULAR_TRANSPORT	Module_5	1
GOBP_I_KAPPAB_KINASE_NF_KAPPAB_SIGNALING	Module_5	1
GOBP_LEUKOCYTE_CHEMOTAXIS	Module_5	1
GOBP_LEUKOCYTE_HOMEOSTASIS	Module_5	1
GOBP_LEUKOCYTE_MEDIATED_CYTOTOXICITY	Module_5	1
GOBP_LEUKOCYTE_MEDIATED_IMMUNITY	Module_5	1
GOBP_LEUKOCYTE_MIGRATION	Module_5	1
GOBP_LEUKOCYTE_PROLIFERATION	Module_5	1
GOBP_LIPOPOLYSACCHARIDE_MEDIATED_SIGNALING_PATHWAY	Module_5	1
GOBP_LYMPHOCYTE_ACTIVATION_INVOLVED_IN_IMMUNE_RESPONSE	Module_5	1
GOBP_LYMPHOCYTE_CHEMOTAXIS	Module_5	1
GOBP_LYMPHOCYTE_MEDIATED_IMMUNITY	Module_5	1
GOBP_LYMPHOCYTE_MIGRATION	Module_5	1
GOBP_MACROMOLECULE_CATABOLIC_PROCESS	Module_5	1
GOBP_MACROMOLECULE_METHYLATION	Module_5	1
GOBP_MACROPHAGE_ACTIVATION	Module_5	1
GOBP_MEMBRANE_INVAGINATION	Module_5	1
GOBP_MEMBRANE_ORGANIZATION	Module_5	1
GOBP_METHYLATION	Module_5	1
GOBP_MICROTUBULE_BASED_PROCESS	Module_5	1
GOBP_MICROTUBULE_CYTOSKELETON_ORGANIZATION	Module_5	1
GOBP_MICROTUBULE_CYTOSKELETON_ORGANIZATION_INVOLVED_IN_MITOSIS	Module_5	1
GOBP_MODIFICATION_DEPENDENT_MACROMOLECULE_CATABOLIC_PROCESS	Module_5	1
GOBP_MODULATION_BY_SYMBIONT_OF_ENTRY_INTO_HOST	Module_5	1
GOBP_MODULATION_OF_PROCESS_OF_OTHER_ORGANISM	Module_5	1
GOBP_MONONUCLEAR_CELL_MIGRATION	Module_5	1
GOBP_MOVEMENT_IN_HOST_ENVIRONMENT	Module_5	1
GOBP_MRNA_PROCESSING	Module_5	1
GOBP_MRNA_TRANSPORT	Module_5	1
GOBP_MULTICELLULAR_ORGANISMAL_HOMEOSTASIS	Module_5	1
GOBP_MYELOID_LEUKOCYTE_ACTIVATION	Module_5	1
GOBP_MYELOID_LEUKOCYTE_MEDIATED_IMMUNITY	Module_5	1
GOBP_MYELOID_LEUKOCYTE_MIGRATION	Module_5	1
GOBP_NATURAL_KILLER_CELL_MEDIATED_IMMUNITY	Module_5	1
GOBP_NCRNA_METABOLIC_PROCESS	Module_5	1
GOBP_NEGATIVE_REGULATION_OF_ANION_TRANSPORT	Module_5	1
GOBP_NEGATIVE_REGULATION_OF_CELLULAR_COMPONENT_ORGANIZATION	Module_5	1
GOBP_NEGATIVE_REGULATION_OF_CELL_ACTIVATION	Module_5	1
GOBP_NEGATIVE_REGULATION_OF_CELL_POPULATION_PROLIFERATION	Module_5	1
GOBP_NEGATIVE_REGULATION_OF_DEFENSE_RESPONSE	Module_5	1
GOBP_NEGATIVE_REGULATION_OF_HEMOPOIESIS	Module_5	1
GOBP_NEGATIVE_REGULATION_OF_HYDROLASE_ACTIVITY	Module_5	1
GOBP_NEGATIVE_REGULATION_OF_IMMUNE_RESPONSE	Module_5	1
GOBP_NEGATIVE_REGULATION_OF_INNATE_IMMUNE_RESPONSE	Module_5	1
GOBP_NEGATIVE_REGULATION_OF_LEUKOCYTE_CELL_CELL_ADHESION	Module_5	1
GOBP_NEGATIVE_REGULATION_OF_LEUKOCYTE_PROLIFERATION	Module_5	1
GOBP_NEGATIVE_REGULATION_OF_LYMPHOCYTE_ACTIVATION	Module_5	1
GOBP_NEGATIVE_REGULATION_OF_MRNA_METABOLIC_PROCESS	Module_5	1
GOBP_NEGATIVE_REGULATION_OF_PEPTIDASE_ACTIVITY	Module_5	1
GOBP_NEGATIVE_REGULATION_OF_RESPONSE_TO_BIOTIC_STIMULUS	Module_5	1
GOBP_NEGATIVE_REGULATION_OF_RESPONSE_TO_EXTERNAL_STIMULUS	Module_5	1
GOBP_NEGATIVE_REGULATION_OF_SECRETION	Module_5	1
GOBP_NEGATIVE_REGULATION_OF_TRANSPORT	Module_5	1
GOBP_NEGATIVE_REGULATION_OF_TYPE_I_INTERFERON_PRODUCTION	Module_5	1
GOBP_NEGATIVE_REGULATION_OF_VIRAL_GENOME_REPLICATION	Module_5	1
GOBP_NEGATIVE_REGULATION_OF_VIRAL_PROCESS	Module_5	1
GOBP_NEURON_DEVELOPMENT	Module_5	1
GOBP_NEUTROPHIL_CHEMOTAXIS	Module_5	1
GOBP_NEUTROPHIL_MIGRATION	Module_5	1
GOBP_NUCLEAR_EXPORT	Module_5	1
GOBP_NUCLEAR_TRANSPORT	Module_5	1
GOBP_NUCLEOBASE_CONTAINING_COMPOUND_TRANSPORT	Module_5	1
GOBP_NUCLEOSOME_ORGANIZATION	Module_5	1
GOBP_ORGANELLE_ASSEMBLY	Module_5	1
GOBP_ORGANELLE_FISSION	Module_5	1
GOBP_ORGANELLE_LOCALIZATION	Module_5	1
GOBP_ORGANONITROGEN_COMPOUND_CATABOLIC_PROCESS	Module_5	1
GOBP_PATTERN_RECOGNITION_RECEPTOR_SIGNALING_PATHWAY	Module_5	1
GOBP_PEPTIDYL_AMINO_ACID_MODIFICATION	Module_5	1
GOBP_PEPTIDYL_LYSINE_ACETYLATION	Module_5	1
GOBP_PEPTIDYL_LYSINE_METHYLATION	Module_5	1
GOBP_PEPTIDYL_LYSINE_MODIFICATION	Module_5	1
GOBP_PEPTIDYL_SERINE_MODIFICATION	Module_5	1
GOBP_PEPTIDYL_TYROSINE_MODIFICATION	Module_5	1
GOBP_PHAGOCYTOSIS	Module_5	1
GOBP_PHAGOCYTOSIS_RECOGNITION	Module_5	1
GOBP_PLATELET_DEGRANULATION	Module_5	1
GOBP_POSITIVE_REGULATION_OF_B_CELL_ACTIVATION	Module_5	1
GOBP_POSITIVE_REGULATION_OF_CD4_POSITIVE_ALPHA_BETA_T_CELL_ACTIVATION	Module_5	1
GOBP_POSITIVE_REGULATION_OF_CD4_POSITIVE_ALPHA_BETA_T_CELL_DIFFERENTIATION	Module_5	1
GOBP_POSITIVE_REGULATION_OF_CELLULAR_COMPONENT_BIOGENESIS	Module_5	1
GOBP_POSITIVE_REGULATION_OF_CELLULAR_COMPONENT_ORGANIZATION	Module_5	1
GOBP_POSITIVE_REGULATION_OF_CELLULAR_PROTEIN_LOCALIZATION	Module_5	1
GOBP_POSITIVE_REGULATION_OF_CELL_ACTIVATION	Module_5	1
GOBP_POSITIVE_REGULATION_OF_CELL_CELL_ADHESION	Module_5	1
GOBP_POSITIVE_REGULATION_OF_CELL_CYCLE	Module_5	1
GOBP_POSITIVE_REGULATION_OF_CELL_KILLING	Module_5	1
GOBP_POSITIVE_REGULATION_OF_CHROMOSOME_ORGANIZATION	Module_5	1
GOBP_POSITIVE_REGULATION_OF_CYSTEINE_TYPE_ENDOPEPTIDASE_ACTIVITY	Module_5	1
GOBP_POSITIVE_REGULATION_OF_DEFENSE_RESPONSE	Module_5	1
GOBP_POSITIVE_REGULATION_OF_DNA_BINDING_TRANSCRIPTION_FACTOR_ACTIVITY	Module_5	1
GOBP_POSITIVE_REGULATION_OF_ERK1_AND_ERK2_CASCADE	Module_5	1
GOBP_POSITIVE_REGULATION_OF_HYDROLASE_ACTIVITY	Module_5	1
GOBP_POSITIVE_REGULATION_OF_IMMUNE_EFFECTOR_PROCESS	Module_5	1
GOBP_POSITIVE_REGULATION_OF_IMMUNE_RESPONSE	Module_5	1
GOBP_POSITIVE_REGULATION_OF_IMMUNE_SYSTEM_PROCESS	Module_5	1
GOBP_POSITIVE_REGULATION_OF_INFLAMMATORY_RESPONSE	Module_5	1
GOBP_POSITIVE_REGULATION_OF_INTERLEUKIN_1_PRODUCTION	Module_5	1
GOBP_POSITIVE_REGULATION_OF_INTERLEUKIN_6_PRODUCTION	Module_5	1
GOBP_POSITIVE_REGULATION_OF_INTRACELLULAR_TRANSPORT	Module_5	1
GOBP_POSITIVE_REGULATION_OF_ION_TRANSPORT	Module_5	1
GOBP_POSITIVE_REGULATION_OF_I_KAPPAB_KINASE_NF_KAPPAB_SIGNALING	Module_5	1
GOBP_POSITIVE_REGULATION_OF_LEUKOCYTE_CELL_CELL_ADHESION	Module_5	1
GOBP_POSITIVE_REGULATION_OF_LEUKOCYTE_MEDIATED_IMMUNITY	Module_5	1
GOBP_POSITIVE_REGULATION_OF_LEUKOCYTE_MIGRATION	Module_5	1
GOBP_POSITIVE_REGULATION_OF_LEUKOCYTE_PROLIFERATION	Module_5	1
GOBP_POSITIVE_REGULATION_OF_MAPK_CASCADE	Module_5	1
GOBP_POSITIVE_REGULATION_OF_NATURAL_KILLER_CELL_MEDIATED_IMMUNITY	Module_5	1
GOBP_POSITIVE_REGULATION_OF_NF_KAPPAB_TRANSCRIPTION_FACTOR_ACTIVITY	Module_5	1
GOBP_POSITIVE_REGULATION_OF_ORGANELLE_ORGANIZATION	Module_5	1
GOBP_POSITIVE_REGULATION_OF_PEPTIDASE_ACTIVITY	Module_5	1
GOBP_POSITIVE_REGULATION_OF_PRODUCTION_OF_MOLECULAR_MEDIATOR_OF_IMMUNE_RESPONSE	Module_5	1
GOBP_POSITIVE_REGULATION_OF_PROTEIN_LOCALIZATION_TO_MEMBRANE	Module_5	1
GOBP_POSITIVE_REGULATION_OF_PROTEOLYSIS	Module_5	1
GOBP_POSITIVE_REGULATION_OF_RESPONSE_TO_BIOTIC_STIMULUS	Module_5	1
GOBP_POSITIVE_REGULATION_OF_RESPONSE_TO_EXTERNAL_STIMULUS	Module_5	1
GOBP_POSITIVE_REGULATION_OF_TRANSPORT	Module_5	1
GOBP_POSITIVE_REGULATION_OF_TYPE_I_INTERFERON_PRODUCTION	Module_5	1
GOBP_PROCESS_UTILIZING_AUTOPHAGIC_MECHANISM	Module_5	1
GOBP_PRODUCTION_OF_MOLECULAR_MEDIATOR_OF_IMMUNE_RESPONSE	Module_5	1
GOBP_PROTEIN_ACETYLATION	Module_5	1
GOBP_PROTEIN_ACYLATION	Module_5	1
GOBP_PROTEIN_AUTOPHOSPHORYLATION	Module_5	1
GOBP_PROTEIN_CATABOLIC_PROCESS	Module_5	1
GOBP_PROTEIN_CONTAINING_COMPLEX_SUBUNIT_ORGANIZATION	Module_5	1
GOBP_PROTEIN_DNA_COMPLEX_SUBUNIT_ORGANIZATION	Module_5	1
GOBP_PROTEIN_LOCALIZATION_TO_CELL_PERIPHERY	Module_5	1
GOBP_PROTEIN_LOCALIZATION_TO_ORGANELLE	Module_5	1
GOBP_PROTEIN_LOCALIZATION_TO_PLASMA_MEMBRANE	Module_5	1
GOBP_PROTEIN_MATURATION	Module_5	1
GOBP_PROTEIN_METHYLATION	Module_5	1
GOBP_PROTEIN_MODIFICATION_BY_SMALL_PROTEIN_CONJUGATION	Module_5	1
GOBP_PROTEIN_MODIFICATION_BY_SMALL_PROTEIN_CONJUGATION_OR_REMOVAL	Module_5	1
GOBP_PROTEIN_MODIFICATION_BY_SMALL_PROTEIN_REMOVAL	Module_5	1
GOBP_PROTEIN_POLYUBIQUITINATION	Module_5	1
GOBP_PROTEIN_PROCESSING	Module_5	1
GOBP_PROTEOLYSIS	Module_5	1
GOBP_REACTIVE_OXYGEN_SPECIES_METABOLIC_PROCESS	Module_5	1
GOBP_RECEPTOR_MEDIATED_ENDOCYTOSIS	Module_5	1
GOBP_RECEPTOR_METABOLIC_PROCESS	Module_5	1
GOBP_REGULATION_OF_ACTIN_FILAMENT_BASED_PROCESS	Module_5	1
GOBP_REGULATION_OF_ACTIN_FILAMENT_LENGTH	Module_5	1
GOBP_REGULATION_OF_ACTIN_FILAMENT_ORGANIZATION	Module_5	1
GOBP_REGULATION_OF_ADAPTIVE_IMMUNE_RESPONSE	Module_5	1
GOBP_REGULATION_OF_ALPHA_BETA_T_CELL_ACTIVATION	Module_5	1
GOBP_REGULATION_OF_ANATOMICAL_STRUCTURE_MORPHOGENESIS	Module_5	1
GOBP_REGULATION_OF_ANATOMICAL_STRUCTURE_SIZE	Module_5	1
GOBP_REGULATION_OF_ANION_TRANSPORT	Module_5	1
GOBP_REGULATION_OF_BIOLOGICAL_PROCESS_INVOLVED_IN_SYMBIOTIC_INTERACTION	Module_5	1
GOBP_REGULATION_OF_BODY_FLUID_LEVELS	Module_5	1
GOBP_REGULATION_OF_B_CELL_ACTIVATION	Module_5	1
GOBP_REGULATION_OF_B_CELL_PROLIFERATION	Module_5	1
GOBP_REGULATION_OF_CATION_TRANSMEMBRANE_TRANSPORT	Module_5	1
GOBP_REGULATION_OF_CELLULAR_COMPONENT_BIOGENESIS	Module_5	1
GOBP_REGULATION_OF_CELLULAR_COMPONENT_SIZE	Module_5	1
GOBP_REGULATION_OF_CELLULAR_LOCALIZATION	Module_5	1
GOBP_REGULATION_OF_CELLULAR_PROTEIN_LOCALIZATION	Module_5	1
GOBP_REGULATION_OF_CELL_ACTIVATION	Module_5	1
GOBP_REGULATION_OF_CELL_CYCLE_PROCESS	Module_5	1
GOBP_REGULATION_OF_CELL_KILLING	Module_5	1
GOBP_REGULATION_OF_CELL_MORPHOGENESIS	Module_5	1
GOBP_REGULATION_OF_CELL_PROJECTION_ORGANIZATION	Module_5	1
GOBP_REGULATION_OF_CHROMATIN_ORGANIZATION	Module_5	1
GOBP_REGULATION_OF_CHROMOSOME_ORGANIZATION	Module_5	1
GOBP_REGULATION_OF_CIRCADIAN_RHYTHM	Module_5	1
GOBP_REGULATION_OF_COMPLEMENT_ACTIVATION	Module_5	1
GOBP_REGULATION_OF_CYSTEINE_TYPE_ENDOPEPTIDASE_ACTIVITY	Module_5	1
GOBP_REGULATION_OF_CYTOSKELETON_ORGANIZATION	Module_5	1
GOBP_REGULATION_OF_DEFENSE_RESPONSE	Module_5	1
GOBP_REGULATION_OF_DEFENSE_RESPONSE_TO_VIRUS	Module_5	1
GOBP_REGULATION_OF_DNA_METABOLIC_PROCESS	Module_5	1
GOBP_REGULATION_OF_GTPASE_ACTIVITY	Module_5	1
GOBP_REGULATION_OF_HISTONE_MODIFICATION	Module_5	1
GOBP_REGULATION_OF_HYDROLASE_ACTIVITY	Module_5	1
GOBP_REGULATION_OF_IMMUNE_EFFECTOR_PROCESS	Module_5	1
GOBP_REGULATION_OF_IMMUNE_RESPONSE	Module_5	1
GOBP_REGULATION_OF_INFLAMMATORY_RESPONSE	Module_5	1
GOBP_REGULATION_OF_INNATE_IMMUNE_RESPONSE	Module_5	1
GOBP_REGULATION_OF_INTRACELLULAR_PROTEIN_TRANSPORT	Module_5	1
GOBP_REGULATION_OF_INTRACELLULAR_TRANSPORT	Module_5	1
GOBP_REGULATION_OF_ION_TRANSPORT	Module_5	1
GOBP_REGULATION_OF_LEUKOCYTE_MEDIATED_CYTOTOXICITY	Module_5	1
GOBP_REGULATION_OF_LEUKOCYTE_MEDIATED_IMMUNITY	Module_5	1
GOBP_REGULATION_OF_LEUKOCYTE_MIGRATION	Module_5	1
GOBP_REGULATION_OF_LEUKOCYTE_PROLIFERATION	Module_5	1
GOBP_REGULATION_OF_LYMPHOCYTE_ACTIVATION	Module_5	1
GOBP_REGULATION_OF_LYMPHOCYTE_DIFFERENTIATION	Module_5	1
GOBP_REGULATION_OF_LYMPHOCYTE_MEDIATED_IMMUNITY	Module_5	1
GOBP_REGULATION_OF_MICROTUBULE_BASED_PROCESS	Module_5	1
GOBP_REGULATION_OF_MICROTUBULE_CYTOSKELETON_ORGANIZATION	Module_5	1
GOBP_REGULATION_OF_MRNA_METABOLIC_PROCESS	Module_5	1
GOBP_REGULATION_OF_MRNA_PROCESSING	Module_5	1
GOBP_REGULATION_OF_MRNA_SPLICING_VIA_SPLICEOSOME	Module_5	1
GOBP_REGULATION_OF_NATURAL_KILLER_CELL_MEDIATED_IMMUNITY	Module_5	1
GOBP_REGULATION_OF_ORGANELLE_ORGANIZATION	Module_5	1
GOBP_REGULATION_OF_PATTERN_RECOGNITION_RECEPTOR_SIGNALING_PATHWAY	Module_5	1
GOBP_REGULATION_OF_PEPTIDASE_ACTIVITY	Module_5	1
GOBP_REGULATION_OF_PEPTIDE_TRANSPORT	Module_5	1
GOBP_REGULATION_OF_PHAGOCYTOSIS	Module_5	1
GOBP_REGULATION_OF_PRODUCTION_OF_MOLECULAR_MEDIATOR_OF_IMMUNE_RESPONSE	Module_5	1
GOBP_REGULATION_OF_PROTEIN_LOCALIZATION	Module_5	1
GOBP_REGULATION_OF_PROTEIN_LOCALIZATION_TO_MEMBRANE	Module_5	1
GOBP_REGULATION_OF_PROTEOLYSIS	Module_5	1
GOBP_REGULATION_OF_REACTIVE_OXYGEN_SPECIES_METABOLIC_PROCESS	Module_5	1
GOBP_REGULATION_OF_RESPONSE_TO_BIOTIC_STIMULUS	Module_5	1
GOBP_REGULATION_OF_RESPONSE_TO_CYTOKINE_STIMULUS	Module_5	1
GOBP_REGULATION_OF_RESPONSE_TO_EXTERNAL_STIMULUS	Module_5	1
GOBP_REGULATION_OF_RESPONSE_TO_WOUNDING	Module_5	1
GOBP_REGULATION_OF_RNA_SPLICING	Module_5	1
GOBP_REGULATION_OF_SECRETION	Module_5	1
GOBP_REGULATION_OF_SMALL_GTPASE_MEDIATED_SIGNAL_TRANSDUCTION	Module_5	1
GOBP_REGULATION_OF_SUPRAMOLECULAR_FIBER_ORGANIZATION	Module_5	1
GOBP_REGULATION_OF_SYSTEM_PROCESS	Module_5	1
GOBP_REGULATION_OF_TELOMERE_MAINTENANCE	Module_5	1
GOBP_REGULATION_OF_TRANSMEMBRANE_TRANSPORT	Module_5	1
GOBP_REGULATION_OF_TRANSPORT	Module_5	1
GOBP_REGULATION_OF_T_CELL_ACTIVATION	Module_5	1
GOBP_REGULATION_OF_VESICLE_MEDIATED_TRANSPORT	Module_5	1
GOBP_REGULATION_OF_VIRAL_GENOME_REPLICATION	Module_5	1
GOBP_REGULATION_OF_VIRAL_LIFE_CYCLE	Module_5	1
GOBP_RESPONSE_TO_BACTERIUM	Module_5	1
GOBP_RESPONSE_TO_BIOTIC_STIMULUS	Module_5	1
GOBP_RESPONSE_TO_CHEMOKINE	Module_5	1
GOBP_RESPONSE_TO_FUNGUS	Module_5	1
GOBP_RESPONSE_TO_INTERFERON_ALPHA	Module_5	1
GOBP_RESPONSE_TO_INTERFERON_BETA	Module_5	1
GOBP_RESPONSE_TO_INTERFERON_GAMMA	Module_5	1
GOBP_RESPONSE_TO_TOXIC_SUBSTANCE	Module_5	1
GOBP_RESPONSE_TO_TYPE_I_INTERFERON	Module_5	1
GOBP_RESPONSE_TO_VIRUS	Module_5	1
GOBP_RNA_EXPORT_FROM_NUCLEUS	Module_5	1
GOBP_RNA_LOCALIZATION	Module_5	1
GOBP_RNA_PROCESSING	Module_5	1
GOBP_RNA_SPLICING	Module_5	1
GOBP_RNA_SPLICING_VIA_TRANSESTERIFICATION_REACTIONS	Module_5	1
GOBP_SECRETION	Module_5	1
GOBP_SISTER_CHROMATID_COHESION	Module_5	1
GOBP_SISTER_CHROMATID_SEGREGATION	Module_5	1
GOBP_SMALL_GTPASE_MEDIATED_SIGNAL_TRANSDUCTION	Module_5	1
GOBP_SUBSTRATE_ADHESION_DEPENDENT_CELL_SPREADING	Module_5	1
GOBP_SUPEROXIDE_ANION_GENERATION	Module_5	1
GOBP_SUPEROXIDE_METABOLIC_PROCESS	Module_5	1
GOBP_SUPRAMOLECULAR_FIBER_ORGANIZATION	Module_5	1
GOBP_TAXIS	Module_5	1
GOBP_TELOMERE_ORGANIZATION	Module_5	1
GOBP_TISSUE_HOMEOSTASIS	Module_5	1
GOBP_TOLL_LIKE_RECEPTOR_SIGNALING_PATHWAY	Module_5	1
GOBP_TRANSLATIONAL_ELONGATION	Module_5	1
GOBP_TRANSMEMBRANE_RECEPTOR_PROTEIN_TYROSINE_KINASE_SIGNALING_PATHWAY	Module_5	1
GOBP_TRANSMEMBRANE_TRANSPORT	Module_5	1
GOBP_TUMOR_NECROSIS_FACTOR_MEDIATED_SIGNALING_PATHWAY	Module_5	1
GOBP_TUMOR_NECROSIS_FACTOR_SUPERFAMILY_CYTOKINE_PRODUCTION	Module_5	1
GOBP_TYPE_I_INTERFERON_PRODUCTION	Module_5	1
GOBP_T_CELL_ACTIVATION	Module_5	1
GOBP_T_CELL_ACTIVATION_INVOLVED_IN_IMMUNE_RESPONSE	Module_5	1
GOBP_T_CELL_DIFFERENTIATION	Module_5	1
GOBP_T_CELL_MEDIATED_IMMUNITY	Module_5	1
GOBP_T_CELL_MIGRATION	Module_5	1
GOBP_T_CELL_PROLIFERATION	Module_5	1
GOBP_T_CELL_RECEPTOR_SIGNALING_PATHWAY	Module_5	1
GOBP_VESICLE_ORGANIZATION	Module_5	1
GOBP_VIRAL_GENOME_REPLICATION	Module_5	1
GOBP_VIRAL_LIFE_CYCLE	Module_5	1
GOBP_WOUND_HEALING	Module_5	1
HALLMARK_ALLOGRAFT_REJECTION	Module_5	1
HALLMARK_APICAL_JUNCTION	Module_5	1
HALLMARK_COMPLEMENT	Module_5	1
HALLMARK_E2F_TARGETS	Module_5	1
HALLMARK_G2M_CHECKPOINT	Module_5	1
HALLMARK_HEME_METABOLISM	Module_5	1
HALLMARK_INTERFERON_ALPHA_RESPONSE	Module_5	1
HALLMARK_INTERFERON_GAMMA_RESPONSE	Module_5	1
HALLMARK_KRAS_SIGNALING_DN	Module_5	1
HALLMARK_MITOTIC_SPINDLE	Module_5	1
HALLMARK_OXIDATIVE_PHOSPHORYLATION	Module_5	1

## Sheet: Module_6
gene_set	module	pval
GOBP_DNA_PACKAGING	Module_6	0.0286
GOBP_PROTEIN_MATURATION	Module_6	0.059
GOBP_PROTEIN_ACETYLATION	Module_6	0.1239
GOBP_CHROMATIN_ASSEMBLY_OR_DISASSEMBLY	Module_6	0.1246
GOBP_POSITIVE_REGULATION_OF_CHROMOSOME_ORGANIZATION	Module_6	0.1268
GOBP_REGULATION_OF_CHROMOSOME_ORGANIZATION	Module_6	0.1284
GOBP_REGULATION_OF_CHROMATIN_ORGANIZATION	Module_6	0.1603
GOBP_ORGANONITROGEN_COMPOUND_BIOSYNTHETIC_PROCESS	Module_6	0.1661
GOBP_DNA_CONFORMATION_CHANGE	Module_6	0.207
GOBP_PEPTIDYL_LYSINE_MODIFICATION	Module_6	0.2093
GOBP_NCRNA_PROCESSING	Module_6	0.2555
GOBP_RIBONUCLEOPROTEIN_COMPLEX_BIOGENESIS	Module_6	0.2598
GOBP_RIBONUCLEOPROTEIN_COMPLEX_SUBUNIT_ORGANIZATION	Module_6	0.2618
GOBP_ER_NUCLEUS_SIGNALING_PATHWAY	Module_6	0.2963
GOBP_DNA_RECOMBINATION	Module_6	0.297
GOBP_SISTER_CHROMATID_SEGREGATION	Module_6	0.2974
GOBP_SISTER_CHROMATID_COHESION	Module_6	0.2986
GOBP_POSITIVE_REGULATION_OF_NATURAL_KILLER_CELL_MEDIATED_IMMUNITY	Module_6	0.3013
HALLMARK_UNFOLDED_PROTEIN_RESPONSE	Module_6	0.3015
GOBP_NUCLEAR_TRANSCRIBED_MRNA_CATABOLIC_PROCESS	Module_6	0.3464
GOBP_RNA_PROCESSING	Module_6	0.3486
GOBP_RIBOSOME_BIOGENESIS	Module_6	0.3558
GOBP_REGULATION_OF_NATURAL_KILLER_CELL_MEDIATED_IMMUNITY	Module_6	0.3688
GOBP_REGULATION_OF_COMPLEMENT_ACTIVATION	Module_6	0.379
GOBP_MEMBRANE_ORGANIZATION	Module_6	0.3793
GOBP_FC_RECEPTOR_SIGNALING_PATHWAY	Module_6	0.3808
GOBP_MULTICELLULAR_ORGANISMAL_HOMEOSTASIS	Module_6	0.3817
GOBP_RESPONSE_TO_ENDOPLASMIC_RETICULUM_STRESS	Module_6	0.3817
GOBP_MACROPHAGE_ACTIVATION	Module_6	0.3853
GOBP_T_CELL_DIFFERENTIATION	Module_6	0.386
GOBP_ESTABLISHMENT_OF_PROTEIN_LOCALIZATION_TO_ENDOPLASMIC_RETICULUM	Module_6	0.3867
GOBP_NUCLEAR_TRANSCRIBED_MRNA_CATABOLIC_PROCESS_NONSENSE_MEDIATED_DECAY	Module_6	0.3878
GOBP_RNA_SPLICING	Module_6	0.3921
GOBP_COTRANSLATIONAL_PROTEIN_TARGETING_TO_MEMBRANE	Module_6	0.3953
GOBP_RNA_SPLICING_VIA_TRANSESTERIFICATION_REACTIONS	Module_6	0.3986
GOBP_MRNA_PROCESSING	Module_6	0.4338
GOBP_ENDOPLASMIC_RETICULUM_UNFOLDED_PROTEIN_RESPONSE	Module_6	0.4427
GOBP_REGULATION_OF_TELOMERE_MAINTENANCE	Module_6	0.4427
GOBP_MEMBRANE_INVAGINATION	Module_6	0.443
GOBP_METHYLATION	Module_6	0.4436
GOBP_CELLULAR_RESPONSE_TO_TOPOLOGICALLY_INCORRECT_PROTEIN	Module_6	0.4465
GOBP_TELOMERE_ORGANIZATION	Module_6	0.4473
GOBP_PROTEIN_PROCESSING	Module_6	0.452
GOBP_REGULATION_OF_LEUKOCYTE_MEDIATED_CYTOTOXICITY	Module_6	0.4522
GOBP_MACROMOLECULE_METHYLATION	Module_6	0.4534
GOBP_RESPONSE_TO_TOPOLOGICALLY_INCORRECT_PROTEIN	Module_6	0.4546
GOBP_POSITIVE_REGULATION_OF_LEUKOCYTE_CELL_CELL_ADHESION	Module_6	0.4564
GOBP_COVALENT_CHROMATIN_MODIFICATION	Module_6	0.4771
GOBP_CHROMOSOME_ORGANIZATION	Module_6	0.4777
GOBP_CHROMATIN_ORGANIZATION	Module_6	0.4785
GOBP_FC_RECEPTOR_MEDIATED_STIMULATORY_SIGNALING_PATHWAY	Module_6	0.5094
GOBP_PROTEIN_METHYLATION	Module_6	0.5109
GOBP_HISTONE_METHYLATION	Module_6	0.5143
GOBP_MODIFICATION_DEPENDENT_MACROMOLECULE_CATABOLIC_PROCESS	Module_6	0.515
GOBP_HUMORAL_IMMUNE_RESPONSE_MEDIATED_BY_CIRCULATING_IMMUNOGLOBULIN	Module_6	0.5153
GOBP_REGULATION_OF_CELL_KILLING	Module_6	0.5165
GOBP_COMPLEMENT_ACTIVATION	Module_6	0.5166
GOBP_PHAGOCYTOSIS_RECOGNITION	Module_6	0.517
GOBP_RNA_LOCALIZATION	Module_6	0.5711
GOBP_CELLULAR_PROTEIN_CATABOLIC_PROCESS	Module_6	0.5725
GOBP_POSITIVE_REGULATION_OF_CELL_CELL_ADHESION	Module_6	0.5736
GOBP_NCRNA_METABOLIC_PROCESS	Module_6	0.5742
GOBP_CELL_RECOGNITION	Module_6	0.5772
GOBP_CHROMATIN_REMODELING	Module_6	0.5789
GOBP_NATURAL_KILLER_CELL_MEDIATED_IMMUNITY	Module_6	0.5811
GOBP_B_CELL_MEDIATED_IMMUNITY	Module_6	0.5826
GOBP_ADAPTIVE_IMMUNE_RESPONSE	Module_6	0.5979
GOBP_RECEPTOR_MEDIATED_ENDOCYTOSIS	Module_6	0.6165
GOBP_PROTEIN_CATABOLIC_PROCESS	Module_6	0.6178
HALLMARK_MTORC1_SIGNALING	Module_6	0.6202
GOBP_PROTEIN_TARGETING	Module_6	0.6204
GOBP_RNA_CATABOLIC_PROCESS	Module_6	0.6229
GOBP_NEGATIVE_REGULATION_OF_CELL_DEATH	Module_6	0.6241
GOBP_POSITIVE_REGULATION_OF_CELL_POPULATION_PROLIFERATION	Module_6	0.6247
GOBP_RRNA_METABOLIC_PROCESS	Module_6	0.6262
GOBP_AMIDE_BIOSYNTHETIC_PROCESS	Module_6	0.6264
GOBP_POSITIVE_REGULATION_OF_B_CELL_ACTIVATION	Module_6	0.6268
GOBP_CELLULAR_MACROMOLECULE_CATABOLIC_PROCESS	Module_6	0.628
GOBP_GENE_SILENCING	Module_6	0.629
GOBP_HUMORAL_IMMUNE_RESPONSE	Module_6	0.6656
GOBP_PEPTIDE_BIOSYNTHETIC_PROCESS	Module_6	0.6678
GOBP_ENDOCYTOSIS	Module_6	0.6719
GOBP_DEFENSE_RESPONSE_TO_BACTERIUM	Module_6	0.6725
GOBP_REGULATION_OF_VIRAL_GENOME_REPLICATION	Module_6	0.6979
GOBP_APOPTOTIC_PROCESS	Module_6	0.701
GOBP_APOPTOTIC_SIGNALING_PATHWAY	Module_6	0.7092
GOBP_REGULATION_OF_BIOLOGICAL_PROCESS_INVOLVED_IN_SYMBIOTIC_INTERACTION	Module_6	0.7112
GOBP_POSITIVE_REGULATION_OF_CELL_KILLING	Module_6	0.7124
GOBP_VIRAL_GENOME_REPLICATION	Module_6	0.714
GOBP_CELL_KILLING	Module_6	0.7147
GOBP_NEGATIVE_REGULATION_OF_VIRAL_PROCESS	Module_6	0.7166
GOBP_ORGANONITROGEN_COMPOUND_CATABOLIC_PROCESS	Module_6	0.7183
GOBP_MONONUCLEAR_CELL_DIFFERENTIATION	Module_6	0.7199
GOBP_VIRAL_GENE_EXPRESSION	Module_6	0.7394
GOBP_PEPTIDYL_AMINO_ACID_MODIFICATION	Module_6	0.7455
GOBP_REGULATION_OF_T_CELL_ACTIVATION	Module_6	0.7457
GOBP_PROTEIN_LOCALIZATION_TO_ENDOPLASMIC_RETICULUM	Module_6	0.7473
GOBP_PROTEIN_TARGETING_TO_MEMBRANE	Module_6	0.7476
GOBP_NEGATIVE_REGULATION_OF_IMMUNE_RESPONSE	Module_6	0.7493
GOBP_RESPONSE_TO_TYPE_I_INTERFERON	Module_6	0.75
GOBP_NEGATIVE_REGULATION_OF_VIRAL_GENOME_REPLICATION	Module_6	0.751
GOBP_CYTOPLASMIC_TRANSLATION	Module_6	0.7541
GOBP_MRNA_METABOLIC_PROCESS	Module_6	0.7542
GOBP_REGULATION_OF_VIRAL_LIFE_CYCLE	Module_6	0.7546
GOBP_REGULATION_OF_B_CELL_ACTIVATION	Module_6	0.7751
GOBP_T_CELL_RECEPTOR_SIGNALING_PATHWAY	Module_6	0.7768
GOBP_POSITIVE_REGULATION_OF_CELL_ADHESION	Module_6	0.7817
GOBP_TRANSLATIONAL_INITIATION	Module_6	0.8071
GOBP_BIOLOGICAL_PROCESS_INVOLVED_IN_SYMBIOTIC_INTERACTION	Module_6	0.8122
GOBP_LYMPHOCYTE_ACTIVATION	Module_6	0.8126
GOBP_T_CELL_ACTIVATION	Module_6	0.8126
GOBP_POSITIVE_REGULATION_OF_IMMUNE_SYSTEM_PROCESS	Module_6	0.8131
GOBP_VIRAL_LIFE_CYCLE	Module_6	0.8131
HALLMARK_INTERFERON_ALPHA_RESPONSE	Module_6	0.8334
GOBP_LEUKOCYTE_MEDIATED_IMMUNITY	Module_6	0.8366
GOBP_LEUKOCYTE_DIFFERENTIATION	Module_6	0.8388
GOBP_NEGATIVE_REGULATION_OF_BIOSYNTHETIC_PROCESS	Module_6	0.8389
GOBP_DEFENSE_RESPONSE_TO_VIRUS	Module_6	0.8515
GOBP_POSITIVE_REGULATION_OF_BIOSYNTHETIC_PROCESS	Module_6	0.8584
GOBP_NEGATIVE_REGULATION_OF_NUCLEOBASE_CONTAINING_COMPOUND_METABOLIC_PROCESS	Module_6	0.8588
GOBP_POSITIVE_REGULATION_OF_TRANSCRIPTION_BY_RNA_POLYMERASE_II	Module_6	0.8738
GOBP_RESPONSE_TO_NITROGEN_COMPOUND	Module_6	0.8807
GOBP_RESPONSE_TO_VIRUS	Module_6	0.8829
GOBP_ADAPTIVE_IMMUNE_RESPONSE_BASED_ON_SOMATIC_RECOMBINATION_OF_IMMUNE_RECEPTORS_BUILT_FROM_IMMUNOGLOBULIN_SUPERFAMILY_DOMAINS	Module_6	0.8957
GOBP_CELL_CELL_ADHESION	Module_6	0.8964
GOBP_PHAGOCYTOSIS	Module_6	0.9056
GOBP_REGULATION_OF_IMMUNE_EFFECTOR_PROCESS	Module_6	0.9063
GOBP_LEUKOCYTE_MIGRATION	Module_6	0.9069
GOBP_LEUKOCYTE_CELL_CELL_ADHESION	Module_6	0.9094
GOBP_POSITIVE_REGULATION_OF_NUCLEOBASE_CONTAINING_COMPOUND_METABOLIC_PROCESS	Module_6	0.9165
GOBP_PROTEOLYSIS	Module_6	0.9196
GOBP_CYTOKINE_MEDIATED_SIGNALING_PATHWAY	Module_6	0.9208
GOBP_LYMPHOCYTE_MEDIATED_IMMUNITY	Module_6	0.9216
GOBP_NEGATIVE_REGULATION_OF_RESPONSE_TO_STIMULUS	Module_6	0.922
GOBP_MYELOID_LEUKOCYTE_MEDIATED_IMMUNITY	Module_6	0.9223
GOBP_MYELOID_LEUKOCYTE_ACTIVATION	Module_6	0.9234
HALLMARK_ALLOGRAFT_REJECTION	Module_6	0.9243
GOBP_REGULATION_OF_CELL_ACTIVATION	Module_6	0.9249
GOBP_BIOLOGICAL_ADHESION	Module_6	0.9266
GOBP_IMMUNE_EFFECTOR_PROCESS	Module_6	0.9297
GOBP_IMMUNE_SYSTEM_DEVELOPMENT	Module_6	0.9317
GOBP_REGULATION_OF_CELL_DEATH	Module_6	0.9359
HALLMARK_INTERFERON_GAMMA_RESPONSE	Module_6	0.9362
GOBP_RESPONSE_TO_CYTOKINE	Module_6	0.9377
GOBP_REGULATION_OF_IMMUNE_SYSTEM_PROCESS	Module_6	0.9385
GOBP_CELL_ACTIVATION_INVOLVED_IN_IMMUNE_RESPONSE	Module_6	0.9419
GOBP_SECRETION	Module_6	0.9505
GOBP_CELL_ACTIVATION	Module_6	0.9596
GOBP_EXOCYTOSIS	Module_6	0.9611
GOBP_RESPONSE_TO_BIOTIC_STIMULUS	Module_6	0.9739
GOBP_DEFENSE_RESPONSE	Module_6	0.9749
GOBP_DEFENSE_RESPONSE_TO_OTHER_ORGANISM	Module_6	0.9765
GOBP_REGULATION_OF_IMMUNE_RESPONSE	Module_6	0.9796
GOBP_INNATE_IMMUNE_RESPONSE	Module_6	0.9822
GOBP_ACTIN_FILAMENT_BASED_MOVEMENT	Module_6	1
GOBP_ACTIN_FILAMENT_BASED_PROCESS	Module_6	1
GOBP_ACTIN_FILAMENT_ORGANIZATION	Module_6	1
GOBP_ACTIN_POLYMERIZATION_OR_DEPOLYMERIZATION	Module_6	1
GOBP_ACTIVATION_OF_IMMUNE_RESPONSE	Module_6	1
GOBP_ACTIVATION_OF_INNATE_IMMUNE_RESPONSE	Module_6	1
GOBP_ADENYLATE_CYCLASE_ACTIVATING_G_PROTEIN_COUPLED_RECEPTOR_SIGNALING_PATHWAY	Module_6	1
GOBP_ADENYLATE_CYCLASE_MODULATING_G_PROTEIN_COUPLED_RECEPTOR_SIGNALING_PATHWAY	Module_6	1
GOBP_ALPHA_BETA_T_CELL_ACTIVATION	Module_6	1
GOBP_ALPHA_BETA_T_CELL_DIFFERENTIATION	Module_6	1
GOBP_ALTERNATIVE_MRNA_SPLICING_VIA_SPLICEOSOME	Module_6	1
GOBP_AMEBOIDAL_TYPE_CELL_MIGRATION	Module_6	1
GOBP_ANATOMICAL_STRUCTURE_FORMATION_INVOLVED_IN_MORPHOGENESIS	Module_6	1
GOBP_ANTIGEN_PROCESSING_AND_PRESENTATION	Module_6	1
GOBP_ANTIGEN_PROCESSING_AND_PRESENTATION_OF_EXOGENOUS_PEPTIDE_ANTIGEN_VIA_MHC_CLASS_I	Module_6	1
GOBP_ANTIGEN_PROCESSING_AND_PRESENTATION_OF_PEPTIDE_ANTIGEN	Module_6	1
GOBP_ANTIGEN_PROCESSING_AND_PRESENTATION_OF_PEPTIDE_ANTIGEN_VIA_MHC_CLASS_I	Module_6	1
GOBP_ANTIGEN_PROCESSING_AND_PRESENTATION_OF_PEPTIDE_OR_POLYSACCHARIDE_ANTIGEN_VIA_MHC_CLASS_II	Module_6	1
GOBP_ANTIGEN_RECEPTOR_MEDIATED_SIGNALING_PATHWAY	Module_6	1
GOBP_ANTIMICROBIAL_HUMORAL_RESPONSE	Module_6	1
GOBP_ATP_DEPENDENT_CHROMATIN_REMODELING	Module_6	1
GOBP_BEHAVIOR	Module_6	1
GOBP_BIOLOGICAL_PROCESS_INVOLVED_IN_INTERACTION_WITH_HOST	Module_6	1
GOBP_BLOOD_VESSEL_MORPHOGENESIS	Module_6	1
GOBP_B_CELL_ACTIVATION	Module_6	1
GOBP_B_CELL_DIFFERENTIATION	Module_6	1
GOBP_B_CELL_PROLIFERATION	Module_6	1
GOBP_B_CELL_RECEPTOR_SIGNALING_PATHWAY	Module_6	1
GOBP_CALCIUM_ION_TRANSPORT	Module_6	1
GOBP_CALCIUM_MEDIATED_SIGNALING	Module_6	1
GOBP_CATION_TRANSMEMBRANE_TRANSPORT	Module_6	1
GOBP_CATION_TRANSPORT	Module_6	1
GOBP_CD4_POSITIVE_ALPHA_BETA_T_CELL_ACTIVATION	Module_6	1
GOBP_CD4_POSITIVE_ALPHA_BETA_T_CELL_DIFFERENTIATION	Module_6	1
GOBP_CELLULAR_AMIDE_METABOLIC_PROCESS	Module_6	1
GOBP_CELLULAR_COMPONENT_MORPHOGENESIS	Module_6	1
GOBP_CELLULAR_DEFENSE_RESPONSE	Module_6	1
GOBP_CELLULAR_HOMEOSTASIS	Module_6	1
GOBP_CELLULAR_ION_HOMEOSTASIS	Module_6	1
GOBP_CELLULAR_MACROMOLECULE_LOCALIZATION	Module_6	1
GOBP_CELLULAR_PROTEIN_CONTAINING_COMPLEX_ASSEMBLY	Module_6	1
GOBP_CELLULAR_RESPONSE_TO_BIOTIC_STIMULUS	Module_6	1
GOBP_CELLULAR_RESPONSE_TO_CALCIUM_ION	Module_6	1
GOBP_CELLULAR_RESPONSE_TO_CHEMICAL_STRESS	Module_6	1
GOBP_CELLULAR_RESPONSE_TO_DNA_DAMAGE_STIMULUS	Module_6	1
GOBP_CELLULAR_RESPONSE_TO_EXTERNAL_STIMULUS	Module_6	1
GOBP_CELLULAR_RESPONSE_TO_EXTRACELLULAR_STIMULUS	Module_6	1
GOBP_CELLULAR_RESPONSE_TO_HORMONE_STIMULUS	Module_6	1
GOBP_CELLULAR_RESPONSE_TO_INORGANIC_SUBSTANCE	Module_6	1
GOBP_CELLULAR_RESPONSE_TO_LIPID	Module_6	1
GOBP_CELLULAR_RESPONSE_TO_MOLECULE_OF_BACTERIAL_ORIGIN	Module_6	1
GOBP_CELLULAR_RESPONSE_TO_NITROGEN_COMPOUND	Module_6	1
GOBP_CELLULAR_RESPONSE_TO_ORGANIC_CYCLIC_COMPOUND	Module_6	1
GOBP_CELLULAR_RESPONSE_TO_OXYGEN_CONTAINING_COMPOUND	Module_6	1
GOBP_CELLULAR_RESPONSE_TO_VIRUS	Module_6	1
GOBP_CELL_CELL_SIGNALING	Module_6	1
GOBP_CELL_CHEMOTAXIS	Module_6	1
GOBP_CELL_CYCLE	Module_6	1
GOBP_CELL_CYCLE_ARREST	Module_6	1
GOBP_CELL_CYCLE_PHASE_TRANSITION	Module_6	1
GOBP_CELL_CYCLE_PROCESS	Module_6	1
GOBP_CELL_DIVISION	Module_6	1
GOBP_CELL_JUNCTION_ORGANIZATION	Module_6	1
GOBP_CELL_MIGRATION	Module_6	1
GOBP_CELL_MORPHOGENESIS	Module_6	1
GOBP_CELL_MORPHOGENESIS_INVOLVED_IN_DIFFERENTIATION	Module_6	1
GOBP_CELL_PART_MORPHOGENESIS	Module_6	1
GOBP_CELL_POPULATION_PROLIFERATION	Module_6	1
GOBP_CELL_PROJECTION_ORGANIZATION	Module_6	1
GOBP_CELL_SUBSTRATE_ADHESION	Module_6	1
GOBP_CENTRAL_NERVOUS_SYSTEM_DEVELOPMENT	Module_6	1
GOBP_CHEMICAL_HOMEOSTASIS	Module_6	1
GOBP_CHEMOKINE_PRODUCTION	Module_6	1
GOBP_CHROMOSOME_SEGREGATION	Module_6	1
GOBP_CIRCADIAN_REGULATION_OF_GENE_EXPRESSION	Module_6	1
GOBP_CIRCADIAN_RHYTHM	Module_6	1
GOBP_CIRCULATORY_SYSTEM_DEVELOPMENT	Module_6	1
GOBP_COAGULATION	Module_6	1
GOBP_CYTOKINE_PRODUCTION	Module_6	1
GOBP_CYTOKINE_PRODUCTION_INVOLVED_IN_IMMUNE_RESPONSE	Module_6	1
GOBP_CYTOLYSIS	Module_6	1
GOBP_CYTOSKELETON_ORGANIZATION	Module_6	1
GOBP_DEMETHYLATION	Module_6	1
GOBP_DEVELOPMENTAL_PROCESS_INVOLVED_IN_REPRODUCTION	Module_6	1
GOBP_DNA_METABOLIC_PROCESS	Module_6	1
GOBP_DNA_REPAIR	Module_6	1
GOBP_EMBRYO_DEVELOPMENT	Module_6	1
GOBP_ENDOMEMBRANE_SYSTEM_ORGANIZATION	Module_6	1
GOBP_ENTRY_INTO_HOST	Module_6	1
GOBP_ENZYME_LINKED_RECEPTOR_PROTEIN_SIGNALING_PATHWAY	Module_6	1
GOBP_EPITHELIAL_CELL_DIFFERENTIATION	Module_6	1
GOBP_EPITHELIUM_DEVELOPMENT	Module_6	1
GOBP_ERK1_AND_ERK2_CASCADE	Module_6	1
GOBP_ESTABLISHMENT_OF_ORGANELLE_LOCALIZATION	Module_6	1
GOBP_ESTABLISHMENT_OF_PROTEIN_LOCALIZATION	Module_6	1
GOBP_ESTABLISHMENT_OF_PROTEIN_LOCALIZATION_TO_MEMBRANE	Module_6	1
GOBP_ESTABLISHMENT_OF_PROTEIN_LOCALIZATION_TO_ORGANELLE	Module_6	1
GOBP_ESTABLISHMENT_OF_RNA_LOCALIZATION	Module_6	1
GOBP_ESTABLISHMENT_OR_MAINTENANCE_OF_CELL_POLARITY	Module_6	1
GOBP_EXTERNAL_ENCAPSULATING_STRUCTURE_ORGANIZATION	Module_6	1
GOBP_EXTRINSIC_APOPTOTIC_SIGNALING_PATHWAY	Module_6	1
GOBP_FAT_CELL_DIFFERENTIATION	Module_6	1
GOBP_GLIAL_CELL_DEVELOPMENT	Module_6	1
GOBP_GLIOGENESIS	Module_6	1
GOBP_GRANULOCYTE_CHEMOTAXIS	Module_6	1
GOBP_GRANULOCYTE_MIGRATION	Module_6	1
GOBP_GROWTH	Module_6	1
GOBP_G_PROTEIN_COUPLED_RECEPTOR_SIGNALING_PATHWAY	Module_6	1
GOBP_HEAD_DEVELOPMENT	Module_6	1
GOBP_HOMEOSTATIC_PROCESS	Module_6	1
GOBP_HOMOTYPIC_CELL_CELL_ADHESION	Module_6	1
GOBP_IMMUNE_RESPONSE_REGULATING_SIGNALING_PATHWAY	Module_6	1
GOBP_IMMUNOGLOBULIN_PRODUCTION	Module_6	1
GOBP_INFLAMMATORY_RESPONSE	Module_6	1
GOBP_INNATE_IMMUNE_RESPONSE_ACTIVATING_SIGNAL_TRANSDUCTION	Module_6	1
GOBP_INORGANIC_ION_TRANSMEMBRANE_TRANSPORT	Module_6	1
GOBP_INTERFERON_GAMMA_MEDIATED_SIGNALING_PATHWAY	Module_6	1
GOBP_INTERFERON_GAMMA_PRODUCTION	Module_6	1
GOBP_INTERLEUKIN_10_PRODUCTION	Module_6	1
GOBP_INTERLEUKIN_1_BETA_PRODUCTION	Module_6	1
GOBP_INTERLEUKIN_1_PRODUCTION	Module_6	1
GOBP_INTERLEUKIN_6_PRODUCTION	Module_6	1
GOBP_INTRACELLULAR_PROTEIN_TRANSPORT	Module_6	1
GOBP_INTRACELLULAR_RECEPTOR_SIGNALING_PATHWAY	Module_6	1
GOBP_INTRACELLULAR_TRANSPORT	Module_6	1
GOBP_INTRINSIC_APOPTOTIC_SIGNALING_PATHWAY	Module_6	1
GOBP_I_KAPPAB_KINASE_NF_KAPPAB_SIGNALING	Module_6	1
GOBP_LEUKOCYTE_CHEMOTAXIS	Module_6	1
GOBP_LEUKOCYTE_HOMEOSTASIS	Module_6	1
GOBP_LEUKOCYTE_MEDIATED_CYTOTOXICITY	Module_6	1
GOBP_LEUKOCYTE_PROLIFERATION	Module_6	1
GOBP_LIPOPOLYSACCHARIDE_MEDIATED_SIGNALING_PATHWAY	Module_6	1
GOBP_LOCOMOTION	Module_6	1
GOBP_LYMPHOCYTE_ACTIVATION_INVOLVED_IN_IMMUNE_RESPONSE	Module_6	1
GOBP_LYMPHOCYTE_CHEMOTAXIS	Module_6	1
GOBP_LYMPHOCYTE_MIGRATION	Module_6	1
GOBP_MACROMOLECULE_CATABOLIC_PROCESS	Module_6	1
GOBP_MAPK_CASCADE	Module_6	1
GOBP_MICROTUBULE_BASED_PROCESS	Module_6	1
GOBP_MICROTUBULE_CYTOSKELETON_ORGANIZATION	Module_6	1
GOBP_MICROTUBULE_CYTOSKELETON_ORGANIZATION_INVOLVED_IN_MITOSIS	Module_6	1
GOBP_MITOTIC_CELL_CYCLE	Module_6	1
GOBP_MODULATION_BY_SYMBIONT_OF_ENTRY_INTO_HOST	Module_6	1
GOBP_MODULATION_OF_PROCESS_OF_OTHER_ORGANISM	Module_6	1
GOBP_MONONUCLEAR_CELL_MIGRATION	Module_6	1
GOBP_MOVEMENT_IN_HOST_ENVIRONMENT	Module_6	1
GOBP_MRNA_TRANSPORT	Module_6	1
GOBP_MUSCLE_STRUCTURE_DEVELOPMENT	Module_6	1
GOBP_MYELOID_CELL_DIFFERENTIATION	Module_6	1
GOBP_MYELOID_LEUKOCYTE_MIGRATION	Module_6	1
GOBP_NEGATIVE_REGULATION_OF_ANION_TRANSPORT	Module_6	1
GOBP_NEGATIVE_REGULATION_OF_APOPTOTIC_SIGNALING_PATHWAY	Module_6	1
GOBP_NEGATIVE_REGULATION_OF_CATALYTIC_ACTIVITY	Module_6	1
GOBP_NEGATIVE_REGULATION_OF_CELLULAR_COMPONENT_ORGANIZATION	Module_6	1
GOBP_NEGATIVE_REGULATION_OF_CELL_ACTIVATION	Module_6	1
GOBP_NEGATIVE_REGULATION_OF_CELL_ADHESION	Module_6	1
GOBP_NEGATIVE_REGULATION_OF_CELL_CELL_ADHESION	Module_6	1
GOBP_NEGATIVE_REGULATION_OF_CELL_CYCLE	Module_6	1
GOBP_NEGATIVE_REGULATION_OF_CELL_DIFFERENTIATION	Module_6	1
GOBP_NEGATIVE_REGULATION_OF_CELL_POPULATION_PROLIFERATION	Module_6	1
GOBP_NEGATIVE_REGULATION_OF_CYTOKINE_PRODUCTION	Module_6	1
GOBP_NEGATIVE_REGULATION_OF_DEFENSE_RESPONSE	Module_6	1
GOBP_NEGATIVE_REGULATION_OF_DEVELOPMENTAL_PROCESS	Module_6	1
GOBP_NEGATIVE_REGULATION_OF_GENE_EXPRESSION	Module_6	1
GOBP_NEGATIVE_REGULATION_OF_HEMOPOIESIS	Module_6	1
GOBP_NEGATIVE_REGULATION_OF_HYDROLASE_ACTIVITY	Module_6	1
GOBP_NEGATIVE_REGULATION_OF_IMMUNE_SYSTEM_PROCESS	Module_6	1
GOBP_NEGATIVE_REGULATION_OF_INFLAMMATORY_RESPONSE	Module_6	1
GOBP_NEGATIVE_REGULATION_OF_INNATE_IMMUNE_RESPONSE	Module_6	1
GOBP_NEGATIVE_REGULATION_OF_INTRACELLULAR_SIGNAL_TRANSDUCTION	Module_6	1
GOBP_NEGATIVE_REGULATION_OF_KINASE_ACTIVITY	Module_6	1
GOBP_NEGATIVE_REGULATION_OF_LEUKOCYTE_CELL_CELL_ADHESION	Module_6	1
GOBP_NEGATIVE_REGULATION_OF_LEUKOCYTE_PROLIFERATION	Module_6	1
GOBP_NEGATIVE_REGULATION_OF_LYMPHOCYTE_ACTIVATION	Module_6	1
GOBP_NEGATIVE_REGULATION_OF_MOLECULAR_FUNCTION	Module_6	1
GOBP_NEGATIVE_REGULATION_OF_MRNA_METABOLIC_PROCESS	Module_6	1
GOBP_NEGATIVE_REGULATION_OF_MULTICELLULAR_ORGANISMAL_PROCESS	Module_6	1
GOBP_NEGATIVE_REGULATION_OF_PEPTIDASE_ACTIVITY	Module_6	1
GOBP_NEGATIVE_REGULATION_OF_PHOSPHORUS_METABOLIC_PROCESS	Module_6	1
GOBP_NEGATIVE_REGULATION_OF_PHOSPHORYLATION	Module_6	1
GOBP_NEGATIVE_REGULATION_OF_PROTEIN_METABOLIC_PROCESS	Module_6	1
GOBP_NEGATIVE_REGULATION_OF_PROTEIN_MODIFICATION_PROCESS	Module_6	1
GOBP_NEGATIVE_REGULATION_OF_PROTEIN_SERINE_THREONINE_KINASE_ACTIVITY	Module_6	1
GOBP_NEGATIVE_REGULATION_OF_RESPONSE_TO_BIOTIC_STIMULUS	Module_6	1
GOBP_NEGATIVE_REGULATION_OF_RESPONSE_TO_EXTERNAL_STIMULUS	Module_6	1
GOBP_NEGATIVE_REGULATION_OF_SECRETION	Module_6	1
GOBP_NEGATIVE_REGULATION_OF_SIGNALING	Module_6	1
GOBP_NEGATIVE_REGULATION_OF_TRANSCRIPTION_BY_RNA_POLYMERASE_II	Module_6	1
GOBP_NEGATIVE_REGULATION_OF_TRANSFERASE_ACTIVITY	Module_6	1
GOBP_NEGATIVE_REGULATION_OF_TRANSPORT	Module_6	1
GOBP_NEGATIVE_REGULATION_OF_TYPE_I_INTERFERON_PRODUCTION	Module_6	1
GOBP_NEUROGENESIS	Module_6	1
GOBP_NEURON_DEATH	Module_6	1
GOBP_NEURON_DEVELOPMENT	Module_6	1
GOBP_NEURON_DIFFERENTIATION	Module_6	1
GOBP_NEUTROPHIL_CHEMOTAXIS	Module_6	1
GOBP_NEUTROPHIL_MIGRATION	Module_6	1
GOBP_NUCLEAR_EXPORT	Module_6	1
GOBP_NUCLEAR_TRANSPORT	Module_6	1
GOBP_NUCLEOBASE_CONTAINING_COMPOUND_TRANSPORT	Module_6	1
GOBP_NUCLEOSOME_ORGANIZATION	Module_6	1
GOBP_ORGANELLE_ASSEMBLY	Module_6	1
GOBP_ORGANELLE_FISSION	Module_6	1
GOBP_ORGANELLE_LOCALIZATION	Module_6	1
GOBP_ORGANIC_CYCLIC_COMPOUND_CATABOLIC_PROCESS	Module_6	1
GOBP_P38MAPK_CASCADE	Module_6	1
GOBP_PATTERN_RECOGNITION_RECEPTOR_SIGNALING_PATHWAY	Module_6	1
GOBP_PEPTIDE_METABOLIC_PROCESS	Module_6	1
GOBP_PEPTIDYL_LYSINE_ACETYLATION	Module_6	1
GOBP_PEPTIDYL_LYSINE_METHYLATION	Module_6	1
GOBP_PEPTIDYL_SERINE_MODIFICATION	Module_6	1
GOBP_PEPTIDYL_TYROSINE_MODIFICATION	Module_6	1
GOBP_PLATELET_DEGRANULATION	Module_6	1
GOBP_POSITIVE_REGULATION_OF_CATABOLIC_PROCESS	Module_6	1
GOBP_POSITIVE_REGULATION_OF_CATALYTIC_ACTIVITY	Module_6	1
GOBP_POSITIVE_REGULATION_OF_CD4_POSITIVE_ALPHA_BETA_T_CELL_ACTIVATION	Module_6	1
GOBP_POSITIVE_REGULATION_OF_CD4_POSITIVE_ALPHA_BETA_T_CELL_DIFFERENTIATION	Module_6	1
GOBP_POSITIVE_REGULATION_OF_CELLULAR_COMPONENT_BIOGENESIS	Module_6	1
GOBP_POSITIVE_REGULATION_OF_CELLULAR_COMPONENT_ORGANIZATION	Module_6	1
GOBP_POSITIVE_REGULATION_OF_CELLULAR_PROTEIN_LOCALIZATION	Module_6	1
GOBP_POSITIVE_REGULATION_OF_CELL_ACTIVATION	Module_6	1
GOBP_POSITIVE_REGULATION_OF_CELL_CYCLE	Module_6	1
GOBP_POSITIVE_REGULATION_OF_CELL_DEATH	Module_6	1
GOBP_POSITIVE_REGULATION_OF_CELL_DIFFERENTIATION	Module_6	1
GOBP_POSITIVE_REGULATION_OF_CYSTEINE_TYPE_ENDOPEPTIDASE_ACTIVITY	Module_6	1
GOBP_POSITIVE_REGULATION_OF_CYTOKINE_PRODUCTION	Module_6	1
GOBP_POSITIVE_REGULATION_OF_DEFENSE_RESPONSE	Module_6	1
GOBP_POSITIVE_REGULATION_OF_DEVELOPMENTAL_PROCESS	Module_6	1
GOBP_POSITIVE_REGULATION_OF_DNA_BINDING_TRANSCRIPTION_FACTOR_ACTIVITY	Module_6	1
GOBP_POSITIVE_REGULATION_OF_ERK1_AND_ERK2_CASCADE	Module_6	1
GOBP_POSITIVE_REGULATION_OF_GENE_EXPRESSION	Module_6	1
GOBP_POSITIVE_REGULATION_OF_HEMOPOIESIS	Module_6	1
GOBP_POSITIVE_REGULATION_OF_HYDROLASE_ACTIVITY	Module_6	1
GOBP_POSITIVE_REGULATION_OF_IMMUNE_EFFECTOR_PROCESS	Module_6	1
GOBP_POSITIVE_REGULATION_OF_IMMUNE_RESPONSE	Module_6	1
GOBP_POSITIVE_REGULATION_OF_INFLAMMATORY_RESPONSE	Module_6	1
GOBP_POSITIVE_REGULATION_OF_INTERLEUKIN_1_PRODUCTION	Module_6	1
GOBP_POSITIVE_REGULATION_OF_INTERLEUKIN_6_PRODUCTION	Module_6	1
GOBP_POSITIVE_REGULATION_OF_INTRACELLULAR_SIGNAL_TRANSDUCTION	Module_6	1
GOBP_POSITIVE_REGULATION_OF_INTRACELLULAR_TRANSPORT	Module_6	1
GOBP_POSITIVE_REGULATION_OF_ION_TRANSPORT	Module_6	1
GOBP_POSITIVE_REGULATION_OF_I_KAPPAB_KINASE_NF_KAPPAB_SIGNALING	Module_6	1
GOBP_POSITIVE_REGULATION_OF_LEUKOCYTE_MEDIATED_IMMUNITY	Module_6	1
GOBP_POSITIVE_REGULATION_OF_LEUKOCYTE_MIGRATION	Module_6	1
GOBP_POSITIVE_REGULATION_OF_LEUKOCYTE_PROLIFERATION	Module_6	1
GOBP_POSITIVE_REGULATION_OF_LOCOMOTION	Module_6	1
GOBP_POSITIVE_REGULATION_OF_MAPK_CASCADE	Module_6	1
GOBP_POSITIVE_REGULATION_OF_MOLECULAR_FUNCTION	Module_6	1
GOBP_POSITIVE_REGULATION_OF_MULTICELLULAR_ORGANISMAL_PROCESS	Module_6	1
GOBP_POSITIVE_REGULATION_OF_NEURON_DEATH	Module_6	1
GOBP_POSITIVE_REGULATION_OF_NF_KAPPAB_TRANSCRIPTION_FACTOR_ACTIVITY	Module_6	1
GOBP_POSITIVE_REGULATION_OF_ORGANELLE_ORGANIZATION	Module_6	1
GOBP_POSITIVE_REGULATION_OF_PEPTIDASE_ACTIVITY	Module_6	1
GOBP_POSITIVE_REGULATION_OF_PHOSPHORUS_METABOLIC_PROCESS	Module_6	1
GOBP_POSITIVE_REGULATION_OF_PRI_MIRNA_TRANSCRIPTION_BY_RNA_POLYMERASE_II	Module_6	1
GOBP_POSITIVE_REGULATION_OF_PRODUCTION_OF_MOLECULAR_MEDIATOR_OF_IMMUNE_RESPONSE	Module_6	1
GOBP_POSITIVE_REGULATION_OF_PROTEIN_KINASE_ACTIVITY	Module_6	1
GOBP_POSITIVE_REGULATION_OF_PROTEIN_LOCALIZATION_TO_MEMBRANE	Module_6	1
GOBP_POSITIVE_REGULATION_OF_PROTEIN_METABOLIC_PROCESS	Module_6	1
GOBP_POSITIVE_REGULATION_OF_PROTEIN_MODIFICATION_PROCESS	Module_6	1
GOBP_POSITIVE_REGULATION_OF_PROTEIN_PHOSPHORYLATION	Module_6	1
GOBP_POSITIVE_REGULATION_OF_PROTEOLYSIS	Module_6	1
GOBP_POSITIVE_REGULATION_OF_REACTIVE_OXYGEN_SPECIES_METABOLIC_PROCESS	Module_6	1
GOBP_POSITIVE_REGULATION_OF_RESPONSE_TO_BIOTIC_STIMULUS	Module_6	1
GOBP_POSITIVE_REGULATION_OF_RESPONSE_TO_EXTERNAL_STIMULUS	Module_6	1
GOBP_POSITIVE_REGULATION_OF_SIGNALING	Module_6	1
GOBP_POSITIVE_REGULATION_OF_TRANSFERASE_ACTIVITY	Module_6	1
GOBP_POSITIVE_REGULATION_OF_TRANSPORT	Module_6	1
GOBP_POSITIVE_REGULATION_OF_TYPE_I_INTERFERON_PRODUCTION	Module_6	1
GOBP_POSTTRANSCRIPTIONAL_REGULATION_OF_GENE_EXPRESSION	Module_6	1
GOBP_PRI_MIRNA_TRANSCRIPTION_BY_RNA_POLYMERASE_II	Module_6	1
GOBP_PROCESS_UTILIZING_AUTOPHAGIC_MECHANISM	Module_6	1
GOBP_PRODUCTION_OF_MOLECULAR_MEDIATOR_OF_IMMUNE_RESPONSE	Module_6	1
GOBP_PROTEIN_ACYLATION	Module_6	1
GOBP_PROTEIN_AUTOPHOSPHORYLATION	Module_6	1
GOBP_PROTEIN_CONTAINING_COMPLEX_SUBUNIT_ORGANIZATION	Module_6	1
GOBP_PROTEIN_DEPHOSPHORYLATION	Module_6	1
GOBP_PROTEIN_DNA_COMPLEX_SUBUNIT_ORGANIZATION	Module_6	1
GOBP_PROTEIN_LOCALIZATION_TO_CELL_PERIPHERY	Module_6	1
GOBP_PROTEIN_LOCALIZATION_TO_MEMBRANE	Module_6	1
GOBP_PROTEIN_LOCALIZATION_TO_ORGANELLE	Module_6	1
GOBP_PROTEIN_LOCALIZATION_TO_PLASMA_MEMBRANE	Module_6	1
GOBP_PROTEIN_MODIFICATION_BY_SMALL_PROTEIN_CONJUGATION	Module_6	1
GOBP_PROTEIN_MODIFICATION_BY_SMALL_PROTEIN_CONJUGATION_OR_REMOVAL	Module_6	1
GOBP_PROTEIN_MODIFICATION_BY_SMALL_PROTEIN_REMOVAL	Module_6	1
GOBP_PROTEIN_PHOSPHORYLATION	Module_6	1
GOBP_PROTEIN_POLYUBIQUITINATION	Module_6	1
GOBP_REACTIVE_OXYGEN_SPECIES_METABOLIC_PROCESS	Module_6	1
GOBP_RECEPTOR_METABOLIC_PROCESS	Module_6	1
GOBP_REGULATION_OF_ACTIN_FILAMENT_BASED_PROCESS	Module_6	1
GOBP_REGULATION_OF_ACTIN_FILAMENT_LENGTH	Module_6	1
GOBP_REGULATION_OF_ACTIN_FILAMENT_ORGANIZATION	Module_6	1
GOBP_REGULATION_OF_ADAPTIVE_IMMUNE_RESPONSE	Module_6	1
GOBP_REGULATION_OF_ALPHA_BETA_T_CELL_ACTIVATION	Module_6	1
GOBP_REGULATION_OF_ANATOMICAL_STRUCTURE_MORPHOGENESIS	Module_6	1
GOBP_REGULATION_OF_ANATOMICAL_STRUCTURE_SIZE	Module_6	1
GOBP_REGULATION_OF_ANION_TRANSPORT	Module_6	1
GOBP_REGULATION_OF_APOPTOTIC_SIGNALING_PATHWAY	Module_6	1
GOBP_REGULATION_OF_BODY_FLUID_LEVELS	Module_6	1
GOBP_REGULATION_OF_B_CELL_PROLIFERATION	Module_6	1
GOBP_REGULATION_OF_CATABOLIC_PROCESS	Module_6	1
GOBP_REGULATION_OF_CATION_TRANSMEMBRANE_TRANSPORT	Module_6	1
GOBP_REGULATION_OF_CD4_POSITIVE_ALPHA_BETA_T_CELL_ACTIVATION	Module_6	1
GOBP_REGULATION_OF_CELLULAR_AMIDE_METABOLIC_PROCESS	Module_6	1
GOBP_REGULATION_OF_CELLULAR_CATABOLIC_PROCESS	Module_6	1
GOBP_REGULATION_OF_CELLULAR_COMPONENT_BIOGENESIS	Module_6	1
GOBP_REGULATION_OF_CELLULAR_COMPONENT_MOVEMENT	Module_6	1
GOBP_REGULATION_OF_CELLULAR_COMPONENT_SIZE	Module_6	1
GOBP_REGULATION_OF_CELLULAR_LOCALIZATION	Module_6	1
GOBP_REGULATION_OF_CELLULAR_PROTEIN_LOCALIZATION	Module_6	1
GOBP_REGULATION_OF_CELLULAR_RESPONSE_TO_STRESS	Module_6	1
GOBP_REGULATION_OF_CELL_ADHESION	Module_6	1
GOBP_REGULATION_OF_CELL_CELL_ADHESION	Module_6	1
GOBP_REGULATION_OF_CELL_CYCLE	Module_6	1
GOBP_REGULATION_OF_CELL_CYCLE_PHASE_TRANSITION	Module_6	1
GOBP_REGULATION_OF_CELL_CYCLE_PROCESS	Module_6	1
GOBP_REGULATION_OF_CELL_DEVELOPMENT	Module_6	1
GOBP_REGULATION_OF_CELL_DIFFERENTIATION	Module_6	1
GOBP_REGULATION_OF_CELL_MORPHOGENESIS	Module_6	1
GOBP_REGULATION_OF_CELL_PROJECTION_ORGANIZATION	Module_6	1
GOBP_REGULATION_OF_CIRCADIAN_RHYTHM	Module_6	1
GOBP_REGULATION_OF_CYSTEINE_TYPE_ENDOPEPTIDASE_ACTIVITY	Module_6	1
GOBP_REGULATION_OF_CYTOSKELETON_ORGANIZATION	Module_6	1
GOBP_REGULATION_OF_DEFENSE_RESPONSE	Module_6	1
GOBP_REGULATION_OF_DEFENSE_RESPONSE_TO_VIRUS	Module_6	1
GOBP_REGULATION_OF_DNA_BINDING_TRANSCRIPTION_FACTOR_ACTIVITY	Module_6	1
GOBP_REGULATION_OF_DNA_METABOLIC_PROCESS	Module_6	1
GOBP_REGULATION_OF_DNA_TEMPLATED_TRANSCRIPTION_IN_RESPONSE_TO_STRESS	Module_6	1
GOBP_REGULATION_OF_GROWTH	Module_6	1
GOBP_REGULATION_OF_GTPASE_ACTIVITY	Module_6	1
GOBP_REGULATION_OF_HEMOPOIESIS	Module_6	1
GOBP_REGULATION_OF_HISTONE_MODIFICATION	Module_6	1
GOBP_REGULATION_OF_HYDROLASE_ACTIVITY	Module_6	1
GOBP_REGULATION_OF_INFLAMMATORY_RESPONSE	Module_6	1
GOBP_REGULATION_OF_INNATE_IMMUNE_RESPONSE	Module_6	1
GOBP_REGULATION_OF_INTRACELLULAR_PROTEIN_TRANSPORT	Module_6	1
GOBP_REGULATION_OF_INTRACELLULAR_SIGNAL_TRANSDUCTION	Module_6	1
GOBP_REGULATION_OF_INTRACELLULAR_TRANSPORT	Module_6	1
GOBP_REGULATION_OF_ION_TRANSPORT	Module_6	1
GOBP_REGULATION_OF_LEUKOCYTE_DIFFERENTIATION	Module_6	1
GOBP_REGULATION_OF_LEUKOCYTE_MEDIATED_IMMUNITY	Module_6	1
GOBP_REGULATION_OF_LEUKOCYTE_MIGRATION	Module_6	1
GOBP_REGULATION_OF_LEUKOCYTE_PROLIFERATION	Module_6	1
GOBP_REGULATION_OF_LYMPHOCYTE_ACTIVATION	Module_6	1
GOBP_REGULATION_OF_LYMPHOCYTE_DIFFERENTIATION	Module_6	1
GOBP_REGULATION_OF_LYMPHOCYTE_MEDIATED_IMMUNITY	Module_6	1
GOBP_REGULATION_OF_MAPK_CASCADE	Module_6	1
GOBP_REGULATION_OF_MAP_KINASE_ACTIVITY	Module_6	1
GOBP_REGULATION_OF_MICROTUBULE_BASED_PROCESS	Module_6	1
GOBP_REGULATION_OF_MICROTUBULE_CYTOSKELETON_ORGANIZATION	Module_6	1
GOBP_REGULATION_OF_MITOTIC_CELL_CYCLE	Module_6	1
GOBP_REGULATION_OF_MRNA_METABOLIC_PROCESS	Module_6	1
GOBP_REGULATION_OF_MRNA_PROCESSING	Module_6	1
GOBP_REGULATION_OF_MRNA_SPLICING_VIA_SPLICEOSOME	Module_6	1
GOBP_REGULATION_OF_MULTICELLULAR_ORGANISMAL_DEVELOPMENT	Module_6	1
GOBP_REGULATION_OF_MYELOID_CELL_DIFFERENTIATION	Module_6	1
GOBP_REGULATION_OF_ORGANELLE_ORGANIZATION	Module_6	1
GOBP_REGULATION_OF_PATTERN_RECOGNITION_RECEPTOR_SIGNALING_PATHWAY	Module_6	1
GOBP_REGULATION_OF_PEPTIDASE_ACTIVITY	Module_6	1
GOBP_REGULATION_OF_PEPTIDE_TRANSPORT	Module_6	1
GOBP_REGULATION_OF_PEPTIDYL_TYROSINE_PHOSPHORYLATION	Module_6	1
GOBP_REGULATION_OF_PHAGOCYTOSIS	Module_6	1
GOBP_REGULATION_OF_PHOSPHORUS_METABOLIC_PROCESS	Module_6	1
GOBP_REGULATION_OF_PRODUCTION_OF_MOLECULAR_MEDIATOR_OF_IMMUNE_RESPONSE	Module_6	1
GOBP_REGULATION_OF_PROTEIN_KINASE_ACTIVITY	Module_6	1
GOBP_REGULATION_OF_PROTEIN_LOCALIZATION	Module_6	1
GOBP_REGULATION_OF_PROTEIN_LOCALIZATION_TO_MEMBRANE	Module_6	1
GOBP_REGULATION_OF_PROTEIN_MODIFICATION_PROCESS	Module_6	1
GOBP_REGULATION_OF_PROTEIN_PHOSPHORYLATION	Module_6	1
GOBP_REGULATION_OF_PROTEIN_SERINE_THREONINE_KINASE_ACTIVITY	Module_6	1
GOBP_REGULATION_OF_PROTEOLYSIS	Module_6	1
GOBP_REGULATION_OF_REACTIVE_OXYGEN_SPECIES_METABOLIC_PROCESS	Module_6	1
GOBP_REGULATION_OF_RESPONSE_TO_BIOTIC_STIMULUS	Module_6	1
GOBP_REGULATION_OF_RESPONSE_TO_CYTOKINE_STIMULUS	Module_6	1
GOBP_REGULATION_OF_RESPONSE_TO_EXTERNAL_STIMULUS	Module_6	1
GOBP_REGULATION_OF_RESPONSE_TO_STRESS	Module_6	1
GOBP_REGULATION_OF_RESPONSE_TO_WOUNDING	Module_6	1
GOBP_REGULATION_OF_RNA_SPLICING	Module_6	1
GOBP_REGULATION_OF_SECRETION	Module_6	1
GOBP_REGULATION_OF_SMALL_GTPASE_MEDIATED_SIGNAL_TRANSDUCTION	Module_6	1
GOBP_REGULATION_OF_SUPRAMOLECULAR_FIBER_ORGANIZATION	Module_6	1
GOBP_REGULATION_OF_SYSTEM_PROCESS	Module_6	1
GOBP_REGULATION_OF_TRANSFERASE_ACTIVITY	Module_6	1
GOBP_REGULATION_OF_TRANSMEMBRANE_TRANSPORT	Module_6	1
GOBP_REGULATION_OF_TRANSPORT	Module_6	1
GOBP_REGULATION_OF_VESICLE_MEDIATED_TRANSPORT	Module_6	1
GOBP_REPRODUCTION	Module_6	1
GOBP_RESPONSE_TO_ABIOTIC_STIMULUS	Module_6	1
GOBP_RESPONSE_TO_ALCOHOL	Module_6	1
GOBP_RESPONSE_TO_BACTERIUM	Module_6	1
GOBP_RESPONSE_TO_CALCIUM_ION	Module_6	1
GOBP_RESPONSE_TO_CAMP	Module_6	1
GOBP_RESPONSE_TO_CHEMOKINE	Module_6	1
GOBP_RESPONSE_TO_CORTICOSTEROID	Module_6	1
GOBP_RESPONSE_TO_DRUG	Module_6	1
GOBP_RESPONSE_TO_ENDOGENOUS_STIMULUS	Module_6	1
GOBP_RESPONSE_TO_EXTRACELLULAR_STIMULUS	Module_6	1
GOBP_RESPONSE_TO_FUNGUS	Module_6	1
GOBP_RESPONSE_TO_GROWTH_FACTOR	Module_6	1
GOBP_RESPONSE_TO_HORMONE	Module_6	1
GOBP_RESPONSE_TO_INORGANIC_SUBSTANCE	Module_6	1
GOBP_RESPONSE_TO_INTERFERON_ALPHA	Module_6	1
GOBP_RESPONSE_TO_INTERFERON_BETA	Module_6	1
GOBP_RESPONSE_TO_INTERFERON_GAMMA	Module_6	1
GOBP_RESPONSE_TO_INTERLEUKIN_1	Module_6	1
GOBP_RESPONSE_TO_KETONE	Module_6	1
GOBP_RESPONSE_TO_LIPID	Module_6	1
GOBP_RESPONSE_TO_MECHANICAL_STIMULUS	Module_6	1
GOBP_RESPONSE_TO_METAL_ION	Module_6	1
GOBP_RESPONSE_TO_MOLECULE_OF_BACTERIAL_ORIGIN	Module_6	1
GOBP_RESPONSE_TO_ORGANIC_CYCLIC_COMPOUND	Module_6	1
GOBP_RESPONSE_TO_ORGANOPHOSPHORUS	Module_6	1
GOBP_RESPONSE_TO_OXIDATIVE_STRESS	Module_6	1
GOBP_RESPONSE_TO_OXYGEN_CONTAINING_COMPOUND	Module_6	1
GOBP_RESPONSE_TO_PEPTIDE	Module_6	1
GOBP_RESPONSE_TO_PURINE_CONTAINING_COMPOUND	Module_6	1
GOBP_RESPONSE_TO_RADIATION	Module_6	1
GOBP_RESPONSE_TO_STEROID_HORMONE	Module_6	1
GOBP_RESPONSE_TO_TOXIC_SUBSTANCE	Module_6	1
GOBP_RESPONSE_TO_TUMOR_NECROSIS_FACTOR	Module_6	1
GOBP_RESPONSE_TO_WOUNDING	Module_6	1
GOBP_RHYTHMIC_PROCESS	Module_6	1
GOBP_RIBOSOMAL_LARGE_SUBUNIT_ASSEMBLY	Module_6	1
GOBP_RIBOSOMAL_LARGE_SUBUNIT_BIOGENESIS	Module_6	1
GOBP_RIBOSOMAL_SMALL_SUBUNIT_ASSEMBLY	Module_6	1
GOBP_RIBOSOMAL_SMALL_SUBUNIT_BIOGENESIS	Module_6	1
GOBP_RIBOSOME_ASSEMBLY	Module_6	1
GOBP_RNA_EXPORT_FROM_NUCLEUS	Module_6	1
GOBP_SMALL_GTPASE_MEDIATED_SIGNAL_TRANSDUCTION	Module_6	1
GOBP_SUBSTRATE_ADHESION_DEPENDENT_CELL_SPREADING	Module_6	1
GOBP_SUPEROXIDE_ANION_GENERATION	Module_6	1
GOBP_SUPEROXIDE_METABOLIC_PROCESS	Module_6	1
GOBP_SUPRAMOLECULAR_FIBER_ORGANIZATION	Module_6	1
GOBP_TAXIS	Module_6	1
GOBP_TISSUE_HOMEOSTASIS	Module_6	1
GOBP_TOLL_LIKE_RECEPTOR_SIGNALING_PATHWAY	Module_6	1
GOBP_TRANSLATIONAL_ELONGATION	Module_6	1
GOBP_TRANSMEMBRANE_RECEPTOR_PROTEIN_SERINE_THREONINE_KINASE_SIGNALING_PATHWAY	Module_6	1
GOBP_TRANSMEMBRANE_RECEPTOR_PROTEIN_TYROSINE_KINASE_SIGNALING_PATHWAY	Module_6	1
GOBP_TRANSMEMBRANE_TRANSPORT	Module_6	1
GOBP_TUBE_DEVELOPMENT	Module_6	1
GOBP_TUBE_MORPHOGENESIS	Module_6	1
GOBP_TUMOR_NECROSIS_FACTOR_MEDIATED_SIGNALING_PATHWAY	Module_6	1
GOBP_TUMOR_NECROSIS_FACTOR_SUPERFAMILY_CYTOKINE_PRODUCTION	Module_6	1
GOBP_TYPE_I_INTERFERON_PRODUCTION	Module_6	1
GOBP_T_CELL_ACTIVATION_INVOLVED_IN_IMMUNE_RESPONSE	Module_6	1
GOBP_T_CELL_MEDIATED_IMMUNITY	Module_6	1
GOBP_T_CELL_MIGRATION	Module_6	1
GOBP_T_CELL_PROLIFERATION	Module_6	1
GOBP_VASCULATURE_DEVELOPMENT	Module_6	1
GOBP_VESICLE_ORGANIZATION	Module_6	1
GOBP_WOUND_HEALING	Module_6	1
GOBP_INACTIVATION_OF_MAPK_ACTIVITY	Module_6	1
HALLMARK_APICAL_JUNCTION	Module_6	1
HALLMARK_APOPTOSIS	Module_6	1
HALLMARK_COMPLEMENT	Module_6	1
HALLMARK_E2F_TARGETS	Module_6	1
HALLMARK_EPITHELIAL_MESENCHYMAL_TRANSITION	Module_6	1
HALLMARK_G2M_CHECKPOINT	Module_6	1
HALLMARK_HEME_METABOLISM	Module_6	1
HALLMARK_HYPOXIA	Module_6	1
HALLMARK_IL2_STAT5_SIGNALING	Module_6	1
HALLMARK_INFLAMMATORY_RESPONSE	Module_6	1
HALLMARK_KRAS_SIGNALING_DN	Module_6	1
HALLMARK_MITOTIC_SPINDLE	Module_6	1
HALLMARK_MYC_TARGETS_V1	Module_6	1
HALLMARK_OXIDATIVE_PHOSPHORYLATION	Module_6	1
HALLMARK_P53_PATHWAY	Module_6	1
HALLMARK_TGF_BETA_SIGNALING	Module_6	1
HALLMARK_TNFA_SIGNALING_VIA_NFKB	Module_6	1
HALLMARK_UV_RESPONSE_DN	Module_6	1
HALLMARK_UV_RESPONSE_UP	Module_6	1
