# Supplementary material for: Coordinated immune dysregulation in juvenile dermatomyositis revealed by single-cell genomics
Source: JCI Insight. 2024 May 14;9(12):e176963. doi: 10.1172/jci.insight.176963 (PMC11383589; doi:10.1172/jci.insight.176963)
Supplement: Supplemental table 6 [file jciinsight-9-176963-s184.xlsx]

## Sheet: Barcode list
DNA_ID	Clone	Target	barcode
A0005	2D10	anti-human CD80	ACGAATCAATCTGTG
A0006	IT2.2	anti-human CD86	GTCTTTGTCAGTGCA
A0007	29E.2A3	anti-human CD274 (B7-H1, PD-L1)	GTTGTCCGACAATAC
A0008	24F.10C12	anti-human CD273 (B7-DC, PD-L2)	TCAACGCTTGGCTAG
A0010	DCN.70	anti-human CD276 (B7-H3)	GACTGGGAGGGTATT
A0016	9M1-3	anti-human Galectin-9	ACTCACTGGAGTCTC
A0020	122	anti-human CD270 (HVEM, TR2)	TGATAGAAACAGACC
A0021	11C3.1	anti-human CD252 (OX40L)	TTTAGTGATCCGACT
A0022	5F4	anti-human CD137L (4-1BB Ligand)	ATTCGCCTTACGCAA
A0023	SKII.4	anti-human CD155 (PVR)	ATCACATCGTTGCCA
A0024	TX31	anti-human CD112 (Nectin-2)	AACCTTCCGTCTAAG
A0026	CC2C6	anti-human CD47	GCATTCTGTCACCTA
A0029	BJ40	anti-human CD48	CTACGACGTAGAAGA
A0031	5C3	anti-human CD40	CTCAGATGGAGTATG
A0032	24-31	anti-human CD154	GCTAGATAGATGCAA
A0033	HI186	anti-human CD52	CTTTGTACGAGCAAA
A0034	UCHT1	anti-human CD3	CTCATTGTAACTCCT
A0046	SK1	anti-human CD8	GCGCAACTTGATGAT
A0047	5.1H11	anti-human CD56 (NCAM)	TCCTTTCCTGATAGG
A0048	2D1	anti-human CD45	TCCCTTGCGATTTAC
A0050	HIB19	anti-human CD19	CTGGGCAATTACTCG
A0052	P67.6	anti-human CD33	TAACTCAGGGCCTAT
A0053	S-HCL-3	anti-human CD11c	TACGCCTATAACTTG
A0054	581	anti-human CD34	GCAGAAATCTCCCTT
A0058	W6/32	anti-human HLA-A,B,C	TATGCGAGGCTTATC
A0060	5E10	anti-human CD90 (Thy1)	GCATTGTACGATTCA
A0061	104D2	anti-human CD117 (c-kit)	AGACTAATAGCTGAC
A0062	HI10a	anti-human CD10	CAGCCATTCATTAGG
A0063	HI100	anti-human CD45RA	TCAATCCTTCCGCTT
A0064	6H6	anti-human CD123	CTTCACTCTGTCAGG
A0066	CD7-6B7	anti-human CD7	TGGATTCCCGGACTT
A0068	43A3	anti-human CD105	ATCGTCGAGAGCTAG
A0069	RCR-401	anti-human CD201 (EPCR)	GTTTCCTTGACCAAG
A0071	L291H4	anti-human CD194 (CCR4)	AGCTTACCTGCACGA
A0073	IM7	anti-mouse/human CD44	TGGCTTCAGGTCCTA
A0081	M5E2	anti-human CD14	TCTCAGACCTCCGTA
A0083	3G8	anti-human CD16	AAGTTCACTCTTTGC
A0085	BC96	anti-human CD25	TTTGTCCTGTACGCC
A0087	UCHL1	anti-human CD45RO	CTCCGAATCATGTTG
A0088	EH12.2H7	anti-human CD279 (PD-1)	ACAGCGCCGTATTTA
A0089	A15153G	anti-human TIGIT (VSTM3)	TTGCTTACCGCCAGA
A0090	MOPC-21	Mouse IgG1, κ isotype Ctrl	GCCGGACGACATTAA
A0091	MOPC-173	Mouse IgG2a, κ isotype Ctrl	CTCCTACCTAAACTG
A0092	MPC-11	Mouse IgG2b, κ isotype Ctrl	ATATGTATCACGCGA
A0095	RTK4530	Rat IgG2b, κ Isotype Ctrl	GATTCTTGACGACCT
A0100	2H7	anti-human CD20	TTCTGGGTCCCTAGA
A0101	9E2	anti-human CD335 (NKp46)	ACAATTTGAACAGCG
A0102	BM16	anti-human CD294 (CRTH2)	TGTTTACGAGAGCCC
A0103	RA3-6B2	anti-mouse/human CD45R/B220	CCTACACCTCATAAT
A0123	9C4	anti-human CD326 (Ep-CAM)	TTCCGAGCAAGTATC
A0124	WM59	anti-human CD31	ACCTTTATGCCACGG
A0127	NC-08	anti-Human Podoplanin	GGTTACTCGTTGTGT
A0128	16A1	anti-human CD140a (PDGFRα)	ATGCGCCGAGAATTA
A0129	18A2	Hu CD140b (PDGFRβ)	CAATGGTTCACTGCC
A0132	AY13	anti-human EGFR	GCTTAACATTGGCAC
A0134	P1H12	anti-human CD146	CCTTGGATAACATCA
A0136	MHM-88	anti-human IgM	TAGCGAGCCCGTATA
A0138	UCHT2	anti-human CD5	CATTAACGGGATGCC
A0140	G025H7	anti-human CD183 (CXCR3)	GCGATGGTAGATTAT
A0141	J418F1	anti-human CD195 (CCR5)	CCAAAGTAAGAGCCA
A0142	FUN-2	anti-human CD32	GCTTCCGAATTACCG
A0144	J252D4	anti-human CD185 (CXCR5)	AATTCAACCGTCGCC
A0145	Ber-ACT8	anti-human CD103 (Integrin αE)	GACCTCATTGTGAAT
A0148	G043H7	anti-human CD197 (CCR7)	AGTTCAGTCAACCGA
A0149	HP-3G10	anti-human CD161	GTACGCAGTCCTTCT
A0151	BNI3	anti-human CD152 (CTLA-4)	ATGGTTCACGTAATC
A0153	SA231A2	anti-human KLRG1 (MAFA)	CTTATTTCCTGCCCT
A0154	O323	anti-human CD27	GCACTCCTGCATGTA
A0155	H4A3	anti-human CD107a (LAMP-1)	CAGCCCACTGCAATA
A0156	DX2	anti-human CD95 (Fas)	CCAGCTCATTAGAGC
A0159	L243	anti-human HLA-DR	AATAGCGAGCAAGTA
A0160	L161	anti-human CD1c	GAGCTACTTCACTCG
A0161	ICRF44	anti-human CD11b	GACAAGTGATCTGCA
A0162	10.1	anti-human CD64	AAGTATGCCCTACGA
A0163	M80	anti-human CD141 (Thrombomodulin)	GGATAACCGCGCTTT
A0165	1D11	Hu CD314 (NKG2D)	CGTGTTTGTTCCTCA
A0166	6/40c	anti-human CD66b	AGCTGTAAGTTTCGG
A0168	QA17A04	anti-human CD57 Recombinant	AACTCCCTATGGAGG
A0169	F38-2E2	anti-human CD366 (Tim-3)	TGTCCTACCCAACTT
A0170	MIH26	anti-human CD272 (BTLA)	GTTATTGGACTAAGG
A0171	C398.4A	anti-human/mouse/rat CD278 (ICOS)	CGCGCACCCATTAAA
A0172	9F.8A4	anti-human CD275 (B7-H2, B7-RP1, ICOSL)	GTTAGTGTTAGCTTG
A0175	NK92.39	anti-human CD96 (TACTILE)	TGGCCTATAAATGGT
A0176	A1	anti-human CD39	TTACCTGGTATCCGT
A0177	NOK-1	anti-human CD178 (Fas-L)	CCGGTCCTCTGTATT
A0179	K0124E1	anti-human CX3CR1	AGTATCGTCTCTGGG
A0181	Bu32	anti-human CD21	AACCTAGTAGTTCGG
A0185	TS2/4	anti-human CD11a	TATATCCTTGTGAGC
A0187	CB3-1	anti-human CD79b (Igβ)	ATTCTTCAACCGAAG
A0189	C1.7	anti-human CD244 (2B4)	TCGCTTGGATGGTAG
A0196	HIR2	anti-human CD235ab	GCTCCTTTACACGTA
A0205	15-2	anti-human CD206 (MMR)	TCAGAACGTCTAACT
A0207	8F9	anti-human CD370 (CLEC9A/DNGR1)	CTGCATTTCAGTAAG
A0215	11C1	anti-human CD268 (BAFF-R)	CGAAGTCGATCCGTA
A0216	HIP1	anti-human CD42b	TCCTAGTACCGAAGT
A0217	HA58	anti-human CD54	CTGATAGACTTGAGT
A0218	AK4	anti-human CD62P (P-Selectin)	CCTTCCGTATCCCTT
A0219	GIR-208	anti-human CD119 (IFN-γ R α chain)	TGTGTATTCCCTTGT
A0224	IP26	anti-human TCR α/β	CGTAACGTAGAGCGA
A0233	MHN3-21	anti-human Notch 3	CTATTGGACGTATCT
A0236	RTK2071	Rat IgG1, k Isotype Ctrl	ATCAGATGCCCTCAT
A0237	G0114F7	Rat IgG1, λ Isotype Ctrl	GGGAGCGATTCAACT
A0238	RTK2758	Rat IgG2a, κ Isotype Ctrl	AAGTCAGGTTCGTTT
A0240	RTK4174	Rat IgG2c, κ Isotype Ctrl	TCCAGGCTAGTCATT
A0241	HTK888	Armenian Hamster IgG Isotype Ctrl	CCTGTCATTAAGACT
A0242	K036C2	anti-human CD192 (CCR2)	GAGTTCCCTTACCTG
A0244	CBR-IC2/2	anti-human CD102 (ICAM-2)	TGACCTTCCTCTCCT
A0245	STA	anti-human CD106	TCACAGTTCCTTGGA
A0246	TU27	anti-human CD122 (IL-2Rβ)	TCATTTCCTCCGATT
A0247	1A1	anti-human CD267 (TACI)	AGTGATGGAGCGAAC
A0352	AER-37 (CRA-1)	anti-human FcεRIα	CTCGTTTCCGTATCG
A0353	HIP8	anti-human CD41	ACGTTGTGGCCTTGT
A0355	4B4-1	anti-human CD137 (4-1BB)	CAGTAAGTTCGGGAC
A0356	MIH24	anti-human CD254 (TRANCE, RANKL)	TCCGTGTTAGTTTGT
A0357	CD43-10G7	anti-human CD43	GATTAACCAGCTCAT
A0358	GHI/61	anti-human CD163	GCTTCTCCTTCCTTA
A0359	HB15e	anti-human CD83	CCACTCATTTCCGGT
A0361	p282 (H19)	anti-human CD59	AATTAGCCGTCGAGA
A0364	WM15	anti-human CD13	TTTCAACGCCCTTTC
A0366	12G5	anti-human CD184 (CXCR4)	TCAGGTCCTTTCAAC
A0367	TS1/8	anti-human CD2	TACGATTTGTCAGGG
A0369	TS2/16	anti-human CD29	GTATTCCCTCAGTCA
A0371	P1E6-C5	anti-human CD49b	GCTTTCTTCAGTATG
A0372	VI-PL2	anti-human CD61	AGGTTGGAGTAGACT
A0373	5A6	anti-human CD81 (TAPA-1)	GTATCCTTCCTTGGC
A0374	MEM-108	anti-human CD98	GCACCAACAGCCATT
A0375	M1310G05	anti-human IgG Fc	CTGGAGCGATTAGAA
A0382	MEM-166	anti-human CD177	AGTATGGAGCCATAT
A0383	JS11	anti-human CD55	GCTCATTACCCATTA
A0384	IA6-2	anti-human IgD	CAGTCTCCGTAGAGT
A0385	TS1/18	anti-human CD18	TATTGGGACACTTCT
A0386	CD28.2	anti-human CD28	TGAGAACGACCCTAA
A0387	1D3	anti-human TSLPR (TSLP-R)	CAGTCCTCTCTGTCA
A0389	HIT2	anti-human CD38	TGTACCCGCTTGTGA
A0392	W6D3	anti-human CD15 (SSEA-1)	TCACCAGTACCTAGT
A0393	S-HCL-1	anti-human CD22	GGGTTGTTGTCTTTG
A0395	MIH43	anti-human B7-H4	TGTATGTCTGCCTTG
A0396	BA5b	anti-human CD26	GGTGGCTAGATAATG
A0397	5E8	anti-human CD193 (CCR3)	ACCAATCCTTTCGTC
A0398	9-4D2-1E4	anti-human CD115 (CSF-1R)	AATCACGGTCCTTGT
A0399	7C9C20	anti-human CD204	TAGCGAGCCAGATGT
A0401	H037G3	anti-human CD301 (CLEC10A)	ACCTAGAAATCAGCA
A0402	HI149	anti-human CD1a	GATCGTGTTGTGTTA
A0404	H5C6	anti-human CD63	GAGATGTCTGCAACT
A0406	12C2	anti-human CD304 (Neuropilin-1)	GGACTAAGTTTCGTT
A0407	5-271	anti-human CD36	TTCTTTGCCTTGCCA
A0409	17G10.2	anti-human CD85g (ILT7)	TGTCAGTTCCTATGA
A0418	4E3.16	anti-human CD243 (ABCB1)	TGACCCGACCTTTAG
A0419	3F3	anti-human CD72	CAGTCGTGGTAGATA
A0420	HP-MA4	anti-human CD158 (KIR2DL1/S1/S3/S5)	TATCAACCAACGCTT
A0423	590H11G1E3	anti-human MERTK	TCCTGCATGTACCCA
A0427	94b/FOLR2	anti-human Folate Receptor β (FR-β)	TGTGGCTAGTCAGTT
A0430	L1-OV198.5	anti-human CD171 (LICAM)	GATGGACGACAATTC
A0432	3F4	anti-CD230 (Prion)	CAGGTCCCTTATTTC
A0433	8C11	anti-human CD325 (N-Cadherin)	CCTTCCCTTTCCTCT
A0446	VIMD2	anti-human CD93	GCGCTACTTCCTTGA
A0569	5D3	anti-human CD338 (ABCG2)	TAAGACTTGGCCGTC
A0574	HI264	anti-human CD235a (Glycophorin A)	AGAGTATGTATGGGA
A0575	TS2/7	anti-human CD49a	ACTGATGGACTCAGA
A0576	9F10	anti-human CD49d	CCATTCAACTTCCGG
A0577	AD2	anti-human CD73 (Ecto-5'-nucleotidase)	CAGTTCCTCAGTTCG
A0579	HI9a	anti-human CD9	GAGTCACCAATCTGC
A0580	AA1	anti-human mast cell tryptase	ACTGATAGACCCGCT
A0581	3C10	anti-human TCR Vα7.2	TACGAGCAGTATTCA
A0582	B6	anti-human TCR Vδ2	TCAGTCAGATGGTAT
A0583	B3	anti-human TCR Vγ9	AAGTGATGGTATCTG
A0586	TREM-26	anti-human CD354 (TREM-1)	TAGCCGTTTCCTTTG
A0588	33.1 (Ab33)	anti-human CD202b (Tie2/Tek)	CGATCCCTTACCTAT
A0590	NKTA255	anti-human CD305 (LAIR1)	ATTTCCATTCCCTGT
A0591	15C4	anti-human LOX-1	ACCCTTTACCGAATA
A0592	DX27	anti-human CD158b (KIR2DL2/L3, NKAT2)	GACCCGTAGTTTGAT
A0597	9E9A8	anti-human CD209 (DC-SIGN)	TCACTGGACACTTAA
A0598	S16017E	anti-human CD110	TGTTGTAAGATGCCA
A0599	DX9	anti-human CD158e1 (KIR3DL1, NKB1)	GGACGCTTTCCTTGA
A0801	P30-15	anti-human CD337 (NKp30)	AAAGTCACTCTGCCG
A0803	RIK-2	anti-human CD253 (Trail)	GCCATTCCTGCCTAA
A0804	K041E5	anti-human CD186 (CXCR6)	GACAGTCGATGCAAC
A0805	TX25	anti-human CD226 (DNAM-1)	AGACCAACTCATTCA
A0814	HD30	anti-human CD205 (DEC-205)	CTATCGTTTGATGCA
A0817	W7C5	anti-human CD109	CACTTAACTCTGGGT
A0819	UV4	anti-human CD126 (IL-6Rα)	TGATGGGAGCTTATC
A0820	2E1B02	anti-human GP130	CACGAGAATTTCAGT
A0821	67D2	anti-human CD164	GAGGCACTTAACATA
A0822	NY2	anti-human CD142	CACTGCCGTCGATTA
A0826	H5/FcRL3	anti-human CD307c/FcRL3	GCCTAGTTTGAACGC
A0828	413D12	anti-human CD307d (FcRL4)	CGATTTGATCTGCCT
A0829	509f6	anti-human CD307e (FcRL5)	TCACGCAGTCCTCAA
A0843	L053E8	anti-human CD199 (CCR9)	ATTCCTCATTCCTGA
A0844	MEM-55	anti-human CD45RB	AGATGGGACTCACCA
A0845	3B2/TA8	anti-human CD99	ACCCGTCCCTAAGAA
A0853	50C1	anti-human CLEC12A	CATTAGAGTCTGCCA
A0858	TRA-2-10	anti-human CD46	ACAGTACGACCTTCT
A0861	50-6	anti-human CD151 (PETA-3)	CTTACCTAGTCATTC
A0862	H44	anti-human CD218a (IL-18Rα)	TTGTTGTATCCGATC
A0864	NT-7	anti-human CD352 (NTB-A)	AGTTTCCACTCAGGC
A0866	AYP1	anti-human CLEC1B (CLEC2)	TGCCAGTATCACGTA
A0867	DX22	anti-human CD94	CTTTCCGGTCCTACA
A0868	MHE-18	anti-human IgE	GGATGTACCGCGTAT
A0869	1D12	anti-human CD365 (Tim-1)	CTTCTGGGATTCTGG
A0870	A12 (7D4)	anti-human CD150 (SLAM)	GTCATTGTATGTCTG
A0871	KPL-1	anti-human CD162	ATATGTCAGAGCACC
A0872	CD84.1.21	anti-human CD84	CTCCCTAGTTCCTTT
A0894	MHK-49	anti-human Ig light chain κ	AGCTCAGCCAGTATG
A0895	M3/38	anti-mouse/human Mac-2 (Galectin-3)	GATGCAATTAGCCGG
A0896	GHI/75	anti-human CD85j (ILT2)	CCTTGTGAGGCTATG
A0897	EBVCS-5	anti-human CD23	TCTGTATAACCGTCT
A0898	MHL-38	anti-human Ig light chain λ	CAGCCAGTAAGTCAC
A0899	BB7.2	anti-human HLA-A2	GAACATTTCCGACAA
A0900	L263G8	anti-human CD198 (CCR8)	AGCCCGGATGTATTT
A0901	7B11	anti-human GARP (LRRC32)	AGGTATGGTAGAGTA
A0902	6-434	anti-human CD328 (Siglec-7)	CTTAGCATTTCACTG
A0908	H131	anti-human TCR Vβ13.1	TTATGGACGTATGGT
A0912	CG4	anti-human GPR56	GCCTAGTTTCCGTTT
A0918	3D12	anti-human CD19	GAGTCGAGAAATCAT
A0919	6D4	anti-human MICA/MICB	CCCGCAGTATAACGA
A0920	ASL-24	anti-human CD82	TCCCACTTCCGCTTT
A0923	5D12	anti-human NKp80	TATAGTTCCTCTGTG
A0928	SA17RN1	anti-human TSPAN33 (BAAM)	GAGTTCGTTGTTCCA
A0931	1C1	anti-human CD131	CTGCATGAGACCAAA
A0932	31G4D8	anti-human Lymphotoxin β Receptor (LT-βR)	CCTCTATTCAGAGCA
A0933	74/3	anti-Annexin A1	CCCACTGGAGCAATT
A0934	HSL96	anti-human CD179a (VpreB)	TAGATGGGATTCCGG
A0935	LN2	anti-human CD74	CTGTAGCATTTCCCT
A0936	RS38E	anti-human CD317 (BST2, Tetherin)	AAGAGCCGTTGTGAA
A0939	TW4-2F8	anti-human LAP (TGF-β1)	ATCCTTCCGATTGTG
A0940	4H1	anti-human CD116	ATGGACAGTTCGTGT
A0941	M-B371	anti-human CD37	ACAGTCACTGGGCAA
A0944	BB27	anti-human CD101 (BB27)	CTACTTCCCTGTCAA
A0945	MAb11	anti-human TNF-α	CCTATGAACGTAACG
A0948	OV-5B8	anti-human CD321	GACAGTACCGACACT
A1018	Tü39	anti-human HLA-DR, DP, DQ	AGCTACGAGCAGTAG
A0028	BY88	anti-human CD30	TCAGGGTGTGCTGTA
A0056	19F2	anti-human CD269 (BCMA)	CAGATGATCCACCAT
A0131	16G5	anti-human Cadherin 11	CGTTGCCATTAACCA
A0135	67A4	anti-human CD324 (E-Cadherin)	ATCCTTCTCCCTTTC
A0139	B1	anti-human TCR γ/δ	CTTCCGATTCATTCA
A0152	11C3C65	anti-human CD223 (LAG-3)	CATTTGTCTGCCGGT
A0158	Ber-ACT35 (ACT35)	anti-human CD134 (OX40)	AACCCACCGTTGTTA
A0174	TS2/9	anti-human CD58 (LFA-3)	GTTCCTATGGACGAC
A0206	7-239	anti-human CD169 (Sialoadhesin, Siglec-1)	TACTCAGCGTGTTTG
A0208	S15046E	anti-human XCR1	AAGACGCATGTCAAC
A0213	MHN1-519	anti-human Notch 1	AATCTGTAGTGCGTT
A0248	HAE-1f	anti-human CD62E	CTCCCTGTGGCTTAA
A0351	BV10A4H2	anti-human CD135 (Flt-3/Flk-2)	CAGTAGATGGAGCAT
A0360	108-17	anti-human CD357 (GITR)	ACCTTTCGACACTCG
A0362	7D4-6	anti-human CD309 (VEGFR2)	TTCACGCAGTAAGAT
A0363	G077F6	anti-human CD124 (IL-4Rα)	CCGTCCTGATAGATG
A0370	201A	anti-human CD303 (BDCA-2)	GAGATGTCCGAATTT
A0400	BV9	anti-human CD144 (VE-Cadherin)	TCCACTCATTCTGTA
A0403	10E2	anti-human CD207 (Langerin)	CATTCTTCACGGGAT
A0405	HTA125	anti-human CD284 (TLR4)	GCTTAGCTGTATCCG
A0447	OX-104	anti-human CD200 (OX2)	CACGTAGACCTTTGC
A0593	NP4D6	anti-human CD203c (E-NPP3)	TAACCGTACCTGCAT
A0815	6588-5	anti-human CCR10	ATCTGTATGTCACAG
A0816	ME20.4	anti-human CD271 (NGFR)	AACCGCGCTTCAGAT
A0831	DL-101	anti-human CD138 (Syndecan-1)	GTATAGACCAAAGCC
A0863	1D6	anti-human CD257 (BAFF, BLYS)	CAGAGCACCCATTAA
A0180	ML5	anti-human CD24	AGATTCCTTCGTGTT
A0394	CY1G4	anti-human CD71	CCGTGTTCCTCATTA
A0143	G034E3	anti-human CD196 (CCR6)	GATCCCTTTGTCACT
A0027	113-16	anti-human CD70	CGCGAACATAAGAAG
A0070	GoH3	anti-human/mouse CD49f	TTCCGAGGATGATCT
A0428	9F4	anti-human TIM-4	CGTCATATAGTATGG
A0408	15-414	anti-human CD172a (SIRPα)	CGTGTTTAACTTGAG
A0830	162.1	anti-human CD319 (CRACC)	AGTATGCCATGTCTT
A0600	UP-R1	anti-human CD158f (KIR2DL5)	AAAGTGATGCCACTG
A0594	S16016B	anti-human CD133	GTAAGACGCCTATGC
A0390	A019D5	anti-human CD127 (IL-7Rα)	GTGTGTTGTCCTATG
A0572	1D9-M12	anti-human C5L2	ACAATTTGTCTGCGA
A0147	DREG-56	anti-human CD62L	GTCCCTGCAACTTGA
A0164	51.1	anti-human CD1d	TCGAGTCGCTTATCA
A0146	FN50	anti-human CD69	GTCTCTTGGCTTAAA
A0167	E11	anti-human CD35	ACTTCCGTCGATCTT
A0214	FIB504	anti-human/mouse integrin β7	TCCTTGGATGTACCG
A0865	9D9F9	anti-human VEGFR-3 (FLT-4)	TGATCCGAAGTCGTG
A0072	RPA-T4	anti-human CD4	TGTTCCCGCTCAACT
A0133	24D2	anti-human CD340 (erbB2/HER-2)	CTGTAGCCGCCTATT
