# Supplementary material for: Coordinated immune dysregulation in juvenile dermatomyositis revealed by single-cell genomics
Source: JCI Insight. 2024 May 14;9(12):e176963. doi: 10.1172/jci.insight.176963 (PMC11383589; doi:10.1172/jci.insight.176963)
Supplement: Supporting data values [file jciinsight-9-176963-s185.xlsx]

## Sheet: Fig2B
Showing averaged expression (using Seurats AverageExpression-function)	Feature	Expression.B_naive1	Expression.B_naive2	Expression.B_naive3	Expression.B_naive4	Expression.B_mem	Expression.PBs	Expression.CD16+ mono	Expression.CD14+ mono	Expression.CDCs	Expression.PDCs	Expression.CD56dim NK	Expression.CD56bright NK	Expression.gdT_c1	Expression.gdT_c2	Expression.CD4+ naive	Expression.CD4+ eff	Expression.CD4+ Tregs	Expression.CD8+ naive	Expression.CD8+ GZMKhi	Expression.CD8+ GZMA/Bhi	Expression.CD8+ mem
1	SYNE1	-0.519998	-0.521743	0.00146631	-0.770259	-0.616139	-0.459123	-0.804459	-0.77791	-0.8903	-0.927221	1.58462	0.843382	0.840993	0.0268613	-0.319978	-0.360007	-0.176288	-0.540428	0.0327216	1.33885	2.5
2	GZMA	-0.737242	-0.732986	-0.695468	-0.701293	-0.721525	-0.694589	-0.698396	-0.7105	-0.703693	-0.646692	2.04284	1.39306	1.52118	0.55778	-0.667853	-0.327016	-0.433999	-0.709489	1.38392	1.65682	0.625142
3	LINC02446	-0.53448	-0.48515	-0.288759	-0.551043	-0.526327	-0.557081	-0.530856	-0.520192	-0.512808	-0.521602	-0.408511	-0.0813193	-0.207225	1.94681	-0.182342	-0.496753	-0.385763	2.5	0.406357	0.991979	0.00520862
4	CD8B	-0.616959	-0.55883	-0.361449	-0.601285	-0.633655	-0.601722	-0.483258	-0.587058	-0.585737	-0.556178	-0.507144	-0.599345	-0.167579	1.69946	-0.171976	-0.49721	-0.463019	2.5	1.37845	1.97004	0.31448
5	RTKN2	-0.407429	-0.428082	-0.331668	-0.452298	-0.458774	-0.470398	-0.400699	-0.453577	-0.476056	-0.377926	-0.443935	-0.417672	0.0532346	1.64713	0.110357	0.276824	2.5	-0.346468	0.0245739	-0.349184	-0.1361
6	IL32	-1.01774	-0.937942	-0.766014	-1.04321	-0.986827	-1.01367	-0.9289	-0.975678	-0.981394	-0.883187	0.535387	0.530485	1.37754	1.15117	0.259119	1.06127	1.62796	0.420026	1.02139	1.4053	0.144921
7	ITGB1	-1.29031	-1.27186	-0.790273	-1.40534	0.366995	1.04678	0.410536	-0.291596	-0.434333	-0.650724	0.395816	0.662488	-0.248635	0.317052	-1.02561	1.38545	1.58245	-1.45401	0.25509	1.78234	0.657681
8	BCL11B	-1.02512	-0.896843	-0.548466	-0.929727	-1.00071	-0.974727	-0.912642	-0.962543	-1.01484	-0.85521	0.108159	-0.69959	0.645854	0.956175	1.48006	1.06195	1.12725	1.21503	1.22779	0.769092	1.22906
9	IL7R	-0.957223	-0.766327	-0.383533	-0.967182	-0.949077	-0.999871	-0.734634	-0.901679	-0.835255	-0.597352	-0.738234	0.832543	1.57931	1.38393	1.46606	1.72409	0.386167	1.47449	0.0112883	-0.0946658	0.0671597
10	GZMK	-0.575314	-0.559824	-0.54165	-0.548678	-0.562953	-0.561655	-0.545233	-0.54863	-0.51148	-0.536035	-0.397919	1.87915	1.71634	1.63358	-0.499387	-0.168184	-0.367136	-0.523912	2.5	-0.238459	-0.170321
11	KLRB1	-0.708894	-0.688574	-0.467648	-0.68169	-0.697158	-0.698342	-0.65861	-0.68253	-0.565106	-0.629228	2.10213	1.75354	2.42583	-0.106179	-0.561626	1.03165	0.115649	-0.679577	-0.387693	0.548489	0.23557
12	CCL5	-0.776969	-0.745374	-0.549329	-0.761825	-0.755246	-0.671368	-0.694676	-0.690981	-0.71162	-0.647391	1.51806	0.901339	1.61816	1.42906	-0.685845	-0.464044	-0.699199	-0.597489	0.964355	1.86475	1.15564
13	NKG7	-0.708382	-0.721727	-0.490968	-0.712353	-0.707469	-0.611645	-0.538175	-0.611406	-0.616774	-0.508758	2.05072	1.55651	1.49891	0.481296	-0.662313	-0.673408	-0.664276	-0.722852	0.253396	1.86288	1.24679
14	GNLY	-0.659691	-0.673922	-0.428775	-0.635821	-0.65353	-0.612275	-0.593781	-0.61362	-0.67482	-0.529082	2.07382	2.17519	1.21476	0.367083	-0.597447	-0.605692	-0.639143	-0.686746	-0.0479555	1.52702	1.29444
15	GZMB	-0.57989	-0.583531	-0.505242	-0.576804	-0.581378	-0.556303	-0.559152	-0.577366	-0.566219	2.48509	2.18665	0.604843	0.554535	-0.493282	-0.569716	-0.587248	-0.589512	-0.589597	-0.458134	1.7409	0.801352
16	CST3	-0.565711	-0.564563	-0.174394	-0.539309	-0.539174	-0.545007	2.05623	1.8534	2.45966	1.50265	-0.290568	-0.402804	-0.486309	-0.539781	-0.49768	-0.573147	-0.544637	-0.57377	-0.577694	-0.410735	-0.0466577
17	HLA-DQA1	1.21471	1.34336	1.10361	0.874938	1.33815	-0.438488	0.162346	-0.271492	2.43143	0.604824	-0.772341	-0.752968	-0.763037	-0.754737	-0.799149	-0.812949	-0.740445	-0.816439	-0.764024	-0.697849	-0.689448
18	S100A8	-0.552267	-0.554315	0.681447	-0.394665	-0.535206	-0.594694	1.12577	2.5	0.827242	-0.434798	0.0546379	-0.480608	-0.412439	-0.533367	-0.183476	-0.567691	-0.492817	-0.539791	-0.570797	-0.356529	0.885072
19	S100A9	-0.608475	-0.587783	0.740099	-0.320538	-0.56568	-0.646135	1.4064	2.5	1.06249	-0.529277	0.12434	-0.475988	-0.43271	-0.572749	-0.132758	-0.622304	-0.572229	-0.571178	-0.6371	-0.382268	0.980067
20	FCGR3A	-0.546062	-0.543995	-0.48456	-0.544566	-0.542556	-0.52225	2.5	-0.131126	-0.496501	-0.521316	2.19519	0.117423	0.160394	-0.482528	-0.537426	-0.54564	-0.537832	-0.552818	-0.48094	1.1889	0.763211
21	LST1	-0.295582	-0.340249	0.042615	-0.328576	-0.48195	-0.74968	2.5	2.04297	1.50657	-0.12629	-0.4308	-0.230317	-0.264691	-0.456761	-0.47344	-0.438722	-0.509307	-0.572846	-0.616352	-0.464214	-0.0242143
22	IGHA1	-0.241892	-0.210796	0.167481	-0.218527	0.487996	2.5	-0.151369	-0.329539	-0.401122	-0.309269	-0.224377	-0.327722	-0.316113	-0.329715	-0.320755	-0.373945	-0.351921	-0.371224	-0.363976	-0.276701	0.2126
23	JCHAIN	0.371031	0.0931413	0.0248569	0.10963	0.588976	2.5	-0.473839	-0.498992	-0.322415	1.80255	-0.494619	-0.500253	-0.501202	-0.502554	-0.486678	-0.501466	-0.499993	-0.502166	-0.497316	-0.492193	-0.332847
24	CD83	0.0775467	0.55129	1.6994	2.5	0.154095	-0.734275	1.26679	0.832933	0.834782	-0.466412	-0.654115	-0.568812	-0.634282	-0.684646	-0.689588	-0.686873	-0.652583	-0.734786	-0.689358	-0.679597	-0.433812
25	MS4A1	1.93868	1.71337	1.96438	1.25441	1.77391	-0.391738	-0.493066	-0.549574	-0.509612	-0.510009	-0.550455	-0.563094	-0.564258	-0.584627	-0.568355	-0.592331	-0.590958	-0.596571	-0.595035	-0.562891	-0.42217
26	IGKC	1.30893	1.23242	0.793396	1.08454	1.24172	2.5	-0.504301	-0.672259	-0.575839	0.432308	-0.664875	-0.713028	-0.689404	-0.708167	-0.633751	-0.710453	-0.715735	-0.716504	-0.70776	-0.645633	-0.154889
27	TCL1A	2.5	2.19434	0.977772	0.304394	0.0541019	-0.490724	-0.478336	-0.526532	-0.474891	1.34317	-0.521415	-0.529254	-0.527483	-0.538541	-0.53274	-0.539703	-0.532237	-0.540041	-0.539393	-0.532889	-0.45186
28	IGHM	1.45066	1.40028	1.47405	1.22142	1.044	2.30874	-0.617646	-0.66601	-0.398377	0.0315048	-0.633421	-0.679996	-0.675657	-0.69728	-0.677907	-0.722107	-0.64081	-0.728312	-0.723881	-0.677927	-0.391323

## Sheet: Fig2C
	label	percent	disease_group	vasglobal	vasmuscle	vascutaneous	paper_id					cell	prop_p_adj	scale	Correlation
1	B_naive1	0.0055286	Active	1.5	2	0	JDM1_V8					B_naive1	0.016	Global	0.593471
2	B_naive2	0.032946	Active	1.5	2	0	JDM1_V8					B_naive2	0.0233333	Global	0.559803
3	B_naive3	0.00124111	Active	1.5	2	0	JDM1_V8					B_naive3	0.0285714	Global	0.536406
4	CD4+ eff	0.134266	Active	1.5	2	0	JDM1_V8					CD4+ eff	0	Global	-0.719013
5	CD4+ Tregs	0.00665689	Active	1.5	2	0	JDM1_V8					CD4+ Tregs	0.248571	Global	0.30073
6	CD56bright NK	0.00609275	Active	1.5	2	0	JDM1_V8					CD56bright NK	0.035	Global	-0.517005
7	CD56dim NK	0.096807	Active	1.5	2	0	JDM1_V8					CD56dim NK	0.005	Global	-0.679638
8	CDCs	0.00428749	Active	1.5	2	0	JDM1_V8					CDCs	0	Global	-0.702464
9	gdT_c2	0.0306894	Active	1.5	2	0	JDM1_V8					gdT_c2	0	Global	-0.700182
10	B_naive1	0.000274311	Active	1	0	1.5	JDM4_V3					B_naive1	0.06	Skin	0.488607
11	B_naive2	0.0275682	Active	1	0	1.5	JDM4_V3					B_naive2	0.06	Skin	0.494321
12	B_naive3	0.00288026	Active	1	0	1.5	JDM4_V3					B_naive3	0.024	Skin	0.568041
13	CD4+ eff	0.0740639	Active	1	0	1.5	JDM4_V3					CD4+ eff	0	Skin	-0.702908
14	CD4+ Tregs	0.00521191	Active	1	0	1.5	JDM4_V3					CD4+ Tregs	0.368	Skin	0.242875
15	CD56bright NK	0.0231793	Active	1	0	1.5	JDM4_V3					CD56bright NK	0.082	Skin	-0.438317
16	CD56dim NK	0.0661089	Active	1	0	1.5	JDM4_V3					CD56dim NK	0	Skin	-0.732053
17	CDCs	0.00658346	Active	1	0	1.5	JDM4_V3					CDCs	0.02	Skin	-0.585185
18	gdT_c2	0.00658346	Active	1	0	1.5	JDM4_V3					gdT_c2	0	Skin	-0.727481
19	B_naive1	0.00243754	Active	1.5	0	2	JDM4_V5					B_naive1	0	Muscle	0.684515
20	B_naive2	0.015844	Active	1.5	0	2	JDM4_V5					B_naive2	0.0125	Muscle	0.572578
21	B_naive3	0.00243754	Active	1.5	0	2	JDM4_V5					B_naive3	0.00571429	Muscle	0.624151
22	CD4+ eff	0.103595	Active	1.5	0	2	JDM4_V5					CD4+ eff	0	Muscle	-0.741948
23	CD4+ Tregs	0.0115783	Active	1.5	0	2	JDM4_V5					CD4+ Tregs	0.245714	Muscle	0.308852
24	CD56bright NK	0.0335161	Active	1.5	0	2	JDM4_V5					CD56bright NK	0	Muscle	-0.699166
25	CD56dim NK	0.0773918	Active	1.5	0	2	JDM4_V5					CD56dim NK	0	Muscle	-0.693305
26	CDCs	0.0176722	Active	1.5	0	2	JDM4_V5					CDCs	0	Muscle	-0.729641
27	gdT_c2	0.0188909	Active	1.5	0	2	JDM4_V5					gdT_c2	0	Muscle	-0.777112
28	B_naive1	0.0146026	Active	1	0.5	1	JDM8_V2
29	B_naive2	0.0819994	Active	1	0.5	1	JDM8_V2
30	B_naive3	0.00168492	Active	1	0.5	1	JDM8_V2
31	CD4+ eff	0.120191	Active	1	0.5	1	JDM8_V2
32	CD4+ Tregs	0.0028082	Active	1	0.5	1	JDM8_V2
33	CD56bright NK	0.00954788	Active	1	0.5	1	JDM8_V2
34	CD56dim NK	0.0463353	Active	1	0.5	1	JDM8_V2
35	CDCs	0.00617804	Active	1	0.5	1	JDM8_V2
36	gdT_c2	0.0123561	Active	1	0.5	1	JDM8_V2
37	B_naive1	0.032097	Active	3.5	3.5	1	JDM13_V2
38	B_naive2	0.0722183	Active	3.5	3.5	1	JDM13_V2
39	B_naive3	0.0172967	Active	3.5	3.5	1	JDM13_V2
40	CD4+ eff	0.0353067	Active	3.5	3.5	1	JDM13_V2
41	CD4+ Tregs	0.0158702	Active	3.5	3.5	1	JDM13_V2
42	CD56bright NK	0.00267475	Active	3.5	3.5	1	JDM13_V2
43	CD56dim NK	0.0740014	Active	3.5	3.5	1	JDM13_V2
44	CDCs	0.0010699	Active	3.5	3.5	1	JDM13_V2
45	gdT_c2	0.00624108	Active	3.5	3.5	1	JDM13_V2
46	B_naive1	0.0103093	Active	8	2	7	JDM15_V1
47	B_naive2	0.114487	Active	8	2	7	JDM15_V1
48	B_naive3	0.00669199	Active	8	2	7	JDM15_V1
49	CD4+ eff	0.0537168	Active	8	2	7	JDM15_V1
50	CD4+ Tregs	0.0081389	Active	8	2	7	JDM15_V1
51	CD56bright NK	0.00831977	Active	8	2	7	JDM15_V1
52	CD56dim NK	0.0421414	Active	8	2	7	JDM15_V1
53	CDCs	0.000904323	Active	8	2	7	JDM15_V1
54	gdT_c2	0.0137457	Active	8	2	7	JDM15_V1
55	B_naive1	0.0141143	Active	0.5	0	1	JDM15_V4
56	B_naive2	0.0903317	Active	0.5	0	1	JDM15_V4
57	B_naive3	0.0183486	Active	0.5	0	1	JDM15_V4
58	CD4+ eff	0.062103	Active	0.5	0	1	JDM15_V4
59	CD4+ Tregs	0.00494001	Active	0.5	0	1	JDM15_V4
60	CD56bright NK	0.00705716	Active	0.5	0	1	JDM15_V4
61	CD56dim NK	0.0649259	Active	0.5	0	1	JDM15_V4
62	CDCs	0.00141143	Active	0.5	0	1	JDM15_V4
63	gdT_c2	0.0211715	Active	0.5	0	1	JDM15_V4
64	B_naive1	0.0086262	HC				HC16
65	B_naive2	0.0370607	HC				HC16
66	B_naive3	0.0191693	HC				HC16
67	CD4+ eff	0.0511182	HC				HC16
68	CD4+ Tregs	0.00191693	HC				HC16
69	CD56bright NK	0.0169329	HC				HC16
70	CD56dim NK	0.0402556	HC				HC16
71	CDCs	0.00223642	HC				HC16
72	gdT_c2	0.0204473	HC				HC16
73	B_naive1	0.0394737	HC				HC17
74	B_naive2	0.0623065	HC				HC17
75	B_naive3	0.00251548	HC				HC17
76	CD4+ eff	0.0534056	HC				HC17
77	CD4+ Tregs	0.00464396	HC				HC17
78	CD56bright NK	0.00715944	HC				HC17
79	CD56dim NK	0.0458591	HC				HC17
80	CDCs	0.00270898	HC				HC17
81	gdT_c2	0.0243808	HC				HC17
82	B_naive1	0.00639773	HC				HC18
83	B_naive2	0.0534921	HC				HC18
84	B_naive3	0.00195486	HC				HC18
85	CD4+ eff	0.0346543	HC				HC18
86	CD4+ Tregs	0.00337658	HC				HC18
87	CD56bright NK	0.00764173	HC				HC18
88	CD56dim NK	0.0758841	HC				HC18
89	CDCs	0.00213258	HC				HC18
90	gdT_c2	0.0143949	HC				HC18
91	B_naive1	0.00121926	HC				HC19
92	B_naive2	0.06076	HC				HC19
93	B_naive3	0.00142248	HC				HC19
94	CD4+ eff	0.112985	HC				HC19
95	CD4+ Tregs	0.00711238	HC				HC19
96	CD56bright NK	0.0207275	HC				HC19
97	CD56dim NK	0.0544605	HC				HC19
98	CDCs	0.00345458	HC				HC19
99	gdT_c2	0.0195082	HC				HC19
100	B_naive1	0.0405562	HC				HC20
101	B_naive2	0.0301275	HC				HC20
102	B_naive3	0.00208575	HC				HC20
103	CD4+ eff	0.0600232	HC				HC20
104	CD4+ Tregs	0.00393975	HC				HC20
105	CD56bright NK	0.017613	HC				HC20
106	CD56dim NK	0.135805	HC				HC20
107	CDCs	0.00254925	HC				HC20
108	gdT_c2	0.0234067	HC				HC20
109	B_naive1	0.018598	Inactive	0	0	0	JDM1_V6
110	B_naive2	0.0579399	Inactive	0	0	0	JDM1_V6
111	B_naive3	0.0157368	Inactive	0	0	0	JDM1_V6
112	CD4+ eff	0.144492	Inactive	0	0	0	JDM1_V6
113	CD4+ Tregs	0.009299	Inactive	0	0	0	JDM1_V6
114	CD56bright NK	0.00500715	Inactive	0	0	0	JDM1_V6
115	CD56dim NK	0.0851216	Inactive	0	0	0	JDM1_V6
116	CDCs	0.00143062	Inactive	0	0	0	JDM1_V6
117	gdT_c2	0.0350501	Inactive	0	0	0	JDM1_V6
118	B_naive1	0.0227011	Inactive	0.1	0	0.2	JDM2_V7
119	B_naive2	0.0916667	Inactive	0.1	0	0.2	JDM2_V7
120	B_naive3	0.0106322	Inactive	0.1	0	0.2	JDM2_V7
121	CD4+ eff	0.135632	Inactive	0.1	0	0.2	JDM2_V7
122	CD4+ Tregs	0.00804598	Inactive	0.1	0	0.2	JDM2_V7
123	CD56bright NK	0.00316092	Inactive	0.1	0	0.2	JDM2_V7
124	CD56dim NK	0.0534483	Inactive	0.1	0	0.2	JDM2_V7
125	CDCs	0.0091954	Inactive	0.1	0	0.2	JDM2_V7
126	gdT_c2	0.0235632	Inactive	0.1	0	0.2	JDM2_V7
127	B_naive1	0.00858653	Inactive	0	0	0	JDM11_V3
128	B_naive2	0.0482166	Inactive	0	0	0	JDM11_V3
129	B_naive3	0.00231176	Inactive	0	0	0	JDM11_V3
130	CD4+ eff	0.0941215	Inactive	0	0	0	JDM11_V3
131	CD4+ Tregs	0.00825627	Inactive	0	0	0	JDM11_V3
132	CD56bright NK	0.00759577	Inactive	0	0	0	JDM11_V3
133	CD56dim NK	0.0871863	Inactive	0	0	0	JDM11_V3
134	CDCs	0.00198151	Inactive	0	0	0	JDM11_V3
135	gdT_c2	0.0300528	Inactive	0	0	0	JDM11_V3
136	B_naive1	0.00868677	Inactive	0	0	0	JDM12_V3
137	B_naive2	0.0781809	Inactive	0	0	0	JDM12_V3
138	B_naive3	0.00613183	Inactive	0	0	0	JDM12_V3
139	CD4+ eff	0.108329	Inactive	0	0	0	JDM12_V3
140	CD4+ Tregs	0.0035769	Inactive	0	0	0	JDM12_V3
141	CD56bright NK	0.00970874	Inactive	0	0	0	JDM12_V3
142	CD56dim NK	0.0924885	Inactive	0	0	0	JDM12_V3
143	CDCs	0.00510986	Inactive	0	0	0	JDM12_V3
144	gdT_c2	0.0199285	Inactive	0	0	0	JDM12_V3
145	B_naive1	0.00395665	Inactive	0	0	0	JDM13_V1
146	B_naive2	0.054705	Inactive	0	0	0	JDM13_V1
147	B_naive3	0.00189231	Inactive	0	0	0	JDM13_V1
148	CD4+ eff	0.0970239	Inactive	0	0	0	JDM13_V1
149	CD4+ Tregs	0.0202993	Inactive	0	0	0	JDM13_V1
150	CD56bright NK	0.00688113	Inactive	0	0	0	JDM13_V1
151	CD56dim NK	0.0827456	Inactive	0	0	0	JDM13_V1
152	CDCs	0.0079133	Inactive	0	0	0	JDM13_V1
153	gdT_c2	0.0393945	Inactive	0	0	0	JDM13_V1
154	B_naive1	0.00299625	Inactive	0	0	0	JDM14_V1
155	B_naive2	0.0414482	Inactive	0	0	0	JDM14_V1
156	B_naive3	0.000499376	Inactive	0	0	0	JDM14_V1
157	CD4+ eff	0.101373	Inactive	0	0	0	JDM14_V1
158	CD4+ Tregs	0.00649189	Inactive	0	0	0	JDM14_V1
159	CD56bright NK	0.00524345	Inactive	0	0	0	JDM14_V1
160	CD56dim NK	0.100375	Inactive	0	0	0	JDM14_V1
161	CDCs	0.00449438	Inactive	0	0	0	JDM14_V1
162	gdT_c2	0.0174782	Inactive	0	0	0	JDM14_V1
163	B_naive1	0.00242204	TNJDM	3.5	3	4	JDM2_V1
164	B_naive2	0.00423857	TNJDM	3.5	3	4	JDM2_V1
165	B_naive3	0.0705419	TNJDM	3.5	3	4	JDM2_V1
166	CD4+ eff	0.0611565	TNJDM	3.5	3	4	JDM2_V1
167	CD4+ Tregs	0.00696337	TNJDM	3.5	3	4	JDM2_V1
168	CD56bright NK	0.000302755	TNJDM	3.5	3	4	JDM2_V1
169	CD56dim NK	0.0121102	TNJDM	3.5	3	4	JDM2_V1
170	CDCs	0.0027248	TNJDM	3.5	3	4	JDM2_V1
171	gdT_c2	0	TNJDM	3.5	3	4	JDM2_V1
172	B_naive1	0.04375	TNJDM	5	5	3	JDM3_V1
173	B_naive2	0.141477	TNJDM	5	5	3	JDM3_V1
174	B_naive3	0.0164773	TNJDM	5	5	3	JDM3_V1
175	CD4+ eff	0.0431818	TNJDM	5	5	3	JDM3_V1
176	CD4+ Tregs	0.0136364	TNJDM	5	5	3	JDM3_V1
177	CD56bright NK	0.00397727	TNJDM	5	5	3	JDM3_V1
178	CD56dim NK	0.00568182	TNJDM	5	5	3	JDM3_V1
179	CDCs	0.00113636	TNJDM	5	5	3	JDM3_V1
180	gdT_c2	0.00511364	TNJDM	5	5	3	JDM3_V1
181	B_naive1	0.0459734	TNJDM	5	4	5.5	JDM4_V1
182	B_naive2	0.0925808	TNJDM	5	4	5.5	JDM4_V1
183	B_naive3	0.0183893	TNJDM	5	4	5.5	JDM4_V1
184	CD4+ eff	0.0789474	TNJDM	5	4	5.5	JDM4_V1
185	CD4+ Tregs	0.0180723	TNJDM	5	4	5.5	JDM4_V1
186	CD56bright NK	0.00285352	TNJDM	5	4	5.5	JDM4_V1
187	CD56dim NK	0.022194	TNJDM	5	4	5.5	JDM4_V1
188	CDCs	0.00158529	TNJDM	5	4	5.5	JDM4_V1
189	gdT_c2	0.00570704	TNJDM	5	4	5.5	JDM4_V1
190	B_naive1	0.0702087	TNJDM	6	4	7	JDM5_V1
191	B_naive2	0.142737	TNJDM	6	4	7	JDM5_V1
192	B_naive3	0.0096985	TNJDM	6	4	7	JDM5_V1
193	CD4+ eff	0.0333122	TNJDM	6	4	7	JDM5_V1
194	CD4+ Tregs	0.0134936	TNJDM	6	4	7	JDM5_V1
195	CD56bright NK	0.00105419	TNJDM	6	4	7	JDM5_V1
196	CD56dim NK	0.0250896	TNJDM	6	4	7	JDM5_V1
197	CDCs	0.000421674	TNJDM	6	4	7	JDM5_V1
198	gdT_c2	0.00843348	TNJDM	6	4	7	JDM5_V1
199	B_naive1	0.0520951	TNJDM	6	1	3.5	JDM6_V1
200	B_naive2	0.0884768	TNJDM	6	1	3.5	JDM6_V1
201	B_naive3	0.0114666	TNJDM	6	1	3.5	JDM6_V1
202	CD4+ eff	0.0808324	TNJDM	6	1	3.5	JDM6_V1
203	CD4+ Tregs	0.0152888	TNJDM	6	1	3.5	JDM6_V1
204	CD56bright NK	0.00226501	TNJDM	6	1	3.5	JDM6_V1
205	CD56dim NK	0.060872	TNJDM	6	1	3.5	JDM6_V1
206	CDCs	0.000849377	TNJDM	6	1	3.5	JDM6_V1
207	gdT_c2	0.0106172	TNJDM	6	1	3.5	JDM6_V1
208	B_naive1	0.0494015	TNJDM	1.5	0.5	1.5	JDM7_V1
209	B_naive2	0.0800871	TNJDM	1.5	0.5	1.5	JDM7_V1
210	B_naive3	0.00326442	TNJDM	1.5	0.5	1.5	JDM7_V1
211	CD4+ eff	0.0663765	TNJDM	1.5	0.5	1.5	JDM7_V1
212	CD4+ Tregs	0.00631121	TNJDM	1.5	0.5	1.5	JDM7_V1
213	CD56bright NK	0.00892274	TNJDM	1.5	0.5	1.5	JDM7_V1
214	CD56dim NK	0.148857	TNJDM	1.5	0.5	1.5	JDM7_V1
215	CDCs	0.000870511	TNJDM	1.5	0.5	1.5	JDM7_V1
216	gdT_c2	0.0132753	TNJDM	1.5	0.5	1.5	JDM7_V1
217	B_naive1	0.0953625	TNJDM	5	4	5	JDM8_V1
218	B_naive2	0.0666231	TNJDM	5	4	5	JDM8_V1
219	B_naive3	0.0274331	TNJDM	5	4	5	JDM8_V1
220	CD4+ eff	0.0620509	TNJDM	5	4	5	JDM8_V1
221	CD4+ Tregs	0.0137165	TNJDM	5	4	5	JDM8_V1
222	CD56bright NK	0.00130634	TNJDM	5	4	5	JDM8_V1
223	CD56dim NK	0.0646636	TNJDM	5	4	5	JDM8_V1
224	CDCs	0.000653168	TNJDM	5	4	5	JDM8_V1
225	gdT_c2	0.00718485	TNJDM	5	4	5	JDM8_V1
226	B_naive1	0.243043	TNJDM	7.5	8.5	6	JDM9_V1
227	B_naive2	0.186766	TNJDM	7.5	8.5	6	JDM9_V1
228	B_naive3	0.0705009	TNJDM	7.5	8.5	6	JDM9_V1
229	CD4+ eff	0.021645	TNJDM	7.5	8.5	6	JDM9_V1
230	CD4+ Tregs	0.00556586	TNJDM	7.5	8.5	6	JDM9_V1
231	CD56bright NK	0.00185529	TNJDM	7.5	8.5	6	JDM9_V1
232	CD56dim NK	0.0222635	TNJDM	7.5	8.5	6	JDM9_V1
233	CDCs	0.000618429	TNJDM	7.5	8.5	6	JDM9_V1
234	gdT_c2	0.00123686	TNJDM	7.5	8.5	6	JDM9_V1
235	B_naive1	0.214067	TNJDM	5	5	2	JDM10_V1
236	B_naive2	0.462538	TNJDM	5	5	2	JDM10_V1
237	B_naive3	0.0955657	TNJDM	5	5	2	JDM10_V1
238	CD4+ eff	0.0137615	TNJDM	5	5	2	JDM10_V1
239	CD4+ Tregs	0.00840979	TNJDM	5	5	2	JDM10_V1
240	CD56bright NK	0	TNJDM	5	5	2	JDM10_V1
241	CD56dim NK	0.00993884	TNJDM	5	5	2	JDM10_V1
242	CDCs	0	TNJDM	5	5	2	JDM10_V1
243	gdT_c2	0.00535168	TNJDM	5	5	2	JDM10_V1

## Sheet: Fig2D
	CD4+ Tregs&TNJDM	CD4+ Tregs&Active	CD4+ Tregs&Inactive	CD4+ Tregs&HC	CD4+ eff&TNJDM	CD4+ eff&Active	CD4+ eff&Inactive	CD4+ eff&HC	B_naive1&TNJDM	B_naive1&Active	B_naive1&Inactive	B_naive1&HC
MICA-MICB	-0.0690426	-0.0516347	0.0661432	-0.255562	-0.142719	-0.0963113	-0.100034	-0.104987	0.0137323	-0.0552081	-0.122305	-0.0100967
CD1c	0.972137	1.2686	0.418577	0.151483	0.876165	3.33373	2.79562	5.83975	7.71616	7.67163	7.55729	9.33617
CD268--BAFF-R	0.297673	1.12396	0.163183	0.446478	0.606227	1.47681	0.59626	0.522969	3.33248	3.95904	3.58367	3.99746
CD274--B7-H1-PD-L1	-0.0469478	0.0164305	-0.119009	-0.122957	0.0213234	0.133985	-0.0217175	0.0738643	-0.112701	-0.0506376	-0.0837177	-0.0269997
CD366--Tim-3	0.164487	0.0731261	0.0132059	0.130755	0.0860897	-0.0047833	0.0494473	-0.0065956	0.0777054	-0.0791459	0.0549224	0.0104215
CD278--ICOS	5.26887	6.38574	4.45209	4.89959	5.03467	4.90377	3.785	4.90087	0.6506	1.05249	0.998747	0.855414
CD164	1.22044	1.87709	-0.134796	0.0682214	1.01204	0.965086	0.00525893	0.00245401	0.11324	-0.00884318	-0.198741	0.396194
CD38	1.81783	3.56859	0.513068	1.13254	2.38823	2.68401	1.1283	2.47814	5.09085	5.22214	4.12093	5.13137
CD101--BB27	1.37073	1.41172	2.2554	2.60429	0.35289	0.517044	0.666147	1.02621	-0.0673883	0.821328	-0.123402	0.0439807
KLRG1--MAFA	0.230958	1.45354	0.655284	1.7559	2.64043	4.58634	2.41968	4.32725	3.03505	0.33518	0.189726	4.72864
CD279--PD-1	1.28495	1.31725	0.235565	0.643102	1.25963	1.14014	0.385012	0.696598	-0.0630931	-0.0299971	-0.313573	-0.285918

## Sheet: Fig3A
	JDM13_V1&Inactive	JDM2_V1&TNJDM	JDM5_V1&TNJDM	HC17&HC	JDM3_V1&TNJDM	HC16&HC	JDM15_V1&Active	JDM1_V6&Inactive	JDM11_V3&Inactive	HC20&HC	JDM4_V1&TNJDM	HC18&HC	JDM14_V1&Inactive	JDM7_V1&TNJDM	JDM12_V3&Inactive	JDM9_V1&TNJDM	JDM10_V1&TNJDM	HC19&HC	JDM15_V4&Active	JDM8_V2&Active	JDM6_V1&TNJDM	JDM4_V5&Active	JDM2_V7&Inactive	JDM13_V2&Active	JDM8_V1&TNJDM	JDM1_V8&Active	JDM4_V3&Active
B_naive2	-0.16967	-0.0239402	0.19391	-0.133062	0.581162	-0.151588	-0.135189	-0.0989298	-0.148976	-0.118315	0.367183	-0.135482	-0.146454	-0.11673	-0.133016	0.375701	-0.0633558	-0.13865	-0.148969	-0.108694	0.433762	-0.143844	-0.118899	-0.0128872	0.00917288	-0.13629	-0.0970448
B_naive3	-0.130894	0.0272457	0.115168	-0.172991	0.58644	-0.150546	-0.15324	-0.0657796	-0.155795	-0.0810767	0.426676	-0.107905	0.0639541	-0.0771887	-0.116544	0.344517	-0.0454526	-0.0479715	-0.0992235	-0.0237807	0.501138	-0.0800922	-0.0644381	-0.0131538	0.0209167	-0.0982587	-0.179837
CD14+ mono	-0.20693	0.0832706	0.401057	-0.224361	0.898473	-0.17178	-0.243712	-0.179865	-0.25354	-0.0190005	0.560942	-0.206287	-0.152794	-0.0918	-0.204185	0.54356	-0.0586502	-0.13388	-0.181204	-0.188377	0.686297	-0.163143	-0.163092	0.160115	0.150398	-0.16443	-0.203745
B_mem	-0.180532	-0.00546557	0.173449	-0.134975	0.592341	-0.19038	-0.148345	-0.116345	-0.165268	-0.0793065	0.377144	-0.137874	-0.143469	-0.107211	-0.156119	0.290139	-0.087097	-0.133848	-0.125017	-0.157442	0.357869	-0.147042	-0.147583	-0.00420188	-0.00405794	-0.132897	-0.128643
CD4+ Tregs	-0.16452	0.269951	0.250686	-0.0987339	0.627027	-0.072438	-0.139253	-0.107183	-0.131894	-0.0954954	0.482115	-0.113668	-0.0696293	0.0150868	-0.0854324	0.440471	0.0381385	-0.115306	-0.146163	-0.0728358	0.613557	-0.0578008	-0.111771	0.265613	0.146915	-0.0630353	-0.111302
CD8+ naive	-0.181681	-0.083937	-0.00978674	-0.162105	0.339479	-0.175557	-0.178896	-0.147072	-0.183852	-0.147153	0.15268	-0.177827	-0.171125	-0.166846	-0.181532	0.234605	-0.109108	-0.176775	-0.164619	-0.16545	0.27444	-0.146412	-0.175911	-0.0965536	-0.132521	-0.166886	-0.149884
CD56dim NK	-0.175925	0.131283	0.385425	-0.149216	0.599583	-0.160555	-0.130123	-0.13689	-0.149151	-0.097141	0.62551	-0.152067	-0.168837	-0.100831	-0.182492	0.624558	-0.101582	-0.159404	-0.143996	-0.149297	0.592162	-0.151698	-0.15349	0.301713	0.0684086	-0.142475	-0.152875
gdT_c1	-0.178982	-0.0114343	0.20897	-0.164503	0.58076	-0.184287	-0.241708	-0.137708	-0.183027	-0.11029	0.322656	-0.130766	-0.158472	-0.134591	-0.200534	0.571045	0.0609824	-0.161837	-0.132764	-0.143988	0.51191	-0.134959	-0.0984176	0.0385816	0.00848233	-0.166648	-0.131882
CD4+ eff	-0.179942	-0.00862317	0.157462	-0.154973	0.574583	-0.16375	-0.170274	-0.129876	-0.164155	-0.0827327	0.314183	-0.135128	-0.130155	-0.101619	-0.14568	0.186731	-0.0750966	-0.135228	-0.152636	-0.128068	0.403775	-0.126044	-0.138528	0.0414461	0.0120002	-0.136039	-0.133624
CD4+ naive	-0.191186	-0.0539851	0.0554151	-0.167277	0.534653	-0.173337	-0.181803	-0.12639	-0.174767	-0.139617	0.257792	-0.173019	-0.157611	-0.141498	-0.182192	0.250788	-0.124251	-0.166672	-0.165603	-0.162229	0.32448	-0.13263	-0.156383	-0.0736491	-0.0593807	-0.15873	-0.156437
gdT_c2	-0.174088		0.0887828	-0.154618	0.176436	-0.1635	-0.166734	-0.126388	-0.191915	-0.141671	0.0489935	-0.176854	-0.184014	-0.127163	-0.183312	0.104525	-0.104727	-0.15452	-0.138037	-0.167046	0.302127	-0.146951	-0.132249	-0.0291092	0.0770048	-0.156708	-0.137706
CD8+ GZMA/Bhi	-0.217977	0.126709	0.41041	-0.137886	0.775886	-0.0879168	-0.132518	-0.0991813	-0.197866	-0.111198	0.644779	-0.169011	-0.186247	-0.14085	-0.173172	0.636216	-0.0666875	-0.159795	-0.170086	-0.139615	0.589673	-0.118067	-0.160275	0.25357	0.0255691	-0.154916	-0.133563
PDCs	-0.256219	0.14655	-0.101892	-0.314458	0.287898	-0.247353	-0.253157	-0.263295	-0.319072	-0.131023	0.159452	-0.279087	-0.284924	-0.222447	-0.342129	0.146306	-0.204871	-0.267198	-0.306231	-0.368548	0.190018	-0.265547	-0.297362	0.0488407		-0.292306	-0.328496
B_naive1	-0.131915	0.175903	0.262006	-0.139874	0.708592	-0.140463	-0.059431	-0.0958352	-0.123992	-0.069852	0.484999	-0.125126	-0.0642937	-0.0928155	-0.148548	0.381143	-0.0400755	-0.130348	-0.0220619	-0.124964	0.555165	-0.168993	-0.14929	0.0876853	0.0649918	-0.0739274	0.00307291
CD16+ mono	-0.159639	0.0874627	0.118579	-0.116483	0.502839	-0.155063	-0.158471	-0.0474484	-0.127215	0.0148772	0.323455	-0.0881854	-0.0767062	-0.0753502	-0.203634	0.454026	0.114437	-0.12391	-0.12048	-0.13632	-0.0519741	-0.117011	-0.0716532	-0.0929947	0.192612	-0.117442	-0.163774
CD8+ GZMKhi	-0.130745	0.111294	0.275305	-0.132068	0.697875	-0.200155	-0.175777	-0.187077	-0.171508	-0.0974412	0.568557	-0.224317	0.132835	-0.121543	-0.123684	0.423878		-0.0321279	-0.174483	-0.159437	0.532939	-0.235102	0.00691386	0.30357	0.187315	-0.0929665	-0.154967

## Sheet: Fig3B
	vasglobal	new_diseasegroups	IFN score	paper_id
1	0	Inactive	-0.204114	JDM13_V1
2	3.5	TNJDM	0.00905943	JDM2_V1
3	6	TNJDM	0.150739	JDM5_V1
4	5	TNJDM	0.670374	JDM3_V1
5	8	Active	-0.186244	JDM15_V1
6	0	Inactive	-0.145205	JDM1_V6
7	0	Inactive	-0.188277	JDM11_V3
8	5	TNJDM	0.329671	JDM4_V1
9	0	Inactive	-0.170088	JDM14_V1
10	1.5	TNJDM	-0.140099	JDM7_V1
11	0	Inactive	-0.19529	JDM12_V3
12	7.5	TNJDM	0.420198	JDM9_V1
13	5	TNJDM	-0.0648598	JDM10_V1
14	0.5	Active	-0.161415	JDM15_V4
15	1	Active	-0.17003	JDM8_V2
16	6	TNJDM	0.422992	JDM6_V1
17	1.5	Active	-0.164105	JDM4_V5
18	0.1	Inactive	-0.168377	JDM2_V7
19	3.5	Active	0.041398	JDM13_V2
20	5	TNJDM	0.0124832	JDM8_V1
21	1.5	Active	-0.169982	JDM1_V8
22	1	Active	-0.181349	JDM4_V3

## Sheet: Fig3C
	CD169--Sialoadhesin-Siglec-1	vasglobal	disease_group	paper_id
1	2.11011	3.5	TNJDM	JDM2_V1
2	0.17419	8	Active	JDM15_V1
3	0.0892293	0	Inactive	JDM14_V1
4	0.0334339	0	Inactive	JDM13_V1
5	3.53751	5	TNJDM	JDM3_V1
6	0.33096	0	Inactive	JDM1_V6
7	2.41411	7.5	TNJDM	JDM9_V1
8	0.19955	1.5	TNJDM	JDM7_V1
9	2.1172	5	TNJDM	JDM4_V1
10	0.248266	0	Inactive	JDM11_V3
11	0.00526716	0	Inactive	JDM12_V3
12	1.93734	6	TNJDM	JDM5_V1
13	0.42004	5	TNJDM	JDM10_V1
14	0.0587877	0.1	Inactive	JDM2_V7
15	-0.0310711	1	Active	JDM8_V2
16	2.77625	6	TNJDM	JDM6_V1
17	0.167296	1.5	Active	JDM4_V5
18	-0.109743	0.5	Active	JDM15_V4
19	0.154253	1	Active	JDM4_V3
20	3.04658	3.5	Active	JDM13_V2
21	0.314154	1.5	Active	JDM1_V8
22	0.631463	5	TNJDM	JDM8_V1

## Sheet: Fig3D
	vasglobal	IFN score	disease_group	paper_id
1	3.5	0.0832706	TNJDM	JDM2_V1
2	8	-0.243712	Active	JDM15_V1
3	0	-0.152794	Inactive	JDM14_V1
4	0	-0.20693	Inactive	JDM13_V1
5	5	0.898473	TNJDM	JDM3_V1
6	0	-0.179865	Inactive	JDM1_V6
7	7.5	0.54356	TNJDM	JDM9_V1
8	1.5	-0.0918	TNJDM	JDM7_V1
9	5	0.560942	TNJDM	JDM4_V1
10	0	-0.25354	Inactive	JDM11_V3
11	0	-0.204185	Inactive	JDM12_V3
12	6	0.401057	TNJDM	JDM5_V1
13	5	-0.0586502	TNJDM	JDM10_V1
14	0.1	-0.163092	Inactive	JDM2_V7
15	1	-0.188377	Active	JDM8_V2
16	6	0.686297	TNJDM	JDM6_V1
17	1.5	-0.163143	Active	JDM4_V5
18	0.5	-0.181204	Active	JDM15_V4
19	1	-0.203745	Active	JDM4_V3
20	3.5	0.160115	Active	JDM13_V2
21	1.5	-0.16443	Active	JDM1_V8
22	5	0.150398	TNJDM	JDM8_V1

## Sheet: Fig3E
	vasglobal	IFN score	disease_group	paper_id
1	3.5	0.0832706	TNJDM	JDM2_V1
2	8	-0.243712	Active	JDM15_V1
3	0	-0.152794	Inactive	JDM14_V1
4	0	-0.20693	Inactive	JDM13_V1
5	5	0.898473	TNJDM	JDM3_V1
6	0	-0.179865	Inactive	JDM1_V6
7	7.5	0.54356	TNJDM	JDM9_V1
8	1.5	-0.0918	TNJDM	JDM7_V1
9	5	0.560942	TNJDM	JDM4_V1
10	0	-0.25354	Inactive	JDM11_V3
11	0	-0.204185	Inactive	JDM12_V3
12	6	0.401057	TNJDM	JDM5_V1
13	5	-0.0586502	TNJDM	JDM10_V1
14	0.1	-0.163092	Inactive	JDM2_V7
15	1	-0.188377	Active	JDM8_V2
16	6	0.686297	TNJDM	JDM6_V1
17	1.5	-0.163143	Active	JDM4_V5
18	0.5	-0.181204	Active	JDM15_V4
19	1	-0.203745	Active	JDM4_V3
20	3.5	0.160115	Active	JDM13_V2
21	1.5	-0.16443	Active	JDM1_V8
22	5	0.150398	TNJDM	JDM8_V1

## Sheet: Fig4B
Pearson correlations for heatmap in 4B
	Bcells.R17_Program1	Bcells.R17_Program2	Bcells.R17_Program3	Bcells.R17_Program4	Bcells.R17_Program5	Bcells.R17_Program6	Bcells.R17_Program7	Bcells.R17_Program8	Bcells.R17_Program9	Bcells.R17_Program10	Bcells.R17_Program11	Bcells.R17_Program12	Bcells.R17_Program13	Bcells.R17_Program14	Bcells.R17_Program15	Bcells.R17_Program16	Bcells.R17_Program17	CD4Tcells.R17_Program1	CD4Tcells.R17_Program2	CD4Tcells.R17_Program3	CD4Tcells.R17_Program4	CD4Tcells.R17_Program5	CD4Tcells.R17_Program6	CD4Tcells.R17_Program7	CD4Tcells.R17_Program8	CD4Tcells.R17_Program9	CD4Tcells.R17_Program10	CD4Tcells.R17_Program11	CD4Tcells.R17_Program12	CD4Tcells.R17_Program13	CD4Tcells.R17_Program14	CD4Tcells.R17_Program15	CD4Tcells.R17_Program16	CD4Tcells.R17_Program17	CD8Tcells.R15_Program1	CD8Tcells.R15_Program2	CD8Tcells.R15_Program3	CD8Tcells.R15_Program4	CD8Tcells.R15_Program5	CD8Tcells.R15_Program6	CD8Tcells.R15_Program7	CD8Tcells.R15_Program8	CD8Tcells.R15_Program10	CD8Tcells.R15_Program11	CD8Tcells.R15_Program12	CD8Tcells.R15_Program13	CD8Tcells.R15_Program14	CD8Tcells.R15_Program15	gdT.R15_Program1
Bcells.R17_Program1	#N/A	-0.32394	0.718802	-0.63856	-0.19137	-0.86649	0.235883	-0.16412	0.422379	-0.53016	0.530929	-0.19634	0.515366	0.196634	-0.09214	-0.04799	-0.36347	0.066374	-0.76203	0.592039	0.20921	-0.44543	0.51228	0.709509	-0.06839	-0.27367	0.613402	0.489643	0.161966	0.689039	-0.01236	0.630848	-0.19567	-0.476	-0.69311	-0.25751	0.49352	-0.20502	-0.13147	0.350296	0.284249	-0.04931	-0.00457	-0.5012	0.223139	0.662442	0.397748	-0.12633	-0.37464
Bcells.R17_Program2	-0.32394	#N/A	-0.18143	0.109306	0.133922	0.281561	-0.16732	-0.25392	-0.34222	0.135015	-0.26209	-0.19815	-0.04357	-0.27597	0.41383	0.484776	0.296007	-0.17033	0.398807	-0.27935	-0.13452	-0.08157	-0.38987	-0.25355	0.206182	-0.00943	-0.24758	-0.16928	0.213023	-0.41597	0.263416	-0.38718	-0.16752	0.163496	0.31483	-0.00667	-0.38155	-0.08007	0.473583	-0.27271	-0.21295	0.331435	-0.33521	0.149702	-0.43512	-0.265	-0.39209	-0.23045	0.196386
Bcells.R17_Program3	0.718802	-0.18143	#N/A	-0.43779	-0.41883	-0.81118	-0.06711	-0.41541	0.033229	-0.21365	0.622413	-0.43826	0.398048	-0.22115	-0.18341	-0.19315	-0.30098	-0.11607	-0.47772	0.529687	-0.06376	-0.50232	0.141538	0.895788	-0.43427	-0.01582	0.13442	0.113473	-0.11211	0.240694	-0.24609	0.315739	-0.41547	-0.29987	-0.53035	-0.3277	0.222395	-0.48731	-0.26349	0.055585	-0.02799	0.103274	-0.12617	-0.22453	0.063893	0.857224	0.137429	-0.22986	-0.33818
Bcells.R17_Program4	-0.63856	0.109306	-0.43779	#N/A	0.17222	0.594363	-0.33772	0.252937	-0.1487	0.019814	-0.44466	-0.04302	-0.4492	0.183143	-0.22666	-0.08018	0.460844	0.118593	0.462925	-0.49351	-0.30909	0.538622	-0.24959	-0.49265	-0.01445	-0.1082	-0.48525	-0.27041	-0.2316	-0.35774	-0.03135	-0.40664	0.440863	0.437896	0.614108	0.469005	-0.22171	0.258919	0.028797	-0.14294	-0.35101	-0.11334	-0.00235	0.090176	-0.05977	-0.48492	-0.07665	0.298125	0.22713
Bcells.R17_Program5	-0.19137	0.133922	-0.41883	0.17222	#N/A	0.348763	0.40453	0.426169	0.27384	-0.04225	-0.61984	0.299631	0.233472	0.32512	-0.01619	0.178119	0.104567	0.140173	0.381217	-0.0789	0.37222	0.555649	0.055512	-0.56504	0.658442	-0.36516	0.09559	0.099811	0.018528	0.071784	0.207823	-0.05798	0.499364	-0.34754	0.307139	0.263341	0.104452	0.615989	0.38388	0.242196	0.370282	-0.3729	0.172058	-0.2085	0.081182	-0.59263	0.039989	0.048202	0.201935
Bcells.R17_Program6	-0.86649	0.281561	-0.81118	0.594363	0.348763	#N/A	-0.1693	0.281162	-0.28398	0.343775	-0.76232	0.359937	-0.38512	0.133722	0.156417	-0.01259	0.400003	0.026758	0.705632	-0.56715	-0.16231	0.490436	-0.36191	-0.88244	0.368738	0.0116	-0.40534	-0.35826	-0.19739	-0.45588	0.157734	-0.52541	0.343838	0.431473	0.698183	0.250584	-0.31619	0.438188	0.152132	-0.02121	-0.21102	-0.12358	0.242142	0.27121	0.001337	-0.85719	-0.37556	0.333742	0.373283
Bcells.R17_Program7	0.235883	-0.16732	-0.06711	-0.33772	0.40453	-0.1693	#N/A	0.368033	0.362431	-0.32682	-0.18579	0.003761	0.308159	0.113054	0.04328	0.185325	-0.18137	0.117613	-0.33458	0.332778	0.991682	0.317199	0.336747	-0.10443	0.373984	-0.40876	0.27072	0.338404	0.094773	0.398592	0.119091	0.358124	0.144785	-0.24121	-0.13101	0.391489	0.345236	0.367375	0.154694	0.183698	0.985696	-0.46793	0.15594	-0.42983	0.155896	-0.14976	0.373048	0.089714	-0.04534
Bcells.R17_Program8	-0.16412	-0.25392	-0.41541	0.252937	0.426169	0.281162	0.368033	#N/A	0.560064	0.010858	-0.47843	0.472126	-0.17489	0.298963	-0.21368	-0.09354	-0.29652	0.186067	-0.09636	-0.0036	0.316651	0.864252	0.444536	-0.49022	0.442419	-0.14586	0.176612	0.378162	-0.04228	0.326476	-0.06261	0.304118	0.506822	-0.00581	0.116729	0.531857	0.459584	0.752931	-0.04636	0.229665	0.409241	-0.61722	0.211485	-0.01333	0.250731	-0.49746	0.629288	0.333894	0.316172
Bcells.R17_Program9	0.422379	-0.34222	0.033229	-0.1487	0.27384	-0.28398	0.362431	0.560064	#N/A	-0.26533	0.03038	0.414373	0.123229	0.299326	-0.37842	-0.13379	-0.65271	-0.11206	-0.38382	0.18622	0.311427	0.32936	0.419286	0.054889	0.363619	-0.16406	0.481106	0.277335	-0.05784	0.464443	-0.15247	0.263212	0.271781	-0.09059	-0.2073	0.322511	0.405047	0.224837	-0.22744	0.432548	0.378234	-0.49357	0.298362	-0.19189	0.477208	0.026892	0.491902	-0.02154	0.106666
Bcells.R17_Program10	-0.53016	0.135015	-0.21365	0.019814	-0.04225	0.343775	-0.32682	0.010858	-0.26533	#N/A	-0.05467	0.257562	-0.43819	-0.54574	-0.04472	-0.22152	-0.11614	-0.11654	0.466753	-0.06689	-0.3563	0.107046	-0.33896	-0.173	-0.17633	0.842869	-0.25598	-0.33336	-0.15749	-0.52528	-0.30815	-0.27024	-0.20919	0.047615	0.121129	-0.15747	-0.27382	-0.1023	-0.09711	-0.38899	-0.31282	0.180186	-0.09068	0.898365	-0.32052	-0.10829	-0.25958	-0.1686	0.389247
Bcells.R17_Program11	0.530929	-0.26209	0.622413	-0.44466	-0.61984	-0.76232	-0.18579	-0.47843	0.03038	-0.05467	#N/A	-0.28868	0.13243	-0.43779	-0.33337	-0.28207	-0.39664	-0.25222	-0.41285	0.270626	-0.184	-0.61792	0.04236	0.900795	-0.51735	0.389187	0.076244	0.00911	-0.04938	0.003593	-0.50809	0.21884	-0.57597	-0.09141	-0.44935	-0.38204	-0.0275	-0.73264	-0.46091	-0.23743	-0.1567	0.371353	-0.27475	0.112314	-0.14485	0.930847	0.11574	-0.3921	-0.23608
Bcells.R17_Program12	-0.19634	-0.19815	-0.43826	-0.04302	0.299631	0.359937	0.003761	0.472126	0.414373	0.257562	-0.28868	#N/A	-0.22021	0.080929	-0.24915	-0.27114	-0.41778	-0.28056	0.316236	-0.15325	-0.03233	0.358144	-0.10998	-0.42427	0.382669	0.097696	0.204266	-0.21202	-0.16153	-0.0598	-0.1347	-0.13243	0.069706	0.037777	0.343366	0.072724	-0.16736	0.270901	-0.08227	0.027129	-0.00583	-0.14624	0.222466	0.204171	0.137196	-0.39838	-0.10096	-0.14018	0.3769
Bcells.R17_Program13	0.515366	-0.04357	0.398048	-0.4492	0.233472	-0.38512	0.308159	-0.17489	0.123229	-0.43819	0.13243	-0.22021	#N/A	0.231709	0.10021	0.07549	-0.04786	0.088056	-0.27094	0.171308	0.301397	-0.30952	0.203926	0.310014	0.201662	-0.42239	0.265926	0.229745	-0.01544	0.36919	0.179798	0.211158	0.018015	-0.38362	-0.29251	-0.18323	0.274044	-0.11385	0.08528	0.394868	0.270887	-0.17637	0.173019	-0.52325	0.339766	0.242587	-0.00643	-0.04971	-0.27124
Bcells.R17_Program14	0.196634	-0.27597	-0.22115	0.183143	0.32512	0.133722	0.113054	0.298963	0.299326	-0.54574	-0.43779	0.080929	0.231709	#N/A	0.052906	0.050946	0.342429	0.492892	-0.2364	-0.11394	0.085577	0.175322	0.511932	-0.35477	0.332883	-0.59104	0.301479	0.393994	0.077998	0.636521	0.463969	0.223262	0.639044	-0.17922	-0.1579	0.122839	0.501346	0.539635	0.106947	0.698528	0.132349	-0.41445	0.414458	-0.54888	0.595655	-0.39357	0.251899	0.50368	-0.17002
Bcells.R17_Program15	-0.09214	0.41383	-0.18341	-0.22666	-0.01619	0.156417	0.04328	-0.21368	-0.37842	-0.04472	-0.33337	-0.24915	0.10021	0.052906	#N/A	0.791499	0.324803	0.169245	-0.05682	-0.02906	0.073294	-0.2548	-0.02409	-0.28284	0.060885	-0.17376	0.133864	0.175557	0.689486	0.067278	0.822235	-0.00815	0.06138	0.012769	-0.16155	-0.18638	-0.05893	0.117819	0.669884	0.027529	-0.00013	0.260128	-0.11318	-0.10492	-0.17569	-0.30696	-0.23584	0.043632	-0.18988
Bcells.R17_Program16	-0.04799	0.484776	-0.19315	-0.08018	0.178119	-0.01259	0.185325	-0.09354	-0.13379	-0.22152	-0.28207	-0.27114	0.07549	0.050946	0.791499	#N/A	0.243369	0.123796	-0.05603	-0.08754	0.222895	-0.08381	-0.01383	-0.25024	0.13039	-0.30265	0.134132	0.22304	0.740393	0.081192	0.761113	-0.01335	0.108543	-0.06781	-0.07516	0.027029	-0.09773	0.144619	0.776797	-0.11204	0.135464	0.230267	-0.32232	-0.2185	-0.26441	-0.28317	-0.06349	-0.16062	-0.16818
Bcells.R17_Program17	-0.36347	0.296007	-0.30098	0.460844	0.104567	0.400003	-0.18137	-0.29652	-0.65271	-0.11614	-0.39664	-0.41778	-0.04786	0.342429	0.324803	0.243369	#N/A	0.434158	0.303659	-0.34824	-0.13712	-0.04709	-0.184	-0.39326	-0.09981	-0.28229	-0.27041	-0.10775	0.096554	-0.15987	0.446739	-0.25273	0.312303	0.087456	0.255227	0.082574	-0.19467	0.101405	0.411382	-0.0741	-0.20869	0.190577	-0.09502	-0.16718	-0.18392	-0.39402	-0.3348	0.327788	-0.1959
CD4Tcells.R17_Program1	0.066374	-0.17033	-0.11607	0.118593	0.140173	0.026758	0.117613	0.186067	-0.11206	-0.11654	-0.25222	-0.28056	0.088056	0.492892	0.169245	0.123796	0.434158	#N/A	-0.38621	0.068879	0.105927	0.099093	0.57121	-0.19063	-0.18107	-0.17218	0.334303	0.527573	0.20773	0.529415	0.262255	0.447582	0.587555	-0.32581	-0.32676	-0.03033	0.534196	0.433705	0.096052	0.330475	0.17333	-0.14736	0.03303	-0.18342	0.170702	-0.21492	0.331716	0.54102	-0.30944
CD4Tcells.R17_Program2	-0.76203	0.398807	-0.47772	0.462925	0.381217	0.705632	-0.33458	-0.09636	-0.38382	0.466753	-0.41285	0.316236	-0.27094	-0.2364	-0.05682	-0.05603	0.303659	-0.38621	#N/A	-0.51798	-0.31343	0.24394	-0.75109	-0.5189	0.274915	0.178452	-0.58961	-0.69917	-0.28747	-0.8026	-0.08482	-0.75448	-0.03515	0.239466	0.79175	0.077463	-0.68864	-0.00393	0.222351	-0.38772	-0.40884	0.18391	-0.05944	0.384826	-0.32115	-0.4762	-0.64562	-0.21134	0.461509
CD4Tcells.R17_Program3	0.592039	-0.27935	0.529687	-0.49351	-0.0789	-0.56715	0.332778	-0.0036	0.18622	-0.06689	0.270626	-0.15325	0.171308	-0.11394	-0.02906	-0.08754	-0.34824	0.068879	-0.51798	#N/A	0.299878	-0.17354	0.512205	0.451784	-0.19581	-0.05127	0.501975	0.522632	0.273641	0.523988	0.003128	0.671664	-0.10551	-0.64718	-0.54194	-0.26793	0.472676	0.042035	-0.13982	0.260483	0.425454	-0.2814	0.166174	-0.20096	0.044144	0.446086	0.480932	0.089247	-0.32274
CD4Tcells.R17_Program4	0.20921	-0.13452	-0.06376	-0.30909	0.37222	-0.16231	0.991682	0.316651	0.311427	-0.3563	-0.184	-0.03233	0.301397	0.085577	0.073294	0.222895	-0.13712	0.105927	-0.31343	0.299878	#N/A	0.290116	0.265292	-0.10196	0.33981	-0.43939	0.237687	0.271096	0.110999	0.347157	0.14128	0.294635	0.145161	-0.19196	-0.07489	0.42261	0.26243	0.314055	0.193122	0.143319	0.96446	-0.42914	0.118806	-0.45171	0.12509	-0.14899	0.308428	0.065706	-0.05481
CD4Tcells.R17_Program5	-0.44543	-0.08157	-0.50232	0.538622	0.555649	0.490436	0.317199	0.864252	0.32936	0.107046	-0.61792	0.358144	-0.30952	0.175322	-0.2548	-0.08381	-0.04709	0.099093	0.24394	-0.17354	0.290116	#N/A	0.115144	-0.62183	0.448009	-0.15089	-0.17087	0.06904	-0.21423	-0.01355	-0.11563	-0.00689	0.500284	0.1584	0.444005	0.711561	0.174946	0.71668	0.051083	0.022111	0.325935	-0.56194	0.147081	0.061922	0.052435	-0.62367	0.368109	0.335295	0.446797
CD4Tcells.R17_Program6	0.51228	-0.38987	0.141538	-0.24959	0.055512	-0.36191	0.336747	0.444536	0.419286	-0.33896	0.04236	-0.10998	0.203926	0.511932	-0.02409	-0.01383	-0.184	0.57121	-0.75109	0.512205	0.265292	0.115144	#N/A	0.121579	0.016925	-0.23388	0.603168	0.928914	0.296268	0.9074	0.154964	0.87393	0.353675	-0.52168	-0.69015	-0.131	0.934293	0.517386	-0.17158	0.591678	0.451693	-0.44608	0.246731	-0.35639	0.412323	0.099508	0.854255	0.457561	-0.33267
CD4Tcells.R17_Program7	0.709509	-0.25355	0.895788	-0.49265	-0.56504	-0.88244	-0.10443	-0.49022	0.054889	-0.173	0.900795	-0.42427	0.310014	-0.35477	-0.28284	-0.25024	-0.39326	-0.19063	-0.5189	0.451784	-0.10196	-0.62183	0.121579	#N/A	-0.50803	0.193037	0.132121	0.092188	-0.07829	0.15867	-0.41191	0.316162	-0.53884	-0.22575	-0.55865	-0.38121	0.130831	-0.66572	-0.39535	-0.08805	-0.06758	0.248698	-0.22065	-0.08329	-0.03446	0.991735	0.16196	-0.34473	-0.31988
CD4Tcells.R17_Program8	-0.06839	0.206182	-0.43427	-0.01445	0.658442	0.368738	0.373984	0.442419	0.363619	-0.17633	-0.51735	0.382669	0.201662	0.332883	0.060885	0.13039	-0.09981	-0.18107	0.274915	-0.19581	0.33981	0.448009	0.016925	-0.50803	#N/A	-0.35671	-0.0004	0.06863	-0.06827	0.087805	0.128368	-0.08115	0.206901	-0.05518	0.325962	0.327361	0.11035	0.520352	0.274297	0.281309	0.332814	-0.40995	0.23029	-0.22279	0.159175	-0.52922	0.060248	0.041061	0.499344
CD4Tcells.R17_Program9	-0.27367	-0.00943	-0.01582	-0.1082	-0.36516	0.0116	-0.40876	-0.14586	-0.16406	0.842869	0.389187	0.097696	-0.42239	-0.59104	-0.17376	-0.30265	-0.28229	-0.17218	0.178452	-0.05127	-0.43939	-0.15089	-0.23388	0.193037	-0.35671	#N/A	-0.23543	-0.24728	-0.13817	-0.4306	-0.4921	-0.14684	-0.38733	0.098766	-0.14571	-0.22847	-0.19232	-0.39473	-0.31467	-0.44872	-0.38374	0.362085	-0.2449	0.935211	-0.34277	0.263464	-0.13147	-0.30108	0.332828
CD4Tcells.R17_Program10	0.613402	-0.24758	0.13442	-0.48525	0.09559	-0.40534	0.27072	0.176612	0.481106	-0.25598	0.076244	0.204266	0.265926	0.301479	0.133864	0.134132	-0.27041	0.334303	-0.58961	0.501975	0.237687	-0.17087	0.603168	0.132121	-0.0004	-0.23543	#N/A	0.579095	0.477067	0.701502	0.29025	0.659526	0.239866	-0.51938	-0.51369	-0.21737	0.43241	0.167434	0.147594	0.37941	0.309609	-0.06064	0.031821	-0.31686	0.173885	0.105582	0.382942	0.0213	-0.37161
CD4Tcells.R17_Program11	0.489643	-0.16928	0.113473	-0.27041	0.099811	-0.35826	0.338404	0.378162	0.277335	-0.33336	0.00911	-0.21202	0.229745	0.393994	0.175557	0.22304	-0.10775	0.527573	-0.69917	0.522632	0.271096	0.06904	0.928914	0.092188	0.06863	-0.24728	0.579095	#N/A	0.479399	0.846371	0.294152	0.891568	0.241166	-0.56348	-0.67966	-0.16398	0.871523	0.511913	0.048932	0.436834	0.448697	-0.29563	0.055597	-0.34907	0.182381	0.061699	0.823926	0.332837	-0.33695
CD4Tcells.R17_Program12	0.161966	0.213023	-0.11211	-0.2316	0.018528	-0.19739	0.094773	-0.04228	-0.05784	-0.15749	-0.04938	-0.16153	-0.01544	0.077998	0.689486	0.740393	0.096554	0.20773	-0.28747	0.273641	0.110999	-0.21423	0.296268	-0.07829	-0.06827	-0.13817	0.477067	0.479399	#N/A	0.342473	0.713486	0.360717	0.132444	-0.37052	-0.34633	-0.20909	0.110301	0.141373	0.662008	-0.02738	0.10046	0.246587	-0.31362	-0.16593	-0.27659	-0.08545	0.187838	-0.18294	-0.19789
CD4Tcells.R17_Program13	0.689039	-0.41597	0.240694	-0.35774	0.071784	-0.45588	0.398592	0.326476	0.464443	-0.52528	0.003593	-0.0598	0.36919	0.636521	0.067278	0.081192	-0.15987	0.529415	-0.8026	0.523988	0.347157	-0.01355	0.9074	0.15867	0.087805	-0.4306	0.701502	0.846371	0.342473	#N/A	0.3157	0.827245	0.340242	-0.55306	-0.68207	-0.09911	0.855458	0.437017	-0.02521	0.649551	0.484036	-0.43137	0.263868	-0.56335	0.483458	0.109646	0.699942	0.356008	-0.35512
CD4Tcells.R17_Program14	-0.01236	0.263416	-0.24609	-0.03135	0.207823	0.157734	0.119091	-0.06261	-0.15247	-0.30815	-0.50809	-0.1347	0.179798	0.463969	0.822235	0.761113	0.446739	0.262255	-0.08482	0.003128	0.14128	-0.11563	0.154964	-0.41191	0.128368	-0.4921	0.29025	0.294152	0.713486	0.3157	#N/A	0.059898	0.339254	-0.14778	-0.1424	-0.07166	0.074037	0.319537	0.725701	0.266512	0.088832	0.028231	0.065493	-0.40202	0.075119	-0.45629	-0.11005	0.13245	-0.29978
CD4Tcells.R17_Program15	0.630848	-0.38718	0.315739	-0.40664	-0.05798	-0.52541	0.358124	0.304118	0.263212	-0.27024	0.21884	-0.13243	0.211158	0.223262	-0.00815	-0.01335	-0.25273	0.447582	-0.75448	0.671664	0.294635	-0.00689	0.87393	0.316162	-0.08115	-0.14684	0.659526	0.891568	0.360717	0.827245	0.059898	#N/A	0.057517	-0.62607	-0.69737	-0.20779	0.810079	0.338452	-0.06012	0.268314	0.470204	-0.20642	-0.04902	-0.31022	0.073325	0.294983	0.802759	0.213246	-0.28404
CD4Tcells.R17_Program16	-0.19567	-0.16752	-0.41547	0.440863	0.499364	0.343838	0.144785	0.506822	0.271781	-0.20919	-0.57597	0.069706	0.018015	0.639044	0.06138	0.108543	0.312303	0.587555	-0.03515	-0.10551	0.145161	0.500284	0.353675	-0.53884	0.206901	-0.38733	0.239866	0.241166	0.132444	0.340242	0.339254	0.057517	#N/A	-0.08906	0.12183	0.40273	0.302885	0.604327	0.151907	0.493814	0.136475	-0.50005	0.353756	-0.24748	0.393131	-0.55143	0.254637	0.586798	-0.10206
CD4Tcells.R17_Program17	-0.476	0.163496	-0.29987	0.437896	-0.34754	0.431473	-0.24121	-0.00581	-0.09059	0.047615	-0.09141	0.037777	-0.38362	-0.17922	0.012769	-0.06781	0.087456	-0.32581	0.239466	-0.64718	-0.19196	0.1584	-0.52168	-0.22575	-0.05518	0.098766	-0.51938	-0.56348	-0.37052	-0.55306	-0.14778	-0.62607	-0.08906	#N/A	0.484759	0.433243	-0.47607	-0.23322	-0.19895	-0.23131	-0.30823	0.119186	0.047317	0.226063	0.013433	-0.21776	-0.37563	0.10932	0.174693
CD8Tcells.R15_Program1	-0.69311	0.31483	-0.53035	0.614108	0.307139	0.698183	-0.13101	0.116729	-0.2073	0.121129	-0.44935	0.343366	-0.29251	-0.1579	-0.16155	-0.07516	0.255227	-0.32676	0.79175	-0.54194	-0.07489	0.444005	-0.69015	-0.55865	0.325962	-0.14571	-0.51369	-0.67966	-0.34633	-0.68207	-0.1424	-0.69737	0.12183	0.484759	#N/A	0.427305	-0.6901	0.078979	0.134495	-0.32588	-0.21544	-0.03949	0.016299	0.086675	-0.20726	-0.53234	-0.49466	-0.00481	0.43884
CD8Tcells.R15_Program2	-0.25751	-0.00667	-0.3277	0.469005	0.263341	0.250584	0.391489	0.531857	0.322511	-0.15747	-0.38204	0.072724	-0.18323	0.122839	-0.18638	0.027029	0.082574	-0.03033	0.077463	-0.26793	0.42261	0.711561	-0.131	-0.38121	0.327361	-0.22847	-0.21737	-0.16398	-0.20909	-0.09911	-0.07166	-0.20779	0.40273	0.433243	0.427305	#N/A	-0.06875	0.241738	0.134591	-0.12113	0.338059	-0.37316	-0.02249	-0.04911	-0.02617	-0.40716	0.141778	0.166347	0.386758
CD8Tcells.R15_Program3	0.49352	-0.38155	0.222395	-0.22171	0.104452	-0.31619	0.345236	0.459584	0.405047	-0.27382	-0.0275	-0.16736	0.274044	0.501346	-0.05893	-0.09773	-0.19467	0.534196	-0.68864	0.472676	0.26243	0.174946	0.934293	0.130831	0.11035	-0.19232	0.43241	0.871523	0.110301	0.855458	0.074037	0.810079	0.302885	-0.47607	-0.6901	-0.06875	#N/A	0.52684	-0.22008	0.613113	0.45733	-0.51592	0.292185	-0.3091	0.466942	0.091991	0.819288	0.465096	-0.20999
CD8Tcells.R15_Program4	-0.20502	-0.08007	-0.48731	0.258919	0.615989	0.438188	0.367375	0.752931	0.224837	-0.1023	-0.73264	0.270901	-0.11385	0.539635	0.117819	0.144619	0.101405	0.433705	-0.00393	0.042035	0.314055	0.71668	0.517386	-0.66572	0.520352	-0.39473	0.167434	0.511913	0.141373	0.437017	0.319537	0.338452	0.604327	-0.23322	0.078979	0.241738	0.52684	#N/A	0.197397	0.424763	0.420133	-0.59002	0.331142	-0.25455	0.268448	-0.683	0.49286	0.535492	0.10482
CD8Tcells.R15_Program5	-0.13147	0.473583	-0.26349	0.028797	0.38388	0.152132	0.154694	-0.04636	-0.22744	-0.09711	-0.46091	-0.08227	0.08528	0.106947	0.669884	0.776797	0.411382	0.096052	0.222351	-0.13982	0.193122	0.051083	-0.17158	-0.39535	0.274297	-0.31467	0.147594	0.048932	0.662008	-0.02521	0.725701	-0.06012	0.151907	-0.19895	0.134495	0.134591	-0.22008	0.197397	#N/A	-0.26343	0.081477	0.303571	-0.46556	-0.17422	-0.45715	-0.43296	-0.22986	-0.3125	0.145411
CD8Tcells.R15_Program6	0.350296	-0.27271	0.055585	-0.14294	0.242196	-0.02121	0.183698	0.229665	0.432548	-0.38899	-0.23743	0.027129	0.394868	0.698528	0.027529	-0.11204	-0.0741	0.330475	-0.38772	0.260483	0.143319	0.022111	0.591678	-0.08805	0.281309	-0.44872	0.37941	0.436834	-0.02738	0.649551	0.266512	0.268314	0.493814	-0.23131	-0.32588	-0.12113	0.613113	0.424763	-0.26343	#N/A	0.229489	-0.66146	0.771907	-0.48834	0.857796	-0.12374	0.314306	0.577556	-0.33315
CD8Tcells.R15_Program7	0.284249	-0.21295	-0.02799	-0.35101	0.370282	-0.21102	0.985696	0.409241	0.378234	-0.31282	-0.1567	-0.00583	0.270887	0.132349	-0.00013	0.135464	-0.20869	0.17333	-0.40884	0.425454	0.96446	0.325935	0.451693	-0.06758	0.332814	-0.38374	0.309609	0.448697	0.10046	0.484036	0.088832	0.470204	0.136475	-0.30823	-0.21544	0.338059	0.45733	0.420133	0.081477	0.229489	#N/A	-0.51257	0.187487	-0.42658	0.182823	-0.11003	0.487215	0.14963	-0.08751
CD8Tcells.R15_Program8	-0.04931	0.331435	0.103274	-0.11334	-0.3729	-0.12358	-0.46793	-0.61722	-0.49357	0.180186	0.371353	-0.14624	-0.17637	-0.41445	0.260128	0.230267	0.190577	-0.14736	0.18391	-0.2814	-0.42914	-0.56194	-0.44608	0.248698	-0.40995	0.362085	-0.06064	-0.29563	0.246587	-0.43137	0.028231	-0.20642	-0.50005	0.119186	-0.03949	-0.37316	-0.51592	-0.59002	0.303571	-0.66146	-0.51257	#N/A	-0.7663	0.340359	-0.69288	0.262611	-0.49873	-0.60412	-0.04738
CD8Tcells.R15_Program10	-0.00457	-0.33521	-0.12617	-0.00235	0.172058	0.242142	0.15594	0.211485	0.298362	-0.09068	-0.27475	0.222466	0.173019	0.414458	-0.11318	-0.32232	-0.09502	0.03303	-0.05944	0.166174	0.118806	0.147081	0.246731	-0.22065	0.23029	-0.2449	0.031821	0.055597	-0.31362	0.263868	0.065493	-0.04902	0.353756	0.047317	0.016299	-0.02249	0.292185	0.331142	-0.46556	0.771907	0.187487	-0.7663	#N/A	-0.26104	0.832254	-0.21634	0.085742	0.628517	-0.20058
CD8Tcells.R15_Program11	-0.5012	0.149702	-0.22453	0.090176	-0.2085	0.27121	-0.42983	-0.01333	-0.19189	0.898365	0.112314	0.204171	-0.52325	-0.54888	-0.10492	-0.2185	-0.16718	-0.18342	0.384826	-0.20096	-0.45171	0.061922	-0.35639	-0.08329	-0.22279	0.935211	-0.31686	-0.34907	-0.16593	-0.56335	-0.40202	-0.31022	-0.24748	0.226063	0.086675	-0.04911	-0.3091	-0.25455	-0.17422	-0.48834	-0.42658	0.340359	-0.26104	#N/A	-0.41827	-0.01418	-0.23287	-0.22999	0.452962
CD8Tcells.R15_Program12	0.223139	-0.43512	0.063893	-0.05977	0.081182	0.001337	0.155896	0.250731	0.477208	-0.32052	-0.14485	0.137196	0.339766	0.595655	-0.17569	-0.26441	-0.18392	0.170702	-0.32115	0.044144	0.12509	0.052435	0.412323	-0.03446	0.159175	-0.34277	0.173885	0.182381	-0.27659	0.483458	0.075119	0.073325	0.393131	0.013433	-0.20726	-0.02617	0.466942	0.268448	-0.45715	0.857796	0.182823	-0.69288	0.832254	-0.41827	#N/A	-0.06477	0.228753	0.483767	-0.27959
CD8Tcells.R15_Program13	0.662442	-0.265	0.857224	-0.48492	-0.59263	-0.85719	-0.14976	-0.49746	0.026892	-0.10829	0.930847	-0.39838	0.242587	-0.39357	-0.30696	-0.28317	-0.39402	-0.21492	-0.4762	0.446086	-0.14899	-0.62367	0.099508	0.991735	-0.52922	0.263464	0.105582	0.061699	-0.08545	0.109646	-0.45629	0.294983	-0.55143	-0.21776	-0.53234	-0.40716	0.091991	-0.683	-0.43296	-0.12374	-0.11003	0.262611	-0.21634	-0.01418	-0.06477	#N/A	0.156056	-0.33361	-0.30142
CD8Tcells.R15_Program14	0.397748	-0.39209	0.137429	-0.07665	0.039989	-0.37556	0.373048	0.629288	0.491902	-0.25958	0.11574	-0.10096	-0.00643	0.251899	-0.23584	-0.06349	-0.3348	0.331716	-0.64562	0.480932	0.308428	0.368109	0.854255	0.16196	0.060248	-0.13147	0.382942	0.823926	0.187838	0.699942	-0.11005	0.802759	0.254637	-0.37563	-0.49466	0.141778	0.819288	0.49286	-0.22986	0.314306	0.487215	-0.49873	0.085742	-0.23287	0.228753	0.156056	#N/A	0.326687	-0.13373
CD8Tcells.R15_Program15	-0.12633	-0.23045	-0.22986	0.298125	0.048202	0.333742	0.089714	0.333894	-0.02154	-0.1686	-0.3921	-0.14018	-0.04971	0.50368	0.043632	-0.16062	0.327788	0.54102	-0.21134	0.089247	0.065706	0.335295	0.457561	-0.34473	0.041061	-0.30108	0.0213	0.332837	-0.18294	0.356008	0.13245	0.213246	0.586798	0.10932	-0.00481	0.166347	0.465096	0.535492	-0.3125	0.577556	0.14963	-0.60412	0.628517	-0.22999	0.483767	-0.33361	0.326687	#N/A	-0.27863
gdT.R15_Program1	-0.37464	0.196386	-0.33818	0.22713	0.201935	0.373283	-0.04534	0.316172	0.106666	0.389247	-0.23608	0.3769	-0.27124	-0.17002	-0.18988	-0.16818	-0.1959	-0.30944	0.461509	-0.32274	-0.05481	0.446797	-0.33267	-0.31988	0.499344	0.332828	-0.37161	-0.33695	-0.19789	-0.35512	-0.29978	-0.28404	-0.10206	0.174693	0.43884	0.386758	-0.20999	0.10482	0.145411	-0.33315	-0.08751	-0.04738	-0.20058	0.452962	-0.27959	-0.30142	-0.13373	-0.27863	#N/A
gdT.R15_Program2	-0.13814	-0.30153	-0.41128	0.151177	0.378605	0.352219	0.01861	0.375159	0.250488	-0.08156	-0.39387	0.612491	0.134232	0.465663	-0.12045	-0.1861	0.092156	0.126248	0.191989	-0.13498	0.016136	0.318042	0.058209	-0.46831	0.24197	-0.29995	0.335345	-0.0841	-0.04248	0.154226	0.176617	-0.04662	0.541526	-0.05779	0.32925	0.207867	-0.05072	0.292976	0.071986	0.302697	-0.01079	-0.30734	0.359403	-0.18237	0.322097	-0.45812	-0.08197	0.255861	0.03503
gdT.R15_Program3	0.704063	-0.43347	0.434864	-0.42354	-0.06377	-0.4863	-0.03673	0.052821	0.486377	-0.23805	0.318316	0.345514	0.29677	0.226396	-0.33104	-0.36061	-0.41846	0.067853	-0.44354	0.379929	-0.0818	-0.23295	0.384436	0.408148	-0.09329	-0.13625	0.711567	0.267823	-0.10381	0.499411	-0.18449	0.470552	-0.06196	-0.34914	-0.39361	-0.30911	0.319793	-0.09316	-0.29857	0.331493	0.013927	0.005163	0.090751	-0.24349	0.26482	0.386177	0.222924	-0.05316	-0.31135
gdT.R15_Program4	0.327254	-0.50698	0.060724	-0.11216	0.228735	-0.26011	0.614348	0.645334	0.614018	-0.30439	0.002282	0.176808	0.082512	0.236833	-0.40463	-0.23134	-0.37283	0.145854	-0.47749	0.405387	0.563169	0.451309	0.609813	0.052101	0.127884	-0.25431	0.360125	0.523526	-0.12388	0.536876	-0.20017	0.545171	0.279819	-0.21473	-0.27963	0.35271	0.601124	0.414516	-0.33506	0.318658	0.68332	-0.54274	0.246115	-0.29093	0.335371	0.028813	0.74637	0.270194	-0.24361
gdT.R15_Program5	0.264777	-0.03603	0.363865	-0.04294	0.164169	-0.16758	-0.16831	-0.19906	0.162935	-0.32793	-0.11269	-0.11391	0.429358	0.419087	0.107826	0.132101	0.056967	-0.05704	0.003707	-0.01932	-0.15043	-0.21175	-0.02762	0.125646	0.065151	-0.41528	0.019693	-0.11657	-0.01794	0.16335	0.322417	-0.23171	0.206587	-0.12209	-0.09925	-0.17301	0.045123	-0.05457	0.082244	0.536112	-0.20351	-0.19976	0.337204	-0.42476	0.543574	0.084509	-0.18884	0.001599	-0.2487
gdT.R15_Program6	0.632239	-0.31036	0.750926	-0.47008	-0.5981	-0.82745	-0.1294	-0.47816	0.080688	-0.17679	0.970684	-0.33479	0.23223	-0.35216	-0.34705	-0.29753	-0.41004	-0.24404	-0.48024	0.345519	-0.12376	-0.61867	0.083711	0.95506	-0.50354	0.251162	0.08195	0.026842	-0.10937	0.090597	-0.48245	0.233425	-0.5314	-0.11698	-0.48535	-0.35783	0.045523	-0.70937	-0.50182	-0.10101	-0.0993	0.262575	-0.17619	-0.02709	-0.01366	0.969602	0.140188	-0.32307	-0.31727
gdT.R15_Program8	-0.73264	0.432777	-0.45862	0.553606	0.052072	0.687343	-0.51847	-0.21751	-0.73236	0.316738	-0.45928	-0.08637	-0.36211	-0.06471	0.427899	0.290507	0.648785	0.094126	0.645001	-0.47366	-0.48391	0.044076	-0.44825	-0.52766	-0.08793	0.064628	-0.45145	-0.31601	0.149625	-0.51872	0.361704	-0.4573	0.095262	0.253408	0.488255	-0.14478	-0.45547	0.131394	0.40077	-0.31163	-0.54705	0.339365	-0.14277	0.227429	-0.3401	-0.50123	-0.49611	0.102446	0.080254
gdT.R15_Program9	-0.37692	0.17049	-0.16122	0.399637	-0.11245	0.342674	-0.21605	-0.24384	-0.53955	-0.00713	-0.22826	-0.30267	-0.30071	-0.00375	0.192613	0.171231	0.60479	0.292745	0.216647	-0.29376	-0.18017	0.002062	-0.23558	-0.22962	-0.28619	-0.13168	-0.33138	-0.18941	-0.18874	-0.30797	0.115344	-0.28577	0.090237	0.366052	0.260468	0.016391	-0.2442	0.036221	0.002955	-0.15349	-0.21333	0.229578	-0.03617	-0.01171	-0.16322	-0.22231	-0.27522	0.397626	-0.41655
gdT.R15_Program10	-0.11579	0.539449	-0.22265	-0.05274	0.27107	0.147474	-0.05742	-0.24059	-0.20643	-0.00473	-0.33876	-0.18787	0.123987	0.089788	0.772385	0.741603	0.3217	0.081307	0.154006	-0.03306	-0.03024	-0.19818	-0.1114	-0.30176	0.187026	-0.16473	0.135081	0.073653	0.718483	0.001194	0.764414	-0.1502	0.228721	-0.18395	-0.0012	-0.15206	-0.16979	0.109986	0.738622	0.061535	-0.11182	0.149411	-0.06656	-0.10445	-0.15853	-0.31624	-0.28052	-0.12256	-0.01483
gdT.R15_Program11	-0.57581	0.155319	-0.40117	0.487894	-0.07288	0.465912	-0.24751	0.075423	-0.27447	0.217842	-0.25314	0.100164	-0.23941	-0.00869	0.053723	0.006973	0.236297	-0.18194	0.420441	-0.54777	-0.21494	0.224758	-0.38888	-0.37443	-0.00242	0.15131	-0.50592	-0.39259	-0.03872	-0.40917	0.091231	-0.43969	-0.0493	0.434663	0.435373	0.200207	-0.36737	0.001394	0.188498	-0.30449	-0.30616	0.083537	-0.10927	0.267462	-0.12019	-0.35695	-0.31186	-0.10194	0.509691
gdT.R15_Program12	-0.07872	0.182017	-0.3363	0.255308	0.124009	0.360275	0.285478	0.15705	0.070747	-0.48863	-0.4546	0.075255	0.009486	0.376623	0.091179	0.103024	0.353202	0.107014	-0.00158	-0.27352	0.319432	0.233602	-0.04889	-0.42384	0.368878	-0.6365	0.054659	-0.05643	-0.18235	0.070992	0.234159	-0.14987	0.27608	0.416103	0.404393	0.462197	-0.083	0.271183	0.109098	0.205982	0.251279	-0.23276	0.241052	-0.4856	0.192328	-0.46497	-0.10101	0.412221	-0.1218
gdT.R15_Program13	0.300421	-0.2126	-0.05537	-0.34082	0.379074	-0.20601	0.964468	0.477266	0.402985	-0.32537	-0.16873	0.005427	0.267879	0.168326	0.021851	0.153362	-0.22137	0.230658	-0.45375	0.422904	0.934557	0.353495	0.536213	-0.08759	0.352297	-0.38417	0.372472	0.548127	0.156598	0.547067	0.10975	0.556207	0.171605	-0.33642	-0.25917	0.321499	0.534579	0.483445	0.101262	0.242895	0.988719	-0.49982	0.150289	-0.42602	0.169595	-0.13215	0.567475	0.168822	-0.08444
gdT.R15_Program15	-0.34681	0.115863	-0.07841	-0.06723	-0.3132	0.120085	-0.42245	-0.24913	-0.25525	0.861798	0.253189	0.097108	-0.40741	-0.56575	-0.04919	-0.21279	-0.14973	-0.17979	0.299837	-0.11381	-0.43764	-0.20558	-0.37346	0.084479	-0.32714	0.950125	-0.22956	-0.36571	-0.09504	-0.51637	-0.35153	-0.27142	-0.37852	0.122143	-0.0534	-0.23447	-0.32798	-0.42677	-0.14	-0.48635	-0.42725	0.457441	-0.29222	0.937895	-0.41199	0.146351	-0.33181	-0.3542	0.376483
Myeloid.R17_Program1	-0.30286	0.082889	-0.10498	0.094464	-0.38613	0.154994	-0.41043	-0.20428	-0.22198	0.668358	0.08553	-0.06007	-0.4137	-0.28906	0.064593	-0.12567	0.118552	0.185007	0.075719	-0.05908	-0.41071	-0.19556	-0.15844	-0.01961	-0.51495	0.699562	0.039618	-0.20594	-0.00478	-0.29156	-0.10732	-0.157	-0.00256	0.177569	-0.12915	-0.12457	-0.18682	-0.32217	-0.10559	-0.26728	-0.4036	0.352315	-0.16104	0.735132	-0.2408	0.026083	-0.24083	0.024894	0.032259
Myeloid.R17_Program2	-0.51215	0.032532	-0.36171	0.531969	0.082804	0.420983	-0.29166	0.111324	-0.24242	0.322538	-0.29812	0.194285	-0.40273	0.087136	-0.18063	-0.1633	0.419926	0.357537	0.34166	-0.49915	-0.27723	0.300825	-0.23627	-0.38314	-0.21846	0.188578	-0.25319	-0.32284	-0.22414	-0.26618	-0.09376	-0.31103	0.350274	0.218256	0.372363	0.221663	-0.25528	0.154523	0.029629	-0.28893	-0.30166	0.098094	-0.08932	0.289586	-0.11407	-0.36083	-0.23934	0.148226	0.169761
Myeloid.R17_Program3	0.250182	0.400964	-0.05371	-0.2487	0.280702	-0.12773	0.203288	-0.02571	0.14463	-0.32716	-0.20543	-0.21075	0.327012	0.185968	0.71175	0.735326	0.063626	0.040319	-0.19475	0.140752	0.205758	-0.14454	0.199004	-0.12046	0.347706	-0.37464	0.381259	0.393194	0.749331	0.301899	0.721362	0.169381	0.199538	-0.23413	-0.24279	-0.05252	0.152457	0.183487	0.665452	0.219721	0.169709	0.031417	-0.06957	-0.36086	-0.04869	-0.16662	0.077994	-0.12377	-0.1203
Myeloid.R17_Program4	-0.23853	-0.10968	-0.39647	0.576174	0.435249	0.451691	-0.00439	0.272688	0.062332	-0.38281	-0.5468	0.137662	0.074296	0.700412	-0.15734	-0.01834	0.464276	0.300814	0.255565	-0.48107	0.005087	0.414119	0.009171	-0.51544	0.420026	-0.55968	-0.18692	-0.07871	-0.26546	0.115289	0.190085	-0.2238	0.573111	0.11296	0.448174	0.355119	0.040026	0.484604	0.102024	0.333791	-0.02745	-0.4063	0.33525	-0.44119	0.406411	-0.54046	-0.03967	0.410422	0.084797
Myeloid.R17_Program5	-0.23299	0.085228	-0.16432	-0.11731	-0.07794	0.247987	0.042243	0.010869	-0.23829	0.189159	-0.14526	0.200997	-0.32103	-0.18055	0.219967	0.056839	-0.10223	-0.29068	0.181833	-0.08932	0.045153	0.071706	-0.23282	-0.1879	0.100678	0.143422	-0.28215	-0.17382	0.002729	-0.20234	0.014715	-0.12599	-0.33159	0.232483	0.147184	-0.06172	-0.16728	0.093708	0.016315	-0.16361	0.027736	0.110773	-0.04017	0.187496	-0.14126	-0.16013	-0.16666	-0.04861	0.234947
Myeloid.R17_Program6	-0.48361	0.161069	-0.32111	0.558262	0.200706	0.591485	-0.37754	0.095017	-0.28983	0.060995	-0.43596	0.087208	-0.00767	0.313709	-0.10941	-0.21312	0.444447	0.135221	0.538928	-0.41621	-0.35805	0.247818	-0.1747	-0.43592	0.251985	-0.15128	-0.33723	-0.26212	-0.23333	-0.22334	0.026692	-0.32589	0.35705	0.066172	0.530805	0.079389	-0.14139	0.227273	0.100993	0.106032	-0.402	-0.1528	0.135479	-0.00472	0.106525	-0.42139	-0.24093	0.256651	0.381761
Myeloid.R17_Program7	0.115969	0.022184	-0.03823	-0.23938	0.387492	-0.21096	0.492503	-0.08957	0.044913	-0.23701	-0.0086	-0.28595	0.228986	0.100109	0.247709	0.490702	0.057216	0.250785	-0.1401	0.048175	0.50196	-0.02537	0.15216	-0.00577	0.150936	-0.2311	-0.02328	0.196084	0.273586	0.177051	0.236133	0.045149	0.102175	-0.27389	-0.18558	-0.04175	0.134883	0.175677	0.229373	0.16884	0.472683	-0.11282	0.03103	-0.30771	0.088885	-0.02476	0.092781	-0.04747	-0.20366
Myeloid.R17_Program8	-0.25823	0.300966	-0.11053	0.19737	-0.33249	0.208197	-0.22052	-0.37127	-0.35838	0.181549	0.047473	-0.33351	-0.25182	-0.1349	0.112337	-0.01107	0.336864	0.206168	0.011475	-0.35556	-0.19155	-0.22419	-0.21097	-0.02357	-0.31603	0.30481	-0.20794	-0.19377	-0.13222	-0.27755	-0.04046	-0.24247	-0.13813	0.442103	-0.02723	0.045853	-0.18119	-0.28349	-0.04687	-0.20087	-0.23441	0.442923	-0.25252	0.331331	-0.20866	-0.04365	-0.34165	0.012727	-0.02859
Myeloid.R17_Program9	0.207347	-0.30773	-0.10734	-0.25867	0.192403	-0.13844	0.354046	0.446111	0.51734	0.103839	0.03856	0.609121	-0.0506	-0.05803	-0.33242	-0.27743	-0.41526	-0.10163	-0.16324	0.331046	0.309895	0.283509	0.224184	-0.04543	0.077768	0.055449	0.534846	0.166325	-0.02971	0.210408	-0.1948	0.316626	0.038515	-0.18271	-0.06331	0.201539	0.105231	0.137044	-0.12544	-0.02986	0.38676	-0.1567	0.062101	0.076405	-0.04335	-0.03862	0.276296	-0.09096	-0.01672
Myeloid.R17_Program10	-0.63701	0.170696	-0.41796	0.693552	0.103644	0.596296	-0.59404	0.279331	-0.23381	0.331395	-0.34476	0.126778	-0.31694	0.041916	-0.05797	-0.08398	0.272285	0.195196	0.444628	-0.48182	-0.60165	0.361889	-0.11023	-0.44509	-0.07244	0.158313	-0.31277	-0.10044	-0.10928	-0.32233	-0.02671	-0.27332	0.326834	0.269911	0.400324	0.001194	-0.10932	0.273006	-0.04211	-0.06456	-0.57002	0.006881	0.027082	0.303651	-0.00479	-0.42054	-0.04809	0.238519	0.122982
Myeloid.R17_Program11	-0.11884	0.015515	0.075365	-0.03235	-0.48729	0.100365	-0.18239	-0.45131	-0.41867	0.262874	0.146736	-0.29268	-0.24509	-0.20907	0.096518	-0.15168	0.202284	0.121004	-0.01833	-0.08918	-0.17515	-0.32693	-0.21636	0.13299	-0.27898	0.383516	-0.30169	-0.24204	-0.32645	-0.23277	-0.19219	-0.16649	-0.26906	0.31361	-0.09003	-0.1272	-0.12044	-0.29916	-0.27789	-0.17903	-0.17704	0.25501	0.012701	0.346752	-0.12751	0.150906	-0.31682	0.218633	-0.03016
Myeloid.R17_Program12	-0.28899	-0.1006	-0.34818	0.384454	0.249489	0.286864	-0.04543	0.277266	0.046003	0.145722	-0.26306	0.517402	-0.35633	-0.02874	-0.29203	-0.14889	0.112987	-0.0517	0.379069	-0.27208	-0.02694	0.426951	-0.38851	-0.3558	0.067401	0.029437	-0.10361	-0.37529	-0.22378	-0.29208	-0.18404	-0.27457	0.157653	0.189505	0.534978	0.455442	-0.40416	0.085831	0.104487	-0.42265	-0.07987	0.103543	-0.21266	0.194843	-0.32791	-0.3399	-0.20277	-0.11205	0.277371
Myeloid.R17_Program13	-0.24387	0.162472	-0.25088	0.022247	0.408928	0.280276	0.045228	-0.02453	-0.04362	0.113905	-0.31402	0.242225	-0.04456	0.154797	0.042939	0.106145	0.115297	-0.42404	0.538028	-0.19423	0.025719	0.161477	-0.30273	-0.32221	0.545442	-0.03501	-0.41334	-0.26821	-0.06258	-0.21486	0.167766	-0.37531	-0.07988	-0.09628	0.268338	0.081516	-0.20363	0.18822	0.266189	-0.00371	0.010605	-0.15366	0.174514	0.026876	0.018226	-0.30327	-0.25416	-0.19609	0.411937
Myeloid.R17_Program14	0.713814	-0.28801	0.868026	-0.51676	-0.55381	-0.87404	-0.07594	-0.48164	0.092145	-0.21383	0.911369	-0.37073	0.329003	-0.32726	-0.30033	-0.28011	-0.42061	-0.21939	-0.52129	0.430409	-0.07228	-0.61716	0.119595	0.986807	-0.49158	0.16685	0.131967	0.065675	-0.10761	0.157724	-0.42334	0.289003	-0.53768	-0.18467	-0.54131	-0.37021	0.115658	-0.67443	-0.43824	-0.04865	-0.04522	0.238181	-0.17477	-0.1034	0.00474	0.980004	0.137419	-0.32845	-0.32873
Myeloid.R17_Program15	-0.30613	0.326319	-0.0307	0.065274	0.034658	0.148259	-0.07872	-0.36502	-0.37152	0.04905	0.000863	-0.135	-0.07142	-0.28129	0.096082	0.261071	0.101186	-0.1986	0.411209	-0.17781	-0.05243	-0.20091	-0.35711	-0.01592	-0.02351	0.069659	-0.38594	-0.25438	-0.04531	-0.40575	-0.01843	-0.30831	-0.27336	-0.01054	0.203659	-0.22492	-0.32143	-0.19047	0.121872	-0.34477	-0.11455	0.400122	-0.3017	0.120345	-0.31	-0.00955	-0.33889	-0.28672	-0.00513
Myeloid.R17_Program16	0.366959	-0.18377	-0.08041	-0.29992	0.285601	-0.15321	0.483062	0.173202	0.222887	-0.35169	-0.12594	0.216801	0.271825	0.347192	0.021301	0.165872	-0.00818	0.142707	-0.19568	0.051791	0.473367	0.084339	0.185325	-0.09491	0.437513	-0.37453	0.407484	0.227646	0.131605	0.415089	0.154431	0.361348	-0.00268	-0.31758	-0.05224	0.173817	0.175713	0.212749	0.347682	0.033614	0.460606	-0.06379	-0.17309	-0.39732	-0.02173	-0.12558	0.147664	-0.11904	0.147733
Myeloid.R17_Program17	0.22378	-0.19954	-0.08228	-0.33903	0.408161	-0.16863	0.993128	0.398805	0.395734	-0.28931	-0.18753	0.059114	0.26468	0.106599	0.018156	0.166912	-0.21033	0.10705	-0.3292	0.364648	0.983092	0.337681	0.346812	-0.11758	0.346585	-0.38153	0.296087	0.335914	0.107385	0.399784	0.114713	0.357215	0.159465	-0.25464	-0.13508	0.393926	0.339994	0.372684	0.135578	0.19072	0.984978	-0.48357	0.178743	-0.39955	0.167113	-0.1586	0.387372	0.082994	-0.05837
NK.R13_Program2	0.02498	-0.31015	-0.17801	-0.13368	0.110295	0.209699	-0.00894	0.166742	0.020074	-0.0098	-0.23381	0.302122	0.149906	0.398426	0.154273	-0.1597	0.031861	0.01693	0.003558	0.225873	-0.05053	0.079888	0.296133	-0.24326	0.233107	-0.15849	0.244454	0.200174	0.12629	0.328735	0.299813	0.24708	0.242446	-0.2407	-0.05496	-0.16022	0.238697	0.348623	0.011457	0.426854	0.015495	-0.3802	0.519385	-0.15718	0.321314	-0.21464	0.084992	0.413015	0.028789
NK.R13_Program3	-0.29747	0.156433	-0.14751	0.035647	-0.36961	0.196632	0.195553	-0.15394	-0.42594	-0.05381	0.064793	-0.27775	-0.15441	-0.29484	0.129357	-0.00824	0.225092	-0.03756	-0.0021	-0.1435	0.25744	-0.02069	-0.20952	-0.0453	-0.11426	-0.0453	-0.41381	-0.21703	-0.15106	-0.28398	-0.10551	-0.2168	-0.15782	0.488062	0.283211	0.214216	-0.25471	-0.12884	-0.17641	-0.16053	0.178242	-0.06171	0.106793	-0.05182	-0.05769	-0.02434	-0.13641	0.278971	-0.07778
NK.R13_Program4	0.628	-0.32427	0.234231	-0.19801	0.270331	-0.35371	0.245403	0.323406	0.719711	-0.50268	-0.11513	0.137865	0.397288	0.677933	-0.07438	0.042635	-0.24358	0.225451	-0.51207	0.177753	0.197103	0.076866	0.539043	0.083798	0.313444	-0.45032	0.507955	0.452351	0.06171	0.730058	0.236738	0.369386	0.332204	-0.28024	-0.44629	0.101463	0.605902	0.301889	-0.00089	0.655899	0.276583	-0.4112	0.315809	-0.51441	0.611345	0.009851	0.400753	0.101959	-0.15277
NK.R13_Program6	-0.11324	0.140979	-0.34031	0.19426	0.617897	0.213649	0.357301	0.448313	0.401875	-0.00927	-0.37089	0.355307	-0.09755	0.078266	-0.20955	-0.00754	-0.0447	-0.21827	0.285182	-0.03917	0.312637	0.537804	-0.03421	-0.38712	0.505864	-0.14855	0.044834	0.043112	-0.0616	-0.0609	-0.02461	-0.01809	0.140419	-0.04173	0.255491	0.472213	0.036186	0.328708	0.235099	-0.13098	0.346791	-0.14358	-0.06527	-0.01282	-0.18393	-0.40637	0.136717	-0.15965	0.310667
NK.R13_Program7	0.373973	-0.28191	0.21711	-0.09164	0.064617	-0.18481	-0.37264	-0.06073	0.193573	-0.16448	-0.01449	0.0954	0.348224	0.594445	0.043344	-0.05738	0.039741	0.3533	-0.21306	0.089517	-0.39791	-0.27641	0.336969	0.10192	-0.07255	-0.11488	0.432359	0.24056	0.17716	0.481853	0.286347	0.210384	0.337075	-0.41643	-0.39281	-0.36013	0.336951	0.029633	0.039032	0.518053	-0.35024	-0.00549	0.153823	-0.16751	0.40278	0.07583	0.024727	0.061694	-0.17083
NK.R13_Program8	-0.17233	0.018309	0.178016	-0.21864	-0.54777	-0.096	-0.51625	-0.39995	-0.37507	0.683324	0.539113	-0.03442	-0.35025	-0.66951	-0.06362	-0.25182	-0.2158	-0.2907	0.172449	0.004962	-0.52219	-0.40244	-0.32131	0.371887	-0.50524	0.852821	-0.22335	-0.31911	-0.10302	-0.49468	-0.44627	-0.15782	-0.54618	0.116878	-0.12899	-0.46361	-0.33391	-0.56305	-0.31831	-0.47961	-0.5046	0.537479	-0.30458	0.769772	-0.40248	0.455456	-0.24668	-0.29969	0.079554
NK.R13_Program9	-0.7245	0.424135	-0.44649	0.649887	-0.00118	0.615791	-0.61925	-0.03755	-0.36846	0.433734	-0.23099	0.218688	-0.52772	-0.30404	-0.05692	-0.03246	0.258249	-0.20292	0.71874	-0.59965	-0.59253	0.187287	-0.60185	-0.396	-0.07375	0.330212	-0.42688	-0.52286	-0.14712	-0.73143	-0.1443	-0.56825	-0.0255	0.44883	0.650352	0.066492	-0.61983	-0.09408	0.134211	-0.56314	-0.66287	0.466766	-0.37097	0.536129	-0.4953	-0.35555	-0.46299	-0.18204	0.361389
NK.R13_Program10	-0.07529	0.166388	0.086119	0.483355	0.192934	-0.0111	-0.34238	-0.13758	-0.12553	0.031686	-0.15051	-0.18486	-0.08925	0.087606	-0.08552	0.161725	0.402575	0.348825	0.202584	-0.2126	-0.30824	0.045338	-0.22552	-0.03696	-0.23524	-0.05554	-0.02706	-0.1753	0.0422	-0.13529	0.074644	-0.19091	0.274423	-0.10895	0.17345	0.115978	-0.20315	-0.06953	0.343898	-0.24878	-0.36204	0.272968	-0.40061	0.017484	-0.26418	-0.06668	-0.19898	-0.18007	0.011199
NK.R13_Program11	0.372274	-0.07513	0.596	-0.33607	-0.24184	-0.43385	0.17653	-0.49671	-0.27877	-0.34977	0.340873	-0.53668	0.558009	-0.14093	0.146397	0.090425	0.013969	-0.18038	-0.20282	0.210423	0.222356	-0.43056	-0.14032	0.528314	-0.10959	-0.275	-0.24353	-0.10515	-0.09924	0.023885	0.030283	-0.02572	-0.38249	-0.05366	-0.14993	-0.18122	-0.04634	-0.36848	-0.0384	0.085168	0.141113	-0.05594	0.08263	-0.42213	0.132798	0.493921	-0.15645	-0.0757	-0.24049
NK.R13_Program12	0.768973	-0.34523	0.726281	-0.53969	-0.18483	-0.77176	0.502981	0.037307	0.261312	-0.38645	0.411737	-0.29182	0.379158	-0.03328	-0.17556	-0.09413	-0.38298	0.083515	-0.71999	0.759098	0.479555	-0.16289	0.559154	0.64666	-0.17154	-0.25439	0.391535	0.547565	0.061406	0.619091	-0.13258	0.726825	-0.24826	-0.49382	-0.60733	-0.11508	0.581912	-0.02214	-0.20678	0.203302	0.582044	-0.25889	0.005343	-0.46203	0.16218	0.601309	0.594948	-0.00879	-0.36254
NK.R13_Program13	0.385185	-0.12635	0.045694	-0.43951	0.395721	-0.32159	0.944955	0.313936	0.389845	-0.32794	-0.11286	-0.06318	0.299991	0.102887	0.129857	0.308723	-0.23424	0.122938	-0.43204	0.483481	0.919451	0.232952	0.442387	-0.00112	0.356786	-0.38246	0.363156	0.497575	0.252635	0.510204	0.198387	0.494484	0.078869	-0.39534	-0.30326	0.255733	0.443951	0.386637	0.214107	0.203858	0.957274	-0.42798	0.1127	-0.44076	0.098937	-0.04625	0.4723	0.045089	-0.11298
[truncated: 40 more columns]

## Sheet: Fig5B 
Module enrichment for terms shown in dotplot (4D)
gene_set	module	pval
GOBP_RESPONSE_TO_TYPE_I_INTERFERON	Module_1	0.0008
GOBP_REGULATION_OF_IMMUNE_SYSTEM_PROCESS	Module_1	0.0012
GOBP_RESPONSE_TO_VIRUS	Module_1	0.0013
GOBP_ESTABLISHMENT_OF_PROTEIN_LOCALIZATION_TO_MEMBRANE	Module_2	9.999e-05
GOBP_RIBOSOMAL_LARGE_SUBUNIT_BIOGENESIS	Module_2	0.0001
GOBP_RIBOSOMAL_SMALL_SUBUNIT_ASSEMBLY	Module_2	0.0001
GOBP_TRANSLATIONAL_INITIATION	Module_2	0.0001
GOBP_CYTOSKELETON_ORGANIZATION	Module_3	9.999e-05
GOBP_HOMOTYPIC_CELL_CELL_ADHESION	Module_3	0.0002
GOBP_REGULATION_OF_TRANSMEMBRANE_TRANSPORT	Module_3	0.0003
GOBP_LYMPHOCYTE_ACTIVATION_INVOLVED_IN_IMMUNE_RESPONSE	Module_3	0.0004
GOBP_CIRCADIAN_RHYTHM	Module_4	0.002
GOBP_NUCLEAR_EXPORT	Module_4	0.0025
GOBP_REGULATION_OF_RNA_SPLICING	Module_4	0.005
GOBP_REGULATION_OF_MRNA_METABOLIC_PROCESS	Module_4	0.0068
GOBP_CELLULAR_RESPONSE_TO_CHEMICAL_STRESS	Module_5	9.999e-05
GOBP_CELLULAR_RESPONSE_TO_INORGANIC_SUBSTANCE	Module_5	9.999e-05
GOBP_POSITIVE_REGULATION_OF_NEURON_DEATH	Module_5	9.999e-05
GOBP_DNA_PACKAGING	Module_6	0.0286

[truncated: 48 more sheets: Fig6A, Fig6B, Fig6C, Fig7A, Fig7B, Fig7C, Fig7D, Fig8C, Fig8D, Fig8E, SF2D, SF3A, SF3B, SF4, SF5, SF6, SF7, SF8, SF9, SF10 …]
